# Supplementary material for: Targeting GALNT7 Disrupts the TAZ O‐GalNAcylation Feedback Loop to Suppress Gallbladder Cancer Progression
Source: Adv Sci (Weinh). 2026 Jul 11:e76490. Online ahead of print. doi: 10.1002/advs.76490 (PMC13355891; doi:10.1002/advs.76490)
Supplement: Supplementary file 2 — Supporting file 2: advs76490‐sup‐0002‐Table S1.xlsx. [file ADVS-9999-e76490-s004.xlsx]

## Sheet: T_vs_N显著性差异分析
Protein	Protein Name	Gene Name	Function	ProteinGroup	FastaHeaders	Proteins	Peptides	RazorUniquePeptides	UniquePeptides	Coverage	MolWeight	LFQ intensity T1	LFQ intensity T2	LFQ intensity T3	LFQ intensity T4	LFQ intensity T5	average T	LFQ intensity N1	LFQ intensity N2	LFQ intensity N3	LFQ intensity N4	LFQ intensity N5	average N	T/N	t test p value
P29728	2-5-oligoadenylate synthase 2	OAS2	FUNCTION: Interferon-induced, dsRNA-activated antiviral enzyme which plays a critical role in cellular innate antiviral response (PubMed:10464285, PubMed:9880569). Activated by detection of double stranded RNA (dsRNA): polymerizes higher oligomers of 2'-5'-oligoadenylates (2-5A) from ATP which then bind to the inactive monomeric form of ribonuclease L (RNASEL) leading to its dimerization and subs…	sp|P29728|OAS2_HUMAN	sp|P29728|OAS2_HUMAN 2-5-oligoadenylate synthase 2 OS=Homo sapiens OX=9606 GN=OAS2 PE=1 SV=3	1	9	9	9	17.4	82.43	9593.8	217340	285560	266920	7388.5	157360	8277.5	4692.5	13642	8420.5	4392	7884.9	19.9572	0.0419701
P09758	Tumor-associated calcium signal transducer 2	TACSTD2	FUNCTION: May function as a growth factor receptor.	sp|P09758|TACD2_HUMAN	sp|P09758|TACD2_HUMAN Tumor-associated calcium signal transducer 2 OS=Homo sapiens OX=9606 GN=TACSTD2 PE=1 SV=3	1	7	7	7	32.8	35.709	150520	276830	141620		528180	274288	37429	6410.6	2657.1	20961	2466	13984.7	19.6133	0.0135909
Q9Y376	Calcium-binding protein 39	CAB39	FUNCTION: Component of a complex that binds and activates STK11/LKB1. In the complex, required to stabilize the interaction between CAB39/MO25 (CAB39/MO25alpha or CAB39L/MO25beta) and STK11/LKB1. {ECO:0000269|PubMed:19892943}.	sp|Q9Y376|CAB39_HUMAN;sp|Q9H9S4|CB39L_HUMAN	sp|Q9Y376|CAB39_HUMAN Calcium-binding protein 39 OS=Homo sapiens OX=9606 GN=CAB39 PE=1 SV=1	2	12	12	12	42.5	39.869	3343.6	180390	255920	140630	409280	197913	15582	18858	22123	10188	3576	14065.4	14.0709	0.025246
O96008	Mitochondrial import receptor subunit TOM40 homolog	TOMM40	FUNCTION: Channel-forming protein essential for import of protein precursors into mitochondria. {ECO:0000269|PubMed:15644312}.	sp|O96008|TOM40_HUMAN	sp|O96008|TOM40_HUMAN Mitochondrial import receptor subunit TOM40 homolog OS=Homo sapiens OX=9606 GN=TOMM40 PE=1 SV=1	1	6	6	6	21.3	37.893	13831	243820	79197	213430	284280	166912	11154	35961	8056.3	8286.3	3203.5	13332.2	12.5194	0.0180043
P36952	Serpin B5	SERPINB5	FUNCTION: Tumor suppressor. It blocks the growth, invasion, and metastatic properties of mammary tumors. As it does not undergo the S (stressed) to R (relaxed) conformational transition characteristic of active serpins, it exhibits no serine protease inhibitory activity.	sp|P36952|SPB5_HUMAN	sp|P36952|SPB5_HUMAN Serpin B5 OS=Homo sapiens OX=9606 GN=SERPINB5 PE=1 SV=2	1	13	13	13	45.3	42.1	422100	363610	579110	102350	1035400	500514	14699	169500	8190.8	3316.8	5453.6	40232	12.4407	0.0192668
Q86SF2	N-acetylgalactosaminyltransferase 7	GALNT7	FUNCTION: Glycopeptide transferase involved in O-linked oligosaccharide biosynthesis, which catalyzes the transfer of an N-acetyl-D-galactosamine residue to an already glycosylated peptide. In contrast to other proteins of the family, it does not act as a peptide transferase that transfers GalNAc onto serine or threonine residue on the protein receptor, but instead requires the prior addition of …	sp|Q86SF2|GALT7_HUMAN	sp|Q86SF2|GALT7_HUMAN N-acetylgalactosaminyltransferase 7 OS=Homo sapiens OX=9606 GN=GALNT7 PE=1 SV=1	1	5	5	5	12.6	75.388		200180	159370	66834	380830	201804	2523	52078	13284	2847.1		17683	11.4123	0.0332134
Q09161	Nuclear cap-binding protein subunit 1	NCBP1	FUNCTION: Component of the cap-binding complex (CBC), which binds cotranscriptionally to the 5'-cap of pre-mRNAs and is involved in various processes such as pre-mRNA splicing, translation regulation, nonsense-mediated mRNA decay, RNA-mediated gene silencing (RNAi) by microRNAs (miRNAs) and mRNA export. The CBC complex is involved in mRNA export from the nucleus via its interaction with ALYREF/TH…	sp|Q09161|NCBP1_HUMAN	sp|Q09161|NCBP1_HUMAN Nuclear cap-binding protein subunit 1 OS=Homo sapiens OX=9606 GN=NCBP1 PE=1 SV=1	1	7	7	7	12.5	91.838		106020	154120	31378	64488	89001.5	14657	11079	2061.6		4311.1	8027.18	11.0875	0.0230134
P98194	Calcium-transporting ATPase type 2C member 1	ATP2C1	FUNCTION: This magnesium-dependent enzyme catalyzes the hydrolysis of ATP coupled with the transport of the calcium.	sp|P98194|AT2C1_HUMAN	sp|P98194|AT2C1_HUMAN Calcium-transporting ATPase type 2C member 1 OS=Homo sapiens OX=9606 GN=ATP2C1 PE=1 SV=3	1	2	2	2	2.8	100.58		27538	32835	25413	67163	38237.2	1517.2	3252.5		950.95	8219.3	3484.99	10.972	0.0126999
Q6PIU2	Neutral cholesterol ester hydrolase 1	NCEH1	FUNCTION: Hydrolyzes 2-acetyl monoalkylglycerol ether, the penultimate precursor of the pathway for de novo synthesis of platelet-activating factor. May be responsible for cholesterol ester hydrolysis in macrophages, thereby contributing to the development of atherosclerosis. Also involved in organ detoxification by hydrolyzing exogenous organophosphorus compounds. May contribute to cancer pathog…	sp|Q6PIU2|NCEH1_HUMAN	sp|Q6PIU2|NCEH1_HUMAN Neutral cholesterol ester hydrolase 1 OS=Homo sapiens OX=9606 GN=NCEH1 PE=1 SV=3	1	5	5	5	16.7	45.807		110660	79119	225170	161560	144127	4981.8	5986.1	2927.8	8008.2	46051	13591	10.6046	0.00306965
Q8TCT9	Minor histocompatibility antigen H13	HM13	FUNCTION: Catalyzes intramembrane proteolysis of some signal peptides after they have been cleaved from a preprotein, resulting in the release of the fragment from the ER membrane into the cytoplasm. Required to generate lymphocyte cell surface (HLA-E) epitopes derived from MHC class I signal peptides (PubMed:11714810). May be necessary for the removal of the signal peptide that remains attached …	sp|Q8TCT9|HM13_HUMAN	sp|Q8TCT9|HM13_HUMAN Minor histocompatibility antigen H13 OS=Homo sapiens OX=9606 GN=HM13 PE=1 SV=1	1	4	4	4	12.2	41.488	6020	272440	261460	164280	590930	259026	4988.4	23936	2476.1	78871	14019	24858.1	10.4202	0.0418512
Q9NSD9	Phenylalanine--tRNA ligase beta subunit	FARSB		sp|Q9NSD9|SYFB_HUMAN	sp|Q9NSD9|SYFB_HUMAN Phenylalanine--tRNA ligase beta subunit OS=Homo sapiens OX=9606 GN=FARSB PE=1 SV=3	1	11	11	11	20.4	66.115	29498	247090	207950	436840	298050	243886	14312	77637	26710	21096	13597	30670.4	7.95182	0.0131328
Q15165	Serum paraoxonase/arylesterase 2	PON2	FUNCTION: Capable of hydrolyzing lactones and a number of aromatic carboxylic acid esters. Has antioxidant activity. Is not associated with high density lipoprotein. Prevents LDL lipid peroxidation, reverses the oxidation of mildly oxidized LDL, and inhibits the ability of MM-LDL to induce monocyte chemotaxis. {ECO:0000269|PubMed:11579088, ECO:0000269|PubMed:15772423}.	sp|Q15165|PON2_HUMAN	sp|Q15165|PON2_HUMAN Serum paraoxonase/arylesterase 2 OS=Homo sapiens OX=9606 GN=PON2 PE=1 SV=4	1	7	7	7	39	39.38	124480	563570	474930	858900	548960	514168	1952.6	185200	48255	34965	52966	64667.7	7.95092	0.00606756
O15533	Tapasin	TAPBP	FUNCTION: Involved in the association of MHC class I with transporter associated with antigen processing (TAP) and in the assembly of MHC class I with peptide (peptide loading). {ECO:0000269|PubMed:10636848, ECO:0000269|PubMed:12582157, ECO:0000269|PubMed:21263072}.	sp|O15533|TPSN_HUMAN	sp|O15533|TPSN_HUMAN Tapasin OS=Homo sapiens OX=9606 GN=TAPBP PE=1 SV=1	1	6	6	6	26.6	47.625	26368	162550	194560	155360	108430	129454	23353	18214	5841.6	19615	15640	16532.7	7.83015	0.00491072
Q9BQE5	Apolipoprotein L2	APOL2	FUNCTION: May affect the movement of lipids in the cytoplasm or allow the binding of lipids to organelles.	sp|Q9BQE5|APOL2_HUMAN	sp|Q9BQE5|APOL2_HUMAN Apolipoprotein L2 OS=Homo sapiens OX=9606 GN=APOL2 PE=1 SV=1	1	2	2	2	7.4	37.092	129070	126150	102490	4379.8		90522.4	20701	4293.6	3365.7	5129.4	24477	11593.3	7.80814	0.0197975
Q8NFH4	Nucleoporin Nup37	NUP37	FUNCTION: Component of the Nup107-160 subcomplex of the nuclear pore complex (NPC). The Nup107-160 subcomplex is required for the assembly of a functional NPC. The Nup107-160 subcomplex is also required for normal kinetochore microtubule attachment, mitotic progression and chromosome segregation. {ECO:0000269|PubMed:17363900, ECO:0000269|PubMed:30179222}.	sp|Q8NFH4|NUP37_HUMAN	sp|Q8NFH4|NUP37_HUMAN Nucleoporin Nup37 OS=Homo sapiens OX=9606 GN=NUP37 PE=1 SV=1	1	3	3	3	12.6	36.707			56595	17358	59980	44644.3	5461.9	3248.6		2098.2	12743	5887.93	7.58235	0.0217662
Q9NUQ9	CYFIP-related Rac1 interactor B	CYRIB	FUNCTION: Negatively regulates RAC1 signaling and RAC1-driven cytoskeletal remodeling (PubMed:31285585, PubMed:30250061). Regulates chemotaxis, cell migration and epithelial polarization by controlling the polarity, plasticity, duration and extent of protrusions. Limits Rac1 mediated activation of the Scar/WAVE complex, focuses protrusion signals and regulates pseudopod complexity by inhibiting S…	sp|Q9NUQ9|CYRIB_HUMAN	sp|Q9NUQ9|CYRIB_HUMAN CYFIP-related Rac1 interactor B OS=Homo sapiens OX=9606 GN=CYRIB PE=1 SV=1	1	11	11	11	42.3	36.748	51311	279120	986870	417520	461530	439270	15419	52109	16054	71740	145090	60082.4	7.31113	0.0414199
Q12965	Unconventional myosin-Ie	MYO1E	FUNCTION: Myosins are actin-based motor molecules with ATPase activity. Unconventional myosins serve in intracellular movements. Their highly divergent tails bind to membranous compartments, which are then moved relative to actin filaments. Binds to membranes containing anionic phospholipids via its tail domain. Required for normal morphology of the glomerular basement membrane, normal developmen…	sp|Q12965|MYO1E_HUMAN	sp|Q12965|MYO1E_HUMAN Unconventional myosin-Ie OS=Homo sapiens OX=9606 GN=MYO1E PE=1 SV=2	1	10	10	6	13.1	127.06	35467	316760	199330	218380	65789	167145	12000	30765	6787.2	7648.2	63281	24096.3	6.93656	0.0268869
P25815	Protein S100-P	S100P	FUNCTION: May function as calcium sensor and contribute to cellular calcium signaling. In a calcium-dependent manner, functions by interacting with other proteins, such as EZR and PPP5C, and indirectly plays a role in physiological processes like the formation of microvilli in epithelial cells. May stimulate cell proliferation in an autocrine manner via activation of the receptor for activated gl…	sp|P25815|S100P_HUMAN	sp|P25815|S100P_HUMAN Protein S100-P OS=Homo sapiens OX=9606 GN=S100P PE=1 SV=2	1	8	8	8	88.4	10.4	2539300	3362200	1026800	49864	2591300	1.91389e+06	438300	257990	166280	37717	546350	289327	6.61497	0.028145
Q9BRR6	ADP-dependent glucokinase	ADPGK	FUNCTION: Catalyzes the phosphorylation of D-glucose to D-glucose 6-phosphate using ADP as the phosphate donor. GDP and CDP can replace ADP, but with reduced efficiency (By similarity). {ECO:0000250}.	sp|Q9BRR6|ADPGK_HUMAN	sp|Q9BRR6|ADPGK_HUMAN ADP-dependent glucokinase OS=Homo sapiens OX=9606 GN=ADPGK PE=1 SV=1	1	4	4	4	13.1	54.088	18695	63567	121650	105320	36684	69183.2	5610.7	2030.6	26920		8218.7	10695	6.46874	0.0370859
Q96EE3	Nucleoporin SEH1	SEH1L	FUNCTION: Component of the Nup107-160 subcomplex of the nuclear pore complex (NPC). The Nup107-160 subcomplex is required for the assembly of a functional NPC. The Nup107-160 subcomplex is also required for normal kinetochore microtubule attachment, mitotic progression and chromosome segregation. This subunit plays a role in recruitment of the Nup107-160 subcomplex to the kinetochore. {ECO:000026…	sp|Q96EE3|SEH1_HUMAN	sp|Q96EE3|SEH1_HUMAN Nucleoporin SEH1 OS=Homo sapiens OX=9606 GN=SEH1L PE=1 SV=3	1	5	5	5	16.9	39.648			89806	48280	125550	87878.7	7692.2	17272			16496	13820.1	6.35877	0.0303271
O15294	UDP-N-acetylglucosamine--peptide N-acetylglucosaminyltransferase 110 kDa subunit	OGT	FUNCTION: Catalyzes the transfer of a single N-acetylglucosamine from UDP-GlcNAc to a serine or threonine residue in cytoplasmic and nuclear proteins resulting in their modification with a beta-linked N-acetylglucosamine (O-GlcNAc) (PubMed:26678539, PubMed:23103939, PubMed:21240259, PubMed:21285374, PubMed:15361863). Glycosylates a large and diverse number of proteins including histone H2B, AKT1,…	sp|O15294|OGT1_HUMAN	sp|O15294|OGT1_HUMAN UDP-N-acetylglucosamine--peptide N-acetylglucosaminyltransferase 110 kDa subunit OS=Homo sapiens OX=9606 GN=OGT PE=1 SV=3	1	4	4	4	5.8	116.92		37041	71476	31396	121120	65258.2	1931.9	9431.9	26626	5805.3	12765	11312	5.76893	0.0236754
P62306	Small nuclear ribonucleoprotein F	SNRPF	FUNCTION: Plays role in pre-mRNA splicing as core component of the SMN-Sm complex that mediates spliceosomal snRNP assembly and as component of the spliceosomal U1, U2, U4 and U5 small nuclear ribonucleoproteins (snRNPs), the building blocks of the spliceosome (PubMed:11991638, PubMed:18984161, PubMed:19325628, PubMed:23333303, PubMed:25555158, PubMed:26912367, PubMed:28502770, PubMed:28781166, P…	sp|P62306|RUXF_HUMAN	sp|P62306|RUXF_HUMAN Small nuclear ribonucleoprotein F OS=Homo sapiens OX=9606 GN=SNRPF PE=1 SV=1	1	2	2	2	39.5	9.7251	89062	143570	177450	186400	268450	172986	25608	51861	22176	14734	36392	30154.2	5.73673	0.00143793
Q9NXR7	BRISC and BRCA1-A complex member 2	BABAM2	FUNCTION: Component of the BRCA1-A complex, a complex that specifically recognizes 'Lys-63'-linked ubiquitinated histones H2A and H2AX at DNA lesions sites, leading to target the BRCA1-BARD1 heterodimer to sites of DNA damage at double-strand breaks (DSBs). The BRCA1-A complex also possesses deubiquitinase activity that specifically removes 'Lys-63'-linked ubiquitin on histones H2A and H2AX (PubM…	sp|Q9NXR7|BABA2_HUMAN	sp|Q9NXR7|BABA2_HUMAN BRISC and BRCA1-A complex member 2 OS=Homo sapiens OX=9606 GN=BABAM2 PE=1 SV=2	1	2	2	2	7.3	43.551	4719.5	42484	29516		55101	32955.1	983.56	7327.6		4372	10484	5791.79	5.68997	0.0478176
P14923	Junction plakoglobin	JUP	FUNCTION: Common junctional plaque protein. The membrane-associated plaques are architectural elements in an important strategic position to influence the arrangement and function of both the cytoskeleton and the cells within the tissue. The presence of plakoglobin in both the desmosomes and in the intermediate junctions suggests that it plays a central role in the structure and function of subme…	sp|P14923|PLAK_HUMAN	sp|P14923|PLAK_HUMAN Junction plakoglobin OS=Homo sapiens OX=9606 GN=JUP PE=1 SV=3	1	23	20	20	45.2	81.744	774330	737010	1421700	1746400	2945500	1524988	180330	473160	35075	141310	536430	273261	5.5807	0.0167602
Q9P258	Protein RCC2	RCC2	FUNCTION: Multifunctional protein that may effect its functions by regulating the activity of small GTPases, such as RAC1 and RALA (PubMed:12919680, PubMed:25074804, PubMed:26158537, PubMed:28869598). Required for normal progress through the cell cycle, both during interphase and during mitosis (PubMed:23388455, PubMed:12919680, PubMed:26158537). Required for the presence of normal levels of MAD2…	sp|Q9P258|RCC2_HUMAN	sp|Q9P258|RCC2_HUMAN Protein RCC2 OS=Homo sapiens OX=9606 GN=RCC2 PE=1 SV=2	1	15	15	15	30.1	56.084	117310	271110	532850	307820	769040	399626	85005	115480	97653	2364.7	57845	71669.5	5.57595	0.021799
Q9BRT3	Migration and invasion enhancer 1	MIEN1	FUNCTION: Increases cell migration by inducing filopodia formation at the leading edge of migrating cells. Plays a role in regulation of apoptosis, possibly through control of CASP3. May be involved in a redox-related process. {ECO:0000269|PubMed:19503095, ECO:0000269|PubMed:21628459}.	sp|Q9BRT3|MIEN1_HUMAN	sp|Q9BRT3|MIEN1_HUMAN Migration and invasion enhancer 1 OS=Homo sapiens OX=9606 GN=MIEN1 PE=1 SV=1	1	1	1	1	20	12.403	73434	56632		70129		66731.7	13595	18199			4775.9	12190	5.47431	0.00108726
Q9NQ88	Fructose-2,6-bisphosphatase TIGAR	TIGAR	FUNCTION: Fructose-bisphosphatase hydrolyzing fructose-2,6-bisphosphate as well as fructose-1,6-bisphosphate (PubMed:19015259). Acts as a negative regulator of glycolysis by lowering intracellular levels of fructose-2,6-bisphosphate in a p53/TP53-dependent manner, resulting in the pentose phosphate pathway (PPP) activation and NADPH production (PubMed:16839880, PubMed:22887998). Contributes to th…	sp|Q9NQ88|TIGAR_HUMAN	sp|Q9NQ88|TIGAR_HUMAN Fructose-2,6-bisphosphatase TIGAR OS=Homo sapiens OX=9606 GN=TIGAR PE=1 SV=1	1	2	2	2	10.7	30.062	29505	82247	34981	60948	91724	59881	18566	12576	7862.6	8442.7	10218	11533.1	5.19212	0.00479079
O75223	Gamma-glutamylcyclotransferase	GGCT	FUNCTION: Catalyzes the formation of 5-oxoproline from gamma-glutamyl dipeptides and may play a significant role in glutathione homeostasis. Induces release of cytochrome c from mitochondria with resultant induction of apoptosis. {ECO:0000269|PubMed:16765912, ECO:0000269|PubMed:18515354}.	sp|O75223|GGCT_HUMAN	sp|O75223|GGCT_HUMAN Gamma-glutamylcyclotransferase OS=Homo sapiens OX=9606 GN=GGCT PE=1 SV=1	1	7	7	7	45.7	21.007	155180	389540	291570	365400	914630	423264	69931	116430	3534.6	93863	126330	82017.7	5.16064	0.0316565
P11117	Lysosomal acid phosphatase	ACP2		sp|P11117|PPAL_HUMAN	sp|P11117|PPAL_HUMAN Lysosomal acid phosphatase OS=Homo sapiens OX=9606 GN=ACP2 PE=1 SV=3	1	3	3	3	10.2	48.344	5686	97262	65621	59532	101130	65846.2		17858	8349	1741.4	23734	12920.6	5.09622	0.0326712
Q03518	Antigen peptide transporter 1	TAP1	FUNCTION: Involved in the transport of antigens from the cytoplasm to the endoplasmic reticulum for association with MHC class I molecules. Also acts as a molecular scaffold for the final stage of MHC class I folding, namely the binding of peptide. Nascent MHC class I molecules associate with TAP via tapasin. Inhibited by the covalent attachment of herpes simplex virus ICP47 protein, which blocks…	sp|Q03518|TAP1_HUMAN	sp|Q03518|TAP1_HUMAN Antigen peptide transporter 1 OS=Homo sapiens OX=9606 GN=TAP1 PE=1 SV=2	1	10	10	10	24.1	87.217	88824	204370	332250	297120	150080	214529	34917	29503	24273	28301	93939	42186.6	5.08524	0.00632447
Q9Y4W6	AFG3-like protein 2	AFG3L2	FUNCTION: ATP-dependent protease which is essential for axonal and neuron development. In neurons, mediates degradation of SMDT1/EMRE before its assembly with the uniporter complex, limiting the availability of SMDT1/EMRE for MCU assembly and promoting efficient assembly of gatekeeper subunits with MCU (PubMed:27642048). Required for the maturation of paraplegin (SPG7) after its cleavage by mitoc…	sp|Q9Y4W6|AFG32_HUMAN	sp|Q9Y4W6|AFG32_HUMAN AFG3-like protein 2 OS=Homo sapiens OX=9606 GN=AFG3L2 PE=1 SV=2	1	12	12	12	17.9	88.583	663810	140470	365060	223910	1052800	489210	142130	104450	55269	112570	69164	96716.6	5.05818	0.0470626
Q03519	Antigen peptide transporter 2	TAP2	FUNCTION: Involved in the transport of antigens from the cytoplasm to the endoplasmic reticulum for association with MHC class I molecules. Also acts as a molecular scaffold for the final stage of MHC class I folding, namely the binding of peptide. Nascent MHC class I molecules associate with TAP via tapasin. Inhibited by the covalent attachment of herpes simplex virus ICP47 protein, which blocks…	sp|Q03519|TAP2_HUMAN;sp|Q9NRK6|ABCBA_HUMAN	sp|Q03519|TAP2_HUMAN Antigen peptide transporter 2 OS=Homo sapiens OX=9606 GN=TAP2 PE=1 SV=1	2	4	4	3	8.3	75.663		87959	117140	107490	42838	88856.8	7164.1	10002	21019	38505	11477	17633.4	5.03911	0.00284057
Q5GLZ8	Probable E3 ubiquitin-protein ligase HERC4	HERC4	FUNCTION: Probable E3 ubiquitin-protein ligase involved in either protein trafficking or in the distribution of cellular structures. Required for spermatozoon maturation and fertility, and for the removal of the cytoplasmic droplet of the spermatozoon. E3 ubiquitin-protein ligases accept ubiquitin from an E2 ubiquitin-conjugating enzyme in the form of a thioester and then directly transfer it to …	sp|Q5GLZ8|HERC4_HUMAN	sp|Q5GLZ8|HERC4_HUMAN Probable E3 ubiquitin-protein ligase HERC4 OS=Homo sapiens OX=9606 GN=HERC4 PE=1 SV=1	1	3	3	3	4.4	118.56			36816	21261	24305	27460.7	4264.6	7080.4			5027.5	5457.5	5.03173	0.0103977
Q96QR8	Transcriptional activator protein Pur-beta	PURB	FUNCTION: Has capacity to bind repeated elements in single-stranded DNA such as the purine-rich single strand of the PUR element located upstream of the MYC gene. Plays a role in the control of vascular smooth muscle (VSM) alpha-actin gene transcription as repressor in myoblasts and fibroblasts. Participates in transcriptional and translational regulation of alpha-MHC expression in cardiac myocyt…	sp|Q96QR8|PURB_HUMAN	sp|Q96QR8|PURB_HUMAN Transcriptional activator protein Pur-beta OS=Homo sapiens OX=9606 GN=PURB PE=1 SV=3	1	6	6	6	30.1	33.24	124520	184100	89863	88011	132180	123735	28419	15349	25879		29863	24877.5	4.97376	0.00170479
O95486	Protein transport protein Sec24A	SEC24A	FUNCTION: Component of the coat protein complex II (COPII) which promotes the formation of transport vesicles from the endoplasmic reticulum (ER). The coat has two main functions, the physical deformation of the endoplasmic reticulum membrane into vesicles and the selection of cargo molecules for their transport to the Golgi complex (PubMed:20427317, PubMed:17499046, PubMed:18843296). Plays a cen…	sp|O95486|SC24A_HUMAN	sp|O95486|SC24A_HUMAN Protein transport protein Sec24A OS=Homo sapiens OX=9606 GN=SEC24A PE=1 SV=2	1	4	4	4	4.8	119.75	4848.5	40721	11205	13759	39124	21931.5	6989.9	2740.8	2744.4	2959.4	6744	4435.7	4.94432	0.0492815
P08174	Complement decay-accelerating factor	CD55	FUNCTION: This protein recognizes C4b and C3b fragments that condense with cell-surface hydroxyl or amino groups when nascent C4b and C3b are locally generated during C4 and c3 activation. Interaction of daf with cell-associated C4b and C3b polypeptides interferes with their ability to catalyze the conversion of C2 and factor B to enzymatically active C2a and Bb and thereby prevents the formation…	sp|P08174|DAF_HUMAN	sp|P08174|DAF_HUMAN Complement decay-accelerating factor OS=Homo sapiens OX=9606 GN=CD55 PE=1 SV=4	1	6	6	6	19.9	41.4	214200	357330	229610	222400	21333	208975	98950	34737	21866	47012	11595	42832	4.87894	0.0178151
Q9Y333	U6 snRNA-associated Sm-like protein LSm2	LSM2	FUNCTION: Plays role in pre-mRNA splicing as component of the U4/U6-U5 tri-snRNP complex that is involved in spliceosome assembly, and as component of the precatalytic spliceosome (spliceosome B complex) (PubMed:28781166). The heptameric LSM2-8 complex binds specifically to the 3'-terminal U-tract of U6 snRNA (PubMed:10523320). {ECO:0000269|PubMed:10523320, ECO:0000269|PubMed:28781166}.	sp|Q9Y333|LSM2_HUMAN	sp|Q9Y333|LSM2_HUMAN U6 snRNA-associated Sm-like protein LSm2 OS=Homo sapiens OX=9606 GN=LSM2 PE=1 SV=1	1	3	3	3	60	10.834	116650	155190	164820	87028	127130	130164	17201	53219		22380	17256	27514	4.73081	0.000626347
P53992	Protein transport protein Sec24C	SEC24C	FUNCTION: Component of the coat protein complex II (COPII) which promotes the formation of transport vesicles from the endoplasmic reticulum (ER). The coat has two main functions, the physical deformation of the endoplasmic reticulum membrane into vesicles and the selection of cargo molecules for their transport to the Golgi complex (PubMed:10214955, PubMed:17499046, PubMed:18843296, PubMed:20427…	sp|P53992|SC24C_HUMAN	sp|P53992|SC24C_HUMAN Protein transport protein Sec24C OS=Homo sapiens OX=9606 GN=SEC24C PE=1 SV=3	1	10	10	10	14.1	118.32	55967	281810	556990	201940	515780	322497	16069	111860	56556	26482	133030	68799.4	4.6875	0.0315681
P55265	Double-stranded RNA-specific adenosine deaminase	ADAR	FUNCTION: Catalyzes the hydrolytic deamination of adenosine to inosine in double-stranded RNA (dsRNA) referred to as A-to-I RNA editing (PubMed:7972084, PubMed:7565688, PubMed:12618436). This may affect gene expression and function in a number of ways that include mRNA translation by changing codons and hence the amino acid sequence of proteins; pre-mRNA splicing by altering splice site recogniti…	sp|P55265|DSRAD_HUMAN	sp|P55265|DSRAD_HUMAN Double-stranded RNA-specific adenosine deaminase OS=Homo sapiens OX=9606 GN=ADAR PE=1 SV=4	1	15	15	15	16.2	136.06	289270	163130	264560	96388	246020	211874	111220	26732	18475	26277	44594	45459.6	4.6607	0.00300152
Q7L5N7	Lysophosphatidylcholine acyltransferase 2	LPCAT2	FUNCTION: Exhibits both acyltransferase and acetyltransferase activities (PubMed:17182612, PubMed:20363836, PubMed:21498505). Catalyzes the conversion of lysophosphatidylcholine (1-acyl-sn-glycero-3-phosphocholine or LPC) into phosphatidylcholine (1,2-diacyl-sn-glycero-3-phosphocholine or PC) (PubMed:21498505). Catalyzes the conversion 1-acyl-sn-glycerol-3-phosphate (lysophosphatidic acid or LPA)…	sp|Q7L5N7|PCAT2_HUMAN	sp|Q7L5N7|PCAT2_HUMAN Lysophosphatidylcholine acyltransferase 2 OS=Homo sapiens OX=9606 GN=LPCAT2 PE=1 SV=1	1	2	2	2	4.8	60.207		38945	24713	22990	63396	37511	9811.1	4369.2	7607.1	11543	8175.3	8301.14	4.51878	0.00982053
Q9P0S3	ORM1-like protein 1	ORMDL1	FUNCTION: Negative regulator of sphingolipid synthesis. {ECO:0000269|PubMed:20182505}.	sp|Q9P0S3|ORML1_HUMAN;sp|Q53FV1|ORML2_HUMAN	sp|Q9P0S3|ORML1_HUMAN ORM1-like protein 1 OS=Homo sapiens OX=9606 GN=ORMDL1 PE=1 SV=1;sp|Q53FV1|ORML2_HUMAN ORM1-like protein 2 OS=Homo sapiens OX=9606 GN=ORMDL2 PE=1 SV=2	2	1	1	1	9.8	17.371		23714	49198	20435	26973	30080	2724.7	11250		6181.9		6718.87	4.47695	0.0326928
Q9H1C4	Protein unc-93 homolog B1	UNC93B1	FUNCTION: Plays an important role in innate and adaptive immunity by regulating nucleotide-sensing Toll-like receptor (TLR) signaling. Required for the transport of a subset of TLRs (including TLR3, TLR7 and TLR9) from the endoplasmic reticulum to endolysosomes where they can engage pathogen nucleotides and activate signaling cascades. May play a role in autoreactive B-cells removal. {ECO:0000269…	sp|Q9H1C4|UN93B_HUMAN	sp|Q9H1C4|UN93B_HUMAN Protein unc-93 homolog B1 OS=Homo sapiens OX=9606 GN=UNC93B1 PE=1 SV=2	1	2	2	2	5	66.63		68661	39871	53428	35321	49320.2		5310.8	11518	10759	16713	11075.2	4.45322	0.00280783
Q06210	Glutamine--fructose-6-phosphate aminotransferase [isomerizing] 1	GFPT1	FUNCTION: Controls the flux of glucose into the hexosamine pathway. Most likely involved in regulating the availability of precursors for N- and O-linked glycosylation of proteins. Regulates the circadian expression of clock genes ARNTL/BMAL1 and CRY1.	sp|Q06210|GFPT1_HUMAN;sp|O94808|GFPT2_HUMAN	sp|Q06210|GFPT1_HUMAN Glutamine--fructose-6-phosphate aminotransferase [isomerizing] 1 OS=Homo sapiens OX=9606 GN=GFPT1 PE=1 SV=3	2	25	25	25	48.5	78.806	219510	1937000	1763400	868790	2779700	1513680	85535	780640	212280	197990	432850	341859	4.42779	0.0344258
Q86VM9	Zinc finger CCCH domain-containing protein 18	ZC3H18		sp|Q86VM9|ZCH18_HUMAN	sp|Q86VM9|ZCH18_HUMAN Zinc finger CCCH domain-containing protein 18 OS=Homo sapiens OX=9606 GN=ZC3H18 PE=1 SV=2	1	3	3	3	4.5	106.38	75764	23178		32348	60528	47954.5	4176.8	2305.2	29635	7226.4		10835.9	4.42554	0.0357022
P61081	NEDD8-conjugating enzyme Ubc12	UBE2M	FUNCTION: Accepts the ubiquitin-like protein NEDD8 from the UBA3-NAE1 E1 complex and catalyzes its covalent attachment to other proteins. The specific interaction with the E3 ubiquitin ligase RBX1, but not RBX2, suggests that the RBX1-UBE2M complex neddylates specific target proteins, such as CUL1, CUL2, CUL3 and CUL4. Involved in cell proliferation. {ECO:0000269|PubMed:10207026, ECO:0000269|PubM…	sp|P61081|UBC12_HUMAN	sp|P61081|UBC12_HUMAN NEDD8-conjugating enzyme Ubc12 OS=Homo sapiens OX=9606 GN=UBE2M PE=1 SV=1	1	4	4	4	26.2	20.9	51798	80358	92637	70518	63577	71777.6	14308	11210	17888	27354	10688	16289.6	4.40635	8.57743e-05
O95197	Reticulon-3	RTN3	FUNCTION: May be involved in membrane trafficking in the early secretory pathway. Inhibits BACE1 activity and amyloid precursor protein processing. May induce caspase-8 cascade and apoptosis. May favor BCL2 translocation to the mitochondria upon endoplasmic reticulum stress. In case of enteroviruses infection, RTN3 may be involved in the viral replication or pathogenesis. Induces the formation of…	sp|O95197|RTN3_HUMAN	sp|O95197|RTN3_HUMAN Reticulon-3 OS=Homo sapiens OX=9606 GN=RTN3 PE=1 SV=2	1	3	3	3	5.6	112.61		385810	680790	423310	1109600	649878	14910	265300	141400	230470	86239	147664	4.40106	0.0144032
P54886	Delta-1-pyrroline-5-carboxylate synthase	ALDH18A1	FUNCTION: Bifunctional enzyme that converts glutamate to glutamate 5-semialdehyde, an intermediate in the biosynthesis of proline, ornithine and arginine. {ECO:0000269|PubMed:10037775, ECO:0000269|PubMed:11092761, ECO:0000269|PubMed:26297558, ECO:0000269|PubMed:26320891}.	sp|P54886|P5CS_HUMAN	sp|P54886|P5CS_HUMAN Delta-1-pyrroline-5-carboxylate synthase OS=Homo sapiens OX=9606 GN=ALDH18A1 PE=1 SV=2	1	23	23	23	38.6	87.301	339780	984750	413270	278600	1094900	622260	41389	180630	146440	168400	178080	142988	4.35184	0.0252796
O43760	Synaptogyrin-2	SYNGR2	FUNCTION: May play a role in regulated exocytosis. In neuronal cells, modulates the localization of synaptophysin/SYP into synaptic-like microvesicles and may therefore play a role in the formation and/or the maturation of this vesicles. May also play a role in GLUT4 storage and transport to the plasma membrane. {ECO:0000250|UniProtKB:O54980}.; FUNCTION: (Microbial infection) May play a role in t…	sp|O43760|SNG2_HUMAN	sp|O43760|SNG2_HUMAN Synaptogyrin-2 OS=Homo sapiens OX=9606 GN=SYNGR2 PE=1 SV=1	1	1	1	1	4.5	24.81		88661	39899	56823	57721	60776		24115		11898	6320.6	14111.2	4.30693	0.0148091
O75146	Huntingtin-interacting protein 1-related protein	HIP1R	FUNCTION: Component of clathrin-coated pits and vesicles, that may link the endocytic machinery to the actin cytoskeleton. Binds 3-phosphoinositides (via ENTH domain). May act through the ENTH domain to promote cell survival by stabilizing receptor tyrosine kinases following ligand-induced endocytosis. {ECO:0000269|PubMed:11889126, ECO:0000269|PubMed:14732715}.	sp|O75146|HIP1R_HUMAN	sp|O75146|HIP1R_HUMAN Huntingtin-interacting protein 1-related protein OS=Homo sapiens OX=9606 GN=HIP1R PE=1 SV=2	1	5	5	4	6.8	119.39	33185	95368	215120	296320	340640	196127	41403	35865	72722	29822	51094	46181.2	4.24689	0.034133
Q9Y295	Developmentally-regulated GTP-binding protein 1	DRG1	FUNCTION: Catalyzes the conversion of GTP to GDP through hydrolysis of the gamma-phosphate bond in GTP (PubMed:29915238, PubMed:23711155). Appears to have an intrinsic GTPase activity that is stimulated by ZC3H15/DFRP1 binding likely by increasing the affinity for the potassium ions (PubMed:23711155). When hydroxylated at C-3 of 'Lys-22' by JMJD7, may bind to RNA and play a role in translation (P…	sp|Q9Y295|DRG1_HUMAN	sp|Q9Y295|DRG1_HUMAN Developmentally-regulated GTP-binding protein 1 OS=Homo sapiens OX=9606 GN=DRG1 PE=1 SV=1	1	7	7	7	26.2	40.542	55765	161260	105170	102570	143880	113729	28756	32007		27990	18811	26891	4.22926	0.00431321
O94855	Protein transport protein Sec24D	SEC24D	FUNCTION: Component of the coat protein complex II (COPII) which promotes the formation of transport vesicles from the endoplasmic reticulum (ER). The coat has two main functions, the physical deformation of the endoplasmic reticulum membrane into vesicles and the selection of cargo molecules for their transport to the Golgi complex (PubMed:17499046, PubMed:20427317, PubMed:18843296). Plays a cen…	sp|O94855|SC24D_HUMAN	sp|O94855|SC24D_HUMAN Protein transport protein Sec24D OS=Homo sapiens OX=9606 GN=SEC24D PE=1 SV=2	1	12	12	12	19.1	113.01	49569	352180	512930	276860	431050	324518	83428	102790	13900	11768	174160	77209.2	4.2031	0.0194119
Q14839	Chromodomain-helicase-DNA-binding protein 4	CHD4	FUNCTION: Component of the histone deacetylase NuRD complex which participates in the remodeling of chromatin by deacetylating histones. {ECO:0000269|PubMed:17626165, ECO:0000269|PubMed:9804427}.	sp|Q14839|CHD4_HUMAN;sp|Q8TDI0|CHD5_HUMAN;sp|Q12873|CHD3_HUMAN	sp|Q14839|CHD4_HUMAN Chromodomain-helicase-DNA-binding protein 4 OS=Homo sapiens OX=9606 GN=CHD4 PE=1 SV=2	3	16	16	16	12.2	218	129040	255390	156650	79435	414780	207059	22149	75974	47066	16986	84521	49339.2	4.19664	0.0320892
Q92616	eIF-2-alpha kinase activator GCN1	GCN1	FUNCTION: Acts as a positive activator of the EIF2AK4/GCN2 protein kinase activity in response to amino acid starvation. Forms a complex with EIF2AK4/GCN2 on translating ribosomes; during this process, GCN1 seems to act as a chaperone to facilitate delivery of uncharged tRNAs that enter the A site of ribosomes to the tRNA-binding domain of EIF2AK4/GCN2, and hence stimulating EIF2AK4/GCN2 kinase a…	sp|Q92616|GCN1_HUMAN	sp|Q92616|GCN1_HUMAN eIF-2-alpha kinase activator GCN1 OS=Homo sapiens OX=9606 GN=GCN1 PE=1 SV=6	1	35	35	35	19.4	292.75	60087	271480	588780	489490	665110	414989	22317	92394	191310	55619	143480	101024	4.10783	0.0255624
P38919	Eukaryotic initiation factor 4A-III	EIF4A3	FUNCTION: ATP-dependent RNA helicase (PubMed:16170325). Involved in pre-mRNA splicing as component of the spliceosome (PubMed:11991638, PubMed:22961380, PubMed:28502770, PubMed:28076346, PubMed:29301961). Core component of the splicing-dependent multiprotein exon junction complex (EJC) deposited at splice junctions on mRNAs (PubMed:16209946, PubMed:16170325, PubMed:16314458, PubMed:16923391, PubM…	sp|P38919|IF4A3_HUMAN	sp|P38919|IF4A3_HUMAN Eukaryotic initiation factor 4A-III OS=Homo sapiens OX=9606 GN=EIF4A3 PE=1 SV=4	1	11	9	9	34.8	46.871	288430	351780	250280	385870	496690	354610	59728	143230	48075	66306	117660	86999.8	4.07599	0.000425882
Q9GZS3	WD repeat-containing protein 61	WDR61	FUNCTION: Component of the PAF1 complex (PAF1C) which has multiple functions during transcription by RNA polymerase II and is implicated in regulation of development and maintenance of embryonic stem cell pluripotency. PAF1C associates with RNA polymerase II through interaction with POLR2A CTD non-phosphorylated and 'Ser-2'- and 'Ser-5'-phosphorylated forms and is involved in transcriptional elon…	sp|Q9GZS3|WDR61_HUMAN	sp|Q9GZS3|WDR61_HUMAN WD repeat-containing protein 61 OS=Homo sapiens OX=9606 GN=WDR61 PE=1 SV=1	1	6	6	6	33.4	33.58	117020	85748	122590	182540	359960	173572	119260	47428	25154	17119	5028	42797.8	4.05562	0.0394209
Q15029	116 kDa U5 small nuclear ribonucleoprotein component	EFTUD2	FUNCTION: Required for pre-mRNA splicing as component of the spliceosome, including pre-catalytic, catalytic and post-catalytic spliceosomal complexes (PubMed:28502770, PubMed:28781166, PubMed:28076346, PubMed:29361316, PubMed:30315277, PubMed:29360106, PubMed:29301961, PubMed:30705154). Component of the U5 snRNP and the U4/U6-U5 tri-snRNP complex, a building block of the spliceosome (PubMed:1672…	sp|Q15029|U5S1_HUMAN	sp|Q15029|U5S1_HUMAN 116 kDa U5 small nuclear ribonucleoprotein component OS=Homo sapiens OX=9606 GN=EFTUD2 PE=1 SV=1	1	17	16	16	25.1	109.43	118590	238940	246340	269030	518670	278314	81263	78472	33190	56619	94008	68710.4	4.05054	0.0134851
P11172	Uridine 5-monophosphate synthase	UMPS		sp|P11172|UMPS_HUMAN	sp|P11172|UMPS_HUMAN Uridine 5-monophosphate synthase OS=Homo sapiens OX=9606 GN=UMPS PE=1 SV=1	1	5	5	5	21.5	52.221	16349	83577	69814	51637	137710	71817.4	26791	14362	13827		16331	17827.8	4.02841	0.0496725
Q9HD20	Endoplasmic reticulum transmembrane helix translocase	ATP13A1	FUNCTION: Mediates manganese transport into the endoplasmic reticulum. The ATPase activity is required for cellular manganese homeostasis. {ECO:0000269|PubMed:24392018}.	sp|Q9HD20|AT131_HUMAN	sp|Q9HD20|AT131_HUMAN Endoplasmic reticulum transmembrane helix translocase OS=Homo sapiens OX=9606 GN=ATP13A1 PE=1 SV=2	1	6	6	6	8.5	132.95	59409	57477	97312	196090	73063	96670.2	27363	29487	14537		25644	24257.8	3.98513	0.0435898
P53384	Cytosolic Fe-S cluster assembly factor NUBP1	NUBP1	FUNCTION: Component of the cytosolic iron-sulfur (Fe/S) protein assembly (CIA) machinery (PubMed:18573874). Required for maturation of extramitochondrial Fe-S proteins (PubMed:18573874). The NUBP1-NUBP2 heterotetramer forms a Fe-S scaffold complex, mediating the de novo assembly of an Fe-S cluster and its transfer to target apoproteins (PubMed:18573874). Implicated in the regulation of centrosome…	sp|P53384|NUBP1_HUMAN	sp|P53384|NUBP1_HUMAN Cytosolic Fe-S cluster assembly factor NUBP1 OS=Homo sapiens OX=9606 GN=NUBP1 PE=1 SV=2	1	4	4	4	17.5	34.534	217820	106050	47411	107350	83786	112483	25022	26905	25101		35947	28243.8	3.98259	0.0353161
Q12905	Interleukin enhancer-binding factor 2	ILF2	FUNCTION: Appears to function predominantly as a heterodimeric complex with ILF3. This complex may regulate transcription of the IL2 gene during T-cell activation. It can also promote the formation of stable DNA-dependent protein kinase holoenzyme complexes on DNA. Essential for the efficient reshuttling of ILF3 (isoform 1 and isoform 2) into the nucleus. {ECO:0000269|PubMed:10574923, ECO:0000269…	sp|Q12905|ILF2_HUMAN	sp|Q12905|ILF2_HUMAN Interleukin enhancer-binding factor 2 OS=Homo sapiens OX=9606 GN=ILF2 PE=1 SV=2	1	13	13	13	45.9	43.062	150430	469770	548940	540410	1104700	562850	123330	217570	22586	130060	214460	141601	3.9749	0.0284719
P69849	Nodal modulator 3	NOMO3	FUNCTION: May antagonize Nodal signaling. {ECO:0000250}.	sp|P69849|NOMO3_HUMAN;sp|Q5JPE7|NOMO2_HUMAN	sp|P69849|NOMO3_HUMAN Nodal modulator 3 OS=Homo sapiens OX=9606 GN=NOMO3 PE=1 SV=2;sp|Q5JPE7|NOMO2_HUMAN Nodal modulator 2 OS=Homo sapiens OX=9606 GN=NOMO2 PE=1 SV=1	2	11	11	1	13.8	134.13	27007	152380	129000	158910	259400	145339	15718	34704	84957	29138	18746	36652.6	3.96532	0.0240853
Q6P179	Endoplasmic reticulum aminopeptidase 2	ERAP2	FUNCTION: Aminopeptidase that plays a central role in peptide trimming, a step required for the generation of most HLA class I-binding peptides. Peptide trimming is essential to customize longer precursor peptides to fit them to the correct length required for presentation on MHC class I molecules. Preferentially hydrolyzes the basic residues Arg and Lys. {ECO:0000269|PubMed:12799365, ECO:0000269…	sp|Q6P179|ERAP2_HUMAN	sp|Q6P179|ERAP2_HUMAN Endoplasmic reticulum aminopeptidase 2 OS=Homo sapiens OX=9606 GN=ERAP2 PE=1 SV=2	1	2	2	2	2.4	110.46		79033		48894	71338	66421.7	7409.1	8834.5		45466	5348.7	16764.6	3.96203	0.014899
Q9H4A6	Golgi phosphoprotein 3	GOLPH3	FUNCTION: Phosphatidylinositol-4-phosphate-binding protein that links Golgi membranes to the cytoskeleton and may participate in the tensile force required for vesicle budding from the Golgi. Thereby, may play a role in Golgi membrane trafficking and could indirectly give its flattened shape to the Golgi apparatus. May also bind to the coatomer to regulate Golgi membrane trafficking. May play a r…	sp|Q9H4A6|GOLP3_HUMAN	sp|Q9H4A6|GOLP3_HUMAN Golgi phosphoprotein 3 OS=Homo sapiens OX=9606 GN=GOLPH3 PE=1 SV=1	1	8	8	6	36.9	33.81	38027	150940	75955	100630	232490	119608	5945.4	39683	11172	19858	75019	30335.5	3.94286	0.0377858
P19784	Casein kinase II subunit alpha	CSNK2A2	FUNCTION: Catalytic subunit of a constitutively active serine/threonine-protein kinase complex that phosphorylates a large number of substrates containing acidic residues C-terminal to the phosphorylated serine or threonine. Regulates numerous cellular processes, such as cell cycle progression, apoptosis and transcription, as well as viral infection. May act as a regulatory node which integrates …	sp|P19784|CSK22_HUMAN	sp|P19784|CSK22_HUMAN Casein kinase II subunit alpha OS=Homo sapiens OX=9606 GN=CSNK2A2 PE=1 SV=1	1	3	3	3	12.6	41.213		54309	69670	42930	46560	53367.2			22767	8444	10525	13912	3.83606	0.00423727
P08195	4F2 cell-surface antigen heavy chain	SLC3A2	FUNCTION: Component of several heterodimeric amino acid transporter complexes (PubMed:11557028, PubMed:9829974, PubMed:9751058, PubMed:10391915, PubMed:10574970, PubMed:11311135). The precise substrate specificity depends on the other subunit in the heterodimer (PubMed:9829974, PubMed:9751058, PubMed:10391915, PubMed:10574970, PubMed:30867591, PubMed:10903140). The heterodimer with SLC3A2 functio…	sp|P08195|4F2_HUMAN	sp|P08195|4F2_HUMAN 4F2 cell-surface antigen heavy chain OS=Homo sapiens OX=9606 GN=SLC3A2 PE=1 SV=3	1	10	10	10	24.4	67.993	206140	135640	339050	207750	337320	245180	109430	6180.8	83779	32339	88333	64012.4	3.8302	0.00358091
P04233	HLA class II histocompatibility antigen gamma chain	CD74	FUNCTION: Plays a critical role in MHC class II antigen processing by stabilizing peptide-free class II alpha/beta heterodimers in a complex soon after their synthesis and directing transport of the complex from the endoplasmic reticulum to the endosomal/lysosomal system where the antigen processing and binding of antigenic peptides to MHC class II takes place. Serves as cell surface receptor for…	sp|P04233|HG2A_HUMAN	sp|P04233|HG2A_HUMAN HLA class II histocompatibility antigen gamma chain OS=Homo sapiens OX=9606 GN=CD74 PE=1 SV=3	1	7	7	7	30.4	33.515	133530	400590	288970	610190	572050	401066	191060	78970	32542	70195	155140	105581	3.79864	0.0132663
Q92504	Zinc transporter SLC39A7	SLC39A7	FUNCTION: Zinc transporter, that transports Zn(2+) from the endoplasmic reticulum/Golgi apparatus to the cytosol. Transport is stimulated by growth factors, such as EGF, and Ca(2+), as well as by exogenous Zn(2+). {ECO:0000269|PubMed:14525538, ECO:0000269|PubMed:15705588, ECO:0000269|PubMed:22317921}.	sp|Q92504|S39A7_HUMAN	sp|Q92504|S39A7_HUMAN Zinc transporter SLC39A7 OS=Homo sapiens OX=9606 GN=SLC39A7 PE=1 SV=2	1	1	1	1	3	50.117		94974	124900	73206	177380	117615		53281	38001	31499	1642.6	31105.9	3.78112	0.0135267
P51397	Death-associated protein 1	DAP	FUNCTION: Negative regulator of autophagy. Involved in mediating interferon-gamma-induced cell death. {ECO:0000269|PubMed:20537536}.	sp|P51397|DAP1_HUMAN	sp|P51397|DAP1_HUMAN Death-associated protein 1 OS=Homo sapiens OX=9606 GN=DAP PE=1 SV=3	1	3	3	3	30.4	11.164	173700	51953	105390	64069	171510	113324	29537	69218		13203	10541	30624.8	3.70042	0.0343468
Q9H3P7	Golgi resident protein GCP60	ACBD3	FUNCTION: Involved in the maintenance of Golgi structure by interacting with giantin, affecting protein transport between the endoplasmic reticulum and Golgi (PubMed:11590181). Involved in hormone-induced steroid biosynthesis in testicular Leydig cells (By similarity). Recruits PI4KB to the Golgi apparatus membrane; enhances the enzyme activity of PI4KB activity via its membrane recruitment there…	sp|Q9H3P7|GCP60_HUMAN	sp|Q9H3P7|GCP60_HUMAN Golgi resident protein GCP60 OS=Homo sapiens OX=9606 GN=ACBD3 PE=1 SV=4	1	8	8	8	24.6	60.593	314560	448300	364540	526180	870390	504794	64830	197120	148950	134830	136750	136496	3.69823	0.00636946
Q7Z406	Myosin-14	MYH14	FUNCTION: Cellular myosin that appears to play a role in cytokinesis, cell shape, and specialized functions such as secretion and capping. {ECO:0000250}.	sp|Q7Z406|MYH14_HUMAN	sp|Q7Z406|MYH14_HUMAN Myosin-14 OS=Homo sapiens OX=9606 GN=MYH14 PE=1 SV=2	1	58	45	45	35.1	227.87	2378100	4290400	2863800	716070	2103800	2470434	833120	1382800	676930	13382	443650	669976	3.68734	0.0198679
P09661	U2 small nuclear ribonucleoprotein A	SNRPA1	FUNCTION: Involved in pre-mRNA splicing as component of the spliceosome (PubMed:11991638, PubMed:28502770, PubMed:28781166, PubMed:28076346, PubMed:27035939). Associated with sn-RNP U2, where it contributes to the binding of stem loop IV of U2 snRNA (PubMed:9716128, PubMed:27035939). {ECO:0000269|PubMed:11991638, ECO:0000269|PubMed:27035939, ECO:0000269|PubMed:28076346, ECO:0000269|PubMed:2850277…	sp|P09661|RU2A_HUMAN	sp|P09661|RU2A_HUMAN U2 small nuclear ribonucleoprotein A OS=Homo sapiens OX=9606 GN=SNRPA1 PE=1 SV=2	1	3	3	3	13.3	28.415	128450	34772	124610	98144	100770	97349.2	44701	6481.9	28806			26663	3.6511	0.0249831
O95232	Luc7-like protein 3	LUC7L3	FUNCTION: Binds cAMP regulatory element DNA sequence. May play a role in RNA splicing. {ECO:0000269|PubMed:16462885}.	sp|O95232|LC7L3_HUMAN	sp|O95232|LC7L3_HUMAN Luc7-like protein 3 OS=Homo sapiens OX=9606 GN=LUC7L3 PE=1 SV=2	1	3	3	3	10.6	51.466	88086	80498	65938	54565	171820	92181.4	45604	39170		7570.6	9127	25367.9	3.63378	0.0322484
P62312	U6 snRNA-associated Sm-like protein LSm6	LSM6	FUNCTION: Plays role in pre-mRNA splicing as component of the U4/U6-U5 tri-snRNP complex that is involved in spliceosome assembly, and as component of the precatalytic spliceosome (spliceosome B complex) (PubMed:28781166). The heptameric LSM2-8 complex binds specifically to the 3'-terminal U-tract of U6 snRNA (PubMed:10523320). Component of LSm protein complexes, which are involved in RNA process…	sp|P62312|LSM6_HUMAN	sp|P62312|LSM6_HUMAN U6 snRNA-associated Sm-like protein LSm6 OS=Homo sapiens OX=9606 GN=LSM6 PE=1 SV=1	1	3	3	3	32.5	9.1275	78475	80323	86104	105570	64550	83004.4	3435.7	52615		12268	23182	22875.2	3.62858	0.00158965
O95433	Activator of 90 kDa heat shock protein ATPase homolog 1	AHSA1	FUNCTION: Acts as a co-chaperone of HSP90AA1 (PubMed:29127155). Activates the ATPase activity of HSP90AA1 leading to increase in its chaperone activity (PubMed:29127155). Competes with the inhibitory co-chaperone FNIP1 for binding to HSP90AA1, thereby providing a reciprocal regulatory mechanism for chaperoning of client proteins (PubMed:27353360). Competes with the inhibitory co-chaperone TSC1 fo…	sp|O95433|AHSA1_HUMAN	sp|O95433|AHSA1_HUMAN Activator of 90 kDa heat shock protein ATPase homolog 1 OS=Homo sapiens OX=9606 GN=AHSA1 PE=1 SV=1	1	5	5	5	19.5	38.274	79404	173800	132200	255490	413670	210913	42617	86883	84504	10828	67379	58442.2	3.60891	0.0346956
O75643	U5 small nuclear ribonucleoprotein 200 kDa helicase	SNRNP200	FUNCTION: Plays role in pre-mRNA splicing as core component of precatalytic, catalytic and postcatalytic spliceosomal complexes (PubMed:28502770, PubMed:28781166, PubMed:29361316, PubMed:30315277, PubMed:29360106, PubMed:29301961, PubMed:30728453, PubMed:30705154). Involved in spliceosome assembly, activation and disassembly. Mediates changes in the dynamic network of RNA-RNA interactions in the …	sp|O75643|U520_HUMAN	sp|O75643|U520_HUMAN U5 small nuclear ribonucleoprotein 200 kDa helicase OS=Homo sapiens OX=9606 GN=SNRNP200 PE=1 SV=2	1	30	30	30	21.9	244.5	234130	435610	495120	236550	942960	468874	61306	210440	120130	125450	138650	131195	3.57387	0.0334593
O14735	CDP-diacylglycerol--inositol 3-phosphatidyltransferase	CDIPT	FUNCTION: Catalyzes the biosynthesis of phosphatidylinositol (PtdIns) as well as PtdIns:inositol exchange reaction. May thus act to reduce an excessive cellular PtdIns content. The exchange activity is due to the reverse reaction of PtdIns synthase and is dependent on CMP, which is tightly bound to the enzyme. {ECO:0000269|PubMed:8110188, ECO:0000269|PubMed:9407135}.	sp|O14735|CDIPT_HUMAN	sp|O14735|CDIPT_HUMAN CDP-diacylglycerol--inositol 3-phosphatidyltransferase OS=Homo sapiens OX=9606 GN=CDIPT PE=1 SV=1	1	2	2	2	11.3	23.539	9476.7	19424	23576	34287	18951	21142.9	3563.1	11504			2942.4	6003.17	3.52196	0.0381994
O60488	Long-chain-fatty-acid--CoA ligase 4	ACSL4	FUNCTION: Catalyzes the conversion of long-chain fatty acids to their active form acyl-CoA for both synthesis of cellular lipids, and degradation via beta-oxidation (PubMed:24269233, PubMed:22633490, PubMed:21242590). Preferentially activates arachidonate and eicosapentaenoate as substrates (PubMed:21242590). Preferentially activates 8,9-EET > 14,15-EET > 5,6-EET > 11,12-EET. Modulates glucose-st…	sp|O60488|ACSL4_HUMAN	sp|O60488|ACSL4_HUMAN Long-chain-fatty-acid--CoA ligase 4 OS=Homo sapiens OX=9606 GN=ACSL4 PE=1 SV=2	1	7	6	6	18.3	79.187		34912	53986	21358	81081	47834.2	12710	7084.1	24628	11724	12188	13666.8	3.50003	0.0234768
P43897	Elongation factor Ts, mitochondrial	TSFM	FUNCTION: Associates with the EF-Tu.GDP complex and induces the exchange of GDP to GTP. It remains bound to the aminoacyl-tRNA.EF-Tu.GTP complex up to the GTP hydrolysis stage on the ribosome. {ECO:0000255|HAMAP-Rule:MF_03135, ECO:0000269|PubMed:27677415}.	sp|P43897|EFTS_HUMAN	sp|P43897|EFTS_HUMAN Elongation factor Ts, mitochondrial OS=Homo sapiens OX=9606 GN=TSFM PE=1 SV=2	1	4	4	4	24.3	35.39	106670	28538	104510	101720	39595	76206.6	22327	27964	13395		23433	21779.8	3.49897	0.028607
Q9UNM6	26S proteasome non-ATPase regulatory subunit 13	PSMD13	FUNCTION: Component of the 26S proteasome, a multiprotein complex involved in the ATP-dependent degradation of ubiquitinated proteins. This complex plays a key role in the maintenance of protein homeostasis by removing misfolded or damaged proteins, which could impair cellular functions, and by removing proteins whose functions are no longer required. Therefore, the proteasome participates in num…	sp|Q9UNM6|PSD13_HUMAN	sp|Q9UNM6|PSD13_HUMAN 26S proteasome non-ATPase regulatory subunit 13 OS=Homo sapiens OX=9606 GN=PSMD13 PE=1 SV=2	1	9	9	9	32.4	42.945	31730	286040	328480	376070	249070	254278	43570	58503	38295	193740	29509	72723.4	3.49651	0.0265883
P28062	Proteasome subunit beta type-8	PSMB8	FUNCTION: The proteasome is a multicatalytic proteinase complex which is characterized by its ability to cleave peptides with Arg, Phe, Tyr, Leu, and Glu adjacent to the leaving group at neutral or slightly basic pH. The proteasome has an ATP-dependent proteolytic activity. This subunit is involved in antigen processing to generate class I binding peptides. Replacement of PSMB5 by PSMB8 increases…	sp|P28062|PSB8_HUMAN	sp|P28062|PSB8_HUMAN Proteasome subunit beta type-8 OS=Homo sapiens OX=9606 GN=PSMB8 PE=1 SV=3	1	7	7	7	26.1	30.354	229910	479940	560010	532730	573160	475150	202150	216620	167300	78676	16108	136171	3.48937	0.00181413
Q9UMS4	Pre-mRNA-processing factor 19	PRPF19	FUNCTION: Ubiquitin-protein ligase which is a core component of several complexes mainly involved pre-mRNA splicing and DNA repair. Required for pre-mRNA splicing as component of the spliceosome (PubMed:28502770, PubMed:28076346, PubMed:29360106, PubMed:29301961, PubMed:30705154). Core component of the PRP19C/Prp19 complex/NTC/Nineteen complex which is part of the spliceosome and participates in …	sp|Q9UMS4|PRP19_HUMAN	sp|Q9UMS4|PRP19_HUMAN Pre-mRNA-processing factor 19 OS=Homo sapiens OX=9606 GN=PRPF19 PE=1 SV=1	1	10	10	10	29.6	55.18	265850	144750	160400	552560	482460	321204	81618	157060	17877	80161	125270	92397.2	3.47634	0.0298906
O00584	Ribonuclease T2	RNASET2	FUNCTION: Ribonuclease that plays an essential role in innate immune response by recognizing and degrading RNAs from microbial pathogens that are subsequently sensed by TLR8 (PubMed:31778653). Cleaves preferentially single-stranded RNA molecules between purine and uridine residues, which critically contributes to the supply of catabolic uridine and the generation of purine-2',3'-cyclophosphate-te…	sp|O00584|RNT2_HUMAN	sp|O00584|RNT2_HUMAN Ribonuclease T2 OS=Homo sapiens OX=9606 GN=RNASET2 PE=1 SV=2	1	10	10	10	34.4	29.48	1352500	502650	562990	447020	1098900	792812	271360	439220	169310	3363.6	259430	228537	3.46908	0.0203434
O00182	Galectin-9	LGALS9	FUNCTION: Binds galactosides (PubMed:18005988). Has high affinity for the Forssman pentasaccharide (PubMed:18005988). Ligand for HAVCR2/TIM3 (PubMed:16286920). Binding to HAVCR2 induces T-helper type 1 lymphocyte (Th1) death (PubMed:16286920). Also stimulates bactericidal activity in infected macrophages by causing macrophage activation and IL1B secretion which restricts intracellular bacterial g…	sp|O00182|LEG9_HUMAN;sp|Q6DKI2|LEG9C_HUMAN;sp|Q3B8N2|LEG9B_HUMAN	sp|O00182|LEG9_HUMAN Galectin-9 OS=Homo sapiens OX=9606 GN=LGALS9 PE=1 SV=2;sp|Q6DKI2|LEG9C_HUMAN Galectin-9C OS=Homo sapiens OX=9606 GN=LGALS9C PE=1 SV=2;sp|Q3B8N2|LEG9B_HUMAN Galectin-9B OS=Homo sapiens OX=9606 GN=LGALS9B PE=1 SV=3	3	6	6	6	21.1	39.518	139390	94231	223020	382770	228020	213486	21726	39959	39992	124380	84531	62117.6	3.43681	0.0208524
Q15125	3-beta-hydroxysteroid-Delta(8),Delta(7)-isomerase	EBP	FUNCTION: Catalyzes the conversion of Delta(8)-sterols to their corresponding Delta(7)-isomers. {ECO:0000269|PubMed:12760743, ECO:0000269|PubMed:8798407, ECO:0000269|PubMed:9894009}.	sp|Q15125|EBP_HUMAN	sp|Q15125|EBP_HUMAN 3-beta-hydroxysteroid-Delta(8),Delta(7)-isomerase OS=Homo sapiens OX=9606 GN=EBP PE=1 SV=3	1	2	2	2	12.2	26.352	27320	174200	166680	168310	234540	154210	23206	44692	76135	45021	35813	44973.4	3.42892	0.0146699
P53582	Methionine aminopeptidase 1	METAP1	FUNCTION: Cotranslationally removes the N-terminal methionine from nascent proteins. The N-terminal methionine is often cleaved when the second residue in the primary sequence is small and uncharged (Met-Ala-, Cys, Gly, Pro, Ser, Thr, or Val). Required for normal progression through the cell cycle. {ECO:0000255|HAMAP-Rule:MF_03174, ECO:0000269|PubMed:16274222, ECO:0000269|PubMed:17114291}.	sp|P53582|MAP11_HUMAN	sp|P53582|MAP11_HUMAN Methionine aminopeptidase 1 OS=Homo sapiens OX=9606 GN=METAP1 PE=1 SV=2	1	7	7	7	24.9	43.215	232100	154690	250810	187120	481010	261146	66266	109040	128260	31804	46832	76440.4	3.41633	0.0155599
P51571	Translocon-associated protein subunit delta	SSR4	FUNCTION: TRAP proteins are part of a complex whose function is to bind calcium to the ER membrane and thereby regulate the retention of ER resident proteins.	sp|P51571|SSRD_HUMAN	sp|P51571|SSRD_HUMAN Translocon-associated protein subunit delta OS=Homo sapiens OX=9606 GN=SSR4 PE=1 SV=1	1	3	3	3	24.3	18.998	67986	552040	752620	368690	532480	454763	127320	161050	194440	84064	98879	133151	3.4154	0.0242522
Q9H845	Complex I assembly factor ACAD9, mitochondrial	ACAD9	FUNCTION: As part of the MCIA complex, primarily participates in the assembly of the mitochondrial complex I and therefore plays a role in oxidative phosphorylation (PubMed:20816094, PubMed:24158852). This moonlighting protein has also a dehydrogenase activity toward a broad range of substrates with greater specificity for long-chain unsaturated acyl-CoAs (PubMed:12359260, PubMed:16020546, PubMed…	sp|Q9H845|ACAD9_HUMAN	sp|Q9H845|ACAD9_HUMAN Complex I assembly factor ACAD9, mitochondrial OS=Homo sapiens OX=9606 GN=ACAD9 PE=1 SV=1	1	4	4	4	8.7	68.76		56256	48532		52168	52318.7	6711.1	16150	26156		12855	15468	3.38238	0.000834685
Q9UBE0	SUMO-activating enzyme subunit 1	SAE1	FUNCTION: The heterodimer acts as an E1 ligase for SUMO1, SUMO2, SUMO3, and probably SUMO4. It mediates ATP-dependent activation of SUMO proteins followed by formation of a thioester bond between a SUMO protein and a conserved active site cysteine residue on UBA2/SAE2. {ECO:0000269|PubMed:10187858, ECO:0000269|PubMed:10217437, ECO:0000269|PubMed:11451954, ECO:0000269|PubMed:11481243, ECO:0000269|…	sp|Q9UBE0|SAE1_HUMAN	sp|Q9UBE0|SAE1_HUMAN SUMO-activating enzyme subunit 1 OS=Homo sapiens OX=9606 GN=SAE1 PE=1 SV=1	1	8	8	8	37.3	38.449	78941	169750	304590	170370	313990	207528	22228	52806	139670	50609	43758	61814.2	3.35729	0.0179702
P41252	Isoleucine--tRNA ligase, cytoplasmic	IARS1	FUNCTION: Catalyzes the specific attachment of an amino acid to its cognate tRNA in a 2 step reaction: the amino acid (AA) is first activated by ATP to form AA-AMP and then transferred to the acceptor end of the tRNA. {ECO:0000269|PubMed:8052601}.	sp|P41252|SYIC_HUMAN	sp|P41252|SYIC_HUMAN Isoleucine--tRNA ligase, cytoplasmic OS=Homo sapiens OX=9606 GN=IARS1 PE=1 SV=2	1	21	21	21	21.9	144.5	166790	546140	422060	418580	1103600	531434	136060	220840	142010	119360	176090	158872	3.34505	0.0448277
Q9Y3C8	Ubiquitin-fold modifier-conjugating enzyme 1	UFC1	FUNCTION: E2-like enzyme which forms an intermediate with UFM1 via a thioester linkage. {ECO:0000269|PubMed:15071506, ECO:0000269|PubMed:29868776}.	sp|Q9Y3C8|UFC1_HUMAN	sp|Q9Y3C8|UFC1_HUMAN Ubiquitin-fold modifier-conjugating enzyme 1 OS=Homo sapiens OX=9606 GN=UFC1 PE=1 SV=3	1	3	3	3	19.2	19.458	52854	124590	197850	152630	287040	162993	34163	69543	78673	18204	44320	48980.6	3.3277	0.0226688
O60610	Protein diaphanous homolog 1	DIAPH1	FUNCTION: Actin nucleation and elongation factor required for the assembly of F-actin structures, such as actin cables and stress fibers (By similarity). Binds to the barbed end of the actin filament and slows down actin polymerization and depolymerization (By similarity). Required for cytokinesis, and transcriptional activation of the serum response factor (By similarity). DFR proteins couple Rh…	sp|O60610|DIAP1_HUMAN	sp|O60610|DIAP1_HUMAN Protein diaphanous homolog 1 OS=Homo sapiens OX=9606 GN=DIAPH1 PE=1 SV=2	1	16	16	16	16.6	141.35	193790	445600	345320	429770	692700	421436	67099	121780	155570	30073	263600	127624	3.30216	0.0118551
O14828	Secretory carrier-associated membrane protein 3	SCAMP3	FUNCTION: Functions in post-Golgi recycling pathways. Acts as a recycling carrier to the cell surface.	sp|O14828|SCAM3_HUMAN	sp|O14828|SCAM3_HUMAN Secretory carrier-associated membrane protein 3 OS=Homo sapiens OX=9606 GN=SCAMP3 PE=1 SV=3	1	5	5	5	26.2	38.287	130640	165790	275610	298240	124480	198952	107800	69151	49191	12011	65804	60791.4	3.2727	0.00855166
Q9HB40	Retinoid-inducible serine carboxypeptidase	SCPEP1	FUNCTION: May be involved in vascular wall and kidney homeostasis. {ECO:0000250}.	sp|Q9HB40|RISC_HUMAN	sp|Q9HB40|RISC_HUMAN Retinoid-inducible serine carboxypeptidase OS=Homo sapiens OX=9606 GN=SCPEP1 PE=1 SV=1	1	3	3	3	9.1	50.83		40209	32693	31770	10112	28696	1962.8	20720	5880.5		6651.6	8803.73	3.25953	0.0409535
Q9BUL8	Programmed cell death protein 10	PDCD10	FUNCTION: Promotes cell proliferation. Modulates apoptotic pathways. Increases mitogen-activated protein kinase activity and STK26 activity (PubMed:27807006). Important for cell migration, and for normal structure and assembly of the Golgi complex (PubMed:27807006). Important for KDR/VEGFR2 signaling. Increases the stability of KDR/VEGFR2 and prevents its breakdown. Required for normal cardiovasc…	sp|Q9BUL8|PDC10_HUMAN	sp|Q9BUL8|PDC10_HUMAN Programmed cell death protein 10 OS=Homo sapiens OX=9606 GN=PDCD10 PE=1 SV=1	1	4	4	4	30.2	24.701		64361	124600	118090	171010	119515	10453	23474	91249	29238	29537	36790.2	3.24856	0.0127953
P25789	Proteasome subunit alpha type-4	PSMA4	FUNCTION: Component of the 20S core proteasome complex involved in the proteolytic degradation of most intracellular proteins. This complex plays numerous essential roles within the cell by associating with different regulatory particles. Associated with two 19S regulatory particles, forms the 26S proteasome and thus participates in the ATP-dependent degradation of ubiquitinated proteins. The 26S…	sp|P25789|PSA4_HUMAN	sp|P25789|PSA4_HUMAN Proteasome subunit alpha type-4 OS=Homo sapiens OX=9606 GN=PSMA4 PE=1 SV=1	1	8	8	8	43.7	29.483	231500	696580	519780	369710	371580	437830	180970	174170	16206	141230	163660	135247	3.23726	0.00732181
Q14498	RNA-binding protein 39	RBM39	FUNCTION: RNA-binding protein that acts as a pre-mRNA splicing factor (PubMed:15694343, PubMed:31271494, PubMed:28437394, PubMed:28302793, PubMed:24795046). Acts by promoting exon inclusion via regulation of exon cassette splicing (PubMed:31271494). Also acts as a transcriptional coactivator for steroid nuclear receptors ESR1/ER-alpha and ESR2/ER-beta, and JUN/AP-1, independently of the pre-mRNA …	sp|Q14498|RBM39_HUMAN;sp|Q86U06|RBM23_HUMAN	sp|Q14498|RBM39_HUMAN RNA-binding protein 39 OS=Homo sapiens OX=9606 GN=RBM39 PE=1 SV=2	2	11	11	11	26.2	59.379	153800	183110	261350	280520	384060	252568	43470	102370	77611	67185	103540	78835.2	3.20375	0.00326917
Q9GZZ1	N-alpha-acetyltransferase 50	NAA50	FUNCTION: N-alpha-acetyltransferase that acetylates the N-terminus of proteins that retain their initiating methionine (PubMed:19744929, PubMed:22311970, PubMed:21900231, PubMed:27484799). Has a broad substrate specificity: able to acetylate the initiator methionine of most peptides, except for those with a proline in second position (PubMed:27484799). Also displays N-epsilon-acetyltransferase ac…	sp|Q9GZZ1|NAA50_HUMAN	sp|Q9GZZ1|NAA50_HUMAN N-alpha-acetyltransferase 50 OS=Homo sapiens OX=9606 GN=NAA50 PE=1 SV=1	1	2	2	2	16	19.398	20213	30183	37104	59307	53002	39961.8	7875.1	13321	12681	16286	12515	12535.6	3.18786	0.00569112
Q96CN7	Isochorismatase domain-containing protein 1	ISOC1		sp|Q96CN7|ISOC1_HUMAN	sp|Q96CN7|ISOC1_HUMAN Isochorismatase domain-containing protein 1 OS=Homo sapiens OX=9606 GN=ISOC1 PE=1 SV=3	1	7	7	7	36.9	32.236		121540	124340	43370	109860	99777.5	18931	74792	27090	18363	17381	31311.4	3.18662	0.0135139
Q13510	Acid ceramidase	ASAH1	FUNCTION: Lysosomal ceramidase that hydrolyzes sphingolipid ceramides into sphingosine and free fatty acids at acidic pH (PubMed:10610716, PubMed:7744740, PubMed:15655246, PubMed:11451951). Ceramides, sphingosine, and its phosphorylated form sphingosine-1-phosphate are bioactive lipids that mediate cellular signaling pathways regulating several biological processes including cell proliferation, a…	sp|Q13510|ASAH1_HUMAN	sp|Q13510|ASAH1_HUMAN Acid ceramidase OS=Homo sapiens OX=9606 GN=ASAH1 PE=1 SV=5	1	13	13	13	34.7	44.659	337900	943090	608890	361180	448790	539970	42420	395660	342390	23395	48109	170395	3.16893	0.0281244
O95782	AP-2 complex subunit alpha-1	AP2A1	FUNCTION: Component of the adaptor protein complex 2 (AP-2). Adaptor protein complexes function in protein transport via transport vesicles in different membrane traffic pathways. Adaptor protein complexes are vesicle coat components and appear to be involved in cargo selection and vesicle formation. AP-2 is involved in clathrin-dependent endocytosis in which cargo proteins are incorporated into …	sp|O95782|AP2A1_HUMAN	sp|O95782|AP2A1_HUMAN AP-2 complex subunit alpha-1 OS=Homo sapiens OX=9606 GN=AP2A1 PE=1 SV=3	1	19	13	13	29.1	107.54	182790	525990	802960	429530	237690	435792	142420	181810	78957	203960	82946	138019	3.15749	0.0308205
O00203	AP-3 complex subunit beta-1	AP3B1	FUNCTION: Subunit of non-clathrin- and clathrin-associated adaptor protein complex 3 (AP-3) that plays a role in protein sorting in the late-Golgi/trans-Golgi network (TGN) and/or endosomes. The AP complexes mediate both the recruitment of clathrin to membranes and the recognition of sorting signals within the cytosolic tails of transmembrane cargo molecules. AP-3 appears to be involved in the so…	sp|O00203|AP3B1_HUMAN;sp|Q13367|AP3B2_HUMAN	sp|O00203|AP3B1_HUMAN AP-3 complex subunit beta-1 OS=Homo sapiens OX=9606 GN=AP3B1 PE=1 SV=3	2	8	8	8	10.1	121.32	51149	77868	80092	120700	176890	101340	23908	45057	23759	12976	55313	32202.6	3.14694	0.0177795
Q14126	Desmoglein-2	DSG2	FUNCTION: Component of intercellular desmosome junctions. Involved in the interaction of plaque proteins and intermediate filaments mediating cell-cell adhesion.	sp|Q14126|DSG2_HUMAN	sp|Q14126|DSG2_HUMAN Desmoglein-2 OS=Homo sapiens OX=9606 GN=DSG2 PE=1 SV=2	1	17	17	17	25.7	122.29	816440	495700	216520	285630	694170	501692	322920	240070	75314	46641	119920	160973	3.11662	0.0271174
Q04206	Transcription factor p65	RELA	FUNCTION: NF-kappa-B is a pleiotropic transcription factor present in almost all cell types and is the endpoint of a series of signal transduction events that are initiated by a vast array of stimuli related to many biological processes such as inflammation, immunity, differentiation, cell growth, tumorigenesis and apoptosis. NF-kappa-B is a homo- or heterodimeric complex formed by the Rel-like d…	sp|Q04206|TF65_HUMAN	sp|Q04206|TF65_HUMAN Transcription factor p65 OS=Homo sapiens OX=9606 GN=RELA PE=1 SV=2	1	5	5	5	12.7	60.218	107630	76856	94689	89597	124100	98574.4	23783	71035	15777	34517	13049	31632.2	3.11627	0.000994388
P27708	CAD protein	CAD	FUNCTION: This protein is a 'fusion' protein encoding four enzymatic activities of the pyrimidine pathway (GATase, CPSase, ATCase and DHOase). {ECO:0000269|PubMed:24332717}.	sp|P27708|PYR1_HUMAN	sp|P27708|PYR1_HUMAN CAD protein OS=Homo sapiens OX=9606 GN=CAD PE=1 SV=3	1	11	11	11	7.3	242.98	141460	253520	421540	479190	268920	312926	109230	73660	98096	167730	55727	100889	3.1017	0.0105573
O43809	Cleavage and polyadenylation specificity factor subunit 5	NUDT21	FUNCTION: Component of the cleavage factor Im (CFIm) complex that functions as an activator of the pre-mRNA 3'-end cleavage and polyadenylation processing required for the maturation of pre-mRNA into functional mRNAs (PubMed:9659921, PubMed:8626397, PubMed:14690600, PubMed:15937220, PubMed:17024186, PubMed:17098938, PubMed:29276085). CFIm contributes to the recruitment of multiprotein complexes o…	sp|O43809|CPSF5_HUMAN	sp|O43809|CPSF5_HUMAN Cleavage and polyadenylation specificity factor subunit 5 OS=Homo sapiens OX=9606 GN=NUDT21 PE=1 SV=1	1	7	7	7	45.4	26.227	103260	178800	153830	269310	373890	215818	32190	138500		63547	44447	69671	3.09767	0.0401286
P51114	Fragile X mental retardation syndrome-related protein 1	FXR1	FUNCTION: RNA-binding protein required for embryonic and postnatal development of muscle tissue. May regulate intracellular transport and local translation of certain mRNAs (By similarity). {ECO:0000250}.	sp|P51114|FXR1_HUMAN	sp|P51114|FXR1_HUMAN Fragile X mental retardation syndrome-related protein 1 OS=Homo sapiens OX=9606 GN=FXR1 PE=1 SV=3	1	5	5	4	13.4	69.72	119220	15409	132140	141410	78160	97267.8	35257	31900	11023	23386	55876	31488.4	3.089	0.0267657
P21283	V-type proton ATPase subunit C 1	ATP6V1C1	FUNCTION: Subunit of the peripheral V1 complex of vacuolar ATPase. Subunit C is necessary for the assembly of the catalytic sector of the enzyme and is likely to have a specific function in its catalytic activity. V-ATPase is responsible for acidifying a variety of intracellular compartments in eukaryotic cells.	sp|P21283|VATC1_HUMAN	sp|P21283|VATC1_HUMAN V-type proton ATPase subunit C 1 OS=Homo sapiens OX=9606 GN=ATP6V1C1 PE=1 SV=4	1	5	5	5	15.2	43.941	20912	136020	85832	101910	95947	88124.2	59726	6382.9	28980	33768	14314	28634.2	3.07759	0.0217341
Q9P2J5	Leucine--tRNA ligase, cytoplasmic	LARS1	FUNCTION: Catalyzes the specific attachment of an amino acid to its cognate tRNA in a two step reaction: the amino acid (AA) is first activated by ATP to form AA-AMP and then transferred to the acceptor end of the tRNA. Exhibits a post-transfer editing activity to hydrolyze mischarged tRNAs. {ECO:0000269|PubMed:19426743}.	sp|Q9P2J5|SYLC_HUMAN	sp|Q9P2J5|SYLC_HUMAN Leucine--tRNA ligase, cytoplasmic OS=Homo sapiens OX=9606 GN=LARS1 PE=1 SV=2	1	12	12	12	16.1	134.46	448180	946580	867370	363390	1465600	818224	51658	475210	375800	182770	247930	266674	3.06826	0.0309659
P26639	Threonine--tRNA ligase 1, cytoplasmic	TARS1	FUNCTION: Catalyzes the attachment of threonine to tRNA(Thr) in a two-step reaction: threonine is first activated by ATP to form Thr-AMP and then transferred to the acceptor end of tRNA(Thr) (PubMed:25824639, PubMed:31374204). Also edits incorrectly charged tRNA(Thr) via its editing domain, at the post-transfer stage (By similarity). {ECO:0000250|UniProtKB:Q9D0R2, ECO:0000269|PubMed:25824639, ECO…	sp|P26639|SYTC_HUMAN;sp|A2RTX5|SYTC2_HUMAN	sp|P26639|SYTC_HUMAN Threonine--tRNA ligase 1, cytoplasmic OS=Homo sapiens OX=9606 GN=TARS1 PE=1 SV=3	2	13	13	13	20.9	83.434	263020	362090	406310	529030	553150	422720	95609	86502	132330	165030	215120	138918	3.04294	0.00129697
O43837	Isocitrate dehydrogenase [NAD] subunit beta, mitochondrial	IDH3B	FUNCTION: Plays a structural role to facilitate the assembly and ensure the full activity of the enzyme catalyzing the decarboxylation of isocitrate (ICT) into alpha-ketoglutarate. The heterodimer composed of the alpha (IDH3A) and beta (IDH3B) subunits and the heterodimer composed of the alpha (IDH3A) and gamma (IDH3G) subunits, have considerable basal activity but the full activity of the hetero…	sp|O43837|IDH3B_HUMAN	sp|O43837|IDH3B_HUMAN Isocitrate dehydrogenase [NAD] subunit beta, mitochondrial OS=Homo sapiens OX=9606 GN=IDH3B PE=1 SV=2	1	8	8	8	28.8	42.183	215600	168730	117190	111260	392270	201010	31289	169790	44828	36803	50699	66681.8	3.01447	0.0480981
P60468	Protein transport protein Sec61 subunit beta	SEC61B	FUNCTION: Component of SEC61 channel-forming translocon complex that mediates transport of signal peptide-containing precursor polypeptides across endoplasmic reticulum (ER) (By similarity). Required for PKD1/Polycystin-1 biogenesis (By similarity). {ECO:0000250|UniProtKB:P60467, ECO:0000250|UniProtKB:Q9CQS8}.	sp|P60468|SC61B_HUMAN	sp|P60468|SC61B_HUMAN Protein transport protein Sec61 subunit beta OS=Homo sapiens OX=9606 GN=SEC61B PE=1 SV=2	1	3	3	3	37.5	9.9743	49145	266950	276920	209110	274340	215293	56438	140580	1845.4	124630	34244	71547.5	3.00909	0.0222047
P20618	Proteasome subunit beta type-1	PSMB1	FUNCTION: Component of the 20S core proteasome complex involved in the proteolytic degradation of most intracellular proteins. This complex plays numerous essential roles within the cell by associating with different regulatory particles. Associated with two 19S regulatory particles, forms the 26S proteasome and thus participates in the ATP-dependent degradation of ubiquitinated proteins. The 26S…	sp|P20618|PSB1_HUMAN	sp|P20618|PSB1_HUMAN Proteasome subunit beta type-1 OS=Homo sapiens OX=9606 GN=PSMB1 PE=1 SV=2	1	5	5	5	34.4	26.489	105800	226890	459270	304600	426550	304622	42136	157940	124430	70531	114710	101949	2.98797	0.0176927
O75175	CCR4-NOT transcription complex subunit 3	CNOT3	FUNCTION: Component of the CCR4-NOT complex which is one of the major cellular mRNA deadenylases and is linked to various cellular processes including bulk mRNA degradation, miRNA-mediated repression, translational repression during translational initiation and general transcription regulation. Additional complex functions may be a consequence of its influence on mRNA expression. May be involved …	sp|O75175|CNOT3_HUMAN	sp|O75175|CNOT3_HUMAN CCR4-NOT transcription complex subunit 3 OS=Homo sapiens OX=9606 GN=CNOT3 PE=1 SV=1	1	2	2	2	3.9	81.871	17294		34344	24011	23985	24908.5		17192	4842.8		3162.8	8399.2	2.96558	0.0313992
Q15006	ER membrane protein complex subunit 2	EMC2		sp|Q15006|EMC2_HUMAN	sp|Q15006|EMC2_HUMAN ER membrane protein complex subunit 2 OS=Homo sapiens OX=9606 GN=EMC2 PE=1 SV=1	1	4	4	4	19.2	34.833	35143	88548	53949	89884	55422	64589.2	20425	43432	10902	24914	9610.2	21856.6	2.95513	0.00838562
Q5VYK3	Proteasome adapter and scaffold protein ECM29	ECPAS	FUNCTION: Adapter/scaffolding protein that binds to the 26S proteasome, motor proteins and other compartment specific proteins. May couple the proteasome to different compartments including endosome, endoplasmic reticulum and centrosome. May play a role in ERAD and other enhanced proteolysis (PubMed:15496406). Promotes proteasome dissociation under oxidative stress (By similarity). {ECO:0000250|U…	sp|Q5VYK3|ECM29_HUMAN	sp|Q5VYK3|ECM29_HUMAN Proteasome adapter and scaffold protein ECM29 OS=Homo sapiens OX=9606 GN=ECPAS PE=1 SV=2	1	6	6	6	4.8	204.29		66470	88503	71921	129970	89216			43960	30326	18041	30775.7	2.89891	0.0233276
Q9UQE7	Structural maintenance of chromosomes protein 3	SMC3	FUNCTION: Central component of cohesin, a complex required for chromosome cohesion during the cell cycle. The cohesin complex may form a large proteinaceous ring within which sister chromatids can be trapped. At anaphase, the complex is cleaved and dissociates from chromatin, allowing sister chromatids to segregate. Cohesion is coupled to DNA replication and is involved in DNA repair. The cohesin…	sp|Q9UQE7|SMC3_HUMAN	sp|Q9UQE7|SMC3_HUMAN Structural maintenance of chromosomes protein 3 OS=Homo sapiens OX=9606 GN=SMC3 PE=1 SV=2	1	14	14	14	17.2	141.54	147930	231170	287430	91545	285950	208805	58611	98005	52801	37078	117690	72837	2.86674	0.0113869
O75608	Acyl-protein thioesterase 1	LYPLA1	FUNCTION: Acts as a acyl-protein thioesterase (PubMed:19439193, PubMed:20418879). Hydrolyzes fatty acids from S-acylated cysteine residues in proteins such as trimeric G alpha proteins or HRAS (PubMed:20418879). Has depalmitoylating activity toward KCNMA1 (PubMed:22399288). Acts as a lysophospholipase and hydrolyzes lysophosphatidylcholine (lyso-PC) (PubMed:19439193). Also hydrolyzes lysophosphat…	sp|O75608|LYPA1_HUMAN	sp|O75608|LYPA1_HUMAN Acyl-protein thioesterase 1 OS=Homo sapiens OX=9606 GN=LYPLA1 PE=1 SV=1	1	5	5	5	35.7	24.669	47818	205720	181850	227380	202700	173094	25257	192230	6981.4	64117	13776	60472.3	2.86236	0.0436801
P46977	Dolichyl-diphosphooligosaccharide--protein glycosyltransferase subunit STT3A	STT3A	FUNCTION: Catalytic subunit of the oligosaccharyl transferase (OST) complex that catalyzes the initial transfer of a defined glycan (Glc(3)Man(9)GlcNAc(2) in eukaryotes) from the lipid carrier dolichol-pyrophosphate to an asparagine residue within an Asn-X-Ser/Thr consensus motif in nascent polypeptide chains, the first step in protein N-glycosylation. N-glycosylation occurs cotranslationally and…	sp|P46977|STT3A_HUMAN	sp|P46977|STT3A_HUMAN Dolichyl-diphosphooligosaccharide--protein glycosyltransferase subunit STT3A OS=Homo sapiens OX=9606 GN=STT3A PE=1 SV=2	1	10	10	9	18.3	80.529	35088	478460	404550	258860	344960	304384	49340	213400	129360	34541	108510	107030	2.8439	0.044217
P39748	Flap endonuclease 1	FEN1	FUNCTION: Structure-specific nuclease with 5'-flap endonuclease and 5'-3' exonuclease activities involved in DNA replication and repair. During DNA replication, cleaves the 5'-overhanging flap structure that is generated by displacement synthesis when DNA polymerase encounters the 5'-end of a downstream Okazaki fragment. It enters the flap from the 5'-end and then tracks to cleave the flap base, …	sp|P39748|FEN1_HUMAN	sp|P39748|FEN1_HUMAN Flap endonuclease 1 OS=Homo sapiens OX=9606 GN=FEN1 PE=1 SV=1	1	4	4	4	13.4	42.592	39986	85963	66569	80719	129270	80501.4	20441	23170	15290		55034	28483.8	2.82622	0.0250175
O75477	Erlin-1	ERLIN1	FUNCTION: Component of the ERLIN1/ERLIN2 complex which mediates the endoplasmic reticulum-associated degradation (ERAD) of inositol 1,4,5-trisphosphate receptors (IP3Rs). Involved in regulation of cellular cholesterol homeostasis by regulation the SREBP signaling pathway. Binds cholesterol and may promote ER retention of the SCAP-SREBF complex (PubMed:24217618). {ECO:0000269|PubMed:19240031, ECO:…	sp|O75477|ERLN1_HUMAN	sp|O75477|ERLN1_HUMAN Erlin-1 OS=Homo sapiens OX=9606 GN=ERLIN1 PE=1 SV=2	1	6	3	3	25.3	39.171	37756	76719	29977	75878	79180	59902	10840	23515	25849	25385		21397.2	2.79952	0.0180719
Q9BQE3	Tubulin alpha-1C chain	TUBA1C	FUNCTION: Tubulin is the major constituent of microtubules. It binds two moles of GTP, one at an exchangeable site on the beta chain and one at a non-exchangeable site on the alpha chain.	sp|Q9BQE3|TBA1C_HUMAN	sp|Q9BQE3|TBA1C_HUMAN Tubulin alpha-1C chain OS=Homo sapiens OX=9606 GN=TUBA1C PE=1 SV=1	1	27	3	3	78.6	49.895	247080	561660	593840	713270	1054000	633970	156050	273150	157140	227850	318650	226568	2.79814	0.0161136
Q9NR28	Diablo homolog, mitochondrial	DIABLO	FUNCTION: Promotes apoptosis by activating caspases in the cytochrome c/Apaf-1/caspase-9 pathway. Acts by opposing the inhibitory activity of inhibitor of apoptosis proteins (IAP). Inhibits the activity of BIRC6/bruce by inhibiting its binding to caspases. Isoform 3 attenuates the stability and apoptosis-inhibiting activity of XIAP/BIRC4 by promoting XIAP/BIRC4 ubiquitination and degradation thro…	sp|Q9NR28|DBLOH_HUMAN	sp|Q9NR28|DBLOH_HUMAN Diablo homolog, mitochondrial OS=Homo sapiens OX=9606 GN=DIABLO PE=1 SV=1	1	5	5	5	22.6	27.131	116570	109160	179840	143480	237100	157230	56344	68986		44032	56476	56459.5	2.78483	0.00736062
Q8WWI1	LIM domain only protein 7	LMO7		sp|Q8WWI1|LMO7_HUMAN	sp|Q8WWI1|LMO7_HUMAN LIM domain only protein 7 OS=Homo sapiens OX=9606 GN=LMO7 PE=1 SV=3	1	22	22	22	18.7	192.69	822800	482830	422670	542970	368130	527880	504480	366400	10036	21907	46519	189868	2.78024	0.0314374
Q8IY67	Ribonucleoprotein PTB-binding 1	RAVER1	FUNCTION: Cooperates with PTBP1 to modulate regulated alternative splicing events. Promotes exon skipping. Cooperates with PTBP1 to modulate switching between mutually exclusive exons during maturation of the TPM1 pre-mRNA (By similarity). {ECO:0000250}.	sp|Q8IY67|RAVR1_HUMAN	sp|Q8IY67|RAVR1_HUMAN Ribonucleoprotein PTB-binding 1 OS=Homo sapiens OX=9606 GN=RAVER1 PE=1 SV=1	1	5	5	5	15	63.876	58931	41143	50916	72223	49919	54626.4	14129	45958	11791	12426	14053	19671.4	2.77695	0.00317595
O60831	PRA1 family protein 2	PRAF2	FUNCTION: May be involved in ER/Golgi transport and vesicular traffic. Plays a proapoptotic role in cerulenin-induced neuroblastoma apoptosis. {ECO:0000269|PubMed:17975142, ECO:0000269|PubMed:18395978}.	sp|O60831|PRAF2_HUMAN	sp|O60831|PRAF2_HUMAN PRA1 family protein 2 OS=Homo sapiens OX=9606 GN=PRAF2 PE=1 SV=1	1	2	2	2	16.3	19.258	17828		64088	71523	42849	49072	14018	21783	18870		16201	17718	2.76961	0.0420157
Q96Q11	CCA tRNA nucleotidyltransferase 1, mitochondrial	TRNT1	FUNCTION: [Isoform 1]: Adds and repairs the conserved 3'-CCA sequence necessary for the attachment of amino acids to the 3' terminus of tRNA molecules, using CTP and ATP as substrates. {ECO:0000269|PubMed:11504732}.; FUNCTION: [Isoform 2]: Adds 2 C residues (CC-) to the 3' terminus of tRNA molecules instead of a complete CCA end as isoform 1 does (in vitro). {ECO:0000269|PubMed:17204286}.	sp|Q96Q11|TRNT1_HUMAN	sp|Q96Q11|TRNT1_HUMAN CCA tRNA nucleotidyltransferase 1, mitochondrial OS=Homo sapiens OX=9606 GN=TRNT1 PE=1 SV=2	1	4	4	4	12.9	50.127	30743	25323	76384	39946	44246	43328.4	11560	19624		14314	18192	15922.5	2.72121	0.0315892
Q9NS69	Mitochondrial import receptor subunit TOM22 homolog	TOMM22	FUNCTION: Central receptor component of the translocase of the outer membrane of mitochondria (TOM complex) responsible for the recognition and translocation of cytosolically synthesized mitochondrial preproteins. Together with the peripheral receptor TOM20 functions as the transit peptide receptor and facilitates the movement of preproteins into the translocation pore (PubMed:10982837). Required…	sp|Q9NS69|TOM22_HUMAN	sp|Q9NS69|TOM22_HUMAN Mitochondrial import receptor subunit TOM22 homolog OS=Homo sapiens OX=9606 GN=TOMM22 PE=1 SV=3	1	5	5	5	66.2	15.521	243280	292860	343460	462320	412330	350850	163680	249260	37443	117560	79310	129451	2.7103	0.00335837
P54577	Tyrosine--tRNA ligase, cytoplasmic	YARS1	FUNCTION: Catalyzes the attachment of tyrosine to tRNA(Tyr) in a two-step reaction: tyrosine is first activated by ATP to form Tyr-AMP and then transferred to the acceptor end of tRNA(Tyr). {ECO:0000250}.	sp|P54577|SYYC_HUMAN	sp|P54577|SYYC_HUMAN Tyrosine--tRNA ligase, cytoplasmic OS=Homo sapiens OX=9606 GN=YARS1 PE=1 SV=4	1	11	11	11	31.8	59.143	213410	188050	270320	201820	270480	228816	71935	72313	48334	83201	147040	84564.6	2.70581	0.000328423
Q9Y3D6	Mitochondrial fission 1 protein	FIS1	FUNCTION: Involved in the fragmentation of the mitochondrial network and its perinuclear clustering. Plays a minor role in the recruitment and association of the fission mediator dynamin-related protein 1 (DNM1L) to the mitochondrial surface and mitochondrial fission. Can induce cytochrome c release from the mitochondrion to the cytosol, ultimately leading to apoptosis. Also mediates peroxisomal …	sp|Q9Y3D6|FIS1_HUMAN	sp|Q9Y3D6|FIS1_HUMAN Mitochondrial fission 1 protein OS=Homo sapiens OX=9606 GN=FIS1 PE=1 SV=2	1	4	4	4	27	16.937	131330	225890	188440	187510	414910	229616	35178	201310	55731	73204	60766	85237.8	2.69383	0.035189
P18031	Tyrosine-protein phosphatase non-receptor type 1	PTPN1	FUNCTION: Tyrosine-protein phosphatase which acts as a regulator of endoplasmic reticulum unfolded protein response. Mediates dephosphorylation of EIF2AK3/PERK; inactivating the protein kinase activity of EIF2AK3/PERK. May play an important role in CKII- and p60c-src-induced signal transduction cascades. May regulate the EFNA5-EPHA3 signaling pathway which modulates cell reorganization and cell-c…	sp|P18031|PTN1_HUMAN	sp|P18031|PTN1_HUMAN Tyrosine-protein phosphatase non-receptor type 1 OS=Homo sapiens OX=9606 GN=PTPN1 PE=1 SV=1	1	7	7	7	24.4	49.966	47379	107930	181610	183720	69031	117934	32639	29595	55595	20679	80814	43864.4	2.6886	0.0396949
P46060	Ran GTPase-activating protein 1	RANGAP1	FUNCTION: GTPase activator for RAN (PubMed:8146159, PubMed:8896452, PubMed:16428860). Converts cytoplasmic GTP-bound RAN to GDP-bound RAN, which is essential for RAN-mediated nuclear import and export (PubMed:8896452, PubMed:27160050). Mediates dissociation of cargo from nuclear export complexes containing XPO1, RAN and RANBP2 after nuclear export (PubMed:27160050). {ECO:0000269|PubMed:16428860, …	sp|P46060|RAGP1_HUMAN	sp|P46060|RAGP1_HUMAN Ran GTPase-activating protein 1 OS=Homo sapiens OX=9606 GN=RANGAP1 PE=1 SV=1	1	11	11	11	23	63.541	51788	131480	258240	277030	199910	183690	42867	94031	55011	58964	90861	68346.8	2.68761	0.0274464
O76094	Signal recognition particle subunit SRP72	SRP72	FUNCTION: Signal-recognition-particle assembly has a crucial role in targeting secretory proteins to the rough endoplasmic reticulum membrane. Binds the 7S RNA only in presence of SRP68. This ribonucleoprotein complex might interact directly with the docking protein in the ER membrane and possibly participate in the elongation arrest function.	sp|O76094|SRP72_HUMAN	sp|O76094|SRP72_HUMAN Signal recognition particle subunit SRP72 OS=Homo sapiens OX=9606 GN=SRP72 PE=1 SV=3	1	12	12	12	23.1	74.605	190800	162840	299950	242640	338800	247006	95021	90069	101150	38062	135870	92034.4	2.68384	0.00274757
P12081	Histidine--tRNA ligase, cytoplasmic	HARS1	FUNCTION: Catalyzes the ATP-dependent ligation of histidine to the 3'-end of its cognate tRNA, via the formation of an aminoacyl-adenylate intermediate (His-AMP) (PubMed:29235198). Plays a role in axon guidance (PubMed:26072516). {ECO:0000269|PubMed:26072516, ECO:0000269|PubMed:29235198}.	sp|P12081|HARS1_HUMAN	sp|P12081|HARS1_HUMAN Histidine--tRNA ligase, cytoplasmic OS=Homo sapiens OX=9606 GN=HARS1 PE=1 SV=2	1	14	14	11	34.6	57.41	238790	327010	515310	335760	738660	431106	73300	149110	357830	133660	90080	160796	2.68107	0.0300824
P30626	Sorcin	SRI	FUNCTION: Calcium-binding protein that modulates excitation-contraction coupling in the heart. Contributes to calcium homeostasis in the heart sarcoplasmic reticulum. Modulates the activity of RYR2 calcium channels. {ECO:0000269|PubMed:17699613}.	sp|P30626|SORCN_HUMAN	sp|P30626|SORCN_HUMAN Sorcin OS=Homo sapiens OX=9606 GN=SRI PE=1 SV=1	1	7	7	7	44.4	21.676	374460	466750	211490	476780	740820	454060	100960	186840	124320	406700	28071	169378	2.68075	0.0294067
P30419	Glycylpeptide N-tetradecanoyltransferase 1	NMT1	FUNCTION: Adds a myristoyl group to the N-terminal glycine residue of certain cellular and viral proteins. {ECO:0000269|PubMed:22865860, ECO:0000269|PubMed:25255805, ECO:0000269|PubMed:9353336, ECO:0000269|PubMed:9506952}.	sp|P30419|NMT1_HUMAN;sp|O60551|NMT2_HUMAN	sp|P30419|NMT1_HUMAN Glycylpeptide N-tetradecanoyltransferase 1 OS=Homo sapiens OX=9606 GN=NMT1 PE=1 SV=2	2	6	6	6	18.1	56.806	74969	166970	192340	247910	145920	165622	56467	60521	85438	25140	82176	61948.4	2.67354	0.00916595
Q96FQ6	Protein S100-A16	S100A16	FUNCTION: Calcium-binding protein. Binds one calcium ion per monomer (PubMed:17030513). Can promote differentiation of adipocytes (in vitro) (By similarity). Overexpression in preadipocytes increases their proliferation, enhances adipogenesis and reduces insulin-stimulated glucose uptake (By similarity). {ECO:0000250|UniProtKB:Q9D708, ECO:0000269|PubMed:17030513}.	sp|Q96FQ6|S10AG_HUMAN	sp|Q96FQ6|S10AG_HUMAN Protein S100-A16 OS=Homo sapiens OX=9606 GN=S100A16 PE=1 SV=1	1	4	4	4	44.7	11.801	353410	447390	410150	123400	265740	320018	116340	205070	90106	32344	158220	120416	2.6576	0.0152679
P63279	SUMO-conjugating enzyme UBC9	UBE2I	FUNCTION: Accepts the ubiquitin-like proteins SUMO1, SUMO2, SUMO3, SUMO4 and SUMO1P1/SUMO5 from the UBLE1A-UBLE1B E1 complex and catalyzes their covalent attachment to other proteins with the help of an E3 ligase such as RANBP2, CBX4 and ZNF451. Can catalyze the formation of poly-SUMO chains. Necessary for sumoylation of FOXL2 and KAT5. Essential for nuclear architecture and chromosome segregatio…	sp|P63279|UBC9_HUMAN	sp|P63279|UBC9_HUMAN SUMO-conjugating enzyme UBC9 OS=Homo sapiens OX=9606 GN=UBE2I PE=1 SV=1	1	5	5	5	34.8	18.007	305080	364690	490170	442720	289840	378500	218250	264520	50107	48620	139860	144271	2.62353	0.003858
P36776	Lon protease homolog, mitochondrial	LONP1	FUNCTION: ATP-dependent serine protease that mediates the selective degradation of misfolded, unassembled or oxidatively damaged polypeptides as well as certain short-lived regulatory proteins in the mitochondrial matrix. May also have a chaperone function in the assembly of inner membrane protein complexes. Participates in the regulation of mitochondrial gene expression and in the maintenance of…	sp|P36776|LONM_HUMAN	sp|P36776|LONM_HUMAN Lon protease homolog, mitochondrial OS=Homo sapiens OX=9606 GN=LONP1 PE=1 SV=2	1	19	19	19	27.3	106.49	288580	194320	354520	180870	430760	289810	101900	151590	131270	17567	153340	111133	2.60777	0.0104403
O95202	Mitochondrial proton/calcium exchanger protein	LETM1	FUNCTION: Mitochondrial proton/calcium antiporter that mediates proton-dependent calcium efflux from mitochondrion (PubMed:19797662). Crucial for the maintenance of mitochondrial tubular networks and for the assembly of the supercomplexes of the respiratory chain (PubMed:18628306). Required for the maintenance of the tubular shape and cristae organization (PubMed:18628306). In contrast to SLC8B1/…	sp|O95202|LETM1_HUMAN	sp|O95202|LETM1_HUMAN Mitochondrial proton/calcium exchanger protein OS=Homo sapiens OX=9606 GN=LETM1 PE=1 SV=1	1	11	11	11	21.8	83.353	308360	154410	122260	258850	446600	258096	128890	113460	86310	55019	115580	99851.8	2.58479	0.0287637
P15170	Eukaryotic peptide chain release factor GTP-binding subunit ERF3A	GSPT1	FUNCTION: Involved in translation termination in response to the termination codons UAA, UAG and UGA (By similarity). Stimulates the activity of ETF1 (By similarity). Involved in regulation of mammalian cell growth (PubMed:2511002). Component of the transient SURF complex which recruits UPF1 to stalled ribosomes in the context of nonsense-mediated decay (NMD) of mRNAs containing premature stop co…	sp|P15170|ERF3A_HUMAN	sp|P15170|ERF3A_HUMAN Eukaryotic peptide chain release factor GTP-binding subunit ERF3A OS=Homo sapiens OX=9606 GN=GSPT1 PE=1 SV=1	1	11	11	6	29.7	55.755	181040	356010	358850	388840	701740	397296	109560	183010	107530	190330	186800	155446	2.55585	0.0234854
Q9NX46	ADP-ribose glycohydrolase ARH3	ADPRS	FUNCTION: ADP-ribose glycohydrolase that preferentially hydrolyzes the scissile alpha-O-linkage attached to the anomeric C1'' position of ADP-ribose and acts on different substrates, such as proteins ADP-ribosylated on serine, free poly(ADP-ribose) and O-acetyl-ADP-D-ribose (PubMed:21498885, PubMed:30045870, PubMed:29907568, PubMed:30401461). Specifically acts as a serine mono-ADP-ribosylhydrolas…	sp|Q9NX46|ADPRS_HUMAN	sp|Q9NX46|ADPRS_HUMAN ADP-ribose glycohydrolase ARH3 OS=Homo sapiens OX=9606 GN=ADPRS PE=1 SV=1	1	6	6	6	28.1	38.946	72350	55112	69529	46868	85930	65957.8	11437	42121	11441	21411	43046	25891.2	2.5475	0.00354091
Q15833	Syntaxin-binding protein 2	STXBP2	FUNCTION: Involved in intracellular vesicle trafficking and vesicle fusion with membranes. Contributes to the granule exocytosis machinery through interaction with soluble N-ethylmaleimide-sensitive factor attachment protein receptor (SNARE) proteins that regulate membrane fusion. Regulates cytotoxic granule exocytosis in natural killer (NK) cells. {ECO:0000269|PubMed:19804848, ECO:0000269|PubMed…	sp|Q15833|STXB2_HUMAN	sp|Q15833|STXB2_HUMAN Syntaxin-binding protein 2 OS=Homo sapiens OX=9606 GN=STXBP2 PE=1 SV=2	1	6	6	6	17.5	66.452	31037	101600	125210	168620	72537	99800.8	30668	19855	23528	48487	74692	39446	2.53006	0.0447596
P62244	40S ribosomal protein S15a	RPS15A	FUNCTION: Structural component of the ribosome (PubMed:23636399). Required for proper erythropoiesis (PubMed:27909223). {ECO:0000269|PubMed:23636399, ECO:0000269|PubMed:27909223}.	sp|P62244|RS15A_HUMAN	sp|P62244|RS15A_HUMAN 40S ribosomal protein S15a OS=Homo sapiens OX=9606 GN=RPS15A PE=1 SV=2	1	8	8	8	57.7	14.839	172730	799740	914330	770060	873450	706062	192310	264470	466200	246020	227630	279326	2.52773	0.0180988
O60716	Catenin delta-1	CTNND1	FUNCTION: Key regulator of cell-cell adhesion that associates with and regulates the cell adhesion properties of both C-, E- and N-cadherins, being critical for their surface stability (PubMed:14610055, PubMed:20371349). Beside cell-cell adhesion, regulates gene transcription through several transcription factors including ZBTB33/Kaiso2 and GLIS2, and the activity of Rho family GTPases and downst…	sp|O60716|CTND1_HUMAN	sp|O60716|CTND1_HUMAN Catenin delta-1 OS=Homo sapiens OX=9606 GN=CTNND1 PE=1 SV=1	1	23	23	23	31.7	108.17	852260	865010	633360	607350	987140	789024	308690	558500	327390	74496	293390	312493	2.52493	0.00199532
Q9Y6M1	Insulin-like growth factor 2 mRNA-binding protein 2	IGF2BP2	FUNCTION: RNA-binding factor that recruits target transcripts to cytoplasmic protein-RNA complexes (mRNPs). This transcript 'caging' into mRNPs allows mRNA transport and transient storage. It also modulates the rate and location at which target transcripts encounter the translational apparatus and shields them from endonuclease attacks or microRNA-mediated degradation (By similarity). Binds to th…	sp|Q9Y6M1|IF2B2_HUMAN	sp|Q9Y6M1|IF2B2_HUMAN Insulin-like growth factor 2 mRNA-binding protein 2 OS=Homo sapiens OX=9606 GN=IGF2BP2 PE=1 SV=2	1	5	4	4	11.2	66.121		21180	51471	76685	70246	54895.5		29571	13678	20713	23277	21809.8	2.51702	0.0423267
Q15363	Transmembrane emp24 domain-containing protein 2	TMED2	FUNCTION: Involved in vesicular protein trafficking. Mainly functions in the early secretory pathway but also in post-Golgi membranes. Thought to act as cargo receptor at the lumenal side for incorporation of secretory cargo molecules into transport vesicles and to be involved in vesicle coat formation at the cytoplasmic side. In COPII vesicle-mediated anterograde transport involved in the transp…	sp|Q15363|TMED2_HUMAN	sp|Q15363|TMED2_HUMAN Transmembrane emp24 domain-containing protein 2 OS=Homo sapiens OX=9606 GN=TMED2 PE=1 SV=1	1	6	6	6	28.9	22.761	83229	324630	342410	420050	650780	364220	119320	202560	117950	205660	86314	146361	2.48851	0.0497692
Q14CX7	N-alpha-acetyltransferase 25, NatB auxiliary subunit	NAA25	FUNCTION: Non-catalytic subunit of the NatB complex which catalyzes acetylation of the N-terminal methionine residues of peptides beginning with Met-Asp-Glu. May play a role in normal cell-cycle progression. {ECO:0000269|PubMed:18570629}.	sp|Q14CX7|NAA25_HUMAN	sp|Q14CX7|NAA25_HUMAN N-alpha-acetyltransferase 25, NatB auxiliary subunit OS=Homo sapiens OX=9606 GN=NAA25 PE=1 SV=1	1	1	1	1	1.5	112.29		8063.4	12899	10283	15904	11787.4		3663.9	5505.7		5090.3	4753.3	2.47982	0.0187625
Q13637	Ras-related protein Rab-32	RAB32	FUNCTION: Acts as an A-kinase anchoring protein by binding to the type II regulatory subunit of protein kinase A and anchoring it to the mitochondrion. Also involved in synchronization of mitochondrial fission (PubMed:12186851). Plays a role in the maturation of phagosomes that engulf pathogens, such as S.aureus and M.tuberculosis (PubMed:21255211). Plays an important role in the control of melan…	sp|Q13637|RAB32_HUMAN;sp|O14966|RAB7L_HUMAN;sp|P57729|RAB38_HUMAN	sp|Q13637|RAB32_HUMAN Ras-related protein Rab-32 OS=Homo sapiens OX=9606 GN=RAB32 PE=1 SV=3	3	5	5	5	33.3	24.997		89481	120390	126040	55281	97798	26469	23450	10878	79207	57207	39442.2	2.47953	0.0231588
Q8IYB3	Serine/arginine repetitive matrix protein 1	SRRM1	FUNCTION: Part of pre- and post-splicing multiprotein mRNP complexes. Involved in numerous pre-mRNA processing events. Promotes constitutive and exonic splicing enhancer (ESE)-dependent splicing activation by bridging together sequence-specific (SR family proteins, SFRS4, SFRS5 and TRA2B/SFRS10) and basal snRNP (SNRP70 and SNRPA1) factors of the spliceosome. Stimulates mRNA 3'-end cleavage indepe…	sp|Q8IYB3|SRRM1_HUMAN	sp|Q8IYB3|SRRM1_HUMAN Serine/arginine repetitive matrix protein 1 OS=Homo sapiens OX=9606 GN=SRRM1 PE=1 SV=2	1	3	3	3	7.4	102.33	149970	91878	106410	101140	140010	117882	111980	56883	25090	8018.8	36699	47734.2	2.46954	0.0108395
P48509	CD151 antigen	CD151	FUNCTION: Essential for the proper assembly of the glomerular and tubular basement membranes in kidney. {ECO:0000269|PubMed:15265795}.; FUNCTION: (Microbial infection) Plays a role in human papillomavirus 16/HPV-16 endocytosis upon binding to cell surface receptor. {ECO:0000269|PubMed:24553111}.	sp|P48509|CD151_HUMAN	sp|P48509|CD151_HUMAN CD151 antigen OS=Homo sapiens OX=9606 GN=CD151 PE=1 SV=3	1	2	2	2	7.1	28.295	48127	84122	74906	25296	97245	65939.2	6799.8	37840	16167	39186	33798	26758.2	2.46427	0.0268844
Q14240	Eukaryotic initiation factor 4A-II	EIF4A2	FUNCTION: ATP-dependent RNA helicase which is a subunit of the eIF4F complex involved in cap recognition and is required for mRNA binding to ribosome. In the current model of translation initiation, eIF4A unwinds RNA secondary structures in the 5'-UTR of mRNAs which is necessary to allow efficient binding of the small ribosomal subunit, and subsequent scanning for the initiator codon.	sp|Q14240|IF4A2_HUMAN	sp|Q14240|IF4A2_HUMAN Eukaryotic initiation factor 4A-II OS=Homo sapiens OX=9606 GN=EIF4A2 PE=1 SV=2	1	18	9	9	51.8	46.402	319620	306360	670040	568310	753460	523558	157350	469690	200390	203860	41366	214531	2.44047	0.0274551
Q9UHD1	Cysteine and histidine-rich domain-containing protein 1	CHORDC1	FUNCTION: Regulates centrosome duplication, probably by inhibiting the kinase activity of ROCK2. Proposed to act as co-chaperone for HSP90. May play a role in the regulation of NOD1 via a HSP90 chaperone complex. In vitro, has intrinsic chaperone activity. This function may be achieved by inhibiting association of ROCK2 with NPM1. Involved in stress response. Prevents tumorigenesis. {ECO:0000269|…	sp|Q9UHD1|CHRD1_HUMAN	sp|Q9UHD1|CHRD1_HUMAN Cysteine and histidine-rich domain-containing protein 1 OS=Homo sapiens OX=9606 GN=CHORDC1 PE=1 SV=2	1	7	7	7	38.6	37.489	168180	207390	164780	298830	272880	222412	79117	90772	111590	91430	83181	91218	2.43825	0.00151689
P63244	Receptor of activated protein C kinase 1	RACK1	FUNCTION: Scaffolding protein involved in the recruitment, assembly and/or regulation of a variety of signaling molecules. Interacts with a wide variety of proteins and plays a role in many cellular processes. Component of the 40S ribosomal subunit involved in translational repression (PubMed:23636399). Involved in the initiation of the ribosome quality control (RQC), a pathway that takes place w…	sp|P63244|RACK1_HUMAN	sp|P63244|RACK1_HUMAN Receptor of activated protein C kinase 1 OS=Homo sapiens OX=9606 GN=RACK1 PE=1 SV=3	1	16	16	16	56.8	35.076	873290	2162700	2987600	2130600	3254700	2281778	651130	1108900	464980	1097300	1378200	940102	2.42716	0.0172653
Q9NVZ3	Adaptin ear-binding coat-associated protein 2	NECAP2	FUNCTION: Involved in endocytosis. {ECO:0000250}.	sp|Q9NVZ3|NECP2_HUMAN	sp|Q9NVZ3|NECP2_HUMAN Adaptin ear-binding coat-associated protein 2 OS=Homo sapiens OX=9606 GN=NECAP2 PE=1 SV=1	1	4	4	4	24	28.338	174980	56373	75346	150360	124250	116262	104760	5573.6	29395	78070	22267	48013.1	2.42146	0.0466842
P50579	Methionine aminopeptidase 2	METAP2	FUNCTION: Cotranslationally removes the N-terminal methionine from nascent proteins. The N-terminal methionine is often cleaved when the second residue in the primary sequence is small and uncharged (Met-Ala-, Cys, Gly, Pro, Ser, Thr, or Val). The catalytic activity of human METAP2 toward Met-Val peptides is consistently two orders of magnitude higher than that of METAP1, suggesting that it is re…	sp|P50579|MAP2_HUMAN	sp|P50579|MAP2_HUMAN Methionine aminopeptidase 2 OS=Homo sapiens OX=9606 GN=METAP2 PE=1 SV=1	1	10	10	10	37.9	52.891	145240	263130	261770	250790	402670	264720	172470	110520	80234	127990	55885	109420	2.41931	0.00926103
Q96GA7	Serine dehydratase-like	SDSL	FUNCTION: Has low serine dehydratase and threonine dehydratase activity.	sp|Q96GA7|SDSL_HUMAN	sp|Q96GA7|SDSL_HUMAN Serine dehydratase-like OS=Homo sapiens OX=9606 GN=SDSL PE=1 SV=1	1	4	4	4	15.2	34.674	23121	53946	83280	56240	29821	49281.6	17356	19698	29382	7265.4	28587	20457.7	2.40895	0.0358769
O60841	Eukaryotic translation initiation factor 5B	EIF5B	FUNCTION: Plays a role in translation initiation. Translational GTPase that catalyzes the joining of the 40S and 60S subunits to form the 80S initiation complex with the initiator methionine-tRNA in the P-site base paired to the start codon. GTP binding and hydrolysis induces conformational changes in the enzyme that renders it active for productive interactions with the ribosome. The release of …	sp|O60841|IF2P_HUMAN	sp|O60841|IF2P_HUMAN Eukaryotic translation initiation factor 5B OS=Homo sapiens OX=9606 GN=EIF5B PE=1 SV=4	1	14	14	14	20.4	138.83	206090	35356	156090	158380	160220	143227	104170	38908	39256	41019	75551	59780.8	2.39587	0.0288575
Q9UBQ0	Vacuolar protein sorting-associated protein 29	VPS29	FUNCTION: Acts as component of the retromer cargo-selective complex (CSC). The CSC is believed to be the core functional component of retromer or respective retromer complex variants acting to prevent missorting of selected transmembrane cargo proteins into the lysosomal degradation pathway. The recruitment of the CSC to the endosomal membrane involves RAB7A and SNX3. The SNX-BAR retromer mediate…	sp|Q9UBQ0|VPS29_HUMAN	sp|Q9UBQ0|VPS29_HUMAN Vacuolar protein sorting-associated protein 29 OS=Homo sapiens OX=9606 GN=VPS29 PE=1 SV=1	1	6	6	6	32.4	20.505	157790	317170	379200	462490	551610	373652	71617	258360	44629	149840	256700	156229	2.39169	0.0270158
P23497	Nuclear autoantigen Sp-100	SP100	FUNCTION: Together with PML, this tumor suppressor is a major constituent of the PML bodies, a subnuclear organelle involved in a large number of physiological processes including cell growth, differentiation and apoptosis. Functions as a transcriptional coactivator of ETS1 and ETS2 according to PubMed:11909962. Under certain conditions, it may also act as a corepressor of ETS1 preventing its bin…	sp|P23497|SP100_HUMAN	sp|P23497|SP100_HUMAN Nuclear autoantigen Sp-100 OS=Homo sapiens OX=9606 GN=SP100 PE=1 SV=3	1	9	8	6	13.7	100.42	175610	94260	165450	176560	61580	134692	60321	74165	103540	8797.7	35134	56391.5	2.38851	0.0264188
Q13242	Serine/arginine-rich splicing factor 9	SRSF9	FUNCTION: Plays a role in constitutive splicing and can modulate the selection of alternative splice sites. Represses the splicing of MAPT/Tau exon 10. {ECO:0000269|PubMed:10196175, ECO:0000269|PubMed:11875052, ECO:0000269|PubMed:12024014, ECO:0000269|PubMed:12604611, ECO:0000269|PubMed:15009090, ECO:0000269|PubMed:15009664, ECO:0000269|PubMed:15695522, ECO:0000269|PubMed:7556075}.	sp|Q13242|SRSF9_HUMAN	sp|Q13242|SRSF9_HUMAN Serine/arginine-rich splicing factor 9 OS=Homo sapiens OX=9606 GN=SRSF9 PE=1 SV=1	1	5	5	5	24	25.542	271370	201770	109440	140340	245330	193650	94648	26848			122050	81182	2.38538	0.0491174
Q92598	Heat shock protein 105 kDa	HSPH1	FUNCTION: Acts as a nucleotide-exchange factor (NEF) for chaperone proteins HSPA1A and HSPA1B, promoting the release of ADP from HSPA1A/B thereby triggering client/substrate protein release (PubMed:24318877). Prevents the aggregation of denatured proteins in cells under severe stress, on which the ATP levels decrease markedly. Inhibits HSPA8/HSC70 ATPase and chaperone activities (By similarity). …	sp|Q92598|HS105_HUMAN	sp|Q92598|HS105_HUMAN Heat shock protein 105 kDa OS=Homo sapiens OX=9606 GN=HSPH1 PE=1 SV=1	1	26	24	23	38.1	96.864	770290	443520	427640	849460	1067300	711642	383170	205930	204650	150320	553500	299514	2.37599	0.020894
Q9NZB2	Constitutive coactivator of PPAR-gamma-like protein 1	FAM120A	FUNCTION: May participate in mRNA transport in the cytoplasm (By similarity). Critical component of the oxidative stress-induced survival signaling. Activates src family kinases and acts as a scaffolding protein enabling src family kinases to phosphorylate and activate PI3-kinase. Binds RNA and promotes the secretion of IGF-II. May play a pivotal role in the progression of scirrhous-type gastric …	sp|Q9NZB2|F120A_HUMAN;sp|Q5T035|CI129_HUMAN;sp|Q9NX05|F120C_HUMAN	sp|Q9NZB2|F120A_HUMAN Constitutive coactivator of PPAR-gamma-like protein 1 OS=Homo sapiens OX=9606 GN=FAM120A PE=1 SV=2	3	20	20	20	25	121.89	182240	525920	361360	356110	489470	383020	123490	173170	195680	58909	257100	161670	2.36915	0.0126048
Q9BUJ2	Heterogeneous nuclear ribonucleoprotein U-like protein 1	HNRNPUL1	FUNCTION: Acts as a basic transcriptional regulator. Represses basic transcription driven by several virus and cellular promoters. When associated with BRD7, activates transcription of glucocorticoid-responsive promoter in the absence of ligand-stimulation. Plays also a role in mRNA processing and transport. Binds avidly to poly(G) and poly(C) RNA homopolymers in vitro. {ECO:0000269|PubMed:124899…	sp|Q9BUJ2|HNRL1_HUMAN	sp|Q9BUJ2|HNRL1_HUMAN Heterogeneous nuclear ribonucleoprotein U-like protein 1 OS=Homo sapiens OX=9606 GN=HNRNPUL1 PE=1 SV=2	1	13	13	13	22.2	95.737	247410	526060	535620	364640	748450	484436	187200	272460	88211	67365	407340	204515	2.3687	0.0292082
P08238	Heat shock protein HSP 90-beta	HSP90AB1	FUNCTION: Molecular chaperone that promotes the maturation, structural maintenance and proper regulation of specific target proteins involved for instance in cell cycle control and signal transduction. Undergoes a functional cycle that is linked to its ATPase activity. This cycle probably induces conformational changes in the client proteins, thereby causing their activation. Interacts dynamicall…	sp|P08238|HS90B_HUMAN;sp|Q58FF7|H90B3_HUMAN	sp|P08238|HS90B_HUMAN Heat shock protein HSP 90-beta OS=Homo sapiens OX=9606 GN=HSP90AB1 PE=1 SV=4	2	44	25	21	57.9	83.263	5003000	5855900	4015300	7632000	6433800	5788000	2886000	2034200	2114600	2887300	2305600	2445540	2.36676	0.000823924
P11387	DNA topoisomerase 1	TOP1	FUNCTION: Releases the supercoiling and torsional tension of DNA introduced during the DNA replication and transcription by transiently cleaving and rejoining one strand of the DNA duplex. Introduces a single-strand break via transesterification at a target site in duplex DNA. The scissile phosphodiester is attacked by the catalytic tyrosine of the enzyme, resulting in the formation of a DNA-(3'-…	sp|P11387|TOP1_HUMAN	sp|P11387|TOP1_HUMAN DNA topoisomerase 1 OS=Homo sapiens OX=9606 GN=TOP1 PE=1 SV=2	1	11	11	11	19.5	90.725	382240	205340	328820	253780	670930	368222	232980	225180	100310	25136	197960	156313	2.35567	0.0483082
P31153	S-adenosylmethionine synthase isoform type-2	MAT2A	FUNCTION: Catalyzes the formation of S-adenosylmethionine from methionine and ATP. The reaction comprises two steps that are both catalyzed by the same enzyme: formation of S-adenosylmethionine (AdoMet) and triphosphate, and subsequent hydrolysis of the triphosphate. {ECO:0000269|PubMed:10644686, ECO:0000269|PubMed:23189196, ECO:0000269|PubMed:25075345}.	sp|P31153|METK2_HUMAN;sp|Q00266|METK1_HUMAN	sp|P31153|METK2_HUMAN S-adenosylmethionine synthase isoform type-2 OS=Homo sapiens OX=9606 GN=MAT2A PE=1 SV=1	2	10	10	10	31.9	43.66	141590	385660	285830	315050	512900	328206	108770	228750	185950	90380	84802	139730	2.34885	0.0232305
Q9BUH6	Protein PAXX	PAXX	FUNCTION: Involved in non-homologous end joining (NHEJ), a major pathway to repair double-strand breaks in DNA. May act as a scaffold required to stabilize the Ku heterodimer, composed of XRCC5/Ku80 and XRCC6/Ku70, at double-strand break sites and promote the assembly and/or stability of the NHEJ machinery. {ECO:0000269|PubMed:25574025, ECO:0000269|PubMed:25670504, ECO:0000269|PubMed:25941166}.	sp|Q9BUH6|PAXX_HUMAN	sp|Q9BUH6|PAXX_HUMAN Protein PAXX OS=Homo sapiens OX=9606 GN=PAXX PE=1 SV=2	1	6	6	6	41.2	21.639	207190	260920	165220	196510	207130	207394	145470	176310	95533	9639.3	18986	89187.7	2.32537	0.0120906
Q9H8S9	MOB kinase activator 1A	MOB1A	FUNCTION: Activator of LATS1/2 in the Hippo signaling pathway which plays a pivotal role in organ size control and tumor suppression by restricting proliferation and promoting apoptosis. The core of this pathway is composed of a kinase cascade wherein STK3/MST2 and STK4/MST1, in complex with its regulatory protein SAV1, phosphorylates and activates LATS1/2 in complex with its regulatory protein M…	sp|Q9H8S9|MOB1A_HUMAN;sp|Q7L9L4|MOB1B_HUMAN	sp|Q9H8S9|MOB1A_HUMAN MOB kinase activator 1A OS=Homo sapiens OX=9606 GN=MOB1A PE=1 SV=4;sp|Q7L9L4|MOB1B_HUMAN MOB kinase activator 1B OS=Homo sapiens OX=9606 GN=MOB1B PE=1 SV=3	2	4	4	4	22.7	25.079	56155	128300	195580	111020	140050	126221	28757	51763	62690	71233	57286	54345.8	2.32255	0.016035
P27635	60S ribosomal protein L10	RPL10	FUNCTION: Component of the large ribosomal subunit (PubMed:26290468). Plays a role in the formation of actively translating ribosomes (PubMed:26290468). May play a role in the embryonic brain development (PubMed:25316788). {ECO:0000269|PubMed:25316788, ECO:0000269|PubMed:26290468, ECO:0000305|PubMed:12962325}.	sp|P27635|RL10_HUMAN;sp|Q96L21|RL10L_HUMAN	sp|P27635|RL10_HUMAN 60S ribosomal protein L10 OS=Homo sapiens OX=9606 GN=RPL10 PE=1 SV=4	2	6	6	6	20.1	24.604	450870	521410	371390	343210	760220	489420	388170	334190	41549	118740	174610	211452	2.31457	0.0229839
P55735	Protein SEC13 homolog	SEC13	FUNCTION: Functions as a component of the nuclear pore complex (NPC) and the COPII coat. At the endoplasmic reticulum, SEC13 is involved in the biogenesis of COPII-coated vesicles (PubMed:8972206). Required for the exit of adipsin (CFD/ADN), an adipocyte-secreted protein from the endoplasmic reticulum (By similarity). {ECO:0000250|UniProtKB:Q9D1M0, ECO:0000269|PubMed:8972206}.; FUNCTION: As a com…	sp|P55735|SEC13_HUMAN	sp|P55735|SEC13_HUMAN Protein SEC13 homolog OS=Homo sapiens OX=9606 GN=SEC13 PE=1 SV=3	1	8	8	8	49.7	35.54	92769	777720	783230	613760	897980	633092	172840	441920	115520	281970	358970	274244	2.3085	0.048602
P23919	Thymidylate kinase	DTYMK	FUNCTION: Catalyzes the conversion of dTMP to dTDP.	sp|P23919|KTHY_HUMAN	sp|P23919|KTHY_HUMAN Thymidylate kinase OS=Homo sapiens OX=9606 GN=DTYMK PE=1 SV=4	1	7	7	7	29.7	23.819	113970	104650	72771	94858	189650	115180	67357	58838	6107.8	64742	52729	49954.8	2.30568	0.0211428
P29466	Caspase-1	CASP1	FUNCTION: Thiol protease that cleaves IL-1 beta between an Asp and an Ala, releasing the mature cytokine which is involved in a variety of inflammatory processes. Important for defense against pathogens. Cleaves and activates sterol regulatory element binding proteins (SREBPs). Can also promote apoptosis. Upon inflammasome activation, during DNA virus infection but not RNA virus challenge, contro…	sp|P29466|CASP1_HUMAN	sp|P29466|CASP1_HUMAN Caspase-1 OS=Homo sapiens OX=9606 GN=CASP1 PE=1 SV=1	1	8	8	8	31.7	45.158	364600	663210	545120	728630	933140	646940	162700	480530	249540	288910	227280	281792	2.29581	0.00998095
P31689	DnaJ homolog subfamily A member 1	DNAJA1	FUNCTION: Co-chaperone for HSPA8/Hsc70 (PubMed:10816573). Stimulates ATP hydrolysis, but not the folding of unfolded proteins mediated by HSPA1A (in vitro) (PubMed:24318877). Plays a role in protein transport into mitochondria via its role as co-chaperone. Functions as co-chaperone for HSPA1B and negatively regulates the translocation of BAX from the cytosol to mitochondria in response to cellula…	sp|P31689|DNJA1_HUMAN	sp|P31689|DNJA1_HUMAN DnaJ homolog subfamily A member 1 OS=Homo sapiens OX=9606 GN=DNAJA1 PE=1 SV=2	1	13	13	13	48.4	44.868	369680	232420	257820	385680	491860	347492	163610	193120	12855	83571	315430	153717	2.26059	0.0236446
P49770	Translation initiation factor eIF-2B subunit beta	EIF2B2	FUNCTION: Catalyzes the exchange of eukaryotic initiation factor 2-bound GDP for GTP.	sp|P49770|EI2BB_HUMAN	sp|P49770|EI2BB_HUMAN Translation initiation factor eIF-2B subunit beta OS=Homo sapiens OX=9606 GN=EIF2B2 PE=1 SV=3	1	3	3	3	12.5	38.989	16717	56402	35817	37982	51298	39643.2	19879	14059	4342.5	19860	30434	17714.9	2.23784	0.0272348
Q9Y6N5	Sulfide:quinone oxidoreductase, mitochondrial	SQOR	FUNCTION: Catalyzes the oxidation of hydrogen sulfide with the help of a quinone, such as ubiquinone-10, giving rise to thiosulfate and ultimately to sulfane (molecular sulfur) atoms. Requires an additional electron acceptor; can use sulfite, sulfide or cyanide (in vitro) (PubMed:22852582). It is believed the in vivo electron acceptor is glutathione (PubMed:25225291,PubMed:29715001). {ECO:0000269…	sp|Q9Y6N5|SQOR_HUMAN	sp|Q9Y6N5|SQOR_HUMAN Sulfide:quinone oxidoreductase, mitochondrial OS=Homo sapiens OX=9606 GN=SQOR PE=1 SV=1	1	18	18	18	48.9	49.96	562420	1028800	1236000	960750	1196500	996894	250950	635530	463660	566260	316400	446560	2.23239	0.00440131
Q99614	Tetratricopeptide repeat protein 1	TTC1		sp|Q99614|TTC1_HUMAN	sp|Q99614|TTC1_HUMAN Tetratricopeptide repeat protein 1 OS=Homo sapiens OX=9606 GN=TTC1 PE=1 SV=1	1	4	4	4	20.9	33.526	120970	115200	43373	195570	166580	128339	51343	87920	49152	45788	55199	57880.4	2.21731	0.0312522
Q13057	Bifunctional coenzyme A synthase	COASY	FUNCTION: Bifunctional enzyme that catalyzes the fourth and fifth sequential steps of CoA biosynthetic pathway. The fourth reaction is catalyzed by the phosphopantetheine adenylyltransferase, coded by the coaD domain; the fifth reaction is catalyzed by the dephospho-CoA kinase, coded by the coaE domain. May act as a point of CoA biosynthesis regulation. {ECO:0000269|PubMed:11923312, ECO:0000269|P…	sp|Q13057|COASY_HUMAN	sp|Q13057|COASY_HUMAN Bifunctional coenzyme A synthase OS=Homo sapiens OX=9606 GN=COASY PE=1 SV=4	1	7	7	7	23.6	62.328	95262	88586	112450	79916	120800	99402.8	33131	42006	48867	43367	57802	45034.6	2.20725	0.0002243
Q8NE71	ATP-binding cassette sub-family F member 1	ABCF1	FUNCTION: Isoform 2 is required for efficient Cap- and IRES-mediated mRNA translation initiation. Isoform 2 is not involved in the ribosome biogenesis. {ECO:0000269|PubMed:19570978}.	sp|Q8NE71|ABCF1_HUMAN	sp|Q8NE71|ABCF1_HUMAN ATP-binding cassette sub-family F member 1 OS=Homo sapiens OX=9606 GN=ABCF1 PE=1 SV=2	1	11	11	11	17	95.925	443180	708580	660750	564830	634630	602394	206700	374110	59509	258630	468970	273584	2.20186	0.00446782
Q06323	Proteasome activator complex subunit 1	PSME1	FUNCTION: Implicated in immunoproteasome assembly and required for efficient antigen processing. The PA28 activator complex enhances the generation of class I binding peptides by altering the cleavage pattern of the proteasome.	sp|Q06323|PSME1_HUMAN	sp|Q06323|PSME1_HUMAN Proteasome activator complex subunit 1 OS=Homo sapiens OX=9606 GN=PSME1 PE=1 SV=1	1	18	18	18	63.5	28.723	839420	2587900	3093600	2101500	2284100	2181304	647720	1136400	1209100	1070300	896760	992056	2.19877	0.0155351
P26599	Polypyrimidine tract-binding protein 1	PTBP1	FUNCTION: Plays a role in pre-mRNA splicing and in the regulation of alternative splicing events. Activates exon skipping of its own pre-mRNA during muscle cell differentiation. Binds to the polypyrimidine tract of introns. May promote RNA looping when bound to two separate polypyrimidine tracts in the same pre-mRNA. May promote the binding of U2 snRNP to pre-mRNA. Cooperates with RAVER1 to modul…	sp|P26599|PTBP1_HUMAN	sp|P26599|PTBP1_HUMAN Polypyrimidine tract-binding protein 1 OS=Homo sapiens OX=9606 GN=PTBP1 PE=1 SV=1	1	17	17	15	54.8	57.221	1401100	1394400	1878200	2353300	2647300	1934860	1181800	1113400	328050	826800	965790	883168	2.19082	0.00715811
P40121	Macrophage-capping protein	CAPG	FUNCTION: Calcium-sensitive protein which reversibly blocks the barbed ends of actin filaments but does not sever preformed actin filaments. May play an important role in macrophage function. May play a role in regulating cytoplasmic and/or nuclear structures through potential interactions with actin. May bind DNA.	sp|P40121|CAPG_HUMAN	sp|P40121|CAPG_HUMAN Macrophage-capping protein OS=Homo sapiens OX=9606 GN=CAPG PE=1 SV=2	1	11	11	11	45.7	38.498	3095600	2875600	2222600	5296900	1990300	3096200	1971700	1852700	667090	1345300	1260500	1419458	2.18126	0.0289589
O00429	Dynamin-1-like protein	DNM1L	FUNCTION: Functions in mitochondrial and peroxisomal division. Mediates membrane fission through oligomerization into membrane-associated tubular structures that wrap around the scission site to constrict and sever the mitochondrial membrane through a GTP hydrolysis-dependent mechanism. The specific recruitment at scission sites is mediated by membrane receptors like MFF, MIEF1 and MIEF2 for mito…	sp|O00429|DNM1L_HUMAN	sp|O00429|DNM1L_HUMAN Dynamin-1-like protein OS=Homo sapiens OX=9606 GN=DNM1L PE=1 SV=2	1	16	16	16	34.1	81.876	182170	255900	217970	229620	434420	264016	128640	109190	124320	91493	152200	121169	2.17891	0.0136211
P35998	26S proteasome regulatory subunit 7	PSMC2	FUNCTION: Component of the 26S proteasome, a multiprotein complex involved in the ATP-dependent degradation of ubiquitinated proteins. This complex plays a key role in the maintenance of protein homeostasis by removing misfolded or damaged proteins, which could impair cellular functions, and by removing proteins whose functions are no longer required. Therefore, the proteasome participates in num…	sp|P35998|PRS7_HUMAN	sp|P35998|PRS7_HUMAN 26S proteasome regulatory subunit 7 OS=Homo sapiens OX=9606 GN=PSMC2 PE=1 SV=3	1	19	19	19	52.9	48.633	384850	420580	426980	644970	623390	500154	204670	311450	159860	294680	183000	230732	2.16768	0.0027343
P37198	Nuclear pore glycoprotein p62	NUP62	FUNCTION: Essential component of the nuclear pore complex (PubMed:1915414). The N-terminal is probably involved in nucleocytoplasmic transport (PubMed:1915414). The C-terminal is involved in protein-protein interaction probably via coiled-coil formation, promotes its association with centrosomes and may function in anchorage of p62 to the pore complex (PubMed:1915414, PubMed:24107630). Plays a ro…	sp|P37198|NUP62_HUMAN	sp|P37198|NUP62_HUMAN Nuclear pore glycoprotein p62 OS=Homo sapiens OX=9606 GN=NUP62 PE=1 SV=3	1	9	9	9	24.5	53.254	240470	40908	150040	175480	194980	160376	76436	58034	98804	26203	110690	74033.4	2.16626	0.045821
O43684	Mitotic checkpoint protein BUB3	BUB3	FUNCTION: Has a dual function in spindle-assembly checkpoint signaling and in promoting the establishment of correct kinetochore-microtubule (K-MT) attachments. Promotes the formation of stable end-on bipolar attachments. Necessary for kinetochore localization of BUB1. Regulates chromosome segregation during oocyte meiosis. The BUB1/BUB3 complex plays a role in the inhibition of anaphase-promotin…	sp|O43684|BUB3_HUMAN	sp|O43684|BUB3_HUMAN Mitotic checkpoint protein BUB3 OS=Homo sapiens OX=9606 GN=BUB3 PE=1 SV=1	1	8	8	8	33.5	37.154	150320	262700	292070	330740	460120	299190	102940	159320	182270	93891	154890	138662	2.15769	0.0164262
P60842	Eukaryotic initiation factor 4A-I	EIF4A1	FUNCTION: ATP-dependent RNA helicase which is a subunit of the eIF4F complex involved in cap recognition and is required for mRNA binding to ribosome. In the current model of translation initiation, eIF4A unwinds RNA secondary structures in the 5'-UTR of mRNAs which is necessary to allow efficient binding of the small ribosomal subunit, and subsequent scanning for the initiator codon. {ECO:000026…	sp|P60842|IF4A1_HUMAN	sp|P60842|IF4A1_HUMAN Eukaryotic initiation factor 4A-I OS=Homo sapiens OX=9606 GN=EIF4A1 PE=1 SV=1	1	19	19	10	55.4	46.153	1189500	1681300	2222900	2124400	3127800	2069180	824760	900180	765030	1104900	1200600	959094	2.15743	0.0102441
Q14683	Structural maintenance of chromosomes protein 1A	SMC1A	FUNCTION: Involved in chromosome cohesion during cell cycle and in DNA repair. Central component of cohesin complex. The cohesin complex is required for the cohesion of sister chromatids after DNA replication. The cohesin complex apparently forms a large proteinaceous ring within which sister chromatids can be trapped. At anaphase, the complex is cleaved and dissociates from chromatin, allowing s…	sp|Q14683|SMC1A_HUMAN	sp|Q14683|SMC1A_HUMAN Structural maintenance of chromosomes protein 1A OS=Homo sapiens OX=9606 GN=SMC1A PE=1 SV=2	1	20	20	20	20	143.23	327320	344030	406120	264080	368040	341918	223980	117700	157410	26168	269160	158884	2.152	0.00535636
Q96DB5	Regulator of microtubule dynamics protein 1	RMDN1		sp|Q96DB5|RMD1_HUMAN	sp|Q96DB5|RMD1_HUMAN Regulator of microtubule dynamics protein 1 OS=Homo sapiens OX=9606 GN=RMDN1 PE=1 SV=1	1	4	4	4	16.9	35.808	53174	35043	37583	29642	68837	44855.8	24068	18369	23170	19174	20469	21050	2.13092	0.0110853
P41250	Glycine--tRNA ligase	GARS1	FUNCTION: Catalyzes the ATP-dependent ligation of glycine to the 3'-end of its cognate tRNA, via the formation of an aminoacyl-adenylate intermediate (Gly-AMP) (PubMed:17544401, PubMed:28675565, PubMed:24898252). Also produces diadenosine tetraphosphate (Ap4A), a universal pleiotropic signaling molecule needed for cell regulation pathways, by direct condensation of 2 ATPs. Thereby, may play a spe…	sp|P41250|GARS_HUMAN	sp|P41250|GARS_HUMAN Glycine--tRNA ligase OS=Homo sapiens OX=9606 GN=GARS1 PE=1 SV=3	1	13	13	13	22.3	83.165	225230	332930	257700	440020	339810	319138	74736	150780	128340	250840	158190	152577	2.09165	0.00756847
Q9UKV8	Protein argonaute-2	AGO2	FUNCTION: Required for RNA-mediated gene silencing (RNAi) by the RNA-induced silencing complex (RISC). The 'minimal RISC' appears to include AGO2 bound to a short guide RNA such as a microRNA (miRNA) or short interfering RNA (siRNA). These guide RNAs direct RISC to complementary mRNAs that are targets for RISC-mediated gene silencing. The precise mechanism of gene silencing depends on the degree …	sp|Q9UKV8|AGO2_HUMAN	sp|Q9UKV8|AGO2_HUMAN Protein argonaute-2 OS=Homo sapiens OX=9606 GN=AGO2 PE=1 SV=3	1	5	5	2	7.6	97.207		57854	54794	47154	49582	52346	4806.9	50814	14794	35080	19811	25061.2	2.08873	0.0230113
P14406	Cytochrome c oxidase subunit 7A2, mitochondrial	COX7A2	FUNCTION: Component of the cytochrome c oxidase, the last enzyme in the mitochondrial electron transport chain which drives oxidative phosphorylation. The respiratory chain contains 3 multisubunit complexes succinate dehydrogenase (complex II, CII), ubiquinol-cytochrome c oxidoreductase (cytochrome b-c1 complex, complex III, CIII) and cytochrome c oxidase (complex IV, CIV), that cooperate to tran…	sp|P14406|CX7A2_HUMAN	sp|P14406|CX7A2_HUMAN Cytochrome c oxidase subunit 7A2, mitochondrial OS=Homo sapiens OX=9606 GN=COX7A2 PE=1 SV=1	1	2	2	2	27.7	9.3959	167740	308140	432980	201710	337180	289550	2187.5	208200	184140	142060	157830	138884	2.08484	0.0359611
P22087	rRNA 2-O-methyltransferase fibrillarin	FBL	FUNCTION: S-adenosyl-L-methionine-dependent methyltransferase that has the ability to methylate both RNAs and proteins (PubMed:24352239, PubMed:30540930, PubMed:32017898). Involved in pre-rRNA processing by catalyzing the site-specific 2'-hydroxyl methylation of ribose moieties in pre-ribosomal RNA (PubMed:30540930). Site specificity is provided by a guide RNA that base pairs with the substrate (…	sp|P22087|FBRL_HUMAN	sp|P22087|FBRL_HUMAN rRNA 2-O-methyltransferase fibrillarin OS=Homo sapiens OX=9606 GN=FBL PE=1 SV=2	1	13	13	12	51.1	33.784	555840	632480	534930	425170	1160600	661804	352470	414840	244880	143910	438280	318876	2.07543	0.0402927
P39656	Dolichyl-diphosphooligosaccharide--protein glycosyltransferase 48 kDa subunit	DDOST	FUNCTION: Essential subunit of the N-oligosaccharyl transferase (OST) complex which catalyzes the transfer of a high mannose oligosaccharide from a lipid-linked oligosaccharide donor to an asparagine residue within an Asn-X-Ser/Thr consensus motif in nascent polypeptide chains. Required for the assembly of both SST3A- and SS3B-containing OST complexes. Required for efficient N-glycosylation. {ECO…	sp|P39656|OST48_HUMAN	sp|P39656|OST48_HUMAN Dolichyl-diphosphooligosaccharide--protein glycosyltransferase 48 kDa subunit OS=Homo sapiens OX=9606 GN=DDOST PE=1 SV=4	1	13	13	13	45.2	50.8	536040	726980	590620	536770	825690	643220	180610	419390	113110	354480	485370	310592	2.07095	0.00649487
Q9H4A4	Aminopeptidase B	RNPEP	FUNCTION: Exopeptidase which selectively removes arginine and/or lysine residues from the N-terminus of several peptide substrates including Arg(0)-Leu-enkephalin, Arg(0)-Met-enkephalin and Arg(-1)-Lys(0)-somatostatin-14. Can hydrolyze leukotriene A4 (LTA-4) into leukotriene B4 (LTB-4) (By similarity). {ECO:0000250}.	sp|Q9H4A4|AMPB_HUMAN	sp|Q9H4A4|AMPB_HUMAN Aminopeptidase B OS=Homo sapiens OX=9606 GN=RNPEP PE=1 SV=2	1	19	19	19	40	72.595	587640	1101500	1044100	753860	1462500	989920	196650	747370	480760	666810	302470	478812	2.06745	0.023805
P84103	Serine/arginine-rich splicing factor 3	SRSF3	FUNCTION: Splicing factor that specifically promotes exon-inclusion during alternative splicing (PubMed:26876937). Interaction with YTHDC1, a RNA-binding protein that recognizes and binds N6-methyladenosine (m6A)-containing RNAs, promotes recruitment of SRSF3 to its mRNA-binding elements adjacent to m6A sites, leading to exon-inclusion during alternative splicing (PubMed:26876937). Also functions…	sp|P84103|SRSF3_HUMAN	sp|P84103|SRSF3_HUMAN Serine/arginine-rich splicing factor 3 OS=Homo sapiens OX=9606 GN=SRSF3 PE=1 SV=1	1	9	9	8	40.2	19.329	1677600	972730	914840	799480	1278400	1128610	932010	682300	234580	225240	655550	545936	2.06729	0.0241
O95104	SR-related and CTD-associated factor 4	SCAF4	FUNCTION: Anti-terminator protein required to prevent early mRNA termination during transcription (PubMed:31104839). Together with SCAF8, acts by suppressing the use of early, alternative poly(A) sites, thereby preventing the accumulation of non-functional truncated proteins (PubMed:31104839). Mechanistically, associates with the phosphorylated C-terminal heptapeptide repeat domain (CTD) of the l…	sp|O95104|SCAF4_HUMAN	sp|O95104|SCAF4_HUMAN SR-related and CTD-associated factor 4 OS=Homo sapiens OX=9606 GN=SCAF4 PE=1 SV=3	1	3	3	3	7.1	125.87	48859	45871	53716	29491	37263	43040	36945	25448	4142.6	5929.3	32071	20907.2	2.05862	0.024451
Q15020	Squamous cell carcinoma antigen recognized by T-cells 3	SART3	FUNCTION: U6 snRNP-binding protein that functions as a recycling factor of the splicing machinery. Promotes the initial reassembly of U4 and U6 snRNPs following their ejection from the spliceosome during its maturation (PubMed:12032085). Also binds U6atac snRNPs and may function as a recycling factor for U4atac/U6atac spliceosomal snRNP, an initial step in the assembly of U12-type spliceosomal co…	sp|Q15020|SART3_HUMAN	sp|Q15020|SART3_HUMAN Squamous cell carcinoma antigen recognized by T-cells 3 OS=Homo sapiens OX=9606 GN=SART3 PE=1 SV=1	1	10	10	10	16.1	109.93	393340	336140	417510	207510	611900	393280	247160	241530	243840	74640	150910	191616	2.05244	0.02618
Q9BZK7	F-box-like/WD repeat-containing protein TBL1XR1	TBL1XR1	FUNCTION: F-box-like protein involved in the recruitment of the ubiquitin/19S proteasome complex to nuclear receptor-regulated transcription units. Plays an essential role in transcription activation mediated by nuclear receptors. Probably acts as integral component of the N-Cor corepressor complex that mediates the recruitment of the 19S proteasome complex, leading to the subsequent proteasomal …	sp|Q9BZK7|TBL1R_HUMAN;sp|O60907|TBL1X_HUMAN;sp|Q9BQ87|TBL1Y_HUMAN	sp|Q9BZK7|TBL1R_HUMAN F-box-like/WD repeat-containing protein TBL1XR1 OS=Homo sapiens OX=9606 GN=TBL1XR1 PE=1 SV=1	3	8	8	8	25.5	55.594	113280	111360	166180	207640	155360	150764	53028	98010	99690	46477	70339	73508.8	2.05097	0.0063755
P38606	V-type proton ATPase catalytic subunit A	ATP6V1A	FUNCTION: Catalytic subunit of the peripheral V1 complex of vacuolar ATPase. V-ATPase vacuolar ATPase is responsible for acidifying a variety of intracellular compartments in eukaryotic cells. In aerobic conditions, involved in intracellular iron homeostasis, thus triggering the activity of Fe(2+) prolyl hydroxylase (PHD) enzymes, and leading to HIF1A hydroxylation and subsequent proteasomal degr…	sp|P38606|VATA_HUMAN	sp|P38606|VATA_HUMAN V-type proton ATPase catalytic subunit A OS=Homo sapiens OX=9606 GN=ATP6V1A PE=1 SV=2	1	21	21	21	45.2	68.303	569710	696460	904900	1119600	874050	832944	339550	436770	258210	583510	421570	407922	2.04192	0.00445902
O75533	Splicing factor 3B subunit 1	SF3B1	FUNCTION: Involved in pre-mRNA splicing as a component of the splicing factor SF3B complex (PubMed:27720643). SF3B complex is required for 'A' complex assembly formed by the stable binding of U2 snRNP to the branchpoint sequence (BPS) in pre-mRNA. Sequence independent binding of SF3A/SF3B complex upstream of the branch site is essential, it may anchor U2 snRNP to the pre-mRNA (PubMed:12234937). T…	sp|O75533|SF3B1_HUMAN	sp|O75533|SF3B1_HUMAN Splicing factor 3B subunit 1 OS=Homo sapiens OX=9606 GN=SF3B1 PE=1 SV=3	1	31	31	31	31.7	145.83	630040	541260	618620	331580	784890	581278	305860	219620	517320	64560	316150	284702	2.04171	0.0216639
P43307	Translocon-associated protein subunit alpha	SSR1	FUNCTION: TRAP proteins are part of a complex whose function is to bind calcium to the ER membrane and thereby regulate the retention of ER resident proteins. May be involved in the recycling of the translocation apparatus after completion of the translocation process or may function as a membrane-bound chaperone facilitating folding of translocated proteins.	sp|P43307|SSRA_HUMAN	sp|P43307|SSRA_HUMAN Translocon-associated protein subunit alpha OS=Homo sapiens OX=9606 GN=SSR1 PE=1 SV=3	1	3	3	3	11.9	32.235	333900	215370	297600	191750	254540	258632	273140	106210	30411	133460	97984	128241	2.01677	0.0257444
Q13501	Sequestosome-1	SQSTM1	FUNCTION: Autophagy receptor required for selective macroautophagy (aggrephagy). Functions as a bridge between polyubiquitinated cargo and autophagosomes. Interacts directly with both the cargo to become degraded and an autophagy modifier of the MAP1 LC3 family (PubMed:16286508, PubMed:20168092, PubMed:24128730, PubMed:28404643, PubMed:22622177). Along with WDFY3, involved in the formation and au…	sp|Q13501|SQSTM_HUMAN	sp|Q13501|SQSTM_HUMAN Sequestosome-1 OS=Homo sapiens OX=9606 GN=SQSTM1 PE=1 SV=1	1	10	10	10	47.7	47.687	526760	380850	316960	702690	346450	454742	311900	222040	169800	102670	324200	226122	2.01105	0.0250648
O76003	Glutaredoxin-3	GLRX3	FUNCTION: Together with BOLA2, acts as a cytosolic iron-sulfur (Fe-S) cluster assembly factor that facilitates [2Fe-2S] cluster insertion into a subset of cytosolic proteins (PubMed:26613676, PubMed:27519415). Acts as a critical negative regulator of cardiac hypertrophy and a positive inotropic regulator (By similarity). Required for hemoglobin maturation (PubMed:23615448). Does not possess any t…	sp|O76003|GLRX3_HUMAN	sp|O76003|GLRX3_HUMAN Glutaredoxin-3 OS=Homo sapiens OX=9606 GN=GLRX3 PE=1 SV=2	1	9	9	9	38.2	37.432	145700	116900	153600	130690	281740	165726	60577	95031	111710	51168	93957	82488.6	2.00908	0.0307617
P63010	AP-2 complex subunit beta	AP2B1	FUNCTION: Component of the adaptor protein complex 2 (AP-2). Adaptor protein complexes function in protein transport via transport vesicles in different membrane traffic pathways. Adaptor protein complexes are vesicle coat components and appear to be involved in cargo selection and vesicle formation. AP-2 is involved in clathrin-dependent endocytosis in which cargo proteins are incorporated into …	sp|P63010|AP2B1_HUMAN	sp|P63010|AP2B1_HUMAN AP-2 complex subunit beta OS=Homo sapiens OX=9606 GN=AP2B1 PE=1 SV=1	1	21	21	9	29.5	104.55	268400	604680	1034000	636320	864850	681650	250040	342010	398100	217760	489480	339478	2.00794	0.0389841
P12111	Collagen alpha-3(VI) chain	COL6A3	FUNCTION: Collagen VI acts as a cell-binding protein.	sp|P12111|CO6A3_HUMAN	sp|P12111|CO6A3_HUMAN Collagen alpha-3(VI) chain OS=Homo sapiens OX=9606 GN=COL6A3 PE=1 SV=5	1	130	130	130	47.5	343.67	40934000	32655000	31204000	22627000	5904500	26664900	49703000	34362000	58016000	62830000	61879000	53358000	0.499736	0.00999776
Q16363	Laminin subunit alpha-4	LAMA4	FUNCTION: Binding to cells via a high affinity receptor, laminin is thought to mediate the attachment, migration and organization of cells into tissues during embryonic development by interacting with other extracellular matrix components.	sp|Q16363|LAMA4_HUMAN	sp|Q16363|LAMA4_HUMAN Laminin subunit alpha-4 OS=Homo sapiens OX=9606 GN=LAMA4 PE=1 SV=4	1	31	31	31	22.3	202.52	1639100	1588200	1412400	553780	198960	1078488	2667900	1633800	2336800	1618700	2854400	2222320	0.485298	0.0191147
P02462	Collagen alpha-1(IV) chain	COL4A1	FUNCTION: Type IV collagen is the major structural component of glomerular basement membranes (GBM), forming a 'chicken-wire' meshwork together with laminins, proteoglycans and entactin/nidogen. {ECO:0000250|UniProtKB:P02463}.; FUNCTION: Arresten, comprising the C-terminal NC1 domain, inhibits angiogenesis and tumor formation. The C-terminal half is found to possess the anti-angiogenic activity. …	sp|P02462|CO4A1_HUMAN;sp|P29400|CO4A5_HUMAN	sp|P02462|CO4A1_HUMAN Collagen alpha-1(IV) chain OS=Homo sapiens OX=9606 GN=COL4A1 PE=1 SV=4	2	5	5	5	3.5	160.61	628430	1809700	1541100	448090	405860	966636	1071500	2238700	2479200	2533400	1748000	2014160	0.47992	0.0313776
O95453	Poly(A)-specific ribonuclease PARN	PARN	FUNCTION: 3'-exoribonuclease that has a preference for poly(A) tails of mRNAs, thereby efficiently degrading poly(A) tails. Exonucleolytic degradation of the poly(A) tail is often the first step in the decay of eukaryotic mRNAs and is also used to silence certain maternal mRNAs translationally during oocyte maturation and early embryonic development. Interacts with both the 3'-end poly(A) tail an…	sp|O95453|PARN_HUMAN	sp|O95453|PARN_HUMAN Poly(A)-specific ribonuclease PARN OS=Homo sapiens OX=9606 GN=PARN PE=1 SV=1	1	2	2	2	3.3	73.45	357330		304960	271800	144210	269575	680070		492090	519120		563760	0.478173	0.00987142
Q6DKJ4	Nucleoredoxin	NXN	FUNCTION: Functions as a redox-dependent negative regulator of the Wnt signaling pathway, possibly by preventing ubiquitination of DVL3 by the BCR(KLHL12) complex. May also function as a transcriptional regulator act as a regulator of protein phosphatase 2A (PP2A) (By similarity). {ECO:0000250|UniProtKB:P97346}.	sp|Q6DKJ4|NXN_HUMAN	sp|Q6DKJ4|NXN_HUMAN Nucleoredoxin OS=Homo sapiens OX=9606 GN=NXN PE=1 SV=2	1	3	3	3	12.6	48.392	4212	4513.2	8815.9	16364	6456.9	8072.4	17660	23287	15268		11984	17049.8	0.473461	0.0291272
Q16527	Cysteine and glycine-rich protein 2	CSRP2	FUNCTION: Drastically down-regulated in response to PDGF-BB or cell injury, that promote smooth muscle cell proliferation and dedifferentiation. Seems to play a role in the development of the embryonic vascular system.	sp|Q16527|CSRP2_HUMAN	sp|Q16527|CSRP2_HUMAN Cysteine and glycine-rich protein 2 OS=Homo sapiens OX=9606 GN=CSRP2 PE=1 SV=3	1	10	10	10	58	20.954	984130	1235800	355980	541930	3370.9	624242	1435200	1806300	1142600	926790	1336200	1329418	0.46956	0.0287128
Q9H4G4	Golgi-associated plant pathogenesis-related protein 1	GLIPR2		sp|Q9H4G4|GAPR1_HUMAN	sp|Q9H4G4|GAPR1_HUMAN Golgi-associated plant pathogenesis-related protein 1 OS=Homo sapiens OX=9606 GN=GLIPR2 PE=1 SV=3	1	5	5	5	56.5	17.218	214110	130210	195480	224440	68898	166628	355250	267390	166880	520560	475770	357170	0.466522	0.0286429
Q93052	Lipoma-preferred partner	LPP	FUNCTION: May play a structural role at sites of cell adhesion in maintaining cell shape and motility. In addition to these structural functions, it may also be implicated in signaling events and activation of gene transcription. May be involved in signal transduction from cell adhesion sites to the nucleus allowing successful integration of signals arising from soluble factors and cell-cell adhe…	sp|Q93052|LPP_HUMAN	sp|Q93052|LPP_HUMAN Lipoma-preferred partner OS=Homo sapiens OX=9606 GN=LPP PE=1 SV=1	1	32	32	32	70.3	65.746	5588700	4921100	4881700	2932800	933710	3851602	8899400	10921000	8421000	5011500	8428100	8336200	0.462033	0.00796153
P08603	Complement factor H	CFH	FUNCTION: Glycoprotein that plays an essential role in maintaining a well-balanced immune response by modulating complement activation. Acts as a soluble inhibitor of complement, where its binding to self markers such as glycan structures prevents complement activation and amplification on cell surfaces (PubMed:21285368, PubMed:25402769). Accelerates the decay of the complement alternative pathwa…	sp|P08603|CFAH_HUMAN	sp|P08603|CFAH_HUMAN Complement factor H OS=Homo sapiens OX=9606 GN=CFH PE=1 SV=4	1	59	59	52	59.1	139.09	8068000	6492800	5851200	12370000	4481300	7452660	19118000	6042100	15675000	23449000	17077000	16272220	0.457999	0.0241397
Q8N3V7	Synaptopodin	SYNPO	FUNCTION: Actin-associated protein that may play a role in modulating actin-based shape and motility of dendritic spines and renal podocyte foot processes. Seems to be essential for the formation of spine apparatuses in spines of telencephalic neurons, which is involved in synaptic plasticity (By similarity). {ECO:0000250}.	sp|Q8N3V7|SYNPO_HUMAN	sp|Q8N3V7|SYNPO_HUMAN Synaptopodin OS=Homo sapiens OX=9606 GN=SYNPO PE=1 SV=2	1	7	7	7	11	99.462	252440	258200	119350	46652	11570	137642	401010	330520	254540		219330	301350	0.456753	0.0469408
P13671	Complement component C6	C6	FUNCTION: Constituent of the membrane attack complex (MAC) that plays a key role in the innate and adaptive immune response by forming pores in the plasma membrane of target cells.	sp|P13671|CO6_HUMAN	sp|P13671|CO6_HUMAN Complement component C6 OS=Homo sapiens OX=9606 GN=C6 PE=1 SV=3	1	19	19	19	26.4	104.79	370220	427430	211730	440560	136580	317304	835620	239170	761670	1021000	620530	695598	0.45616	0.0307694
Q05682	Caldesmon	CALD1	FUNCTION: Actin- and myosin-binding protein implicated in the regulation of actomyosin interactions in smooth muscle and nonmuscle cells (could act as a bridge between myosin and actin filaments). Stimulates actin binding of tropomyosin which increases the stabilization of actin filament structure. In muscle tissues, inhibits the actomyosin ATPase by binding to F-actin. This inhibition is attenua…	sp|Q05682|CALD1_HUMAN;sp|Q0VF49|K2012_HUMAN;REV__sp|Q13136|LIPA1_HUMAN;REV__sp|O75334|LIPA2_HUMAN	sp|Q05682|CALD1_HUMAN Caldesmon OS=Homo sapiens OX=9606 GN=CALD1 PE=1 SV=3	4	58	58	58	47.4	93.23	24526000	11160000	10905000	11220000	872400	11736680	42635000	19584000	20805000	21605000	24122000	25750200	0.45579	0.039468
P21333	Filamin-A	FLNA	FUNCTION: Promotes orthogonal branching of actin filaments and links actin filaments to membrane glycoproteins. Anchors various transmembrane proteins to the actin cytoskeleton and serves as a scaffold for a wide range of cytoplasmic signaling proteins. Interaction with FLNB may allow neuroblast migration from the ventricular zone into the cortical plate. Tethers cell surface-localized furin, mod…	sp|P21333|FLNA_HUMAN	sp|P21333|FLNA_HUMAN Filamin-A OS=Homo sapiens OX=9606 GN=FLNA PE=1 SV=4	1	149	149	137	66.2	280.74	74841000	65663000	66123000	55142000	6911900	53736180	76106000	130220000	108790000	131820000	143120000	118011200	0.455348	0.00529842
P21291	Cysteine and glycine-rich protein 1	CSRP1	FUNCTION: Could play a role in neuronal development.	sp|P21291|CSRP1_HUMAN	sp|P21291|CSRP1_HUMAN Cysteine and glycine-rich protein 1 OS=Homo sapiens OX=9606 GN=CSRP1 PE=1 SV=3	1	12	12	12	68.9	20.567	17473000	10271000	6806900	8622300	1879500	9010540	24006000	19969000	20669000	13780000	21554000	19995600	0.450626	0.00702537
Q13438	Protein OS-9	OS9	FUNCTION: Lectin which functions in endoplasmic reticulum (ER) quality control and ER-associated degradation (ERAD). May bind terminally misfolded non-glycosylated proteins as well as improperly folded glycoproteins, retain them in the ER, and possibly transfer them to the ubiquitination machinery and promote their degradation. Possible targets include TRPV4. {ECO:0000269|PubMed:17932042, ECO:000…	sp|Q13438|OS9_HUMAN	sp|Q13438|OS9_HUMAN Protein OS-9 OS=Homo sapiens OX=9606 GN=OS9 PE=1 SV=1	1	2	2	2	4.5	75.561	28168	24556		24932		25885.3	68119	41285	63062			57488.7	0.450268	0.0190668
P02652	Apolipoprotein A-II	APOA2	FUNCTION: May stabilize HDL (high density lipoprotein) structure by its association with lipids, and affect the HDL metabolism.	sp|P02652|APOA2_HUMAN	sp|P02652|APOA2_HUMAN Apolipoprotein A-II OS=Homo sapiens OX=9606 GN=APOA2 PE=1 SV=1	1	9	9	9	69	11.175	2569800	3290000	2707700	2487300	2050000	2620960	7220000	2143000	4680200	8917600	6369900	5866140	0.446795	0.02433
P54652	Heat shock-related 70 kDa protein 2	HSPA2	FUNCTION: Molecular chaperone implicated in a wide variety of cellular processes, including protection of the proteome from stress, folding and transport of newly synthesized polypeptides, activation of proteolysis of misfolded proteins and the formation and dissociation of protein complexes. Plays a pivotal role in the protein quality control system, ensuring the correct folding of proteins, the…	sp|P54652|HSP72_HUMAN	sp|P54652|HSP72_HUMAN Heat shock-related 70 kDa protein 2 OS=Homo sapiens OX=9606 GN=HSPA2 PE=1 SV=1	1	15	7	7	29.3	70.02	178160	148200	113550	12365	33405	97136	173640	279240	291420	159640	184390	217666	0.446262	0.0222232
P01857	Immunoglobulin heavy constant gamma 1	IGHG1	FUNCTION: Constant region of immunoglobulin heavy chains. Immunoglobulins, also known as antibodies, are membrane-bound or secreted glycoproteins produced by B lymphocytes. In the recognition phase of humoral immunity, the membrane-bound immunoglobulins serve as receptors which, upon binding of a specific antigen, trigger the clonal expansion and differentiation of B lymphocytes into immunoglobul…	sp|P01857|IGHG1_HUMAN;sp|P0DOX5|IGG1_HUMAN	sp|P01857|IGHG1_HUMAN Immunoglobulin heavy constant gamma 1 OS=Homo sapiens OX=9606 GN=IGHG1 PE=1 SV=1;sp|P0DOX5|IGG1_HUMAN Immunoglobulin gamma-1 heavy chain OS=Homo sapiens OX=9606 PE=1 SV=2	2	16	16	8	60.9	36.105	60418000	46463000	69474000	69814000	45870000	58407800	104740000	46995000	178110000	162470000	175990000	133661000	0.436985	0.0200032
Q9NZN4	EH domain-containing protein 2	EHD2	FUNCTION: ATP- and membrane-binding protein that controls membrane reorganization/tubulation upon ATP hydrolysis (By similarity). Plays a role in membrane trafficking between the plasma membrane and endosomes (PubMed:17233914). Important for the internalization of GLUT4. Required for fusion of myoblasts to skeletal muscle myotubes. Required for normal translocation of FER1L5 to the plasma membran…	sp|Q9NZN4|EHD2_HUMAN	sp|Q9NZN4|EHD2_HUMAN EH domain-containing protein 2 OS=Homo sapiens OX=9606 GN=EHD2 PE=1 SV=2	1	24	24	22	58.4	61.161	910760	1851000	1675900	370410	244560	1010526	1415600	3446000	2493400	1553500	2671900	2316080	0.436309	0.0308587
P30837	Aldehyde dehydrogenase X, mitochondrial	ALDH1B1	FUNCTION: ALDHs play a major role in the detoxification of alcohol-derived acetaldehyde. They are involved in the metabolism of corticosteroids, biogenic amines, neurotransmitters, and lipid peroxidation.	sp|P30837|AL1B1_HUMAN	sp|P30837|AL1B1_HUMAN Aldehyde dehydrogenase X, mitochondrial OS=Homo sapiens OX=9606 GN=ALDH1B1 PE=1 SV=3	1	15	14	14	32.3	57.206	708230	346250	832930	623960	281680	558610	782400	1196500	1452800	2131400	917900	1296200	0.43096	0.0223007
O60783	28S ribosomal protein S14, mitochondrial	MRPS14		sp|O60783|RT14_HUMAN	sp|O60783|RT14_HUMAN 28S ribosomal protein S14, mitochondrial OS=Homo sapiens OX=9606 GN=MRPS14 PE=1 SV=1	1	1	1	1	11.7	15.139	19978	18425	6685.8	7734.7	10640	12692.7	37785	28059		23299		29714.3	0.427157	0.0121928
Q05707	Collagen alpha-1(XIV) chain	COL14A1	FUNCTION: Plays an adhesive role by integrating collagen bundles. It is probably associated with the surface of interstitial collagen fibrils via COL1. The COL2 domain may then serve as a rigid arm which sticks out from the fibril and protrudes the large N-terminal globular domain into the extracellular space, where it might interact with other matrix molecules or cell surface receptors (By simil…	sp|Q05707|COEA1_HUMAN	sp|Q05707|COEA1_HUMAN Collagen alpha-1(XIV) chain OS=Homo sapiens OX=9606 GN=COL14A1 PE=1 SV=3	1	67	67	67	49.5	193.51	6947600	10364000	16238000	3655000	223990	7485718	9877200	12471000	27945000	18971000	18666000	17586040	0.425663	0.0418893
P02765	Alpha-2-HS-glycoprotein	AHSG	FUNCTION: Promotes endocytosis, possesses opsonic properties and influences the mineral phase of bone. Shows affinity for calcium and barium ions.	sp|P02765|FETUA_HUMAN;CON__P12763	sp|P02765|FETUA_HUMAN Alpha-2-HS-glycoprotein OS=Homo sapiens OX=9606 GN=AHSG PE=1 SV=2	2	12	12	12	49	39.34	5027500	5008500	4050100	3954900	4459700	4500140	10497000	4434500	14566000	8332600	15266000	10619220	0.423773	0.0163714
P0DOX8	Immunoglobulin lambda-1 light chain		FUNCTION: Immunoglobulins, also known as antibodies, are membrane-bound or secreted glycoproteins produced by B lymphocytes. In the recognition phase of humoral immunity, the membrane-bound immunoglobulins serve as receptors which, upon binding of a specific antigen, trigger the clonal expansion and differentiation of B lymphocytes into immunoglobulins-secreting plasma cells. Secreted immunoglobu…	sp|P0DOX8|IGL1_HUMAN;sp|B9A064|IGLL5_HUMAN;sp|P0CG04|IGLC1_HUMAN;sp|P01709|LV208_HUMAN;sp|P01706|LV211_HUMAN	sp|P0DOX8|IGL1_HUMAN Immunoglobulin lambda-1 light chain OS=Homo sapiens OX=9606 PE=1 SV=1;sp|B9A064|IGLL5_HUMAN Immunoglobulin lambda-like polypeptide 5 OS=Homo sapiens OX=9606 GN=IGLL5 PE=2 SV=2;sp|P0CG04|IGLC1_HUMAN Immunoglobulin lambda constant 1 OS=H	5	8	8	5	46.3	22.83	15153000	13793000	17346000	14093000	16361000	15349200	30344000	10675000	53649000	30492000	55958000	36223600	0.423735	0.0383896
Q07092	Collagen alpha-1(XVI) chain	COL16A1	FUNCTION: Involved in mediating cell attachment and inducing integrin-mediated cellular reactions, such as cell spreading and alterations in cell morphology. {ECO:0000269|PubMed:16754661}.	sp|Q07092|COGA1_HUMAN	sp|Q07092|COGA1_HUMAN Collagen alpha-1(XVI) chain OS=Homo sapiens OX=9606 GN=COL16A1 PE=1 SV=2	1	3	3	3	2.9	157.75	16016	5968.3	17424	17795	22049	15850.5	49228	19000	15533	49665	54590	37603.2	0.421519	0.0383996
P02766	Transthyretin	TTR	FUNCTION: Thyroid hormone-binding protein. Probably transports thyroxine from the bloodstream to the brain. {ECO:0000269|PubMed:3714052}.	sp|P02766|TTHY_HUMAN	sp|P02766|TTHY_HUMAN Transthyretin OS=Homo sapiens OX=9606 GN=TTR PE=1 SV=1	1	10	10	10	69.4	15.887	4199700	2901900	3576100	2738300	2015200	3086240	8722800	2683500	10400000	5670300	9169700	7329260	0.421085	0.0189313
P02753	Retinol-binding protein 4	RBP4	FUNCTION: Retinol-binding protein that mediates retinol transport in blood plasma (PubMed:5541771). Delivers retinol from the liver stores to the peripheral tissues (Probable). Transfers the bound all-trans retinol to STRA6, that then facilitates retinol transport across the cell membrane (PubMed:22665496). {ECO:0000269|PubMed:22665496, ECO:0000305, ECO:0000305|PubMed:5541771}.	sp|P02753|RET4_HUMAN	sp|P02753|RET4_HUMAN Retinol-binding protein 4 OS=Homo sapiens OX=9606 GN=RBP4 PE=1 SV=3	1	4	4	4	27.9	23.01	341220	297040	428180	362990	176390	321164	728550	295610	1358000	590400	849050	764322	0.420195	0.0389646
P02749	Beta-2-glycoprotein 1	APOH	FUNCTION: Binds to various kinds of negatively charged substances such as heparin, phospholipids, and dextran sulfate. May prevent activation of the intrinsic blood coagulation cascade by binding to phospholipids on the surface of damaged cells.	sp|P02749|APOH_HUMAN;CON__P17690	sp|P02749|APOH_HUMAN Beta-2-glycoprotein 1 OS=Homo sapiens OX=9606 GN=APOH PE=1 SV=3	2	18	18	18	60.3	38.298	7542300	5449100	4803700	5826100	3142000	5352640	20799000	5529000	7992400	14023000	15572000	12783080	0.418729	0.030069
P01042	Kininogen-1	KNG1	FUNCTION: (1) Kininogens are inhibitors of thiol proteases; (2) HMW-kininogen plays an important role in blood coagulation by helping to position optimally prekallikrein and factor XI next to factor XII; (3) HMW-kininogen inhibits the thrombin- and plasmin-induced aggregation of thrombocytes; (4) the active peptide bradykinin that is released from HMW-kininogen shows a variety of physiological ef…	sp|P01042|KNG1_HUMAN	sp|P01042|KNG1_HUMAN Kininogen-1 OS=Homo sapiens OX=9606 GN=KNG1 PE=1 SV=2	1	24	24	24	35.9	71.957	3499700	2438300	1967800	3299300	2059900	2653000	7324500	2774600	6288000	8486900	6962000	6367200	0.416667	0.00646842
P98160	Basement membrane-specific heparan sulfate proteoglycan core protein	HSPG2	FUNCTION: Integral component of basement membranes. Component of the glomerular basement membrane (GBM), responsible for the fixed negative electrostatic membrane charge, and which provides a barrier which is both size- and charge-selective. It serves as an attachment substrate for cells. Plays essential roles in vascularization. Critical for normal heart development and for regulating the vascul…	sp|P98160|PGBM_HUMAN	sp|P98160|PGBM_HUMAN Basement membrane-specific heparan sulfate proteoglycan core protein OS=Homo sapiens OX=9606 GN=HSPG2 PE=1 SV=4	1	151	151	151	54.3	468.83	16660000	21386000	25020000	10708000	4490300	15652860	15740000	36532000	56357000	33741000	46622000	37798400	0.414114	0.0210916
P01615	Immunoglobulin kappa variable 2D-28	IGKV2D-28	FUNCTION: V region of the variable domain of immunoglobulin light chains that participates in the antigen recognition (PubMed:24600447). Immunoglobulins, also known as antibodies, are membrane-bound or secreted glycoproteins produced by B lymphocytes. In the recognition phase of humoral immunity, the membrane-bound immunoglobulins serve as receptors which, upon binding of a specific antigen, trig…	sp|P01615|KVD28_HUMAN;sp|A0A075B6P5|KV228_HUMAN;sp|P01614|KVD40_HUMAN;sp|A0A087WW87|KV240_HUMAN;sp|A0A075B6S6|KVD30_HUMAN	sp|P01615|KVD28_HUMAN Immunoglobulin kappa variable 2D-28 OS=Homo sapiens OX=9606 GN=IGKV2D-28 PE=1 SV=2;sp|A0A075B6P5|KV228_HUMAN Immunoglobulin kappa variable 2-28 OS=Homo sapiens OX=9606 GN=IGKV2-28 PE=3 SV=1;sp|P01614|KVD40_HUMAN Immunoglobulin kappa v	5	2	1	1	16.7	12.957	139940	259310	330560	288020	245280	252622	269760	264970	867810	746790	950510	619968	0.407476	0.040947
Q01995	Transgelin	TAGLN	FUNCTION: Actin cross-linking/gelling protein (By similarity). Involved in calcium interactions and contractile properties of the cell that may contribute to replicative senescence. {ECO:0000250}.	sp|Q01995|TAGL_HUMAN	sp|Q01995|TAGL_HUMAN Transgelin OS=Homo sapiens OX=9606 GN=TAGLN PE=1 SV=4	1	25	25	25	88.6	22.611	46159000	29218000	23617000	15656000	616500	23053300	51286000	75588000	37463000	66868000	52043000	56649600	0.406946	0.0100803
Q7Z7G0	Target of Nesh-SH3	ABI3BP		sp|Q7Z7G0|TARSH_HUMAN	sp|Q7Z7G0|TARSH_HUMAN Target of Nesh-SH3 OS=Homo sapiens OX=9606 GN=ABI3BP PE=1 SV=2	1	21	21	21	24.4	117.89	1069300	926690	362860	261920	37781	531710	1189100	2112200	1043100	657770	1625400	1325514	0.401135	0.0379061
Q14185	Dedicator of cytokinesis protein 1	DOCK1	FUNCTION: Involved in cytoskeletal rearrangements required for phagocytosis of apoptotic cells and cell motility. Along with DOCK1, mediates CRK/CRKL regulation of epithelial and endothelial cell spreading and migration on type IV collagen (PubMed:19004829). Functions as a guanine nucleotide exchange factor (GEF), which activates Rac Rho small GTPases by exchanging bound GDP for free GTP. Its GEF…	sp|Q14185|DOCK1_HUMAN	sp|Q14185|DOCK1_HUMAN Dedicator of cytokinesis protein 1 OS=Homo sapiens OX=9606 GN=DOCK1 PE=1 SV=2	1	1	1	1	0.4	215.34	76507	37465	188090			100687		212140	307000		241850	253663	0.396933	0.0450179
Q9BZV1	UBX domain-containing protein 6	UBXN6	FUNCTION: May negatively regulate the ATPase activity of VCP, an ATP-driven segregase that associates with different cofactors to control a wide variety of cellular processes (PubMed:26475856). As a cofactor of VCP, it may play a role in the transport of CAV1 to lysosomes for degradation (PubMed:21822278, PubMed:23335559). It may also play a role in endoplasmic reticulum-associated degradation (E…	sp|Q9BZV1|UBXN6_HUMAN	sp|Q9BZV1|UBXN6_HUMAN UBX domain-containing protein 6 OS=Homo sapiens OX=9606 GN=UBXN6 PE=1 SV=1	1	3	3	3	16.8	49.753	6587.7	7521	6321.4	8503.7	5353.5	6857.46	16138	14018		21755		17303.7	0.396301	0.00125643
P02790	Hemopexin	HPX	FUNCTION: Binds heme and transports it to the liver for breakdown and iron recovery, after which the free hemopexin returns to the circulation.	sp|P02790|HEMO_HUMAN	sp|P02790|HEMO_HUMAN Hemopexin OS=Homo sapiens OX=9606 GN=HPX PE=1 SV=2	1	27	27	27	65.8	51.676	7796800	6890400	7080700	7054700	4360400	6636600	9126000	5214200	29840000	20162000	20727000	17013840	0.390071	0.0481405
P08697	Alpha-2-antiplasmin	SERPINF2	FUNCTION: Serine protease inhibitor. The major targets of this inhibitor are plasmin and trypsin, but it also inactivates matriptase-3/TMPRSS7 and chymotrypsin. {ECO:0000269|PubMed:15853774}.	sp|P08697|A2AP_HUMAN;CON__P28800	sp|P08697|A2AP_HUMAN Alpha-2-antiplasmin OS=Homo sapiens OX=9606 GN=SERPINF2 PE=1 SV=3	2	18	18	18	43.8	54.565	1596100	3207900	2996700	3354000	1545800	2540100	6894800	2004000	8777400	11234000	3938200	6569680	0.38664	0.0450811
P04430	Immunoglobulin kappa variable 1-16	IGKV1-16	FUNCTION: V region of the variable domain of immunoglobulin light chains that participates in the antigen recognition (PubMed:24600447). Immunoglobulins, also known as antibodies, are membrane-bound or secreted glycoproteins produced by B lymphocytes. In the recognition phase of humoral immunity, the membrane-bound immunoglobulins serve as receptors which, upon binding of a specific antigen, trig…	sp|P04430|KV116_HUMAN	sp|P04430|KV116_HUMAN Immunoglobulin kappa variable 1-16 OS=Homo sapiens OX=9606 GN=IGKV1-16 PE=1 SV=2	1	1	1	1	13.7	12.618	24544	21405	17350	26128		22356.8	84245	53064	33100	58989	62786	58436.8	0.38258	0.00669993
P35555	Fibrillin-1	FBN1	FUNCTION: [Fibrillin-1]: Structural component of the 10-12 nm diameter microfibrils of the extracellular matrix, which conveys both structural and regulatory properties to load-bearing connective tissues (PubMed:1860873, PubMed:15062093). Fibrillin-1-containing microfibrils provide long-term force bearing structural support. In tissues such as the lung, blood vessels and skin, microfibrils form t…	sp|P35555|FBN1_HUMAN	sp|P35555|FBN1_HUMAN Fibrillin-1 OS=Homo sapiens OX=9606 GN=FBN1 PE=1 SV=4	1	100	100	96	46.1	312.3	6553800	10199000	8718000	16778000	1536800	8757120	25694000	12673000	26455000	37084000	13323000	23045800	0.379988	0.0251865
P09493	Tropomyosin alpha-1 chain	TPM1	FUNCTION: Binds to actin filaments in muscle and non-muscle cells (PubMed:23170982). Plays a central role, in association with the troponin complex, in the calcium dependent regulation of vertebrate striated muscle contraction (PubMed:23170982). Smooth muscle contraction is regulated by interaction with caldesmon. In non-muscle cells is implicated in stabilizing cytoskeleton actin filaments.	sp|P09493|TPM1_HUMAN	sp|P09493|TPM1_HUMAN Tropomyosin alpha-1 chain OS=Homo sapiens OX=9606 GN=TPM1 PE=1 SV=2	1	40	40	17	66.5	32.708	40074000	17072000	22642000	15518000	2471900	19555580	59419000	48839000	31531000	46539000	72291000	51723800	0.378077	0.00784248
P02787	Serotransferrin	TF	FUNCTION: Transferrins are iron binding transport proteins which can bind two Fe(3+) ions in association with the binding of an anion, usually bicarbonate. It is responsible for the transport of iron from sites of absorption and heme degradation to those of storage and utilization. Serum transferrin may also have a further role in stimulating cell proliferation.	sp|P02787|TRFE_HUMAN;CON__Q2HJF0	sp|P02787|TRFE_HUMAN Serotransferrin OS=Homo sapiens OX=9606 GN=TF PE=1 SV=3	2	69	69	66	75.6	77.063	53470000	54124000	47425000	57328000	45898000	51649000	120530000	57013000	170650000	125990000	211700000	137176600	0.376515	0.0111811
P25311	Zinc-alpha-2-glycoprotein	AZGP1	FUNCTION: Stimulates lipid degradation in adipocytes and causes the extensive fat losses associated with some advanced cancers. May bind polyunsaturated fatty acids.	sp|P25311|ZA2G_HUMAN	sp|P25311|ZA2G_HUMAN Zinc-alpha-2-glycoprotein OS=Homo sapiens OX=9606 GN=AZGP1 PE=1 SV=2	1	15	15	15	52.7	34.258	1436900	938080	762180	980170	456760	914818	3476600	900840	3372600	1933100	2510400	2438708	0.375124	0.0165093
P08572	Collagen alpha-2(IV) chain	COL4A2	FUNCTION: Type IV collagen is the major structural component of glomerular basement membranes (GBM), forming a 'chicken-wire' meshwork together with laminins, proteoglycans and entactin/nidogen.; FUNCTION: Canstatin, a cleavage product corresponding to the collagen alpha 2(IV) NC1 domain, possesses both anti-angiogenic and anti-tumor cell activity. It inhibits proliferation and migration of endot…	sp|P08572|CO4A2_HUMAN	sp|P08572|CO4A2_HUMAN Collagen alpha-2(IV) chain OS=Homo sapiens OX=9606 GN=COL4A2 PE=1 SV=4	1	9	9	9	7.3	167.55	885580	2419100	1565700	400050	305980	1115282	1877000	2720500	5151600	2610600	2539600	2979860	0.374273	0.0265662
P27918	Properdin	CFP	FUNCTION: A positive regulator of the alternate pathway (AP) of complement (PubMed:20382442, PubMed:28264884). It binds to and stabilizes the C3- and C5-convertase enzyme complexes (PubMed:20382442, PubMed:28264884). Inhibits CFI-CFH mediated degradation of Complement C3 beta chain (C3b) (PubMed:31507604). {ECO:0000269|PubMed:20382442, ECO:0000269|PubMed:28264884, ECO:0000269|PubMed:31507604}.	sp|P27918|PROP_HUMAN	sp|P27918|PROP_HUMAN Properdin OS=Homo sapiens OX=9606 GN=CFP PE=1 SV=2	1	3	3	3	10.7	51.276	38542	51232	42673	54854	32045	43869.2	139830	60420	94935	80535	211930	117530	0.37326	0.0271043
Q9BX66	Sorbin and SH3 domain-containing protein 1	SORBS1	FUNCTION: Plays a role in tyrosine phosphorylation of CBL by linking CBL to the insulin receptor. Required for insulin-stimulated glucose transport. Involved in formation of actin stress fibers and focal adhesions (By similarity). {ECO:0000250|UniProtKB:Q62417}.	sp|Q9BX66|SRBS1_HUMAN	sp|Q9BX66|SRBS1_HUMAN Sorbin and SH3 domain-containing protein 1 OS=Homo sapiens OX=9606 GN=SORBS1 PE=1 SV=3	1	33	33	32	28.6	142.51	1817800	1944200	1456800	342810	38983	1.12012e+06	2845800	4546500	1906500	2258500	3554800	3022420	0.370603	0.0146081
Q96BJ8	Engulfment and cell motility protein 3	ELMO3	FUNCTION: Involved in cytoskeletal rearrangements required for phagocytosis of apoptotic cells and cell motility. Acts in association with DOCK1 and CRK. Was initially proposed to be required in complex with DOCK1 to activate Rac Rho small GTPases. May enhance the guanine nucleotide exchange factor (GEF) activity of DOCK1 (By similarity). {ECO:0000250}.	sp|Q96BJ8|ELMO3_HUMAN	sp|Q96BJ8|ELMO3_HUMAN Engulfment and cell motility protein 3 OS=Homo sapiens OX=9606 GN=ELMO3 PE=1 SV=3	1	2	2	2	4.7	81.466	138680	126140	73121	237540	13679	117832	189570	190610	439820		466580	321645	0.366342	0.0366069
P12109	Collagen alpha-1(VI) chain	COL6A1	FUNCTION: Collagen VI acts as a cell-binding protein.	sp|P12109|CO6A1_HUMAN	sp|P12109|CO6A1_HUMAN Collagen alpha-1(VI) chain OS=Homo sapiens OX=9606 GN=COL6A1 PE=1 SV=3	1	39	39	39	47	108.53	9630200	12083000	12852000	7241700	2375600	8836500	18153000	13787000	48156000	24417000	18395000	24581600	0.359476	0.039703
P01008	Antithrombin-III	SERPINC1	FUNCTION: Most important serine protease inhibitor in plasma that regulates the blood coagulation cascade. AT-III inhibits thrombin, matriptase-3/TMPRSS7, as well as factors IXa, Xa and XIa. Its inhibitory activity is greatly enhanced in the presence of heparin. {ECO:0000269|PubMed:15853774}.	sp|P01008|ANT3_HUMAN;CON__P41361	sp|P01008|ANT3_HUMAN Antithrombin-III OS=Homo sapiens OX=9606 GN=SERPINC1 PE=1 SV=1	2	20	20	20	46.3	52.602	1518400	2307100	737500	1837700	387190	1357578	3014800	3899200	5345000	5140400	1490800	3778040	0.359334	0.0159036
P10643	Complement component C7	C7	FUNCTION: Constituent of the membrane attack complex (MAC) that plays a key role in the innate and adaptive immune response by forming pores in the plasma membrane of target cells. C7 serves as a membrane anchor.	sp|P10643|CO7_HUMAN	sp|P10643|CO7_HUMAN Complement component C7 OS=Homo sapiens OX=9606 GN=C7 PE=1 SV=2	1	27	27	27	49.9	93.517	328550	1209800	1002700	656980	534950	746596	900770	1467400	3361400	2123600	2619600	2094554	0.356446	0.0187432
P62736	Actin, aortic smooth muscle	ACTA2	FUNCTION: Actins are highly conserved proteins that are involved in various types of cell motility and are ubiquitously expressed in all eukaryotic cells.	sp|P62736|ACTA_HUMAN	sp|P62736|ACTA_HUMAN Actin, aortic smooth muscle OS=Homo sapiens OX=9606 GN=ACTA2 PE=1 SV=1	1	29	15	1	90.2	42.009	19991000	45361000	51384000	12012000	2866600	26322920	32744000	74973000	66492000	118140000	82093000	74888400	0.351495	0.0194661
P0DOY2	Immunoglobulin lambda constant 2	IGLC2	FUNCTION: Constant region of immunoglobulin light chains. Immunoglobulins, also known as antibodies, are membrane-bound or secreted glycoproteins produced by B lymphocytes. In the recognition phase of humoral immunity, the membrane-bound immunoglobulins serve as receptors which, upon binding of a specific antigen, trigger the clonal expansion and differentiation of B lymphocytes into immunoglobul…	sp|P0DOY2|IGLC2_HUMAN;sp|P0DOY3|IGLC3_HUMAN;sp|P0CF74|IGLC6_HUMAN	sp|P0DOY2|IGLC2_HUMAN Immunoglobulin lambda constant 2 OS=Homo sapiens OX=9606 GN=IGLC2 PE=1 SV=1;sp|P0DOY3|IGLC3_HUMAN Immunoglobulin lambda constant 3 OS=Homo sapiens OX=9606 GN=IGLC3 PE=1 SV=1;sp|P0CF74|IGLC6_HUMAN Immunoglobulin lambda constant 6 OS=Ho	3	6	3	2	79.2	11.293	15595000	12871000	17230000	13353000	10320000	13873800	35638000	8944500	69562000	36469000	50596000	40241900	0.34476	0.0301658
P00747	Plasminogen	PLG	FUNCTION: Plasmin dissolves the fibrin of blood clots and acts as a proteolytic factor in a variety of other processes including embryonic development, tissue remodeling, tumor invasion, and inflammation. In ovulation, weakens the walls of the Graafian follicle. It activates the urokinase-type plasminogen activator, collagenases and several complement zymogens, such as C1 and C5. Cleavage of fibr…	sp|P00747|PLMN_HUMAN;CON__P06868;sp|Q02325|PLGB_HUMAN;sp|Q15195|PLGA_HUMAN	sp|P00747|PLMN_HUMAN Plasminogen OS=Homo sapiens OX=9606 GN=PLG PE=1 SV=2	4	38	38	38	58.5	90.568	2708500	2816900	2576200	3508000	1744100	2670740	6323400	2163200	8951100	15119000	6227900	7756920	0.344304	0.0459636
P00734	Prothrombin	F2	FUNCTION: Thrombin, which cleaves bonds after Arg and Lys, converts fibrinogen to fibrin and activates factors V, VII, VIII, XIII, and, in complex with thrombomodulin, protein C. Functions in blood homeostasis, inflammation and wound healing. {ECO:0000269|PubMed:2856554}.	sp|P00734|THRB_HUMAN;CON__P00735	sp|P00734|THRB_HUMAN Prothrombin OS=Homo sapiens OX=9606 GN=F2 PE=1 SV=2	2	29	29	29	53.4	70.036	2268300	2294300	1382700	3139100	1376300	2092140	8083200	1493100	6607000	9107600	5611600	6180500	0.338507	0.0167633
Q99797	Mitochondrial intermediate peptidase	MIPEP	FUNCTION: Cleaves proteins, imported into the mitochondrion, to their mature size.	sp|Q99797|MIPEP_HUMAN	sp|Q99797|MIPEP_HUMAN Mitochondrial intermediate peptidase OS=Homo sapiens OX=9606 GN=MIPEP PE=1 SV=2	1	2	2	2	4.6	80.64		21997		23909	35906	27270.7		89333	90951		62230	80838	0.33735	0.00647352
Q02952	A-kinase anchor protein 12	AKAP12	FUNCTION: Anchoring protein that mediates the subcellular compartmentation of protein kinase A (PKA) and protein kinase C (PKC).	sp|Q02952|AKA12_HUMAN	sp|Q02952|AKA12_HUMAN A-kinase anchor protein 12 OS=Homo sapiens OX=9606 GN=AKAP12 PE=1 SV=4	1	49	49	49	44.2	191.48	1870000	1370600	1576100	783920	1322	1.12039e+06	3576100	2803900	6164400	1604500	2560900	3341960	0.335249	0.0296035
Q6NZI2	Caveolae-associated protein 1	CAVIN1	FUNCTION: Plays an important role in caveolae formation and organization. Essential for the formation of caveolae in all tissues (PubMed:18056712, PubMed:18191225, PubMed:19726876). Core component of the CAVIN complex which is essential for recruitment of the complex to the caveolae in presence of calveolin-1 (CAV1). Essential for normal oligomerization of CAV1. Promotes ribosomal transcriptional…	sp|Q6NZI2|CAVN1_HUMAN	sp|Q6NZI2|CAVN1_HUMAN Caveolae-associated protein 1 OS=Homo sapiens OX=9606 GN=CAVIN1 PE=1 SV=1	1	14	14	14	41.5	43.476	5954700	2775800	2573400	1247400	269970	2564254	9386400	12657000	4672300	3957000	7984200	7731380	0.331668	0.0240083
Q9UMS6	Synaptopodin-2	SYNPO2	FUNCTION: Has an actin-binding and actin-bundling activity. Can induce the formation of F-actin networks in an isoform-specific manner (PubMed:24005909, PubMed:23225103). At the sarcomeric Z lines is proposed to act as adapter protein that links nascent myofibers to the sarcolemma via ZYX and may play a role in early assembly and stabilization of the Z lines. Involved in autophagosome formation. …	sp|Q9UMS6|SYNP2_HUMAN	sp|Q9UMS6|SYNP2_HUMAN Synaptopodin-2 OS=Homo sapiens OX=9606 GN=SYNPO2 PE=1 SV=2	1	29	29	29	37	117.51	2496200	2170000	885300	92991	22855	1.13347e+06	3927000	5727700	2223100	2224800	3138700	3448260	0.328708	0.0237819
P43121	Cell surface glycoprotein MUC18	MCAM	FUNCTION: Plays a role in cell adhesion, and in cohesion of the endothelial monolayer at intercellular junctions in vascular tissue. Its expression may allow melanoma cells to interact with cellular elements of the vascular system, thereby enhancing hematogeneous tumor spread. Could be an adhesion molecule active in neural crest cells during embryonic development. Acts as surface receptor that tr…	sp|P43121|MUC18_HUMAN	sp|P43121|MUC18_HUMAN Cell surface glycoprotein MUC18 OS=Homo sapiens OX=9606 GN=MCAM PE=1 SV=2	1	14	14	14	29.4	71.607	264810	446210	235250	65932	36417	209724	290450	916040	455780	722200	838580	644610	0.32535	0.0142421
P35749	Myosin-11	MYH11	FUNCTION: Muscle contraction.	sp|P35749|MYH11_HUMAN	sp|P35749|MYH11_HUMAN Myosin-11 OS=Homo sapiens OX=9606 GN=MYH11 PE=1 SV=3	1	179	179	148	67.5	227.34	29083000	53787000	61632000	2141100	1801800	29688980	51004000	103550000	125570000	83795000	93516000	91487000	0.324516	0.00778996
Q6PCB7	Long-chain fatty acid transport protein 1	SLC27A1	FUNCTION: Mediates the ATP-dependent import of long-chain fatty acids (LCFA) into the cell by mediating their translocation at the plasma membrane (PubMed:28178239). Has also an acyl-CoA ligase activity for long-chain and very-long-chain fatty acids. May act directly as a bona fide transporter, or alternatively, in a cytoplasmic or membrane-associated multimeric protein complex to trap and draw f…	sp|Q6PCB7|S27A1_HUMAN	sp|Q6PCB7|S27A1_HUMAN Long-chain fatty acid transport protein 1 OS=Homo sapiens OX=9606 GN=SLC27A1 PE=1 SV=1	1	1	1	1	3.6	71.107		2173.3	7521.7	1314.7		3669.9	7821.9	12779			13452	11351	0.323312	0.0432645
P00738	Haptoglobin	HP	FUNCTION: As a result of hemolysis, hemoglobin is found to accumulate in the kidney and is secreted in the urine. Haptoglobin captures, and combines with free plasma hemoglobin to allow hepatic recycling of heme iron and to prevent kidney damage. Haptoglobin also acts as an antioxidant, has antibacterial activity, and plays a role in modulating many aspects of the acute phase response. Hemoglobin…	sp|P00738|HPT_HUMAN	sp|P00738|HPT_HUMAN Haptoglobin OS=Homo sapiens OX=9606 GN=HP PE=1 SV=1	1	30	30	14	65.3	45.205	15650000	8249300	12678000	20598000	20644000	15563860	56453000	8442800	52992000	69835000	56911000	48926760	0.318105	0.0148072
P02760	Protein AMBP	AMBP	FUNCTION: Inter-alpha-trypsin inhibitor inhibits trypsin, plasmin, and lysosomal granulocytic elastase. Inhibits calcium oxalate crystallization. {ECO:0000269|PubMed:7676539}.; FUNCTION: Trypstatin is a trypsin inhibitor. {ECO:0000250}.	sp|P02760|AMBP_HUMAN;CON__P00978	sp|P02760|AMBP_HUMAN Protein AMBP OS=Homo sapiens OX=9606 GN=AMBP PE=1 SV=1	2	17	17	17	50.6	38.999	455730	1245800	1213300	922110	665040	900396	1499700	1242000	4961500	2675100	3804700	2836600	0.317421	0.0270429
Q0ZGT2	Nexilin	NEXN	FUNCTION: Involved in regulating cell migration through association with the actin cytoskeleton. Has an essential role in the maintenance of Z line and sarcomere integrity. {ECO:0000269|PubMed:12053183, ECO:0000269|PubMed:15823560, ECO:0000269|PubMed:19881492}.	sp|Q0ZGT2|NEXN_HUMAN	sp|Q0ZGT2|NEXN_HUMAN Nexilin OS=Homo sapiens OX=9606 GN=NEXN PE=1 SV=1	1	17	17	17	25	80.657	434110	203640	129190	230280	22476	203939	1059400	514750	270230	558240	877170	655958	0.310903	0.0195527
Q9UMX5	Neudesin	NENF	FUNCTION: Acts as a neurotrophic factor in postnatal mature neurons enhancing neuronal survival (PubMed:31536960). Promotes cell proliferation and neurogenesis in undifferentiated neural progenitor cells at the embryonic stage and inhibits differentiation of astrocytes (By similarity). Its neurotrophic activity is exerted via MAPK1/ERK2, MAPK3/ERK1 and AKT1/AKT pathways (By similarity). Neurotrop…	sp|Q9UMX5|NENF_HUMAN	sp|Q9UMX5|NENF_HUMAN Neudesin OS=Homo sapiens OX=9606 GN=NENF PE=1 SV=1	1	3	3	3	25.6	18.856	71481	14201		9404.6		31695.5	78362	92062		157740	87110	103818	0.305298	0.0455374
O00399	Dynactin subunit 6	DCTN6		sp|O00399|DCTN6_HUMAN	sp|O00399|DCTN6_HUMAN Dynactin subunit 6 OS=Homo sapiens OX=9606 GN=DCTN6 PE=1 SV=1	1	2	2	2	16.8	20.747	15227		4962.7	13427		11205.6	46185	53814		19118	28401	36879.5	0.303843	0.0468933
Q96RD9	Fc receptor-like protein 5	FCRL5	FUNCTION: May be involved in B-cell development and differentiation in peripheral lymphoid organs and may be useful markers of B-cell stages. May have an immunoregulatory role in marginal zone B-cells. {ECO:0000269|PubMed:11453668}.	sp|Q96RD9|FCRL5_HUMAN	sp|Q96RD9|FCRL5_HUMAN Fc receptor-like protein 5 OS=Homo sapiens OX=9606 GN=FCRL5 PE=1 SV=3	1	1	1	1	2	106.44	228480	374070	79990	447780	989460	423956	466720	1485300	1710900	2518500	887780	1413840	0.299861	0.0331203
P48681	Nestin	NES	FUNCTION: Required for brain and eye development. Promotes the disassembly of phosphorylated vimentin intermediate filaments (IF) during mitosis and may play a role in the trafficking and distribution of IF proteins and other cellular factors to daughter cells during progenitor cell division. Required for survival, renewal and mitogen-stimulated proliferation of neural progenitor cells (By simila…	sp|P48681|NEST_HUMAN	sp|P48681|NEST_HUMAN Nestin OS=Homo sapiens OX=9606 GN=NES PE=1 SV=2	1	25	25	25	21.1	177.44	494410	295250	283280	16731	10273	219989	633350	788710	804570	101500	1352600	736146	0.298839	0.0472345
Q13642	Four and a half LIM domains protein 1	FHL1	FUNCTION: May have an involvement in muscle development or hypertrophy.	sp|Q13642|FHL1_HUMAN	sp|Q13642|FHL1_HUMAN Four and a half LIM domains protein 1 OS=Homo sapiens OX=9606 GN=FHL1 PE=1 SV=4	1	16	16	16	46.7	36.263	3929700	2776300	2011600	367560	148210	1846674	4982500	7068600	8096400	4416000	6737500	6260200	0.294986	0.00211239
P20774	Mimecan	OGN	FUNCTION: Induces bone formation in conjunction with TGF-beta-1 or TGF-beta-2.	sp|P20774|MIME_HUMAN	sp|P20774|MIME_HUMAN Mimecan OS=Homo sapiens OX=9606 GN=OGN PE=1 SV=1	1	13	13	13	41.6	33.922	3865100	2722800	2253400	1165900	54154	2.01227e+06	4867400	12353000	6086200	3068300	8230700	6921120	0.290744	0.0216319
O14558	Heat shock protein beta-6	HSPB6	FUNCTION: Small heat shock protein which functions as a molecular chaperone probably maintaining denatured proteins in a folding-competent state. Seems to have versatile functions in various biological processes. Plays a role in regulating muscle function such as smooth muscle vasorelaxation and cardiac myocyte contractility. May regulate myocardial angiogenesis implicating KDR. Overexpression me…	sp|O14558|HSPB6_HUMAN	sp|O14558|HSPB6_HUMAN Heat shock protein beta-6 OS=Homo sapiens OX=9606 GN=HSPB6 PE=1 SV=2	1	8	8	8	78.1	17.135	2360600	889300	1087700	65855	23216	885334	3391400	6256500	2806200	979320	2385400	3163764	0.279836	0.0464726
P11532	Dystrophin	DMD	FUNCTION: Anchors the extracellular matrix to the cytoskeleton via F-actin. Ligand for dystroglycan. Component of the dystrophin-associated glycoprotein complex which accumulates at the neuromuscular junction (NMJ) and at a variety of synapses in the peripheral and central nervous systems and has a structural function in stabilizing the sarcolemma. Also implicated in signaling events and synaptic…	sp|P11532|DMD_HUMAN	sp|P11532|DMD_HUMAN Dystrophin OS=Homo sapiens OX=9606 GN=DMD PE=1 SV=3	1	17	16	16	6.1	426.74	66158	146070	152060	716070	44596	224991	1504700	991930	594300	708700	221510	804228	0.27976	0.0476724
P29536	Leiomodin-1	LMOD1	FUNCTION: Mediates nucleation of actin filaments. {ECO:0000269|PubMed:26370058}.	sp|P29536|LMOD1_HUMAN	sp|P29536|LMOD1_HUMAN Leiomodin-1 OS=Homo sapiens OX=9606 GN=LMOD1 PE=1 SV=3	1	10	10	10	24.2	67.029	99968	221890	260040	18073	8446.9	121684	89821	800520	432380	591000	340180	450780	0.26994	0.0351838
P01703	Immunoglobulin lambda variable 1-40	IGLV1-40	FUNCTION: V region of the variable domain of immunoglobulin light chains that participates in the antigen recognition (PubMed:24600447). Immunoglobulins, also known as antibodies, are membrane-bound or secreted glycoproteins produced by B lymphocytes. In the recognition phase of humoral immunity, the membrane-bound immunoglobulins serve as receptors which, upon binding of a specific antigen, trig…	sp|P01703|LV140_HUMAN	sp|P01703|LV140_HUMAN Immunoglobulin lambda variable 1-40 OS=Homo sapiens OX=9606 GN=IGLV1-40 PE=1 SV=2	1	3	3	3	43.2	12.301	68469	29748	71495	107200	38818	63146	148850	32220	354490	246250	400190	236400	0.267115	0.0353889
P07951	Tropomyosin beta chain	TPM2	FUNCTION: Binds to actin filaments in muscle and non-muscle cells. Plays a central role, in association with the troponin complex, in the calcium dependent regulation of vertebrate striated muscle contraction. Smooth muscle contraction is regulated by interaction with caldesmon. In non-muscle cells is implicated in stabilizing cytoskeleton actin filaments. The non-muscle isoform may have a role i…	sp|P07951|TPM2_HUMAN	sp|P07951|TPM2_HUMAN Tropomyosin beta chain OS=Homo sapiens OX=9606 GN=TPM2 PE=1 SV=1	1	36	24	4	60.6	32.85	12211000	8367500	11650000	3544500	529150	7260430	24824000	22211000	23729000	23856000	42130000	27350000	0.265464	0.00174458
P02511	Alpha-crystallin B chain	CRYAB	FUNCTION: May contribute to the transparency and refractive index of the lens. Has chaperone-like activity, preventing aggregation of various proteins under a wide range of stress conditions.	sp|P02511|CRYAB_HUMAN	sp|P02511|CRYAB_HUMAN Alpha-crystallin B chain OS=Homo sapiens OX=9606 GN=CRYAB PE=1 SV=2	1	12	12	12	65.7	20.159	1530900	856160	829600	114080	19552	670058	2453700	2659500	1086500	2775400	3685600	2532140	0.264621	0.00594706
Q5QJ74	Tubulin-specific chaperone cofactor E-like protein	TBCEL	FUNCTION: Acts as a regulator of tubulin stability. {ECO:0000269|PubMed:15728251}.	sp|Q5QJ74|TBCEL_HUMAN	sp|Q5QJ74|TBCEL_HUMAN Tubulin-specific chaperone cofactor E-like protein OS=Homo sapiens OX=9606 GN=TBCEL PE=1 SV=2	1	2	2	2	6.8	48.194	16188	5112.1	6074.5			9124.87	54756	29361	36955	34256	18087	34683	0.263093	0.022364
P14207	Folate receptor beta	FOLR2	FUNCTION: Binds to folate and reduced folic acid derivatives and mediates delivery of 5-methyltetrahydrofolate and folate analogs into the interior of cells. Has high affinity for folate and folic acid analogs at neutral pH. Exposure to slightly acidic pH after receptor endocytosis triggers a conformation change that strongly reduces its affinity for folates and mediates their release. {ECO:00002…	sp|P14207|FOLR2_HUMAN;sp|P41439|FOLR3_HUMAN	sp|P14207|FOLR2_HUMAN Folate receptor beta OS=Homo sapiens OX=9606 GN=FOLR2 PE=1 SV=4;sp|P41439|FOLR3_HUMAN Folate receptor gamma OS=Homo sapiens OX=9606 GN=FOLR3 PE=1 SV=2	2	6	6	6	26.7	29.279	73540	76130	108430	61826	9653.9	65916	158750	45825	395270	278500	381820	252033	0.261537	0.0267201
P04275	von Willebrand factor	VWF	FUNCTION: Important in the maintenance of hemostasis, it promotes adhesion of platelets to the sites of vascular injury by forming a molecular bridge between sub-endothelial collagen matrix and platelet-surface receptor complex GPIb-IX-V. Also acts as a chaperone for coagulation factor VIII, delivering it to the site of injury, stabilizing its heterodimeric structure and protecting it from premat…	sp|P04275|VWF_HUMAN	sp|P04275|VWF_HUMAN von Willebrand factor OS=Homo sapiens OX=9606 GN=VWF PE=1 SV=4	1	39	39	39	21.2	309.26	294750	531390	805480	321010	263330	443192	1043700	747150	3311300	2266100	1291400	1731930	0.255895	0.0279366
P20851	C4b-binding protein beta chain	C4BPB	FUNCTION: Controls the classical pathway of complement activation. It binds as a cofactor to C3b/C4b inactivator (C3bINA), which then hydrolyzes the complement fragment C4b. It also accelerates the degradation of the C4bC2a complex (C3 convertase) by dissociating the complement fragment C2a. It also interacts with anticoagulant protein S and with serum amyloid P component. The beta chain binds pr…	sp|P20851|C4BPB_HUMAN	sp|P20851|C4BPB_HUMAN C4b-binding protein beta chain OS=Homo sapiens OX=9606 GN=C4BPB PE=1 SV=1	1	5	5	5	31.7	28.357	60844	71426	92889	256260	73622	111008	682860	100340	345630	625070	420510	434882	0.255261	0.0190493
P46821	Microtubule-associated protein 1B	MAP1B	FUNCTION: Facilitates tyrosination of alpha-tubulin in neuronal microtubules (By similarity). Phosphorylated MAP1B may play a role in the cytoskeletal changes that accompany neurite extension. Possibly MAP1B binds to at least two tubulin subunits in the polymer, and this bridging of subunits might be involved in nucleating microtubule polymerization and in stabilizing microtubules. Acts as a posi…	sp|P46821|MAP1B_HUMAN	sp|P46821|MAP1B_HUMAN Microtubule-associated protein 1B OS=Homo sapiens OX=9606 GN=MAP1B PE=1 SV=2	1	34	34	34	21.8	270.63	651110	325530	452560	108270	53315	318157	1316100	889640	1947700	453720	1627600	1246952	0.255148	0.0118293
P51911	Calponin-1	CNN1	FUNCTION: Thin filament-associated protein that is implicated in the regulation and modulation of smooth muscle contraction. It is capable of binding to actin, calmodulin, troponin C and tropomyosin. The interaction of calponin with actin inhibits the actomyosin Mg-ATPase activity (By similarity). {ECO:0000250}.	sp|P51911|CNN1_HUMAN	sp|P51911|CNN1_HUMAN Calponin-1 OS=Homo sapiens OX=9606 GN=CNN1 PE=1 SV=2	1	20	20	20	78.1	33.17	10581000	6022400	4419300	1660700	195430	4575766	19111000	30312000	14449000	11963000	15518000	18270600	0.250444	0.00601567
P53814	Smoothelin	SMTN	FUNCTION: Structural protein of the cytoskeleton.	sp|P53814|SMTN_HUMAN	sp|P53814|SMTN_HUMAN Smoothelin OS=Homo sapiens OX=9606 GN=SMTN PE=1 SV=7	1	17	17	17	25.7	99.058	430150	372370	339650	69142	60670	254396	933400	958600	1609400	633020	1040600	1035004	0.245793	0.00230975
Q16647	Prostacyclin synthase	PTGIS	FUNCTION: Catalyzes the biosynthesis and metabolism of eicosanoids. Catalyzes the isomerization of prostaglandin H2 to prostacyclin (= prostaglandin I2), a potent mediator of vasodilation and inhibitor of platelet aggregation (PubMed:18032380, PubMed:25623425, PubMed:12372404, PubMed:15115769). Additionally, displays dehydratase activity, toward hydroperoxyeicosatetraenoates (HPETEs), especially …	sp|Q16647|PTGIS_HUMAN	sp|Q16647|PTGIS_HUMAN Prostacyclin synthase OS=Homo sapiens OX=9606 GN=PTGIS PE=1 SV=1	1	10	10	10	27.4	57.103	48397	112430	230520	36562	41493	93880.4	179010	267340	405270	396730	678670	385404	0.24359	0.0133877
Q14315	Filamin-C	FLNC	FUNCTION: Muscle-specific filamin, which plays a central role in muscle cells, probably by functioning as a large actin-cross-linking protein. May be involved in reorganizing the actin cytoskeleton in response to signaling events, and may also display structural functions at the Z lines in muscle cells. Critical for normal myogenesis and for maintaining the structural integrity of the muscle fibe…	sp|Q14315|FLNC_HUMAN	sp|Q14315|FLNC_HUMAN Filamin-C OS=Homo sapiens OX=9606 GN=FLNC PE=1 SV=3	1	110	100	97	53.9	291.02	4969200	3005200	4041900	1074700	996740	2817548	7007400	8380900	8716800	18208000	16657000	11794020	0.238896	0.00654701
Q9UBY9	Heat shock protein beta-7	HSPB7		sp|Q9UBY9|HSPB7_HUMAN	sp|Q9UBY9|HSPB7_HUMAN Heat shock protein beta-7 OS=Homo sapiens OX=9606 GN=HSPB7 PE=1 SV=1	1	7	7	7	55.9	18.61	324040	165610	75353		8117.3	143280	919020	744780	88193	774070	762530	657719	0.217844	0.0221455
P04070	Vitamin K-dependent protein C	PROC	FUNCTION: Protein C is a vitamin K-dependent serine protease that regulates blood coagulation by inactivating factors Va and VIIIa in the presence of calcium ions and phospholipids (PubMed:25618265). Exerts a protective effect on the endothelial cell barrier function (PubMed:25651845). {ECO:0000269|PubMed:25618265, ECO:0000269|PubMed:25651845}.	sp|P04070|PROC_HUMAN	sp|P04070|PROC_HUMAN Vitamin K-dependent protein C OS=Homo sapiens OX=9606 GN=PROC PE=1 SV=1	1	3	3	3	10.8	52.071	13558	10868	12623	20062		14277.8	122360		28023	76680	48734	68949.2	0.207076	0.0371986
P63267	Actin, gamma-enteric smooth muscle	ACTG2	FUNCTION: Actins are highly conserved proteins that are involved in various types of cell motility and are ubiquitously expressed in all eukaryotic cells.	sp|P63267|ACTH_HUMAN	sp|P63267|ACTH_HUMAN Actin, gamma-enteric smooth muscle OS=Homo sapiens OX=9606 GN=ACTG2 PE=1 SV=1	1	29	3	3	89.9	41.876	44863	84686	259270		126110	128732	387840	202560	794200	788690	1002600	635178	0.202671	0.0213817
A6NNC1	Putative POM121-like protein 1-like			sp|A6NNC1|P12LL_HUMAN	sp|A6NNC1|P12LL_HUMAN Putative POM121-like protein 1-like OS=Homo sapiens OX=9606 PE=5 SV=3	1	1	1	1	1	94.057	1272700	2098100	513450	1344000	85520	1062754	8243500	4615400	7184300	4346400	2416900	5361300	0.198227	0.00456608
P17661	Desmin	DES	FUNCTION: Muscle-specific type III intermediate filament essential for proper muscular structure and function. Plays a crucial role in maintaining the structure of sarcomeres, inter-connecting the Z-disks and forming the myofibrils, linking them not only to the sarcolemmal cytoskeleton, but also to the nucleus and mitochondria, thus providing strength for the muscle fiber during activity (PubMed:…	sp|P17661|DESM_HUMAN	sp|P17661|DESM_HUMAN Desmin OS=Homo sapiens OX=9606 GN=DES PE=1 SV=3	1	50	44	44	79.6	53.535	17690000	14971000	14897000	122380	516250	9639326	23389000	66952000	20174000	75911000	70734000	51432000	0.187419	0.0113896
Q14BN4	Sarcolemmal membrane-associated protein	SLMAP	FUNCTION: May play a role during myoblast fusion. {ECO:0000250}.	sp|Q14BN4|SLMAP_HUMAN	sp|Q14BN4|SLMAP_HUMAN Sarcolemmal membrane-associated protein OS=Homo sapiens OX=9606 GN=SLMAP PE=1 SV=1	1	13	13	13	17.5	95.197	28542	106240	144310	4220.9	27529	62168.4	51650	434300	558050	363730	267820	335110	0.185516	0.0156953
Q96A00	Protein phosphatase 1 regulatory subunit 14A	PPP1R14A	FUNCTION: Inhibitor of PPP1CA. Has over 1000-fold higher inhibitory activity when phosphorylated, creating a molecular switch for regulating the phosphorylation status of PPP1CA substrates and smooth muscle contraction.	sp|Q96A00|PP14A_HUMAN	sp|Q96A00|PP14A_HUMAN Protein phosphatase 1 regulatory subunit 14A OS=Homo sapiens OX=9606 GN=PPP1R14A PE=1 SV=1	1	2	2	2	18.4	16.693	38304	112460	19887	71087		60434.5	191010	560450	483660	111770	429640	355306	0.170091	0.0213841
Q9UJC3	Protein Hook homolog 1	HOOK1	FUNCTION: Required for spermatid differentiation. Probably involved in the positioning of the microtubules of the manchette and the flagellum in relation to the membrane skeleton (By similarity). Component of the FTS/Hook/FHIP complex (FHF complex). The FHF complex may function to promote vesicle trafficking and/or fusion via the homotypic vesicular protein sorting complex (the HOPS complex) (Pub…	sp|Q9UJC3|HOOK1_HUMAN	sp|Q9UJC3|HOOK1_HUMAN Protein Hook homolog 1 OS=Homo sapiens OX=9606 GN=HOOK1 PE=1 SV=2	1	3	3	3	7.8	84.647	224090	13943	30712	7991.7	37905	62928.3	180120	152290	581910	506770	446930	373604	0.168436	0.0122062
P15502	Elastin	ELN	FUNCTION: Major structural protein of tissues such as aorta and nuchal ligament, which must expand rapidly and recover completely. Molecular determinant of the late arterial morphogenesis, stabilizing arterial structure by regulating proliferation and organization of vascular smooth muscle (By similarity). {ECO:0000250|UniProtKB:P54320}.	sp|P15502|ELN_HUMAN	sp|P15502|ELN_HUMAN Elastin OS=Homo sapiens OX=9606 GN=ELN PE=1 SV=4	1	8	8	8	27.7	68.397	98676	218200	65599	8551.3	933.61	78392	611910	519690	554980	191910	518260	479350	0.163538	0.00137045
O76076	CCN family member 5	CCN5	FUNCTION: May play an important role in modulating bone turnover. Promotes the adhesion of osteoblast cells and inhibits the binding of fibrinogen to integrin receptors. In addition, inhibits osteocalcin production.	sp|O76076|CCN5_HUMAN	sp|O76076|CCN5_HUMAN CCN family member 5 OS=Homo sapiens OX=9606 GN=CCN5 PE=1 SV=1	1	2	2	2	18.4	26.825	17263	15492	10004	7766.7	3458.5	10796.8	88937	40163	52300	7493.6	145870	66952.7	0.161261	0.0458284
P41222	Prostaglandin-H2 D-isomerase	PTGDS	FUNCTION: Catalyzes the conversion of PGH2 to PGD2, a prostaglandin involved in smooth muscle contraction/relaxation and a potent inhibitor of platelet aggregation. Involved in a variety of CNS functions, such as sedation, NREM sleep and PGE2-induced allodynia, and may have an anti-apoptotic role in oligodendrocytes. Binds small non-substrate lipophilic molecules, including biliverdin, bilirubin,…	sp|P41222|PTGDS_HUMAN	sp|P41222|PTGDS_HUMAN Prostaglandin-H2 D-isomerase OS=Homo sapiens OX=9606 GN=PTGDS PE=1 SV=1	1	1	1	1	8.9	21.029	11168	16119	1680.9		1291.2	7564.77	82756	132120	83110		106900	101222	0.0747349	0.000267612
O00233	26S proteasome non-ATPase regulatory subunit 9	PSMD9	FUNCTION: Acts as a chaperone during the assembly of the 26S proteasome, specifically of the base subcomplex of the PA700/19S regulatory complex (RC). During the base subcomplex assembly is part of an intermediate PSMD9:PSMC6:PSMC3 module, also known as modulator trimer complex; PSMD9 is released during the further base assembly process. {ECO:0000269|PubMed:19490896}.	sp|O00233|PSMD9_HUMAN	sp|O00233|PSMD9_HUMAN 26S proteasome non-ATPase regulatory subunit 9 OS=Homo sapiens OX=9606 GN=PSMD9 PE=1 SV=3	1	6	6	6	36.8	24.682	372090	187240	205550	251550	242720	251830	446710	230460	389720	474970	467370	401846	0.626683	0.0273414
O00299	Chloride intracellular channel protein 1	CLIC1	FUNCTION: Can insert into membranes and form chloride ion channels. Channel activity depends on the pH. Membrane insertion seems to be redox-regulated and may occur only under oxydizing conditions. Involved in regulation of the cell cycle. {ECO:0000269|PubMed:10834939, ECO:0000269|PubMed:11195932, ECO:0000269|PubMed:11551966, ECO:0000269|PubMed:11940526, ECO:0000269|PubMed:11978800, ECO:0000269|P…	sp|O00299|CLIC1_HUMAN	sp|O00299|CLIC1_HUMAN Chloride intracellular channel protein 1 OS=Homo sapiens OX=9606 GN=CLIC1 PE=1 SV=4	1	16	16	16	72.2	26.922	1275800	3963100	4655800	3130500	3419200	3288880	1047400	1684200	2559000	1908200	1515900	1742940	1.88697	0.0369596
O00571	ATP-dependent RNA helicase DDX3X	DDX3X	FUNCTION: Multifunctional ATP-dependent RNA helicase (PubMed:17357160, PubMed:21589879). The ATPase activity can be stimulated by various ribo-and deoxynucleic acids indicative for a relaxed substrate specificity (PubMed:29222110). In vitro can unwind partially double-stranded DNA with a preference for 5'-single-stranded DNA overhangs (PubMed:17357160, PubMed:21589879). Binds RNA G-quadruplex (rG…	sp|O00571|DDX3X_HUMAN	sp|O00571|DDX3X_HUMAN ATP-dependent RNA helicase DDX3X OS=Homo sapiens OX=9606 GN=DDX3X PE=1 SV=3	1	22	21	9	44.3	73.243	737150	631910	554570	550640	621110	619076	428760	484010	441700	281210	424930	412122	1.50217	0.00265674
O00764	Pyridoxal kinase	PDXK	FUNCTION: Catalyzes the phosphorylation of the dietary vitamin B6 vitamers pyridoxal (PL), pyridoxine (PN) and pyridoxamine (PM) to form pyridoxal 5'-phosphate (PLP), pyridoxine 5'-phosphate (PNP) and pyridoxamine 5'-phosphate (PMP), respectively (PubMed:9099727, PubMed:10987144, PubMed:17766369, PubMed:19351586, PubMed:31187503) (Probable). PLP is the active form of vitamin B6, and acts as a cof…	sp|O00764|PDXK_HUMAN	sp|O00764|PDXK_HUMAN Pyridoxal kinase OS=Homo sapiens OX=9606 GN=PDXK PE=1 SV=1	1	9	9	9	48.4	35.102	254590	249770	444630	426830	500050	375174	185060	270580	158710	192910	179420	197336	1.90119	0.0120921
O15511	Actin-related protein 2/3 complex subunit 5	ARPC5	FUNCTION: Component of the Arp2/3 complex, a multiprotein complex that mediates actin polymerization upon stimulation by nucleation-promoting factor (NPF) (PubMed:9230079). The Arp2/3 complex mediates the formation of branched actin networks in the cytoplasm, providing the force for cell motility (PubMed:9230079). In addition to its role in the cytoplasmic cytoskeleton, the Arp2/3 complex also pr…	sp|O15511|ARPC5_HUMAN	sp|O15511|ARPC5_HUMAN Actin-related protein 2/3 complex subunit 5 OS=Homo sapiens OX=9606 GN=ARPC5 PE=1 SV=3	1	8	8	8	66.9	16.32	592560	570680	738400	894270	411460	641474	614330	369490	108340	288930	459590	368136	1.74249	0.0485157
O43639	Cytoplasmic protein NCK2	NCK2	FUNCTION: Adapter protein which associates with tyrosine-phosphorylated growth factor receptors or their cellular substrates. Maintains low levels of EIF2S1 phosphorylation by promoting its dephosphorylation by PP1. Plays a role in ELK1-dependent transcriptional activation in response to activated Ras signaling. {ECO:0000269|PubMed:10026169, ECO:0000269|PubMed:16835242}.	sp|O43639|NCK2_HUMAN	sp|O43639|NCK2_HUMAN Cytoplasmic protein NCK2 OS=Homo sapiens OX=9606 GN=NCK2 PE=1 SV=2	1	2	2	2	6.3	42.915	21780		27085		23198	24021	30981	34819	44436	47061		39324.2	0.610844	0.0228981
O75475	PC4 and SFRS1-interacting protein	PSIP1	FUNCTION: Transcriptional coactivator involved in neuroepithelial stem cell differentiation and neurogenesis. Involved in particular in lens epithelial cell gene regulation and stress responses. May play an important role in lens epithelial to fiber cell terminal differentiation. May play a protective role during stress-induced apoptosis. Isoform 2 is a more general and stronger transcriptional c…	sp|O75475|PSIP1_HUMAN	sp|O75475|PSIP1_HUMAN PC4 and SFRS1-interacting protein OS=Homo sapiens OX=9606 GN=PSIP1 PE=1 SV=1	1	7	6	6	18.1	60.103	139240	94781	84959	80812	103920	100742	171850	162820	122130		155450	153062	0.658178	0.0107416
O94906	Pre-mRNA-processing factor 6	PRPF6	FUNCTION: Involved in pre-mRNA splicing as component of the U4/U6-U5 tri-snRNP complex, one of the building blocks of the spliceosome (PubMed:28781166, PubMed:21549338). Enhances dihydrotestosterone-induced transactivation activity of AR, as well as dexamethasone-induced transactivation activity of NR3C1, but does not affect estrogen-induced transactivation. {ECO:0000269|PubMed:12039962, ECO:0000…	sp|O94906|PRP6_HUMAN	sp|O94906|PRP6_HUMAN Pre-mRNA-processing factor 6 OS=Homo sapiens OX=9606 GN=PRPF6 PE=1 SV=1	1	7	7	7	9.2	106.92	127310	101260	157690	70674	179520	127291	114500	69872	71259	41082	76762	74695	1.70414	0.0490018
O95336	6-phosphogluconolactonase	PGLS	FUNCTION: Hydrolysis of 6-phosphogluconolactone to 6-phosphogluconate.	sp|O95336|6PGL_HUMAN	sp|O95336|6PGL_HUMAN 6-phosphogluconolactonase OS=Homo sapiens OX=9606 GN=PGLS PE=1 SV=2	1	10	10	10	62.8	27.547	258080	435830	311030	465510	285000	351090	287710	173830	253730	253160	222800	238246	1.47364	0.0395146
O95865	N(G),N(G)-dimethylarginine dimethylaminohydrolase 2	DDAH2	FUNCTION: Hydrolyzes N(G),N(G)-dimethyl-L-arginine (ADMA) and N(G)-monomethyl-L-arginine (MMA) which act as inhibitors of NOS. Has therefore a role in the regulation of nitric oxide generation. {ECO:0000269|PubMed:10493931}.	sp|O95865|DDAH2_HUMAN	sp|O95865|DDAH2_HUMAN N(G),N(G)-dimethylarginine dimethylaminohydrolase 2 OS=Homo sapiens OX=9606 GN=DDAH2 PE=1 SV=1	1	11	10	10	46	29.644	1173900	603510	796920	658320	415940	729718	1238300	1397000	1571600	875810	997580	1216058	0.600068	0.0266855
P00558	Phosphoglycerate kinase 1	PGK1	FUNCTION: Catalyzes one of the two ATP producing reactions in the glycolytic pathway via the reversible conversion of 1,3-diphosphoglycerate to 3-phosphoglycerate (PubMed:30323285, PubMed:7391028). In addition to its role as a glycolytic enzyme, it seems that PGK-1 acts as a polymerase alpha cofactor protein (primer recognition protein) (PubMed:2324090). May play a role in sperm motility (PubMed:…	sp|P00558|PGK1_HUMAN;sp|P07205|PGK2_HUMAN	sp|P00558|PGK1_HUMAN Phosphoglycerate kinase 1 OS=Homo sapiens OX=9606 GN=PGK1 PE=1 SV=3	2	35	35	35	78.9	44.614	12149000	11564000	10503000	17956000	17505000	13935400	8291800	12862000	5870200	10924000	5906900	8770980	1.58881	0.0389567
P00568	Adenylate kinase isoenzyme 1	AK1	FUNCTION: Catalyzes the reversible transfer of the terminal phosphate group between ATP and AMP. Also displays broad nucleoside diphosphate kinase activity. Plays an important role in cellular energy homeostasis and in adenine nucleotide metabolism. {ECO:0000255|HAMAP-Rule:MF_03171, ECO:0000269|PubMed:23416111}.	sp|P00568|KAD1_HUMAN;sp|Q9Y6K8|KAD5_HUMAN	sp|P00568|KAD1_HUMAN Adenylate kinase isoenzyme 1 OS=Homo sapiens OX=9606 GN=AK1 PE=1 SV=3	2	12	12	12	67.5	21.635	836980	462560	342010	464190	1159700	653088	1365700	1183900	994130	1586400	906500	1207326	0.540938	0.0219873
P04075	Fructose-bisphosphate aldolase A	ALDOA	FUNCTION: Plays a key role in glycolysis and gluconeogenesis. In addition, may also function as scaffolding protein (By similarity). {ECO:0000250}.	sp|P04075|ALDOA_HUMAN	sp|P04075|ALDOA_HUMAN Fructose-bisphosphate aldolase A OS=Homo sapiens OX=9606 GN=ALDOA PE=1 SV=2	1	32	32	28	85.4	39.42	11242000	11223000	12438000	16957000	13618000	13095600	7611900	10279000	9273000	11073000	8808100	9409000	1.39182	0.0164187
P04843	Dolichyl-diphosphooligosaccharide--protein glycosyltransferase subunit 1	RPN1	FUNCTION: Subunit of the oligosaccharyl transferase (OST) complex that catalyzes the initial transfer of a defined glycan (Glc(3)Man(9)GlcNAc(2) in eukaryotes) from the lipid carrier dolichol-pyrophosphate to an asparagine residue within an Asn-X-Ser/Thr consensus motif in nascent polypeptide chains, the first step in protein N-glycosylation. N-glycosylation occurs cotranslationally and the compl…	sp|P04843|RPN1_HUMAN	sp|P04843|RPN1_HUMAN Dolichyl-diphosphooligosaccharide--protein glycosyltransferase subunit 1 OS=Homo sapiens OX=9606 GN=RPN1 PE=1 SV=1	1	26	26	26	50.6	68.569	1406500	1656700	1919300	1765800	2203200	1790300	732880	977250	1248900	612130	1623300	1038892	1.72328	0.0103779
P05388	60S acidic ribosomal protein P0	RPLP0	FUNCTION: Ribosomal protein P0 is the functional equivalent of E.coli protein L10.	sp|P05388|RLA0_HUMAN;sp|Q8NHW5|RLA0L_HUMAN	sp|P05388|RLA0_HUMAN 60S acidic ribosomal protein P0 OS=Homo sapiens OX=9606 GN=RPLP0 PE=1 SV=1;sp|Q8NHW5|RLA0L_HUMAN 60S acidic ribosomal protein P0-like OS=Homo sapiens OX=9606 GN=RPLP0P6 PE=5 SV=1	2	11	11	11	50.8	34.273	821620	1523100	2498400	1855500	2233600	1786444	857670	908810	1000700	1196800	953780	983552	1.81632	0.0274388
P05455	Lupus La protein	SSB	FUNCTION: Binds to the 3' poly(U) terminus of nascent RNA polymerase III transcripts, protecting them from exonuclease digestion and facilitating their folding and maturation (PubMed:3192525, PubMed:2470590). In case of Coxsackievirus B3 infection, binds to the viral internal ribosome entry site (IRES) and stimulates the IRES-mediated translation (PubMed:12384597). {ECO:0000269|PubMed:12384597, E…	sp|P05455|LA_HUMAN	sp|P05455|LA_HUMAN Lupus La protein OS=Homo sapiens OX=9606 GN=SSB PE=1 SV=2	1	26	26	26	54.4	46.836	1330500	1270700	770300	1044700	1381600	1159560	796010	981880	543010	315020	557940	638772	1.8153	0.0119799
P05976	Myosin light chain 1/3, skeletal muscle isoform	MYL1	FUNCTION: Non-regulatory myosin light chain required for proper formation and/or maintenance of myofibers, and thus appropriate muscle function. {ECO:0000269|PubMed:30215711}.	sp|P05976|MYL1_HUMAN;sp|P08590|MYL3_HUMAN	sp|P05976|MYL1_HUMAN Myosin light chain 1/3, skeletal muscle isoform OS=Homo sapiens OX=9606 GN=MYL1 PE=1 SV=3;sp|P08590|MYL3_HUMAN Myosin light chain 3 OS=Homo sapiens OX=9606 GN=MYL3 PE=1 SV=3	2	2	2	2	8.2	21.145	1409400	807800	1255600	889720	226970	917898	1502500	1838900	1249300	1133400	1847900	1514400	0.606113	0.0459791
P06733	Alpha-enolase	ENO1	FUNCTION: Glycolytic enzyme the catalyzes the conversion of 2-phosphoglycerate to phosphoenolpyruvate (PubMed:29775581, PubMed:1369209). In addition to glycolysis, involved in various processes such as growth control, hypoxia tolerance and allergic responses (PubMed:2005901, PubMed:10802057, PubMed:12666133, PubMed:29775581). May also function in the intravascular and pericellular fibrinolytic sy…	sp|P06733|ENOA_HUMAN	sp|P06733|ENOA_HUMAN Alpha-enolase OS=Homo sapiens OX=9606 GN=ENO1 PE=1 SV=2	1	34	34	30	78.8	47.168	31139000	16949000	26471000	25317000	21556000	24286400	20750000	18658000	16238000	14826000	20161000	18126600	1.33982	0.0482039
P07339	Cathepsin D	CTSD	FUNCTION: Acid protease active in intracellular protein breakdown. Plays a role in APP processing following cleavage and activation by ADAM30 which leads to APP degradation (PubMed:27333034). Involved in the pathogenesis of several diseases such as breast cancer and possibly Alzheimer disease. {ECO:0000269|PubMed:27333034}.	sp|P07339|CATD_HUMAN	sp|P07339|CATD_HUMAN Cathepsin D OS=Homo sapiens OX=9606 GN=CTSD PE=1 SV=1	1	14	14	14	45.6	44.552	3904300	4040100	3005700	4075300	3427500	3690580	2505000	2815700	3066000	1406700	2112300	2381140	1.54992	0.00632973
P07900	Heat shock protein HSP 90-alpha	HSP90AA1	FUNCTION: Molecular chaperone that promotes the maturation, structural maintenance and proper regulation of specific target proteins involved for instance in cell cycle control and signal transduction. Undergoes a functional cycle that is linked to its ATPase activity which is essential for its chaperone activity. This cycle probably induces conformational changes in the client proteins, thereby …	sp|P07900|HS90A_HUMAN;sp|Q14568|HS902_HUMAN;sp|Q58FG0|HS905_HUMAN	sp|P07900|HS90A_HUMAN Heat shock protein HSP 90-alpha OS=Homo sapiens OX=9606 GN=HSP90AA1 PE=1 SV=5	3	49	49	31	55.9	84.659	8688700	12836000	13462000	17573000	21118000	14735540	5181900	7870400	7771800	9633800	7786300	7648840	1.92651	0.0134276
P08865	40S ribosomal protein SA	RPSA	FUNCTION: Required for the assembly and/or stability of the 40S ribosomal subunit. Required for the processing of the 20S rRNA-precursor to mature 18S rRNA in a late step of the maturation of 40S ribosomal subunits. Also functions as a cell surface receptor for laminin. Plays a role in cell adhesion to the basement membrane and in the consequent activation of signaling transduction pathways. May …	sp|P08865|RSSA_HUMAN	sp|P08865|RSSA_HUMAN 40S ribosomal protein SA OS=Homo sapiens OX=9606 GN=RPSA PE=1 SV=4	1	16	16	16	63.7	32.854	1805400	1261600	1581900	2457200	1763800	1773980	1154000	1431700	1009000	429970	1222300	1049394	1.69048	0.0232081
P09110	3-ketoacyl-CoA thiolase, peroxisomal	ACAA1		sp|P09110|THIK_HUMAN	sp|P09110|THIK_HUMAN 3-ketoacyl-CoA thiolase, peroxisomal OS=Homo sapiens OX=9606 GN=ACAA1 PE=1 SV=2	1	10	10	10	38.2	44.292	335220	319940	173120	174100	379240	276324	150530	225520	132390	57289	144940	142134	1.94411	0.0293791
P09874	Poly [ADP-ribose] polymerase 1	PARP1	FUNCTION: Poly-ADP-ribosyltransferase that mediates poly-ADP-ribosylation of proteins and plays a key role in DNA repair (PubMed:17177976, PubMed:18172500, PubMed:19344625, PubMed:19661379, PubMed:23230272, PubMed:25043379, PubMed:26344098). Mainly mediates glutamate and aspartate ADP-ribosylation of target proteins: the ADP-D-ribosyl group of NAD(+) is transferred to the acceptor carboxyl group …	sp|P09874|PARP1_HUMAN	sp|P09874|PARP1_HUMAN Poly [ADP-ribose] polymerase 1 OS=Homo sapiens OX=9606 GN=PARP1 PE=1 SV=4	1	29	29	29	36	113.08	880140	1612000	1303300	959980	2410600	1433204	622670	912700	735900	587980	852010	742252	1.93089	0.0410185
P0DOX7	Immunoglobulin kappa light chain		FUNCTION: Immunoglobulins, also known as antibodies, are membrane-bound or secreted glycoproteins produced by B lymphocytes. In the recognition phase of humoral immunity, the membrane-bound immunoglobulins serve as receptors which, upon binding of a specific antigen, trigger the clonal expansion and differentiation of B lymphocytes into immunoglobulins-secreting plasma cells. Secreted immunoglobu…	sp|P0DOX7|IGK_HUMAN;sp|P01602|KV105_HUMAN	sp|P0DOX7|IGK_HUMAN Immunoglobulin kappa light chain OS=Homo sapiens OX=9606 PE=1 SV=1	2	11	11	4	59.3	23.379	34502000	35696000	33573000	48650000	25759000	35636000	53170000	29269000	82132000	101890000	67967000	66885600	0.53279	0.0418401
P10155	60 kDa SS-A/Ro ribonucleoprotein	RO60	FUNCTION: RNA-binding protein that binds to misfolded non-coding RNAs, pre-5S rRNA, and several small cytoplasmic RNA molecules known as Y RNAs. May stabilize some of these RNAs and protect them from degradation (PubMed:18056422). Binds to endogenous Alu retroelements which are induced by type I interferon and stimulate porinflammaotry cytokine secretion. Regulates the expression of Alu retroelem…	sp|P10155|RO60_HUMAN	sp|P10155|RO60_HUMAN 60 kDa SS-A/Ro ribonucleoprotein OS=Homo sapiens OX=9606 GN=RO60 PE=1 SV=2	1	10	10	10	27.9	60.67	125740	138360	249380	178680	231180	184668	93435	92868	116940	49924	145380	99709.4	1.85206	0.0193433
P10599	Thioredoxin	TXN	FUNCTION: Participates in various redox reactions through the reversible oxidation of its active center dithiol to a disulfide and catalyzes dithiol-disulfide exchange reactions (PubMed:2176490, PubMed:17182577, PubMed:19032234). Plays a role in the reversible S-nitrosylation of cysteine residues in target proteins, and thereby contributes to the response to intracellular nitric oxide. Nitrosylat…	sp|P10599|THIO_HUMAN	sp|P10599|THIO_HUMAN Thioredoxin OS=Homo sapiens OX=9606 GN=TXN PE=1 SV=3	1	8	8	8	65.7	11.737	2237100	2934700	1459200	1800000	2325400	2151280	1447200	1668000	1316300	1370300	1314400	1423240	1.51154	0.0227631
P10909	Clusterin	CLU	FUNCTION: [Isoform 1]: Functions as extracellular chaperone that prevents aggregation of non native proteins (PubMed:11123922, PubMed:19535339). Prevents stress-induced aggregation of blood plasma proteins (PubMed:11123922, PubMed:12176985, PubMed:17260971, PubMed:19996109). Inhibits formation of amyloid fibrils by APP, APOC2, B2M, CALCA, CSN3, SNCA and aggregation-prone LYZ variants (in vitro) (…	sp|P10909|CLUS_HUMAN	sp|P10909|CLUS_HUMAN Clusterin OS=Homo sapiens OX=9606 GN=CLU PE=1 SV=1	1	14	14	14	29.2	52.494	2223000	3426000	1936500	1917000	1138400	2128180	3129700	3703300	5496400	4264800	3708200	4060480	0.52412	0.0076761
P13639	Elongation factor 2	EEF2	FUNCTION: Catalyzes the GTP-dependent ribosomal translocation step during translation elongation. During this step, the ribosome changes from the pre-translocational (PRE) to the post-translocational (POST) state as the newly formed A-site-bound peptidyl-tRNA and P-site-bound deacylated tRNA move to the P and E sites, respectively. Catalyzes the coordinated movement of the two tRNA molecules, the…	sp|P13639|EF2_HUMAN	sp|P13639|EF2_HUMAN Elongation factor 2 OS=Homo sapiens OX=9606 GN=EEF2 PE=1 SV=4	1	41	41	40	61.3	95.337	3319200	5232700	6904900	5993200	7217600	5733520	2866900	3490400	3717600	3228300	3427800	3346200	1.71344	0.010016
P14550	Aldo-keto reductase family 1 member A1	AKR1A1	FUNCTION: Catalyzes the NADPH-dependent reduction of a wide variety of carbonyl-containing compounds to their corresponding alcohols. Displays enzymatic activity towards endogenous metabolites such as aromatic and aliphatic aldehydes, ketones, monosaccharides and bile acids, with a preference for negatively charged substrates, such as glucuronate and succinic semialdehyde (PubMed:10510318). Funct…	sp|P14550|AK1A1_HUMAN	sp|P14550|AK1A1_HUMAN Aldo-keto reductase family 1 member A1 OS=Homo sapiens OX=9606 GN=AKR1A1 PE=1 SV=3	1	16	16	16	63.1	36.573	767830	1202200	1396300	1433100	1843100	1328506	528280	1293300	496840	984490	589890	778560	1.70636	0.0467061
P14618	Pyruvate kinase PKM	PKM	FUNCTION: Glycolytic enzyme that catalyzes the transfer of a phosphoryl group from phosphoenolpyruvate (PEP) to ADP, generating ATP. Stimulates POU5F1-mediated transcriptional activation. Plays a general role in caspase independent cell death of tumor cells. The ratio between the highly active tetrameric form and nearly inactive dimeric form determines whether glucose carbons are channeled to bio…	sp|P14618|KPYM_HUMAN	sp|P14618|KPYM_HUMAN Pyruvate kinase PKM OS=Homo sapiens OX=9606 GN=PKM PE=1 SV=4	1	45	45	44	77.6	57.936	20013000	15036000	16069000	20150000	22166000	18686800	11936000	13804000	8154200	7841900	17796000	11906420	1.56947	0.0181974
P14625	Endoplasmin	HSP90B1	FUNCTION: Molecular chaperone that functions in the processing and transport of secreted proteins (By similarity). When associated with CNPY3, required for proper folding of Toll-like receptors (By similarity). Functions in endoplasmic reticulum associated degradation (ERAD) (PubMed:18264092). Has ATPase activity (By similarity). {ECO:0000250|UniProtKB:P08113, ECO:0000269|PubMed:18264092}.	sp|P14625|ENPL_HUMAN	sp|P14625|ENPL_HUMAN Endoplasmin OS=Homo sapiens OX=9606 GN=HSP90B1 PE=1 SV=1	1	52	52	45	63.6	92.468	11381000	10713000	11542000	16431000	13034000	12620200	8927000	6976700	8530600	6895300	8400500	7946020	1.58824	0.00293174
P15311	Ezrin	EZR	FUNCTION: Probably involved in connections of major cytoskeletal structures to the plasma membrane. In epithelial cells, required for the formation of microvilli and membrane ruffles on the apical pole. Along with PLEKHG6, required for normal macropinocytosis. {ECO:0000269|PubMed:17881735, ECO:0000269|PubMed:18270268, ECO:0000269|PubMed:19111582}.	sp|P15311|EZRI_HUMAN	sp|P15311|EZRI_HUMAN Ezrin OS=Homo sapiens OX=9606 GN=EZR PE=1 SV=4	1	36	26	25	60.2	69.412	4136800	2974000	3165100	2845700	2304300	3085180	2408100	2863200	1635000	731410	1725700	1872682	1.64747	0.0329562
P16435	NADPH--cytochrome P450 reductase	POR	FUNCTION: This enzyme is required for electron transfer from NADP to cytochrome P450 in microsomes. It can also provide electron transfer to heme oxygenase and cytochrome B5. {ECO:0000255|HAMAP-Rule:MF_03212}.	sp|P16435|NCPR_HUMAN	sp|P16435|NCPR_HUMAN NADPH--cytochrome P450 reductase OS=Homo sapiens OX=9606 GN=POR PE=1 SV=2	1	12	12	12	26.4	76.689	148180	254850	252090	201380	212370	213774	37329	106830	207600	101990	125580	115866	1.84501	0.0194445
P17987	T-complex protein 1 subunit alpha	TCP1	FUNCTION: Component of the chaperonin-containing T-complex (TRiC), a molecular chaperone complex that assists the folding of proteins upon ATP hydrolysis (PubMed:25467444). The TRiC complex mediates the folding of WRAP53/TCAB1, thereby regulating telomere maintenance (PubMed:25467444). As part of the TRiC complex may play a role in the assembly of BBSome, a complex involved in ciliogenesis regula…	sp|P17987|TCPA_HUMAN	sp|P17987|TCPA_HUMAN T-complex protein 1 subunit alpha OS=Homo sapiens OX=9606 GN=TCP1 PE=1 SV=1	1	22	22	22	49.8	60.343	898700	1526000	1677000	1375900	2151300	1525780	626560	950860	1013900	1309800	1052400	990704	1.5401	0.049447
P18206	Vinculin	VCL	FUNCTION: Actin filament (F-actin)-binding protein involved in cell-matrix adhesion and cell-cell adhesion. Regulates cell-surface E-cadherin expression and potentiates mechanosensing by the E-cadherin complex. May also play important roles in cell morphology and locomotion. {ECO:0000269|PubMed:20484056}.	sp|P18206|VINC_HUMAN	sp|P18206|VINC_HUMAN Vinculin OS=Homo sapiens OX=9606 GN=VCL PE=1 SV=4	1	60	60	60	59.7	123.8	8883000	9785700	9756800	6096700	2196000	7343640	8533300	14402000	11406000	13730000	12526000	12119460	0.605938	0.0279591
P19525	Interferon-induced, double-stranded RNA-activated protein kinase	EIF2AK2	FUNCTION: IFN-induced dsRNA-dependent serine/threonine-protein kinase that phosphorylates the alpha subunit of eukaryotic translation initiation factor 2 (EIF2S1/eIF-2-alpha) and plays a key role in the innate immune response to viral infection (PubMed:18835251, PubMed:19507191, PubMed:19189853, PubMed:21123651, PubMed:21072047, PubMed:22948139, PubMed:23229543, PubMed:22381929). Inhibits viral r…	sp|P19525|E2AK2_HUMAN	sp|P19525|E2AK2_HUMAN Interferon-induced, double-stranded RNA-activated protein kinase OS=Homo sapiens OX=9606 GN=EIF2AK2 PE=1 SV=2	1	12	12	12	27.6	62.094	240270	230670	217090	399480	193550	256212	176570	237120	77377	61845	128840	136350	1.87907	0.0397414
P20042	Eukaryotic translation initiation factor 2 subunit 2	EIF2S2	FUNCTION: eIF-2 functions in the early steps of protein synthesis by forming a ternary complex with GTP and initiator tRNA. This complex binds to a 40S ribosomal subunit, followed by mRNA binding to form a 43S preinitiation complex. Junction of the 60S ribosomal subunit to form the 80S initiation complex is preceded by hydrolysis of the GTP bound to eIF-2 and release of an eIF-2-GDP binary comple…	sp|P20042|IF2B_HUMAN	sp|P20042|IF2B_HUMAN Eukaryotic translation initiation factor 2 subunit 2 OS=Homo sapiens OX=9606 GN=EIF2S2 PE=1 SV=2	1	12	12	12	46.2	38.388	470250	400890	389940	491250	579730	466412	351000	284430	213630	280080	332140	292256	1.5959	0.00316374
P20810	Calpastatin	CAST	FUNCTION: Specific inhibition of calpain (calcium-dependent cysteine protease). Plays a key role in postmortem tenderization of meat and have been proposed to be involved in muscle protein degradation in living tissue.	sp|P20810|ICAL_HUMAN	sp|P20810|ICAL_HUMAN Calpastatin OS=Homo sapiens OX=9606 GN=CAST PE=1 SV=4	1	21	21	21	49.3	76.572	1317200	871360	793750	1196500	892030	1014168	1692500	1681000	1005900	1716800	1309800	1481200	0.684693	0.0276364
P22392	Nucleoside diphosphate kinase B	NME2	FUNCTION: Major role in the synthesis of nucleoside triphosphates other than ATP. The ATP gamma phosphate is transferred to the NDP beta phosphate via a ping-pong mechanism, using a phosphorylated active-site intermediate (By similarity). Negatively regulates Rho activity by interacting with AKAP13/LBC (PubMed:15249197). Acts as a transcriptional activator of the MYC gene; binds DNA non-specifica…	sp|P22392|NDKB_HUMAN	sp|P22392|NDKB_HUMAN Nucleoside diphosphate kinase B OS=Homo sapiens OX=9606 GN=NME2 PE=1 SV=1	1	10	10	1	77	17.298	3910600	2931300	2857100	4019200	3841500	3511940	2180300	2893700	1599600	2588600	1379900	2128420	1.65002	0.0068406
P23284	Peptidyl-prolyl cis-trans isomerase B	PPIB	FUNCTION: PPIase that catalyzes the cis-trans isomerization of proline imidic peptide bonds in oligopeptides and may therefore assist protein folding. {ECO:0000269|PubMed:20676357}.	sp|P23284|PPIB_HUMAN	sp|P23284|PPIB_HUMAN Peptidyl-prolyl cis-trans isomerase B OS=Homo sapiens OX=9606 GN=PPIB PE=1 SV=2	1	11	11	11	48.1	23.742	2791200	2763700	3309400	2926900	3467800	3051800	1858100	1831400	1722200	1993400	2189600	1918940	1.59036	0.000121089
P23396	40S ribosomal protein S3	RPS3	FUNCTION: Involved in translation as a component of the 40S small ribosomal subunit (PubMed:8706699). Has endonuclease activity and plays a role in repair of damaged DNA (PubMed:7775413). Cleaves phosphodiester bonds of DNAs containing altered bases with broad specificity and cleaves supercoiled DNA more efficiently than relaxed DNA (PubMed:15707971). Displays high binding affinity for 7,8-dihydr…	sp|P23396|RS3_HUMAN	sp|P23396|RS3_HUMAN 40S ribosomal protein S3 OS=Homo sapiens OX=9606 GN=RPS3 PE=1 SV=2	1	16	16	16	64.2	26.688	1776700	2824000	3339000	2486400	3102900	2705800	982540	1367400	1443100	1621200	2258900	1534628	1.76316	0.00920331
P29590	Protein PML	PML	FUNCTION: Functions via its association with PML-nuclear bodies (PML-NBs) in a wide range of important cellular processes, including tumor suppression, transcriptional regulation, apoptosis, senescence, DNA damage response, and viral defense mechanisms. Acts as the scaffold of PML-NBs allowing other proteins to shuttle in and out, a process which is regulated by SUMO-mediated modifications and in…	sp|P29590|PML_HUMAN	sp|P29590|PML_HUMAN Protein PML OS=Homo sapiens OX=9606 GN=PML PE=1 SV=3	1	22	22	22	31.1	97.55	940030	595550	1269100	1002000	910710	943478	746160	362210	581380	291720	580700	512434	1.84117	0.012951
P30050	60S ribosomal protein L12	RPL12	FUNCTION: Binds directly to 26S ribosomal RNA. {ECO:0000250}.	sp|P30050|RL12_HUMAN	sp|P30050|RL12_HUMAN 60S ribosomal protein L12 OS=Homo sapiens OX=9606 GN=RPL12 PE=1 SV=1	1	6	6	6	54.5	17.818	2871400	3225100	3045200	2746600	2954700	2968600	2559100	2015300	2373600	1024700	2079700	2010480	1.47656	0.00865875
P31949	Protein S100-A11	S100A11	FUNCTION: Facilitates the differentiation and the cornification of keratinocytes. {ECO:0000269|PubMed:18618420}.	sp|P31949|S10AB_HUMAN	sp|P31949|S10AB_HUMAN Protein S100-A11 OS=Homo sapiens OX=9606 GN=S100A11 PE=1 SV=2	1	7	7	7	86.7	11.74	2437300	2082500	3239400	3228400	1236000	2444720	1173400	1104700	2192000	1553900	1282100	1461220	1.67307	0.04962
P34932	Heat shock 70 kDa protein 4	HSPA4		sp|P34932|HSP74_HUMAN	sp|P34932|HSP74_HUMAN Heat shock 70 kDa protein 4 OS=Homo sapiens OX=9606 GN=HSPA4 PE=1 SV=4	1	36	36	34	53.8	94.33	1526200	1598300	1247700	1555600	2481100	1681780	1121600	1013200	954490	1165200	1112800	1073458	1.56669	0.0211347
P35580	Myosin-10	MYH10	FUNCTION: Cellular myosin that appears to play a role in cytokinesis, cell shape, and specialized functions such as secretion and capping. Involved with LARP6 in the stabilization of type I collagen mRNAs for CO1A1 and CO1A2. During cell spreading, plays an important role in cytoskeleton reorganization, focal contacts formation (in the central part but not the margins of spreading cells), and lam…	sp|P35580|MYH10_HUMAN;sp|P13533|MYH6_HUMAN	sp|P35580|MYH10_HUMAN Myosin-10 OS=Homo sapiens OX=9606 GN=MYH10 PE=1 SV=3	2	116	86	86	56.2	229	6645800	3929000	4199500	6195100	770890	4348058	10038000	5064900	8933700	6070000	9562400	7933800	0.548042	0.0375114
P36551	Oxygen-dependent coproporphyrinogen-III oxidase, mitochondrial	CPOX	FUNCTION: Involved in the heme biosynthesis. Catalyzes the aerobic oxidative decarboxylation of propionate groups of rings A and B of coproporphyrinogen-III to yield the vinyl groups in protoporphyrinogen-IX.	sp|P36551|HEM6_HUMAN	sp|P36551|HEM6_HUMAN Oxygen-dependent coproporphyrinogen-III oxidase, mitochondrial OS=Homo sapiens OX=9606 GN=CPOX PE=1 SV=3	1	2	2	2	7.7	50.151	30638	38821	50911		50953	42830.8	27585	25575	32702		23797	27414.8	1.56233	0.0275419
P37837	Transaldolase	TALDO1	FUNCTION: Transaldolase is important for the balance of metabolites in the pentose-phosphate pathway.	sp|P37837|TALDO_HUMAN	sp|P37837|TALDO_HUMAN Transaldolase OS=Homo sapiens OX=9606 GN=TALDO1 PE=1 SV=2	1	15	15	15	40.9	37.54	1022800	1625500	2259600	1235300	2199200	1668480	557020	799210	1505800	1003000	884740	949954	1.75638	0.0403994
P41091	Eukaryotic translation initiation factor 2 subunit 3	EIF2S3	FUNCTION: As a subunit of eukaryotic initiation factor 2 (eIF-2), involved in the early steps of protein synthesis. In the presence of GTP, eIF-2 forms a ternary complex with initiator tRNA Met-tRNAi and then recruits the 40S ribosomal complex and initiation factors eIF-1, eIF-1A and eIF-3 to form the 43S pre-initiation complex (43S PIC), a step that determines the rate of protein translation. Th…	sp|P41091|IF2G_HUMAN;sp|Q2VIR3|IF2GL_HUMAN	sp|P41091|IF2G_HUMAN Eukaryotic translation initiation factor 2 subunit 3 OS=Homo sapiens OX=9606 GN=EIF2S3 PE=1 SV=3;sp|Q2VIR3|IF2GL_HUMAN Eukaryotic translation initiation factor 2 subunit 3B OS=Homo sapiens OX=9606 GN=EIF2S3B PE=2 SV=2	2	17	17	17	47.5	51.109	610530	824450	1349700	1113900	1375700	1054856	524660	375430	730170	803530	774860	641730	1.64377	0.0414923
P43243	Matrin-3	MATR3	FUNCTION: May play a role in transcription or may interact with other nuclear matrix proteins to form the internal fibrogranular network. In association with the SFPQ-NONO heteromer may play a role in nuclear retention of defective RNAs. Plays a role in the regulation of DNA virus-mediated innate immune response by assembling into the HDP-RNP complex, a complex that serves as a platform for IRF3 …	sp|P43243|MATR3_HUMAN	sp|P43243|MATR3_HUMAN Matrin-3 OS=Homo sapiens OX=9606 GN=MATR3 PE=1 SV=2	1	29	29	29	40.4	94.622	2440900	1350600	1082200	1381300	2205000	1692000	1212800	1283800	993930	353520	933470	955504	1.77079	0.0459356
P43405	Tyrosine-protein kinase SYK	SYK	FUNCTION: Non-receptor tyrosine kinase which mediates signal transduction downstream of a variety of transmembrane receptors including classical immunoreceptors like the B-cell receptor (BCR). Regulates several biological processes including innate and adaptive immunity, cell adhesion, osteoclast maturation, platelet activation and vascular development. Assembles into signaling complexes with act…	sp|P43405|KSYK_HUMAN	sp|P43405|KSYK_HUMAN Tyrosine-protein kinase SYK OS=Homo sapiens OX=9606 GN=SYK PE=1 SV=1	1	5	5	5	10.7	72.065	52565	49100	35465	70083	67621	54966.8	39863	21611		45508	31216	34549.5	1.59096	0.0482239
P46782	40S ribosomal protein S5	RPS5		sp|P46782|RS5_HUMAN	sp|P46782|RS5_HUMAN 40S ribosomal protein S5 OS=Homo sapiens OX=9606 GN=RPS5 PE=1 SV=4	1	9	9	9	57.8	22.876	928600	891800	810660	766800	1205300	920632	728490	528970	676740	466540	633750	606898	1.51695	0.00848946
P48059	LIM and senescent cell antigen-like-containing domain protein 1	LIMS1	FUNCTION: Adapter protein in a cytoplasmic complex linking beta-integrins to the actin cytoskeleton, bridges the complex to cell surface receptor tyrosine kinases and growth factor receptors. Involved in the regulation of cell survival, cell proliferation and cell differentiation.	sp|P48059|LIMS1_HUMAN	sp|P48059|LIMS1_HUMAN LIM and senescent cell antigen-like-containing domain protein 1 OS=Homo sapiens OX=9606 GN=LIMS1 PE=1 SV=4	1	14	14	10	48.6	37.251	824040	645550	693370	536550	29724	545847	720730	884010	877900	895500	1157300	907088	0.601757	0.0470119
P48444	Coatomer subunit delta	ARCN1	FUNCTION: Component of the coatomer, a cytosolic protein complex that binds to dilysine motifs and reversibly associates with Golgi non-clathrin-coated vesicles, which further mediate biosynthetic protein transport from the ER, via the Golgi up to the trans Golgi network. The coatomer complex is required for budding from Golgi membranes, and is essential for the retrograde Golgi-to-ER transport o…	sp|P48444|COPD_HUMAN	sp|P48444|COPD_HUMAN Coatomer subunit delta OS=Homo sapiens OX=9606 GN=ARCN1 PE=1 SV=1	1	19	19	19	40.5	57.21	523740	892180	772860	690040	951130	765990	366500	522400	256980	347000	611420	420860	1.82006	0.00830635
P49368	T-complex protein 1 subunit gamma	CCT3	FUNCTION: Component of the chaperonin-containing T-complex (TRiC), a molecular chaperone complex that assists the folding of proteins upon ATP hydrolysis (PubMed:25467444). The TRiC complex mediates the folding of WRAP53/TCAB1, thereby regulating telomere maintenance (PubMed:25467444). As part of the TRiC complex may play a role in the assembly of BBSome, a complex involved in ciliogenesis regula…	sp|P49368|TCPG_HUMAN	sp|P49368|TCPG_HUMAN T-complex protein 1 subunit gamma OS=Homo sapiens OX=9606 GN=CCT3 PE=1 SV=4	1	26	26	26	55	60.533	959540	1247700	1258800	1418000	2000800	1376968	796400	1091700	537460	1031400	805170	852426	1.61535	0.029719
P49720	Proteasome subunit beta type-3	PSMB3	FUNCTION: Component of the 20S core proteasome complex involved in the proteolytic degradation of most intracellular proteins. This complex plays numerous essential roles within the cell by associating with different regulatory particles. Associated with two 19S regulatory particles, forms the 26S proteasome and thus participates in the ATP-dependent degradation of ubiquitinated proteins. The 26S…	sp|P49720|PSB3_HUMAN	sp|P49720|PSB3_HUMAN Proteasome subunit beta type-3 OS=Homo sapiens OX=9606 GN=PSMB3 PE=1 SV=2	1	8	8	8	41	22.949	255640	611180	572900	862710	604910	581468	225000	451270	304920	299030	272620	310568	1.87227	0.0311392
P50570	Dynamin-2	DNM2	FUNCTION: Microtubule-associated force-producing protein involved in producing microtubule bundles and able to bind and hydrolyze GTP. Plays a role in the regulation of neuron morphology, axon growth and formation of neuronal growth cones (By similarity). Plays an important role in vesicular trafficking processes, in particular endocytosis. Involved in cytokinesis (PubMed:12498685). Regulates mat…	sp|P50570|DYN2_HUMAN	sp|P50570|DYN2_HUMAN Dynamin-2 OS=Homo sapiens OX=9606 GN=DNM2 PE=1 SV=2	1	21	21	17	30.5	98.063	347230	561020	539460	480610	750450	535754	215180	445330	211830	346250	455030	334724	1.60058	0.043892
P50897	Palmitoyl-protein thioesterase 1	PPT1	FUNCTION: Removes thioester-linked fatty acyl groups such as palmitate from modified cysteine residues in proteins or peptides during lysosomal degradation. Prefers acyl chain lengths of 14 to 18 carbons (PubMed:8816748). {ECO:0000269|PubMed:8816748}.	sp|P50897|PPT1_HUMAN	sp|P50897|PPT1_HUMAN Palmitoyl-protein thioesterase 1 OS=Homo sapiens OX=9606 GN=PPT1 PE=1 SV=1	1	5	5	5	19	34.193	189450	226870	206330	207640	331080	232274	104250	175630	134290	138770	132730	137134	1.69377	0.00911982
P50990	T-complex protein 1 subunit theta	CCT8	FUNCTION: Component of the chaperonin-containing T-complex (TRiC), a molecular chaperone complex that assists the folding of proteins upon ATP hydrolysis (PubMed:25467444). The TRiC complex mediates the folding of WRAP53/TCAB1, thereby regulating telomere maintenance (PubMed:25467444). As part of the TRiC complex may play a role in the assembly of BBSome, a complex involved in ciliogenesis regula…	sp|P50990|TCPQ_HUMAN	sp|P50990|TCPQ_HUMAN T-complex protein 1 subunit theta OS=Homo sapiens OX=9606 GN=CCT8 PE=1 SV=4	1	20	20	20	47.1	59.62	922520	1297600	1581500	1392500	2499700	1538764	541430	697210	790440	1152200	851390	806534	1.90787	0.0317084
P51149	Ras-related protein Rab-7a	RAB7A	FUNCTION: Key regulator in endo-lysosomal trafficking. Governs early-to-late endosomal maturation, microtubule minus-end as well as plus-end directed endosomal migration and positioning, and endosome-lysosome transport through different protein-protein interaction cascades. Plays a central role, not only in endosomal traffic, but also in many other cellular and physiological events, such as growt…	sp|P51149|RAB7A_HUMAN	sp|P51149|RAB7A_HUMAN Ras-related protein Rab-7a OS=Homo sapiens OX=9606 GN=RAB7A PE=1 SV=1	1	9	9	9	56.5	23.489	958650	894040	1272000	672600	590560	877570	431870	525010	679500	378690	624040	527822	1.66262	0.0296277
P52272	Heterogeneous nuclear ribonucleoprotein M	HNRNPM	FUNCTION: Pre-mRNA binding protein in vivo, binds avidly to poly(G) and poly(U) RNA homopolymers in vitro. Involved in splicing. Acts as a receptor for carcinoembryonic antigen in Kupffer cells, may initiate a series of signaling events leading to tyrosine phosphorylation of proteins and induction of IL-1 alpha, IL-6, IL-10 and tumor necrosis factor alpha cytokines.	sp|P52272|HNRPM_HUMAN	sp|P52272|HNRPM_HUMAN Heterogeneous nuclear ribonucleoprotein M OS=Homo sapiens OX=9606 GN=HNRNPM PE=1 SV=3	1	36	36	36	60	77.515	5084800	3348600	3276500	3504900	5075200	4058000	3947700	2874400	2951600	796290	1526800	2419358	1.6773	0.0470488
P52597	Heterogeneous nuclear ribonucleoprotein F	HNRNPF	FUNCTION: Component of the heterogeneous nuclear ribonucleoprotein (hnRNP) complexes which provide the substrate for the processing events that pre-mRNAs undergo before becoming functional, translatable mRNAs in the cytoplasm. Plays a role in the regulation of alternative splicing events. Binds G-rich sequences in pre-mRNAs and keeps target RNA in an unfolded state. {ECO:0000269|PubMed:20526337}.	sp|P52597|HNRPF_HUMAN	sp|P52597|HNRPF_HUMAN Heterogeneous nuclear ribonucleoprotein F OS=Homo sapiens OX=9606 GN=HNRNPF PE=1 SV=3	1	11	9	9	40.2	45.671	1904200	1410500	1447800	1306300	1929100	1599580	1375500	1025500	1112300	544780	1197400	1051096	1.52182	0.0210255
P55786	Puromycin-sensitive aminopeptidase	NPEPPS	FUNCTION: Aminopeptidase with broad substrate specificity for several peptides. Involved in proteolytic events essential for cell growth and viability. May act as regulator of neuropeptide activity. Plays a role in the antigen-processing pathway for MHC class I molecules. Involved in the N-terminal trimming of cytotoxic T-cell epitope precursors. Digests the poly-Q peptides found in many cellular…	sp|P55786|PSA_HUMAN;sp|A6NEC2|PSAL_HUMAN	sp|P55786|PSA_HUMAN Puromycin-sensitive aminopeptidase OS=Homo sapiens OX=9606 GN=NPEPPS PE=1 SV=2	2	24	24	24	35.3	103.28	676900	1187400	1802200	978680	1055300	1140096	289320	985500	614690	686440	523600	619910	1.83913	0.0436531
P55795	Heterogeneous nuclear ribonucleoprotein H2	HNRNPH2	FUNCTION: This protein is a component of the heterogeneous nuclear ribonucleoprotein (hnRNP) complexes which provide the substrate for the processing events that pre-mRNAs undergo before becoming functional, translatable mRNAs in the cytoplasm. Binds poly(RG).	sp|P55795|HNRH2_HUMAN	sp|P55795|HNRH2_HUMAN Heterogeneous nuclear ribonucleoprotein H2 OS=Homo sapiens OX=9606 GN=HNRNPH2 PE=1 SV=1	1	13	8	8	44.1	49.263	1031500	572350	676270	603410	1022600	781226	535260	647420	380050	214330	508750	457162	1.70886	0.0329269
P55884	Eukaryotic translation initiation factor 3 subunit B	EIF3B	FUNCTION: RNA-binding component of the eukaryotic translation initiation factor 3 (eIF-3) complex, which is required for several steps in the initiation of protein synthesis (PubMed:9388245, PubMed:17581632, PubMed:25849773, PubMed:27462815). The eIF-3 complex associates with the 40S ribosome and facilitates the recruitment of eIF-1, eIF-1A, eIF-2:GTP:methionyl-tRNAi and eIF-5 to form the 43S pre…	sp|P55884|EIF3B_HUMAN	sp|P55884|EIF3B_HUMAN Eukaryotic translation initiation factor 3 subunit B OS=Homo sapiens OX=9606 GN=EIF3B PE=1 SV=3	1	17	17	17	30.1	92.48	429390	485110	479940	613290	649230	531392	469270	398350	352260	236010	485430	388264	1.36864	0.0492088
P56537	Eukaryotic translation initiation factor 6	EIF6	FUNCTION: Binds to the 60S ribosomal subunit and prevents its association with the 40S ribosomal subunit to form the 80S initiation complex in the cytoplasm. Behaves as a stimulatory translation initiation factor downstream insulin/growth factors. Is also involved in ribosome biogenesis. Associates with pre-60S subunits in the nucleus and is involved in its nuclear export. Cytoplasmic release of …	sp|P56537|IF6_HUMAN	sp|P56537|IF6_HUMAN Eukaryotic translation initiation factor 6 OS=Homo sapiens OX=9606 GN=EIF6 PE=1 SV=1	1	5	5	5	32.7	26.599	482750	420470	333520	611540	705930	510842	195560	399450	226480	255640	390950	293616	1.73983	0.0250783
P60900	Proteasome subunit alpha type-6	PSMA6	FUNCTION: Component of the 20S core proteasome complex involved in the proteolytic degradation of most intracellular proteins. This complex plays numerous essential roles within the cell by associating with different regulatory particles. Associated with two 19S regulatory particles, forms the 26S proteasome and thus participates in the ATP-dependent degradation of ubiquitinated proteins. The 26S…	sp|P60900|PSA6_HUMAN	sp|P60900|PSA6_HUMAN Proteasome subunit alpha type-6 OS=Homo sapiens OX=9606 GN=PSMA6 PE=1 SV=1	1	11	11	11	48	27.399	649030	697310	714780	1001600	943410	801226	368790	788220	364010	650900	539660	542316	1.47742	0.0442959
P61916	NPC intracellular cholesterol transporter 2	NPC2	FUNCTION: Intracellular cholesterol transporter which acts in concert with NPC1 and plays an important role in the egress of cholesterol from the lysosomal compartment (PubMed:17018531, PubMed:11125141, PubMed:18772377, PubMed:29580834, PubMed:15937921). Unesterified cholesterol that has been released from LDLs in the lumen of the late endosomes/lysosomes is transferred by NPC2 to the cholesterol…	sp|P61916|NPC2_HUMAN	sp|P61916|NPC2_HUMAN NPC intracellular cholesterol transporter 2 OS=Homo sapiens OX=9606 GN=NPC2 PE=1 SV=1	1	4	4	4	38.4	16.57	874400	726320	850610	618220	412060	696322	384470	390640	608720	499420	331300	442910	1.57215	0.0325017
P61964	WD repeat-containing protein 5	WDR5	FUNCTION: Contributes to histone modification (PubMed:19131338, PubMed:19556245, PubMed:19103755, PubMed:20018852, PubMed:16600877, PubMed:16829960). May position the N-terminus of histone H3 for efficient trimethylation at 'Lys-4' (PubMed:16829960). As part of the MLL1/MLL complex it is involved in methylation and dimethylation at 'Lys-4' of histone H3 (PubMed:19556245). H3 'Lys-4' methylation r…	sp|P61964|WDR5_HUMAN	sp|P61964|WDR5_HUMAN WD repeat-containing protein 5 OS=Homo sapiens OX=9606 GN=WDR5 PE=1 SV=1	1	6	6	6	32.3	36.588	65862	125550	167780	131310	198900	137880	69392	74089	61714		95824	75254.8	1.83218	0.0478589
P61978	Heterogeneous nuclear ribonucleoprotein K	HNRNPK	FUNCTION: One of the major pre-mRNA-binding proteins. Binds tenaciously to poly(C) sequences. Likely to play a role in the nuclear metabolism of hnRNAs, particularly for pre-mRNAs that contain cytidine-rich sequences. Can also bind poly(C) single-stranded DNA. Plays an important role in p53/TP53 response to DNA damage, acting at the level of both transcription activation and repression. When sumo…	sp|P61978|HNRPK_HUMAN	sp|P61978|HNRPK_HUMAN Heterogeneous nuclear ribonucleoprotein K OS=Homo sapiens OX=9606 GN=HNRNPK PE=1 SV=1	1	19	19	19	45.8	50.976	5926200	4938000	3845400	6444000	7498000	5730320	4586500	4928100	1451100	2358800	3566400	3378180	1.69627	0.0321461
P61981	14-3-3 protein gamma	YWHAG	FUNCTION: Adapter protein implicated in the regulation of a large spectrum of both general and specialized signaling pathways. Binds to a large number of partners, usually by recognition of a phosphoserine or phosphothreonine motif. Binding generally results in the modulation of the activity of the binding partner. {ECO:0000269|PubMed:16511572}.	sp|P61981|1433G_HUMAN	sp|P61981|1433G_HUMAN 14-3-3 protein gamma OS=Homo sapiens OX=9606 GN=YWHAG PE=1 SV=2	1	17	15	13	68	28.302	2369600	2213500	2038300	3320000	2405300	2469340	1511200	2245200	1846500	1878900	1829800	1862320	1.32595	0.0419773
P62136	Serine/threonine-protein phosphatase PP1-alpha catalytic subunit	PPP1CA	FUNCTION: Protein phosphatase that associates with over 200 regulatory proteins to form highly specific holoenzymes which dephosphorylate hundreds of biological targets. Protein phosphatase 1 (PP1) is essential for cell division, and participates in the regulation of glycogen metabolism, muscle contractility and protein synthesis. Involved in regulation of ionic conductances and long-term synapti…	sp|P62136|PP1A_HUMAN	sp|P62136|PP1A_HUMAN Serine/threonine-protein phosphatase PP1-alpha catalytic subunit OS=Homo sapiens OX=9606 GN=PPP1CA PE=1 SV=1	1	19	19	5	65.2	37.512	484880	1184700	1316400	1139300	1337700	1092596	501390	829720	411350	677990	667310	617552	1.76924	0.0251035
P62701	40S ribosomal protein S4, X isoform	RPS4X		sp|P62701|RS4X_HUMAN;sp|P22090|RS4Y1_HUMAN;sp|Q8TD47|RS4Y2_HUMAN	sp|P62701|RS4X_HUMAN 40S ribosomal protein S4, X isoform OS=Homo sapiens OX=9606 GN=RPS4X PE=1 SV=2;sp|P22090|RS4Y1_HUMAN 40S ribosomal protein S4, Y isoform 1 OS=Homo sapiens OX=9606 GN=RPS4Y1 PE=1 SV=2	3	18	18	18	57.8	29.597	1416200	1318300	1026600	1226600	1127400	1223020	975420	700530	481910	646690	903140	741538	1.6493	0.00268529
P62906	60S ribosomal protein L10a	RPL10A	FUNCTION: Component of the large ribosomal subunit. {ECO:0000305|PubMed:12962325}.	sp|P62906|RL10A_HUMAN	sp|P62906|RL10A_HUMAN 60S ribosomal protein L10a OS=Homo sapiens OX=9606 GN=RPL10A PE=1 SV=2	1	8	8	8	35	24.831	922640	1735800	629970	1265000	1212000	1153082	747980	995410	318180	386910	589130	607522	1.89801	0.0394384
P62913	60S ribosomal protein L11	RPL11	FUNCTION: Component of the ribosome, a large ribonucleoprotein complex responsible for the synthesis of proteins in the cell. The small ribosomal subunit (SSU) binds messenger RNAs (mRNAs) and translates the encoded message by selecting cognate aminoacyl-transfer RNA (tRNA) molecules. The large subunit (LSU) contains the ribosomal catalytic site termed the peptidyl transferase center (PTC), which…	sp|P62913|RL11_HUMAN	sp|P62913|RL11_HUMAN 60S ribosomal protein L11 OS=Homo sapiens OX=9606 GN=RPL11 PE=1 SV=2	1	8	8	8	48.9	20.252	1190500	1020900	844770	896570	1425000	1075548	1098900	718750	317300	402780	697320	647010	1.66234	0.0389363
P68104	Elongation factor 1-alpha 1	EEF1A1	FUNCTION: This protein promotes the GTP-dependent binding of aminoacyl-tRNA to the A-site of ribosomes during protein biosynthesis. With PARP1 and TXK, forms a complex that acts as a T helper 1 (Th1) cell-specific transcription factor and binds the promoter of IFN-gamma to directly regulate its transcription, and is thus involved importantly in Th1 cytokine production. {ECO:0000269|PubMed:1717797…	sp|P68104|EF1A1_HUMAN;sp|Q5VTE0|EF1A3_HUMAN	sp|P68104|EF1A1_HUMAN Elongation factor 1-alpha 1 OS=Homo sapiens OX=9606 GN=EEF1A1 PE=1 SV=1;sp|Q5VTE0|EF1A3_HUMAN Putative elongation factor 1-alpha-like 3 OS=Homo sapiens OX=9606 GN=EEF1A1P5 PE=5 SV=1	2	24	24	12	70.1	50.14	15933000	12089000	10223000	14162000	15060000	13493400	11047000	10130000	6056700	9953700	8150700	9067620	1.48809	0.0118319
P84090	Enhancer of rudimentary homolog	ERH	FUNCTION: May have a role in the cell cycle.	sp|P84090|ERH_HUMAN	sp|P84090|ERH_HUMAN Enhancer of rudimentary homolog OS=Homo sapiens OX=9606 GN=ERH PE=1 SV=1	1	6	6	6	49	12.259	1188800	1115300	894500	1129400	1657800	1197160	810270	988430	724220	341970	864840	745946	1.60489	0.0268047
Q00839	Heterogeneous nuclear ribonucleoprotein U	HNRNPU	FUNCTION: DNA- and RNA-binding protein involved in several cellular processes such as nuclear chromatin organization, telomere-length regulation, transcription, mRNA alternative splicing and stability, Xist-mediated transcriptional silencing and mitotic cell progression (PubMed:10490622, PubMed:18082603, PubMed:19029303, PubMed:22325991, PubMed:25986610, PubMed:28622508). Plays a role in the regu…	sp|Q00839|HNRPU_HUMAN	sp|Q00839|HNRPU_HUMAN Heterogeneous nuclear ribonucleoprotein U OS=Homo sapiens OX=9606 GN=HNRNPU PE=1 SV=6	1	28	28	28	40.1	90.583	3260200	3168500	2804400	2556500	4392500	3236420	2463300	2365100	1556500	1308000	2296400	1997860	1.61994	0.0137025
Q02790	Peptidyl-prolyl cis-trans isomerase FKBP4	FKBP4	FUNCTION: Immunophilin protein with PPIase and co-chaperone activities. Component of steroid receptors heterocomplexes through interaction with heat-shock protein 90 (HSP90). May play a role in the intracellular trafficking of heterooligomeric forms of steroid hormone receptors between cytoplasm and nuclear compartments. The isomerase activity controls neuronal growth cones via regulation of TRPC…	sp|Q02790|FKBP4_HUMAN	sp|Q02790|FKBP4_HUMAN Peptidyl-prolyl cis-trans isomerase FKBP4 OS=Homo sapiens OX=9606 GN=FKBP4 PE=1 SV=3	1	20	20	20	52.9	51.804	990820	761850	659740	932630	1430300	955068	477830	684330	530510	128120	608120	485782	1.96604	0.0209849
Q04637	Eukaryotic translation initiation factor 4 gamma 1	EIF4G1	FUNCTION: Component of the protein complex eIF4F, which is involved in the recognition of the mRNA cap, ATP-dependent unwinding of 5'-terminal secondary structure and recruitment of mRNA to the ribosome. As a member of the eIF4F complex, required for endoplasmic reticulum stress-induced ATF4 mRNA translation (PubMed:29062139). {ECO:0000269|PubMed:29062139}.	sp|Q04637|IF4G1_HUMAN	sp|Q04637|IF4G1_HUMAN Eukaryotic translation initiation factor 4 gamma 1 OS=Homo sapiens OX=9606 GN=EIF4G1 PE=1 SV=4	1	26	26	24	22.3	175.49	850510	580490	392010	552990	626280	600456	560920	416880	164650	93420	380140	323202	1.85784	0.0398281
Q06830	Peroxiredoxin-1	PRDX1	FUNCTION: Thiol-specific peroxidase that catalyzes the reduction of hydrogen peroxide and organic hydroperoxides to water and alcohols, respectively. Plays a role in cell protection against oxidative stress by detoxifying peroxides and as sensor of hydrogen peroxide-mediated signaling events. Might participate in the signaling cascades of growth factors and tumor necrosis factor-alpha by regulati…	sp|Q06830|PRDX1_HUMAN	sp|Q06830|PRDX1_HUMAN Peroxiredoxin-1 OS=Homo sapiens OX=9606 GN=PRDX1 PE=1 SV=1	1	18	18	15	73.9	22.11	11300000	8943700	6806200	7628600	9213900	8778480	5061600	6746300	7687000	5307600	4369100	5834320	1.50463	0.0166888
Q12792	Twinfilin-1	TWF1	FUNCTION: Actin-binding protein involved in motile and morphological processes. Inhibits actin polymerization, likely by sequestering G-actin. By capping the barbed ends of filaments, it also regulates motility. Seems to play an important role in clathrin-mediated endocytosis and distribution of endocytic organelles (By similarity). {ECO:0000250}.	sp|Q12792|TWF1_HUMAN	sp|Q12792|TWF1_HUMAN Twinfilin-1 OS=Homo sapiens OX=9606 GN=TWF1 PE=1 SV=3	1	11	10	10	42.3	40.282	541910	507380	649560	565360	792640	611370	371920	472210	155650	409460	364010	354650	1.72387	0.00832814
Q12906	Interleukin enhancer-binding factor 3	ILF3	FUNCTION: RNA-binding protein that plays an essential role in the biogenesis of circular RNAs (circRNAs) which are produced by back-splicing circularization of pre-mRNAs. Within the nucleus, promotes circRNAs processing by stabilizing the regulatory elements residing in the flanking introns of the circularized exons. Plays thereby a role in the back-splicing of a subset of circRNAs (PubMed:286255…	sp|Q12906|ILF3_HUMAN	sp|Q12906|ILF3_HUMAN Interleukin enhancer-binding factor 3 OS=Homo sapiens OX=9606 GN=ILF3 PE=1 SV=3	1	27	27	24	36	95.337	1908400	1509400	1444200	1246300	2588400	1739340	1081700	774020	607120	902270	1066500	886322	1.96242	0.0100273
Q13148	TAR DNA-binding protein 43	TARDBP	FUNCTION: RNA-binding protein that is involved in various steps of RNA biogenesis and processing (PubMed:23519609). Preferentially binds, via its two RNA recognition motifs RRM1 and RRM2, to GU-repeats on RNA molecules predominantly localized within long introns and in the 3'UTR of mRNAs (PubMed:23519609, PubMed:24240615, PubMed:24464995). In turn, regulates the splicing of many non-coding and pr…	sp|Q13148|TADBP_HUMAN	sp|Q13148|TADBP_HUMAN TAR DNA-binding protein 43 OS=Homo sapiens OX=9606 GN=TARDBP PE=1 SV=1	1	9	9	9	30.2	44.739	375940	333220	265620	270530	486270	346316	247620	274650	276610	104130	151760	210954	1.64167	0.0355812
Q13177	Serine/threonine-protein kinase PAK 2	PAK2	FUNCTION: Serine/threonine protein kinase that plays a role in a variety of different signaling pathways including cytoskeleton regulation, cell motility, cell cycle progression, apoptosis or proliferation. Acts as downstream effector of the small GTPases CDC42 and RAC1. Activation by the binding of active CDC42 and RAC1 results in a conformational change and a subsequent autophosphorylation on s…	sp|Q13177|PAK2_HUMAN;sp|O75914|PAK3_HUMAN	sp|Q13177|PAK2_HUMAN Serine/threonine-protein kinase PAK 2 OS=Homo sapiens OX=9606 GN=PAK2 PE=1 SV=3	2	15	15	10	41.2	58.042	684220	628820	529690	749590	634750	645414	508830	594500	508880	242500	476370	466216	1.38437	0.0325487
Q13185	Chromobox protein homolog 3	CBX3	FUNCTION: Seems to be involved in transcriptional silencing in heterochromatin-like complexes. Recognizes and binds histone H3 tails methylated at 'Lys-9', leading to epigenetic repression. May contribute to the association of the heterochromatin with the inner nuclear membrane through its interaction with lamin B receptor (LBR). Involved in the formation of functional kinetochore through interac…	sp|Q13185|CBX3_HUMAN	sp|Q13185|CBX3_HUMAN Chromobox protein homolog 3 OS=Homo sapiens OX=9606 GN=CBX3 PE=1 SV=4	1	9	9	7	59	20.811	1166100	993280	675190	848880	1305000	997690	973700	666090	300520	368730	537240	569256	1.75262	0.0307173
Q13263	Transcription intermediary factor 1-beta	TRIM28	FUNCTION: Nuclear corepressor for KRAB domain-containing zinc finger proteins (KRAB-ZFPs). Mediates gene silencing by recruiting CHD3, a subunit of the nucleosome remodeling and deacetylation (NuRD) complex, and SETDB1 (which specifically methylates histone H3 at 'Lys-9' (H3K9me)) to the promoter regions of KRAB target genes. Enhances transcriptional repression by coordinating the increase in H3K…	sp|Q13263|TIF1B_HUMAN	sp|Q13263|TIF1B_HUMAN Transcription intermediary factor 1-beta OS=Homo sapiens OX=9606 GN=TRIM28 PE=1 SV=5	1	24	24	24	49.8	88.549	1780700	2347700	1797000	1665200	4029300	2323980	1153500	1503900	837490	861500	1456500	1162578	1.99899	0.036917
Q13885	Tubulin beta-2A chain	TUBB2A	FUNCTION: Tubulin is the major constituent of microtubules. It binds two moles of GTP, one at an exchangeable site on the beta chain and one at a non-exchangeable site on the alpha chain (By similarity). {ECO:0000250}.	sp|Q13885|TBB2A_HUMAN	sp|Q13885|TBB2A_HUMAN Tubulin beta-2A chain OS=Homo sapiens OX=9606 GN=TUBB2A PE=1 SV=1	1	24	5	1	66.3	49.906	70713	247770	146120	220040	113310	159591	143310	442840	352970	339480	255080	306736	0.520287	0.0405939
Q14152	Eukaryotic translation initiation factor 3 subunit A	EIF3A	FUNCTION: RNA-binding component of the eukaryotic translation initiation factor 3 (eIF-3) complex, which is required for several steps in the initiation of protein synthesis (PubMed:17581632, PubMed:25849773). The eIF-3 complex associates with the 40S ribosome and facilitates the recruitment of eIF-1, eIF-1A, eIF-2:GTP:methionyl-tRNAi and eIF-5 to form the 43S pre-initiation complex (43S PIC). Th…	sp|Q14152|EIF3A_HUMAN	sp|Q14152|EIF3A_HUMAN Eukaryotic translation initiation factor 3 subunit A OS=Homo sapiens OX=9606 GN=EIF3A PE=1 SV=1	1	22	22	22	20	166.57	655040	637190	744300	365800	884800	657426	444400	328610	521850	413650	416040	424910	1.54721	0.033231
Q14258	E3 ubiquitin/ISG15 ligase TRIM25	TRIM25	FUNCTION: Functions as a ubiquitin E3 ligase and as an ISG15 E3 ligase (PubMed:16352599). Involved in innate immune defense against viruses by mediating ubiquitination of DDX58 and IFIH1 (PubMed:17392790, PubMed:30193849). Mediates 'Lys-63'-linked polyubiquitination of the DDX58 N-terminal CARD-like region and may play a role in signal transduction that leads to the production of interferons in r…	sp|Q14258|TRI25_HUMAN	sp|Q14258|TRI25_HUMAN E3 ubiquitin/ISG15 ligase TRIM25 OS=Homo sapiens OX=9606 GN=TRIM25 PE=1 SV=2	1	19	19	19	46.3	70.973	343460	549650	606630	553820	649140	540540	382380	348300	425780	246530	504660	381530	1.41677	0.0468149
Q14764	Major vault protein	MVP	FUNCTION: Required for normal vault structure. Vaults are multi-subunit structures that may act as scaffolds for proteins involved in signal transduction. Vaults may also play a role in nucleo-cytoplasmic transport. Down-regulates IFNG-mediated STAT1 signaling and subsequent activation of JAK. Down-regulates SRC activity and signaling through MAP kinases. {ECO:0000269|PubMed:15133037, ECO:0000269…	sp|Q14764|MVP_HUMAN	sp|Q14764|MVP_HUMAN Major vault protein OS=Homo sapiens OX=9606 GN=MVP PE=1 SV=4	1	41	41	41	56.6	99.326	3156200	3802500	3400300	4400400	4113400	3774560	2358800	2687600	1558200	2041400	3485400	2426280	1.5557	0.00921806
Q14974	Importin subunit beta-1	KPNB1	FUNCTION: Functions in nuclear protein import, either in association with an adapter protein, like an importin-alpha subunit, which binds to nuclear localization signals (NLS) in cargo substrates, or by acting as autonomous nuclear transport receptor. Acting autonomously, serves itself as NLS receptor. Docking of the importin/substrate complex to the nuclear pore complex (NPC) is mediated by KPNB…	sp|Q14974|IMB1_HUMAN	sp|Q14974|IMB1_HUMAN Importin subunit beta-1 OS=Homo sapiens OX=9606 GN=KPNB1 PE=1 SV=2	1	23	23	23	37.1	97.169	801070	993970	1321200	1354600	1329800	1160128	504500	683300	128780	1176200	772200	652996	1.77662	0.0379791
Q15084	Protein disulfide-isomerase A6	PDIA6	FUNCTION: May function as a chaperone that inhibits aggregation of misfolded proteins (PubMed:12204115). Negatively regulates the unfolded protein response (UPR) through binding to UPR sensors such as ERN1, which in turn inactivates ERN1 signaling (PubMed:24508390). May also regulate the UPR via the EIF2AK3 UPR sensor (PubMed:24508390). Plays a role in platelet aggregation and activation by agoni…	sp|Q15084|PDIA6_HUMAN	sp|Q15084|PDIA6_HUMAN Protein disulfide-isomerase A6 OS=Homo sapiens OX=9606 GN=PDIA6 PE=1 SV=1	1	17	17	17	50.9	48.121	2752700	3272900	4059900	4270700	4389500	3749140	2272700	2570900	2398400	2558700	1863900	2332920	1.60706	0.00322755
Q15366	Poly(rC)-binding protein 2	PCBP2	FUNCTION: Single-stranded nucleic acid binding protein that binds preferentially to oligo dC. Major cellular poly(rC)-binding protein. Binds also poly(rU). Negatively regulates cellular antiviral responses mediated by MAVS signaling (PubMed:19881509). It acts as an adapter between MAVS and the E3 ubiquitin ligase ITCH, therefore triggering MAVS ubiquitination and degradation (PubMed:19881509). {E…	sp|Q15366|PCBP2_HUMAN;sp|P57721|PCBP3_HUMAN	sp|Q15366|PCBP2_HUMAN Poly(rC)-binding protein 2 OS=Homo sapiens OX=9606 GN=PCBP2 PE=1 SV=1	2	10	8	8	49.6	38.58	525750	510110	668280	619120	795000	623652	309640	548640	349100	557670	360560	425122	1.467	0.028035
Q15459	Splicing factor 3A subunit 1	SF3A1	FUNCTION: Involved in pre-mRNA splicing as a component of the splicing factor SF3A complex that contributes to the assembly of the 17S U2 snRNP, and the subsequent assembly of the pre-spliceosome 'E' complex and the pre-catalytic spliceosome 'A' complex (PubMed:10882114, PubMed:11533230). Involved in pre-mRNA splicing as a component of pre-catalytic spliceosome 'B' complexes (PubMed:29360106, Pub…	sp|Q15459|SF3A1_HUMAN	sp|Q15459|SF3A1_HUMAN Splicing factor 3A subunit 1 OS=Homo sapiens OX=9606 GN=SF3A1 PE=1 SV=1	1	18	18	18	23.7	88.885	888200	644560	900180	706370	1028500	833562	755560	483520	600160	68387	644800	510485	1.63288	0.0470515
Q16543	Hsp90 co-chaperone Cdc37	CDC37	FUNCTION: Co-chaperone that binds to numerous kinases and promotes their interaction with the Hsp90 complex, resulting in stabilization and promotion of their activity (PubMed:8666233). Inhibits HSP90AA1 ATPase activity (PubMed:23569206). {ECO:0000269|PubMed:23569206, ECO:0000269|PubMed:8666233}.	sp|Q16543|CDC37_HUMAN	sp|Q16543|CDC37_HUMAN Hsp90 co-chaperone Cdc37 OS=Homo sapiens OX=9606 GN=CDC37 PE=1 SV=1	1	9	9	9	31	44.468	738080	872620	1056400	892220	741590	860182	592280	547800	721400	143760	665590	534166	1.61033	0.0242818
Q16555	Dihydropyrimidinase-related protein 2	DPYSL2	FUNCTION: Plays a role in neuronal development and polarity, as well as in axon growth and guidance, neuronal growth cone collapse and cell migration. Necessary for signaling by class 3 semaphorins and subsequent remodeling of the cytoskeleton. May play a role in endocytosis. {ECO:0000269|PubMed:11477421, ECO:0000269|PubMed:15466863, ECO:0000269|PubMed:20801876}.	sp|Q16555|DPYL2_HUMAN	sp|Q16555|DPYL2_HUMAN Dihydropyrimidinase-related protein 2 OS=Homo sapiens OX=9606 GN=DPYSL2 PE=1 SV=1	1	28	25	24	67.5	62.293	2901300	2986200	3150700	2928500	2269400	2847220	3085700	4431200	5230800	3212300	3498000	3891600	0.731632	0.0435621
Q16851	UTP--glucose-1-phosphate uridylyltransferase	UGP2	FUNCTION: Plays a central role as a glucosyl donor in cellular metabolic pathways.	sp|Q16851|UGPA_HUMAN	sp|Q16851|UGPA_HUMAN UTP--glucose-1-phosphate uridylyltransferase OS=Homo sapiens OX=9606 GN=UGP2 PE=1 SV=5	1	18	18	18	47.8	56.94	684890	532270	599570	1011000	1020700	769686	464670	478480	236120	729880	332670	448364	1.71665	0.041849
Q30154	HLA class II histocompatibility antigen, DR beta 5 chain	HLA-DRB5	FUNCTION: Binds peptides derived from antigens that access the endocytic route of antigen presenting cells (APC) and presents them on the cell surface for recognition by the CD4 T-cells. The peptide binding cleft accommodates peptides of 10-30 residues. The peptides presented by MHC class II molecules are generated mostly by degradation of proteins that access the endocytic route, where they are …	sp|Q30154|DRB5_HUMAN	sp|Q30154|DRB5_HUMAN HLA class II histocompatibility antigen, DR beta 5 chain OS=Homo sapiens OX=9606 GN=HLA-DRB5 PE=1 SV=1	1	5	3	1	27.1	30.056	141690	248720	342380	206290	343790	256574	100390	121400	96670	233600	157650	141942	1.8076	0.0396241
Q6P1N9	Putative deoxyribonuclease TATDN1	TATDN1	FUNCTION: Putative deoxyribonuclease. {ECO:0000250}.	sp|Q6P1N9|TATD1_HUMAN	sp|Q6P1N9|TATD1_HUMAN Putative deoxyribonuclease TATDN1 OS=Homo sapiens OX=9606 GN=TATDN1 PE=1 SV=2	1	2	2	2	7.7	33.601			34407	30589	22671	29222.3		20871	15403	12946	9533.5	14688.4	1.98949	0.015608
Q7KZF4	Staphylococcal nuclease domain-containing protein 1	SND1	FUNCTION: Endonuclease that mediates miRNA decay of both protein-free and AGO2-loaded miRNAs (PubMed:28546213, PubMed:18453631). As part of its function in miRNA decay, regulates mRNAs involved in G1-to-S phase transition (PubMed:28546213). Functions as a bridging factor between STAT6 and the basal transcription factor (PubMed:12234934). Plays a role in PIM1 regulation of MYB activity (PubMed:980…	sp|Q7KZF4|SND1_HUMAN	sp|Q7KZF4|SND1_HUMAN Staphylococcal nuclease domain-containing protein 1 OS=Homo sapiens OX=9606 GN=SND1 PE=1 SV=1	1	31	31	31	45.1	102	1497000	1682800	2096600	1283200	2713600	1854640	965790	835200	887600	1170400	1318100	1035418	1.7912	0.015881
Q7RTV0	PHD finger-like domain-containing protein 5A	PHF5A	FUNCTION: Involved with the PAF1 complex (PAF1C) in transcriptional elongation by RNA polymerase II, and in regulation of development and maintenance of embryonic stem cell (ESC) pluripotency. Required for maintenance of ESCs self-renewal and cellular reprogramming of stem cells. Maintains pluripotency by recruiting and stabilizing PAF1C on pluripotency genes loci, and by regulating the expressio…	sp|Q7RTV0|PHF5A_HUMAN	sp|Q7RTV0|PHF5A_HUMAN PHD finger-like domain-containing protein 5A OS=Homo sapiens OX=9606 GN=PHF5A PE=1 SV=1	1	3	3	3	34.5	12.405	170940	122740	138960	127230	193190	150612	114690	102420	81543	54654	147020	100065	1.50514	0.0399538
Q7Z2W4	Zinc finger CCCH-type antiviral protein 1	ZC3HAV1	FUNCTION: Antiviral protein which inhibits the replication of viruses by recruiting the cellular RNA degradation machineries to degrade the viral mRNAs. Binds to a ZAP-responsive element (ZRE) present in the target viral mRNA, recruits cellular poly(A)-specific ribonuclease PARN to remove the poly(A) tail, and the 3'-5' exoribonuclease complex exosome to degrade the RNA body from the 3'-end. It a…	sp|Q7Z2W4|ZCCHV_HUMAN	sp|Q7Z2W4|ZCCHV_HUMAN Zinc finger CCCH-type antiviral protein 1 OS=Homo sapiens OX=9606 GN=ZC3HAV1 PE=1 SV=3	1	12	12	12	22.3	101.43	252070	237760	286340	157260	259050	238496	180840	126120	135640	92197	117570	130473	1.82793	0.00331721
Q8TC12	Retinol dehydrogenase 11	RDH11	FUNCTION: Retinol dehydrogenase with a clear preference for NADP. Displays high activity towards 9-cis, 11-cis and all-trans-retinol, and to a lesser extent on 13-cis-retinol (PubMed:12226107, PubMed:12036956, PubMed:29410696). Exhibits a low reductive activity towards unsaturated medium-chain aldehydes such as cis -6-nonenal and no activity toward nonanal or 4-hydroxy-nonenal (PubMed:15865448). …	sp|Q8TC12|RDH11_HUMAN	sp|Q8TC12|RDH11_HUMAN Retinol dehydrogenase 11 OS=Homo sapiens OX=9606 GN=RDH11 PE=1 SV=2	1	4	4	4	17	35.386		53643	149250	97044	112170	103027	82742	47022	51966	45091	38741	53112.4	1.93979	0.0371759
Q92688	Acidic leucine-rich nuclear phosphoprotein 32 family member B	ANP32B	FUNCTION: Multifunctional protein working as a cell cycle progression factor as well as a cell survival factor. Required for the progression from the G1 to the S phase. Anti-apoptotic protein which functions as a caspase-3 inhibitor. Has no phosphatase 2A (PP2A) inhibitor activity (By similarity). Exhibits histone chaperone properties, stimulating core histones to assemble into a nucleosome. {ECO…	sp|Q92688|AN32B_HUMAN	sp|Q92688|AN32B_HUMAN Acidic leucine-rich nuclear phosphoprotein 32 family member B OS=Homo sapiens OX=9606 GN=ANP32B PE=1 SV=1	1	7	6	6	23.9	28.787	751190	555560	509970	414040	873180	620788	443140	356650	312150	127920	475860	343144	1.80912	0.028037
Q96HY6	DDRGK domain-containing protein 1	DDRGK1	FUNCTION: Protein which interacts with the E3 UFM1-protein ligase UFL1 and one of its substrates TRIP4 and is required for TRIP4 ufmylation. Through TRIP4 ufmylation may regulate nuclear receptors-mediated transcription (PubMed:25219498). May play a role in NF-kappa-B-mediated transcription through regulation of the phosphorylation and the degradation of NFKBIA, the inhibitor of NF-kappa-B (PubMe…	sp|Q96HY6|DDRGK_HUMAN	sp|Q96HY6|DDRGK_HUMAN DDRGK domain-containing protein 1 OS=Homo sapiens OX=9606 GN=DDRGK1 PE=1 SV=2	1	9	9	9	43	35.61	159170	81402	133680	102110	193200	133912	55804	44199	77231	38553	121080	67373.4	1.98762	0.0282855
Q96KP4	Cytosolic non-specific dipeptidase	CNDP2	FUNCTION: Hydrolyzes a variety of dipeptides including L-carnosine but has a strong preference for Cys-Gly (PubMed:19346245). Acts as a functional tumor suppressor in gastric cancer via activation of the mitogen-activated protein kinase (MAPK) pathway. An elevated level of CNDP2 activates the p38 and JNK MAPK pathways to induce cell apoptosis, and a lower level of CNDP2 activates the ERK MAPK pat…	sp|Q96KP4|CNDP2_HUMAN	sp|Q96KP4|CNDP2_HUMAN Cytosolic non-specific dipeptidase OS=Homo sapiens OX=9606 GN=CNDP2 PE=1 SV=2	1	25	25	25	68	52.878	2563500	1820000	1488000	3018400	3464600	2470900	1499400	1621000	1398900	698040	1146600	1272788	1.94133	0.0174447
Q96PK6	RNA-binding protein 14	RBM14	FUNCTION: Isoform 1 may function as a nuclear receptor coactivator, enhancing transcription through other coactivators such as NCOA6 and CITED1. Isoform 2, functions as a transcriptional repressor, modulating transcriptional activities of coactivators including isoform 1, NCOA6 and CITED1 (PubMed:11443112). Regulates centriole biogenesis by suppressing the formation of aberrant centriolar protein…	sp|Q96PK6|RBM14_HUMAN	sp|Q96PK6|RBM14_HUMAN RNA-binding protein 14 OS=Homo sapiens OX=9606 GN=RBM14 PE=1 SV=2	1	10	10	10	17.8	69.491	546720	373090	274470	362180	557480	422788	286760	340480	83816	166300	200010	215473	1.96214	0.0199486
Q96S44	EKC/KEOPS complex subunit TP53RK	TP53RK	FUNCTION: Component of the EKC/KEOPS complex that is required for the formation of a threonylcarbamoyl group on adenosine at position 37 (t(6)A37) in tRNAs that read codons beginning with adenine (PubMed:22912744, PubMed:27903914). The complex is probably involved in the transfer of the threonylcarbamoyl moiety of threonylcarbamoyl-AMP (TC-AMP) to the N6 group of A37 (PubMed:22912744, PubMed:2790…	sp|Q96S44|PRPK_HUMAN	sp|Q96S44|PRPK_HUMAN EKC/KEOPS complex subunit TP53RK OS=Homo sapiens OX=9606 GN=TP53RK PE=1 SV=2	1	3	3	3	19	28.16	57202	82998	61142	47205	111270	71963.4	26760	28317		44321	52876	38068.5	1.89037	0.0472892
Q9BV40	Vesicle-associated membrane protein 8	VAMP8	FUNCTION: SNAREs, soluble N-ethylmaleimide-sensitive factor-attachment protein receptors, are essential proteins for fusion of cellular membranes. SNAREs localized on opposing membranes assemble to form a trans-SNARE complex, an extended, parallel four alpha-helical bundle that drives membrane fusion. VAMP8 is a SNARE involved in autophagy through the direct control of autophagosome membrane fusi…	sp|Q9BV40|VAMP8_HUMAN	sp|Q9BV40|VAMP8_HUMAN Vesicle-associated membrane protein 8 OS=Homo sapiens OX=9606 GN=VAMP8 PE=1 SV=1	1	2	2	2	24	11.438		121700	98986	81226	82631	96135.8	46579	34266			70842	50562.3	1.90133	0.0245033
Q9HB71	Calcyclin-binding protein	CACYBP	FUNCTION: May be involved in calcium-dependent ubiquitination and subsequent proteasomal degradation of target proteins. Probably serves as a molecular bridge in ubiquitin E3 complexes. Participates in the ubiquitin-mediated degradation of beta-catenin (CTNNB1). {ECO:0000269|PubMed:16085652}.	sp|Q9HB71|CYBP_HUMAN	sp|Q9HB71|CYBP_HUMAN Calcyclin-binding protein OS=Homo sapiens OX=9606 GN=CACYBP PE=1 SV=2	1	11	11	11	67.1	26.21	457980	420640	246520	569970	409630	420948	361070	345810	127150	167820	246490	249668	1.68603	0.0397472
Q9NR12	PDZ and LIM domain protein 7	PDLIM7	FUNCTION: May function as a scaffold on which the coordinated assembly of proteins can occur. May play a role as an adapter that, via its PDZ domain, localizes LIM-binding proteins to actin filaments of both skeletal muscle and nonmuscle tissues. Involved in both of the two fundamental mechanisms of bone formation, direct bone formation (e.g. embryonic flat bones mandible and cranium), and endoch…	sp|Q9NR12|PDLI7_HUMAN	sp|Q9NR12|PDLI7_HUMAN PDZ and LIM domain protein 7 OS=Homo sapiens OX=9606 GN=PDLIM7 PE=1 SV=1	1	22	22	22	53.8	49.844	3069500	1892500	1602800	1575300	107050	1649430	3199400	4712100	2801800	2363300	3090100	3233340	0.510132	0.0332775
Q9NRX4	14 kDa phosphohistidine phosphatase	PHPT1	FUNCTION: Exhibits phosphohistidine phosphatase activity. {ECO:0000269|PubMed:19836471, ECO:0000269|PubMed:25574816}.	sp|Q9NRX4|PHP14_HUMAN	sp|Q9NRX4|PHP14_HUMAN 14 kDa phosphohistidine phosphatase OS=Homo sapiens OX=9606 GN=PHPT1 PE=1 SV=1	1	5	5	5	52	13.832	849390	569500	632920	577580	552250	636328	1302300	1008100	885560	592430	905410	938760	0.677839	0.0441112
Q9NVA2	Septin-11	SEPTIN11	FUNCTION: Filament-forming cytoskeletal GTPase. May play a role in cytokinesis (Potential). May play a role in the cytoarchitecture of neurons, including dendritic arborization and dendritic spines, and in GABAergic synaptic connectivity (By similarity). During Listeria monocytogenes infection, not required for the bacterial entry process, but restricts its efficacy. {ECO:0000250, ECO:0000269|Pub…	sp|Q9NVA2|SEP11_HUMAN	sp|Q9NVA2|SEP11_HUMAN Septin-11 OS=Homo sapiens OX=9606 GN=SEPTIN11 PE=1 SV=3	1	17	17	11	40.3	49.398	1501400	1271400	1517900	1583700	670890	1309058	2015600	1666500	2523300	1322600	2474200	2000440	0.654385	0.0419143
Q9UL46	Proteasome activator complex subunit 2	PSME2	FUNCTION: Implicated in immunoproteasome assembly and required for efficient antigen processing. The PA28 activator complex enhances the generation of class I binding peptides by altering the cleavage pattern of the proteasome.	sp|Q9UL46|PSME2_HUMAN	sp|Q9UL46|PSME2_HUMAN Proteasome activator complex subunit 2 OS=Homo sapiens OX=9606 GN=PSME2 PE=1 SV=4	1	12	12	12	61.5	27.401	520090	1632100	1790600	1803000	2494400	1648038	507220	817130	1046000	1058400	937950	873340	1.88705	0.0492593
Q9UMR2	ATP-dependent RNA helicase DDX19B	DDX19B	FUNCTION: ATP-dependent RNA helicase involved in mRNA export from the nucleus (PubMed:10428971). Rather than unwinding RNA duplexes, DDX19B functions as a remodeler of ribonucleoprotein particles, whereby proteins bound to nuclear mRNA are dissociated and replaced by cytoplasmic mRNA binding proteins (PubMed:10428971). {ECO:0000269|PubMed:10428971}.	sp|Q9UMR2|DD19B_HUMAN	sp|Q9UMR2|DD19B_HUMAN ATP-dependent RNA helicase DDX19B OS=Homo sapiens OX=9606 GN=DDX19B PE=1 SV=1	1	6	6	2	20.3	53.926	190800	196950	254320	213560	266250	224376	149180	200360	215360	102570	130320	159558	1.40623	0.037968
Q9UQ80	Proliferation-associated protein 2G4	PA2G4	FUNCTION: May play a role in a ERBB3-regulated signal transduction pathway. Seems be involved in growth regulation. Acts a corepressor of the androgen receptor (AR) and is regulated by the ERBB3 ligand neuregulin-1/heregulin (HRG). Inhibits transcription of some E2F1-regulated promoters, probably by recruiting histone acetylase (HAT) activity. Binds RNA. Associates with 28S, 18S and 5.8S mature r…	sp|Q9UQ80|PA2G4_HUMAN	sp|Q9UQ80|PA2G4_HUMAN Proliferation-associated protein 2G4 OS=Homo sapiens OX=9606 GN=PA2G4 PE=1 SV=3	1	17	17	17	56.6	43.786	1278200	1524500	1242700	1778000	2091200	1582920	1011100	1273000	1273700	570660	1245400	1074772	1.4728	0.041203
Q9Y224	RNA transcription, translation and transport factor protein	RTRAF	FUNCTION: RNA-binding protein involved in modulation of mRNA transcription by Polymerase II (PubMed:16950395). Component of the tRNA-splicing ligase complex and is required for tRNA ligation (PubMed:24870230). May be required for RNA transport (PubMed:24608264). {ECO:0000269|PubMed:16950395, ECO:0000269|PubMed:24608264, ECO:0000269|PubMed:24870230}.; FUNCTION: (Microbial infection) In case of inf…	sp|Q9Y224|RTRAF_HUMAN	sp|Q9Y224|RTRAF_HUMAN RNA transcription, translation and transport factor protein OS=Homo sapiens OX=9606 GN=RTRAF PE=1 SV=1	1	10	10	10	52.5	28.068	359640	264030	524180	430410	668080	449268	225400	331430	367420	195140	222150	268308	1.67445	0.0472104
Q9Y285	Phenylalanine--tRNA ligase alpha subunit	FARSA		sp|Q9Y285|SYFA_HUMAN	sp|Q9Y285|SYFA_HUMAN Phenylalanine--tRNA ligase alpha subunit OS=Homo sapiens OX=9606 GN=FARSA PE=1 SV=3	1	8	8	8	22.2	57.563	329790	224970	224420	210830	355910	269184	239130	148810	177440	77346	154480	159441	1.6883	0.0254937
Q9Y2X3	Nucleolar protein 58	NOP58	FUNCTION: Required for 60S ribosomal subunit biogenesis (By similarity). Core component of box C/D small nucleolar ribonucleoprotein (snoRNP) particles. Required for the biogenesis of box C/D snoRNAs such as U3, U8 and U14 snoRNAs. {ECO:0000250, ECO:0000269|PubMed:15574333, ECO:0000269|PubMed:17636026, ECO:0000269|PubMed:19620283}.	sp|Q9Y2X3|NOP58_HUMAN	sp|Q9Y2X3|NOP58_HUMAN Nucleolar protein 58 OS=Homo sapiens OX=9606 GN=NOP58 PE=1 SV=1	1	12	12	12	29.5	59.578	314000	347190	387420	204330	543730	359334	161640	225020	238290	52156	297990	195019	1.84256	0.0450575
Q9Y490	Talin-1	TLN1	FUNCTION: Probably involved in connections of major cytoskeletal structures to the plasma membrane. High molecular weight cytoskeletal protein concentrated at regions of cell-substratum contact and, in lymphocytes, at cell-cell contacts (By similarity). {ECO:0000250}.	sp|Q9Y490|TLN1_HUMAN	sp|Q9Y490|TLN1_HUMAN Talin-1 OS=Homo sapiens OX=9606 GN=TLN1 PE=1 SV=3	1	112	112	105	61	269.76	11891000	12317000	15519000	11555000	6144700	11485340	11043000	17452000	17150000	21900000	18595000	17228000	0.666667	0.0384016
Q9Y625	Glypican-6	GPC6	FUNCTION: Cell surface proteoglycan that bears heparan sulfate. Putative cell surface coreceptor for growth factors, extracellular matrix proteins, proteases and anti-proteases (By similarity). Enhances migration and invasion of cancer cells through WNT5A signaling. {ECO:0000250, ECO:0000269|PubMed:21871017}.	sp|Q9Y625|GPC6_HUMAN;sp|O75487|GPC4_HUMAN	sp|Q9Y625|GPC6_HUMAN Glypican-6 OS=Homo sapiens OX=9606 GN=GPC6 PE=1 SV=1	2	4	4	4	12.3	62.735	51997	20422	20063	19205		27921.8	49968	67468	38738	65909	50580	54532.6	0.512019	0.0246926
Q9Y6E0	Serine/threonine-protein kinase 24	STK24	FUNCTION: Serine/threonine-protein kinase that acts on both serine and threonine residues and promotes apoptosis in response to stress stimuli and caspase activation. Mediates oxidative-stress-induced cell death by modulating phosphorylation of JNK1-JNK2 (MAPK8 and MAPK9), p38 (MAPK11, MAPK12, MAPK13 and MAPK14) during oxidative stress. Plays a role in a staurosporine-induced caspase-independent …	sp|Q9Y6E0|STK24_HUMAN	sp|Q9Y6E0|STK24_HUMAN Serine/threonine-protein kinase 24 OS=Homo sapiens OX=9606 GN=STK24 PE=1 SV=1	1	11	11	6	28.9	49.307	234470	340290	331220	303200	344820	310800	132060	221070	288220	175500	236400	210650	1.47543	0.0174935
A0A075B6H7	Probable non-functional immunoglobulin kappa variable 3-7	IGKV3-7	FUNCTION: Probable non-functional open reading frame (ORF) of V region of the variable domain of immunoglobulin light chains (PubMed:24600447). Non-functional ORF generally cannot participate in the synthesis of a productive immunoglobulin chain due to altered V-(D)-J or switch recombination and/or splicing site (at mRNA level) and/or conserved amino acid change (protein level) (PubMed:9619395). …	sp|A0A075B6H7|KV37_HUMAN;sp|A0A0C4DH55|KVD07_HUMAN	sp|A0A075B6H7|KV37_HUMAN Probable non-functional immunoglobulin kappa variable 3-7 OS=Homo sapiens OX=9606 GN=IGKV3-7 PE=1 SV=1;sp|A0A0C4DH55|KVD07_HUMAN Immunoglobulin kappa variable 3D-7 OS=Homo sapiens OX=9606 GN=IGKV3D-7 PE=3 SV=5	2	2	2	1	23.3	12.783	362740	226580	336430	231210	170340	265460	266390	56143	1272400	499310	833100	585469	0.453415	0.179975
A0A075B6I0	Immunoglobulin lambda variable 8-61	IGLV8-61	FUNCTION: V region of the variable domain of immunoglobulin light chains that participates in the antigen recognition (PubMed:24600447). Immunoglobulins, also known as antibodies, are membrane-bound or secreted glycoproteins produced by B lymphocytes. In the recognition phase of humoral immunity, the membrane-bound immunoglobulins serve as receptors which, upon binding of a specific antigen, trig…	sp|A0A075B6I0|LV861_HUMAN	sp|A0A075B6I0|LV861_HUMAN Immunoglobulin lambda variable 8-61 OS=Homo sapiens OX=9606 GN=IGLV8-61 PE=3 SV=7	1	2	2	2	13.1	12.814	142550	64493	28150	116160	61916	82653.8	263080	37775	30183	340280	241310	182526	0.452834	0.16936
P04211	Immunoglobulin lambda variable 7-43	IGLV7-43	FUNCTION: V region of the variable domain of immunoglobulin light chains that participates in the antigen recognition (PubMed:24600447). Immunoglobulins, also known as antibodies, are membrane-bound or secreted glycoproteins produced by B lymphocytes. In the recognition phase of humoral immunity, the membrane-bound immunoglobulins serve as receptors which, upon binding of a specific antigen, trig…	sp|P04211|LV743_HUMAN;sp|A0A075B6I9|LV746_HUMAN	sp|P04211|LV743_HUMAN Immunoglobulin lambda variable 7-43 OS=Homo sapiens OX=9606 GN=IGLV7-43 PE=3 SV=2;sp|A0A075B6I9|LV746_HUMAN Immunoglobulin lambda variable 7-46 OS=Homo sapiens OX=9606 GN=IGLV7-46 PE=3 SV=4	2	2	2	2	13.7	12.451	119900	100500	76779	84772	97994	95989	140150	82148	118240	124860	181770	129434	0.741608	0.0968519
A0A075B6K4	Immunoglobulin lambda variable 3-10	IGLV3-10	FUNCTION: V region of the variable domain of immunoglobulin light chains that participates in the antigen recognition (PubMed:24600447). Immunoglobulins, also known as antibodies, are membrane-bound or secreted glycoproteins produced by B lymphocytes. In the recognition phase of humoral immunity, the membrane-bound immunoglobulins serve as receptors which, upon binding of a specific antigen, trig…	sp|A0A075B6K4|LV310_HUMAN;sp|P01715|LV301_HUMAN	sp|A0A075B6K4|LV310_HUMAN Immunoglobulin lambda variable 3-10 OS=Homo sapiens OX=9606 GN=IGLV3-10 PE=3 SV=2	2	4	4	3	27.8	12.441	343240	301420	404720	264260	111450	285018	1056400	220940	511680	611310	427170	565500	0.504011	0.0928738
A0A0C4DH68	Immunoglobulin kappa variable 2-24	IGKV2-24	FUNCTION: V region of the variable domain of immunoglobulin light chains that participates in the antigen recognition (PubMed:24600447). Immunoglobulins, also known as antibodies, are membrane-bound or secreted glycoproteins produced by B lymphocytes. In the recognition phase of humoral immunity, the membrane-bound immunoglobulins serve as receptors which, upon binding of a specific antigen, trig…	sp|A0A0C4DH68|KV224_HUMAN;sp|A0A075B6R9|KVD24_HUMAN	sp|A0A0C4DH68|KV224_HUMAN Immunoglobulin kappa variable 2-24 OS=Homo sapiens OX=9606 GN=IGKV2-24 PE=3 SV=1;sp|A0A075B6R9|KVD24_HUMAN Probable non-functional immunoglobulin kappa variable 2D-24 OS=Homo sapiens OX=9606 GN=IGKV2D-24 PE=1 SV=1	2	2	2	2	16.7	13.079	76423	121740	221930	92878	59686	114531	186090	104010	330590	209150	191020	204172	0.560955	0.0894412
A0A075B6S2	Immunoglobulin kappa variable 2D-29	IGKV2D-29	FUNCTION: V region of the variable domain of immunoglobulin light chains that participates in the antigen recognition (PubMed:24600447). Immunoglobulins, also known as antibodies, are membrane-bound or secreted glycoproteins produced by B lymphocytes. In the recognition phase of humoral immunity, the membrane-bound immunoglobulins serve as receptors which, upon binding of a specific antigen, trig…	sp|A0A075B6S2|KVD29_HUMAN;sp|A2NJV5|KV229_HUMAN;sp|A0A0A0MRZ7|KVD26_HUMAN	sp|A0A075B6S2|KVD29_HUMAN Immunoglobulin kappa variable 2D-29 OS=Homo sapiens OX=9606 GN=IGKV2D-29 PE=3 SV=1;sp|A2NJV5|KV229_HUMAN Immunoglobulin kappa variable 2-29 OS=Homo sapiens OX=9606 GN=IGKV2-29 PE=3 SV=2;sp|A0A0A0MRZ7|KVD26_HUMAN Immunoglobulin kap	3	3	3	2	25.8	13.143	300800	543750	981790	1227200	565880	723884	509690	483590	1578100	1456300	2363200	1278176	0.566341	0.195326
A0A0C4DH67	Immunoglobulin kappa variable 1-8	IGKV1-8	FUNCTION: V region of the variable domain of immunoglobulin light chains that participates in the antigen recognition (PubMed:24600447). Immunoglobulins, also known as antibodies, are membrane-bound or secreted glycoproteins produced by B lymphocytes. In the recognition phase of humoral immunity, the membrane-bound immunoglobulins serve as receptors which, upon binding of a specific antigen, trig…	sp|A0A0C4DH67|KV108_HUMAN;sp|A0A0C4DH69|KV109_HUMAN;sp|A0A075B6S5|KV127_HUMAN	sp|A0A0C4DH67|KV108_HUMAN Immunoglobulin kappa variable 1-8 OS=Homo sapiens OX=9606 GN=IGKV1-8 PE=3 SV=1;sp|A0A0C4DH69|KV109_HUMAN Immunoglobulin kappa variable 1-9 OS=Homo sapiens OX=9606 GN=IGKV1-9 PE=3 SV=1;sp|A0A075B6S5|KV127_HUMAN Immunoglobulin kappa	3	1	1	1	13.9	12.537	132230	44460	62689	360140	101390	140182	202980	99316	133720	272630	204320	182593	0.767727	0.529849
P04433	Immunoglobulin kappa variable 3-11	IGKV3-11	FUNCTION: V region of the variable domain of immunoglobulin light chains that participates in the antigen recognition (PubMed:24600447). Immunoglobulins, also known as antibodies, are membrane-bound or secreted glycoproteins produced by B lymphocytes. In the recognition phase of humoral immunity, the membrane-bound immunoglobulins serve as receptors which, upon binding of a specific antigen, trig…	sp|P04433|KV311_HUMAN;sp|A0A0A0MRZ8|KVD11_HUMAN	sp|P04433|KV311_HUMAN Immunoglobulin kappa variable 3-11 OS=Homo sapiens OX=9606 GN=IGKV3-11 PE=1 SV=1;sp|A0A0A0MRZ8|KVD11_HUMAN Immunoglobulin kappa variable 3D-11 OS=Homo sapiens OX=9606 GN=IGKV3D-11 PE=3 SV=6	2	1	1	1	7.8	12.575	167290	91854	65973	37336	53440	83178.6	6812.7	95728	14931		20264	34433.9	2.4156	0.166843
P0DPI2	Glutamine amidotransferase-like class 1 domain-containing protein 3, mitochondrial	GATD3		sp|P0DPI2|GAL3A_HUMAN;sp|A0A0B4J2D5|GAL3B_HUMAN	sp|P0DPI2|GAL3A_HUMAN Glutamine amidotransferase-like class 1 domain-containing protein 3, mitochondrial OS=Homo sapiens OX=9606 GN=GATD3 PE=1 SV=1;sp|A0A0B4J2D5|GAL3B_HUMAN Putative glutamine amidotransferase-like class 1 domain-containing protein 3B, mit	2	6	6	6	41.4	28.17	269110	400520	632450	285480	448340	407180	124510	395190	541790	147360	35074	248785	1.63668	0.206132
A0A0C4DH25	Immunoglobulin kappa variable 3D-20	IGKV3D-20	FUNCTION: V region of the variable domain of immunoglobulin light chains that participates in the antigen recognition (PubMed:24600447). Immunoglobulins, also known as antibodies, are membrane-bound or secreted glycoproteins produced by B lymphocytes. In the recognition phase of humoral immunity, the membrane-bound immunoglobulins serve as receptors which, upon binding of a specific antigen, trig…	sp|A0A0C4DH25|KVD20_HUMAN	sp|A0A0C4DH25|KVD20_HUMAN Immunoglobulin kappa variable 3D-20 OS=Homo sapiens OX=9606 GN=IGKV3D-20 PE=3 SV=1	1	3	3	1	27.6	12.515	2731600	1167000	1235400	3298200	1103800	1907200	2069500	1191700	3123200	3508600	3008300	2580260	0.73915	0.312214
A0A0C4DH31	Immunoglobulin heavy variable 1-18	IGHV1-18	FUNCTION: V region of the variable domain of immunoglobulin heavy chains that participates in the antigen recognition (PubMed:24600447). Immunoglobulins, also known as antibodies, are membrane-bound or secreted glycoproteins produced by B lymphocytes. In the recognition phase of humoral immunity, the membrane-bound immunoglobulins serve as receptors which, upon binding of a specific antigen, trig…	sp|A0A0C4DH31|HV118_HUMAN	sp|A0A0C4DH31|HV118_HUMAN Immunoglobulin heavy variable 1-18 OS=Homo sapiens OX=9606 GN=IGHV1-18 PE=3 SV=1	1	1	1	1	14.5	12.82	68059	111900	78969	115960		93722	124370	70312	109350		184290	122080	0.767707	0.325484
A0A0C4DH33	Immunoglobulin heavy variable 1-24	IGHV1-24	FUNCTION: V region of the variable domain of immunoglobulin heavy chains that participates in the antigen recognition (PubMed:24600447). Immunoglobulins, also known as antibodies, are membrane-bound or secreted glycoproteins produced by B lymphocytes. In the recognition phase of humoral immunity, the membrane-bound immunoglobulins serve as receptors which, upon binding of a specific antigen, trig…	sp|A0A0C4DH33|HV124_HUMAN	sp|A0A0C4DH33|HV124_HUMAN Immunoglobulin heavy variable 1-24 OS=Homo sapiens OX=9606 GN=IGHV1-24 PE=3 SV=1	1	1	1	1	17.1	12.824	27492	979.22	1045.5			9838.91	27809	824.62		964.97		9866.2	0.997234	0.998374
A0A0C4DH38	Immunoglobulin heavy variable 5-51	IGHV5-51	FUNCTION: V region of the variable domain of immunoglobulin heavy chains that participates in the antigen recognition (PubMed:24600447). Immunoglobulins, also known as antibodies, are membrane-bound or secreted glycoproteins produced by B lymphocytes. In the recognition phase of humoral immunity, the membrane-bound immunoglobulins serve as receptors which, upon binding of a specific antigen, trig…	sp|A0A0C4DH38|HV551_HUMAN	sp|A0A0C4DH38|HV551_HUMAN Immunoglobulin heavy variable 5-51 OS=Homo sapiens OX=9606 GN=IGHV5-51 PE=3 SV=1	1	1	1	1	12.8	12.674	114360	187380	195320	214160	178430	177930	172880	120260	386420	443200	406700	305892	0.581676	0.0980255
A0A0C4DH72	Immunoglobulin kappa variable 1-6	IGKV1-6	FUNCTION: V region of the variable domain of immunoglobulin light chains that participates in the antigen recognition (PubMed:24600447). Immunoglobulins, also known as antibodies, are membrane-bound or secreted glycoproteins produced by B lymphocytes. In the recognition phase of humoral immunity, the membrane-bound immunoglobulins serve as receptors which, upon binding of a specific antigen, trig…	sp|A0A0C4DH72|KV106_HUMAN;sp|P01599|KV117_HUMAN;sp|P04432|KVD39_HUMAN;sp|P01611|KVD12_HUMAN;sp|P01597|KV139_HUMAN;sp|A0A0C4DH73|KV112_HUMAN	sp|A0A0C4DH72|KV106_HUMAN Immunoglobulin kappa variable 1-6 OS=Homo sapiens OX=9606 GN=IGKV1-6 PE=3 SV=1;sp|P01599|KV117_HUMAN Immunoglobulin kappa variable 1-17 OS=Homo sapiens OX=9606 GN=IGKV1-17 PE=1 SV=2;sp|P04432|KVD39_HUMAN Immunoglobulin kappa varia	6	2	2	2	23.9	12.697	254070	186110	81075	230810	84447	167302	352140	188500	229250	253770	282010	261134	0.640676	0.0727529
A0AV96	RNA-binding protein 47	RBM47		sp|A0AV96|RBM47_HUMAN;sp|Q8TBY0|RBM46_HUMAN;sp|Q9NQ94|A1CF_HUMAN	sp|A0AV96|RBM47_HUMAN RNA-binding protein 47 OS=Homo sapiens OX=9606 GN=RBM47 PE=1 SV=2	3	4	4	4	9.4	64.098	16619	24074	18665	34957	99938	38850.6		12146	12448		7783.9	10792.6	3.59973	0.226595
A0AVT1	Ubiquitin-like modifier-activating enzyme 6	UBA6	FUNCTION: Activates ubiquitin by first adenylating its C-terminal glycine residue with ATP, and thereafter linking this residue to the side chain of a cysteine residue in E1, yielding a ubiquitin-E1 thioester and free AMP. Specific for ubiquitin, does not activate ubiquitin-like peptides. Differs from UBE1 in its specificity for substrate E2 charging. Does not charge cell cycle E2s, such as CDC34…	sp|A0AVT1|UBA6_HUMAN	sp|A0AVT1|UBA6_HUMAN Ubiquitin-like modifier-activating enzyme 6 OS=Homo sapiens OX=9606 GN=UBA6 PE=1 SV=1	1	9	9	9	14.9	117.97	5863.4	62128	232510	118100	141960	112112	16581	30111	201530	10534	5523.4	52855.9	2.12109	0.299961
A0FGR8	Extended synaptotagmin-2	ESYT2	FUNCTION: Tethers the endoplasmic reticulum to the cell membrane and promotes the formation of appositions between the endoplasmic reticulum and the cell membrane. Binds glycerophospholipids in a barrel-like domain and may play a role in cellular lipid transport. Plays a role in FGF signaling via its role in the rapid internalization of FGFR1 that has been activated by FGF1 binding; this occurs m…	sp|A0FGR8|ESYT2_HUMAN	sp|A0FGR8|ESYT2_HUMAN Extended synaptotagmin-2 OS=Homo sapiens OX=9606 GN=ESYT2 PE=1 SV=1	1	8	8	8	12.5	102.36	128050	150150	115850	31605	88595	102850	21851	38629	48529	69826	102400	56247	1.82854	0.0957444
A0M8Q6	Immunoglobulin lambda constant 7	IGLC7	FUNCTION: Constant region of immunoglobulin light chains. Immunoglobulins, also known as antibodies, are membrane-bound or secreted glycoproteins produced by B lymphocytes. In the recognition phase of humoral immunity, the membrane-bound immunoglobulins serve as receptors which, upon binding of a specific antigen, trigger the clonal expansion and differentiation of B lymphocytes into immunoglobul…	sp|A0M8Q6|IGLC7_HUMAN	sp|A0M8Q6|IGLC7_HUMAN Immunoglobulin lambda constant 7 OS=Homo sapiens OX=9606 GN=IGLC7 PE=1 SV=3	1	4	2	2	50.9	11.253	63505	3120.6	422070	48696	11863	109851	87358	5535.5	1661200	17443	9193.4	356146	0.308444	0.484456
A0MZ66	Shootin-1	SHTN1	FUNCTION: Involved in the generation of internal asymmetric signals required for neuronal polarization and neurite outgrowth. Mediates netrin-1-induced F-actin-substrate coupling or 'clutch engagement' within the axon growth cone through activation of CDC42, RAC1 and PAK1-dependent signaling pathway, thereby converting the F-actin retrograde flow into traction forces, concomitantly with filopodiu…	sp|A0MZ66|SHOT1_HUMAN	sp|A0MZ66|SHOT1_HUMAN Shootin-1 OS=Homo sapiens OX=9606 GN=SHTN1 PE=1 SV=4	1	12	12	12	27.7	71.639	471250	169640	73270	164600	160520	207856	275030	93752	45346	27823	202810	128952	1.61188	0.37049
A1L0T0	2-hydroxyacyl-CoA lyase 2	ILVBL	FUNCTION: Endoplasmic reticulum 2-OH acyl-CoA lyase involved in the cleavage (C1 removal) reaction in the fatty acid alpha-oxydation in a thiamine pyrophosphate (TPP)-dependent manner. Involved in the phytosphingosine degradation pathway. {ECO:0000269|PubMed:28289220}.	sp|A1L0T0|HACL2_HUMAN	sp|A1L0T0|HACL2_HUMAN 2-hydroxyacyl-CoA lyase 2 OS=Homo sapiens OX=9606 GN=ILVBL PE=1 SV=2	1	7	7	7	18.8	67.867	10023	60601	37568	48348	47144	40736.8	15033	176750	50213	17386	39200	59716.4	0.682171	0.559596
A1L4H1	Soluble scavenger receptor cysteine-rich domain-containing protein SSC5D	SSC5D	FUNCTION: Binds to extracellular matrix proteins. Binds to pathogen-associated molecular patterns (PAMPs) present on the cell walls of Gram-positive and Gram-negative bacteria and fungi, behaving as a pattern recognition receptor (PRR). Induces bacterial and fungal aggregation and subsequent inhibition of PAMP-induced cytokine release. Does not possess intrinsic bactericidal activity. May play a …	sp|A1L4H1|SRCRL_HUMAN	sp|A1L4H1|SRCRL_HUMAN Soluble scavenger receptor cysteine-rich domain-containing protein SSC5D OS=Homo sapiens OX=9606 GN=SSC5D PE=1 SV=3	1	6	6	6	7.2	165.74	17585	43220	16646	32330		27445.2	26708	146530	68652	33734	57110	66546.8	0.41242	0.160263
A1X283	SH3 and PX domain-containing protein 2B	SH3PXD2B	FUNCTION: Adapter protein involved in invadopodia and podosome formation and extracellular matrix degradation. Binds matrix metalloproteinases (ADAMs), NADPH oxidases (NOXs) and phosphoinositides. Acts as an organizer protein that allows NOX1- or NOX3-dependent reactive oxygen species (ROS) generation and ROS localization. Plays a role in mitotic clonal expansion during the immediate early stage …	sp|A1X283|SPD2B_HUMAN	sp|A1X283|SPD2B_HUMAN SH3 and PX domain-containing protein 2B OS=Homo sapiens OX=9606 GN=SH3PXD2B PE=1 SV=3	1	3	3	3	5.7	101.58	90869	28123		108150	4339.6	57870.4	119180	12508	8946.3		6213.9	36712.1	1.57633	0.588494
A4QPH2	Putative phosphatidylinositol 4-kinase alpha-like protein P2	PI4KAP2		sp|A4QPH2|PI4P2_HUMAN;sp|P42356|PI4KA_HUMAN	sp|A4QPH2|PI4P2_HUMAN Putative phosphatidylinositol 4-kinase alpha-like protein P2 OS=Homo sapiens OX=9606 GN=PI4KAP2 PE=5 SV=3;sp|P42356|PI4KA_HUMAN Phosphatidylinositol 4-kinase alpha OS=Homo sapiens OX=9606 GN=PI4KA PE=1 SV=4	2	1	1	1	3.4	66.944		609.49	29005	9565.8		13060.1	2380.6	1162.2	2065.2			1869.33	6.9865	0.253102
A5YKK6	CCR4-NOT transcription complex subunit 1	CNOT1	FUNCTION: Scaffolding component of the CCR4-NOT complex which is one of the major cellular mRNA deadenylases and is linked to various cellular processes including bulk mRNA degradation, miRNA-mediated repression, translational repression during translational initiation and general transcription regulation. Additional complex functions may be a consequence of its influence on mRNA expression. Its …	sp|A5YKK6|CNOT1_HUMAN	sp|A5YKK6|CNOT1_HUMAN CCR4-NOT transcription complex subunit 1 OS=Homo sapiens OX=9606 GN=CNOT1 PE=1 SV=2	1	8	8	8	4.3	266.94	44568	28018	76574	50045	184030	76647	18583	43028	124170	41627	79449	61371.4	1.2489	0.660628
A6NDG6	Glycerol-3-phosphate phosphatase	PGP	FUNCTION: Glycerol-3-phosphate phosphatase hydrolyzing glycerol-3-phosphate into glycerol. Thereby, regulates the cellular levels of glycerol-3-phosphate a metabolic intermediate of glucose, lipid and energy metabolism. Was also shown to have a 2-phosphoglycolate phosphatase activity and a tyrosine-protein phosphatase activity. However, their physiological relevance is unclear (PubMed:26755581). …	sp|A6NDG6|PGP_HUMAN	sp|A6NDG6|PGP_HUMAN Glycerol-3-phosphate phosphatase OS=Homo sapiens OX=9606 GN=PGP PE=1 SV=1	1	1	1	1	5	34.006	42430	58689		61377	11903	43599.8	2909.4	33693	5901.5	9031.7	69888	24284.7	1.79536	0.30534
A6NDU8	UPF0600 protein C5orf51	C5orf51		sp|A6NDU8|CE051_HUMAN	sp|A6NDU8|CE051_HUMAN UPF0600 protein C5orf51 OS=Homo sapiens OX=9606 GN=C5orf51 PE=1 SV=1	1	1	1	1	9.9	33.62	6546.2	4118.9	25384		11456	11876.3	5910.1	7931	2160.7	9205	12594	7560.16	1.5709	0.380782
A6NHL2	Tubulin alpha chain-like 3	TUBAL3	FUNCTION: Tubulin is the major constituent of microtubules. It binds two moles of GTP, one at an exchangeable site on the beta chain and one at a non-exchangeable site on the alpha chain (By similarity). {ECO:0000250}.	sp|A6NHL2|TBAL3_HUMAN	sp|A6NHL2|TBAL3_HUMAN Tubulin alpha chain-like 3 OS=Homo sapiens OX=9606 GN=TUBAL3 PE=1 SV=2	1	5	1	1	10.3	49.908		57720	61335	60768	66644	61616.8	112660	1055.9	5221.1			39645.7	1.55419	0.505412
A8MVU1	Putative neutrophil cytosol factor 1C	NCF1C	FUNCTION: May be required for activation of the latent NADPH oxidase (necessary for superoxide production). {ECO:0000250}.	sp|A8MVU1|NCF1C_HUMAN;sp|P14598|NCF1_HUMAN;sp|A6NI72|NCF1B_HUMAN	sp|A8MVU1|NCF1C_HUMAN Putative neutrophil cytosol factor 1C OS=Homo sapiens OX=9606 GN=NCF1C PE=5 SV=1;sp|P14598|NCF1_HUMAN Neutrophil cytosol factor 1 OS=Homo sapiens OX=9606 GN=NCF1 PE=1 SV=4;sp|A6NI72|NCF1B_HUMAN Putative neutrophil cytosol factor 1B OS	3	2	2	2	7.9	41.85	1343.3	14220	56813	36419	11433	24045.7	24503		4257.8	5972.9	40790	18880.9	1.27354	0.715977
A6NMZ7	Collagen alpha-6(VI) chain	COL6A6	FUNCTION: Collagen VI acts as a cell-binding protein. {ECO:0000250}.	sp|A6NMZ7|CO6A6_HUMAN	sp|A6NMZ7|CO6A6_HUMAN Collagen alpha-6(VI) chain OS=Homo sapiens OX=9606 GN=COL6A6 PE=1 SV=2	1	2	2	2	1.3	247.17	273470	576720	20182	60441	426170	271397	1202200	18094	328870		651520	550171	0.493295	0.306187
A8K7I4	Calcium-activated chloride channel regulator 1	CLCA1	FUNCTION: May be involved in mediating calcium-activated chloride conductance. May play critical roles in goblet cell metaplasia, mucus hypersecretion, cystic fibrosis and AHR. May be involved in the regulation of mucus production and/or secretion by goblet cells. Involved in the regulation of tissue inflammation in the innate immune response. May play a role as a tumor suppressor. Induces MUC5AC…	sp|A8K7I4|CLCA1_HUMAN	sp|A8K7I4|CLCA1_HUMAN Calcium-activated chloride channel regulator 1 OS=Homo sapiens OX=9606 GN=CLCA1 PE=1 SV=3	1	23	23	23	34.5	100.22	4692.1	3485500	34770	51789	227810	760912	7493.5	4418900	18479	17428	15623	895585	0.849626	0.906772
P62308	Small nuclear ribonucleoprotein G	SNRPG	FUNCTION: Plays role in pre-mRNA splicing as core component of the SMN-Sm complex that mediates spliceosomal snRNP assembly and as component of the spliceosomal U1, U2, U4 and U5 small nuclear ribonucleoproteins (snRNPs), the building blocks of the spliceosome (PubMed:11991638, PubMed:18984161, PubMed:19325628, PubMed:23333303, PubMed:25555158, PubMed:26912367, PubMed:28502770, PubMed:28781166, P…	sp|P62308|RUXG_HUMAN;sp|A8MWD9|RUXGL_HUMAN	sp|P62308|RUXG_HUMAN Small nuclear ribonucleoprotein G OS=Homo sapiens OX=9606 GN=SNRPG PE=1 SV=1;sp|A8MWD9|RUXGL_HUMAN Putative small nuclear ribonucleoprotein G-like protein 15 OS=Homo sapiens OX=9606 GN=SNRPGP15 PE=5 SV=2	2	3	3	3	35.5	8.496	346930	193010	48842	2413.1	249290	168097	198900	135450	58732	15460	12216	84151.6	1.99755	0.28469
C4AMC7	Putative WAS protein family homolog 3	WASH3P	FUNCTION: Acts as a nucleation-promoting factor at the surface of endosomes, where it recruits and activates the Arp2/3 complex to induce actin polymerization, playing a key role in the fission of tubules that serve as transport intermediates during endosome sorting (PubMed:18159949, PubMed:20175130). Involved in endocytic trafficking of EGF (PubMed:20175130). Involved in transferrin receptor rec…	sp|C4AMC7|WASH3_HUMAN;sp|Q6VEQ5|WASH2_HUMAN;sp|A8K0Z3|WASH1_HUMAN;sp|A8MWX3|WASH4_HUMAN	sp|C4AMC7|WASH3_HUMAN Putative WAS protein family homolog 3 OS=Homo sapiens OX=9606 GN=WASH3P PE=1 SV=2;sp|Q6VEQ5|WASH2_HUMAN WAS protein family homolog 2 OS=Homo sapiens OX=9606 GN=WASH2P PE=2 SV=2;sp|A8K0Z3|WASH1_HUMAN WASH complex subunit 1 OS=Homo sapi	4	6	6	2	16	49.994	77360	10638	57456	37833	28177	42292.8	81395	52627	98049	10113	24464	53329.6	0.793046	0.599905
C9JLW8	Mapk-regulated corepressor-interacting protein 1	MCRIP1	FUNCTION: The phosphorylation status of MCRIP1 functions as a molecular switch to regulate epithelial-mesenchymal transition. Unphosphorylated MCRIP1 binds to and inhibits the transcriptional corepressor CTBP(s). When phosphorylated by MAPK/ERK, MCRIP1 releases CTBP(s) resulting in transcriptional silencing of the E-cadherin gene and induction of epithelial-mesenchymal transition (PubMed:25728771…	sp|C9JLW8|MCRI1_HUMAN	sp|C9JLW8|MCRI1_HUMAN Mapk-regulated corepressor-interacting protein 1 OS=Homo sapiens OX=9606 GN=MCRIP1 PE=1 SV=1	1	2	2	2	29.9	10.92	54383	3077		4384.2	8017.7	17465.5	125890	5254.1		18421	5664.7	38807.4	0.450055	0.525773
Q13765	Nascent polypeptide-associated complex subunit alpha	NACA	FUNCTION: Prevents inappropriate targeting of non-secretory polypeptides to the endoplasmic reticulum (ER). Binds to nascent polypeptide chains as they emerge from the ribosome and blocks their interaction with the signal recognition particle (SRP), which normally targets nascent secretory peptides to the ER. Also reduces the inherent affinity of ribosomes for protein translocation sites in the E…	sp|Q13765|NACA_HUMAN;sp|E9PAV3|NACAM_HUMAN	sp|Q13765|NACA_HUMAN Nascent polypeptide-associated complex subunit alpha OS=Homo sapiens OX=9606 GN=NACA PE=1 SV=1;sp|E9PAV3|NACAM_HUMAN Nascent polypeptide-associated complex subunit alpha, muscle-specific form OS=Homo sapiens OX=9606 GN=NACA PE=1 SV=1	2	5	5	5	42.8	23.384	1479600	429430	43876	909630	885910	749689	1730000	672860	476490	571170	849260	859956	0.871776	0.748091
E9PRG8	Uncharacterized protein C11orf98	C11orf98		sp|E9PRG8|CK098_HUMAN	sp|E9PRG8|CK098_HUMAN Uncharacterized protein C11orf98 OS=Homo sapiens OX=9606 GN=C11orf98 PE=4 SV=2	1	2	2	2	21.1	14.234	60937	84395	2731.1	7688.7		38937.9	102530	34469	18651			51883.3	0.750491	0.703066
O00116	Alkyldihydroxyacetonephosphate synthase, peroxisomal	AGPS	FUNCTION: Catalyzes the exchange of the acyl chain in acyl-dihydroxyacetonephosphate (acyl-DHAP) for a long chain fatty alcohol, yielding the first ether linked intermediate, i.e. alkyl-dihydroxyacetonephosphate (alkyl-DHAP), in the pathway of ether lipid biosynthesis. {ECO:0000269|PubMed:8399344, ECO:0000269|PubMed:9553082}.	sp|O00116|ADAS_HUMAN	sp|O00116|ADAS_HUMAN Alkyldihydroxyacetonephosphate synthase, peroxisomal OS=Homo sapiens OX=9606 GN=AGPS PE=1 SV=1	1	6	6	6	15.5	72.911	16661	387210	250900	130750	359940	229092	30065	24382	41240	233310	43632	74525.8	3.074	0.0906434
O00148	ATP-dependent RNA helicase DDX39A	DDX39A	FUNCTION: [Isoform 1]: Involved in pre-mRNA splicing. Required for the export of mRNA out of the nucleus. {ECO:0000269|PubMed:15047853, ECO:0000269|PubMed:17548965}.	sp|O00148|DX39A_HUMAN	sp|O00148|DX39A_HUMAN ATP-dependent RNA helicase DDX39A OS=Homo sapiens OX=9606 GN=DDX39A PE=1 SV=2	1	13	4	4	45	49.129	5212.3	54895	55988	32897	95713	48941.1	23305	25117	49371	29644	31069	31701.2	1.54382	0.301503
O00151	PDZ and LIM domain protein 1	PDLIM1	FUNCTION: Cytoskeletal protein that may act as an adapter that brings other proteins (like kinases) to the cytoskeleton (PubMed:10861853). Involved in assembly, disassembly and directioning of stress fibers in fibroblasts. Required for the localization of ACTN1 and PALLD to stress fibers. Required for cell migration and in maintaining cell polarity of fibroblasts (By similarity). {ECO:0000250|Uni…	sp|O00151|PDLI1_HUMAN	sp|O00151|PDLI1_HUMAN PDZ and LIM domain protein 1 OS=Homo sapiens OX=9606 GN=PDLIM1 PE=1 SV=4	1	19	19	19	81.5	36.071	2197700	1348900	1450600	1055800	805030	1371606	3531200	2301100	880450	1242900	2374900	2066110	0.663859	0.2216
O00159	Unconventional myosin-Ic	MYO1C	FUNCTION: Myosins are actin-based motor molecules with ATPase activity. Unconventional myosins serve in intracellular movements. Their highly divergent tails are presumed to bind to membranous compartments, which would be moved relative to actin filaments. Involved in glucose transporter recycling in response to insulin by regulating movement of intracellular GLUT4-containing vesicles to the plas…	sp|O00159|MYO1C_HUMAN	sp|O00159|MYO1C_HUMAN Unconventional myosin-Ic OS=Homo sapiens OX=9606 GN=MYO1C PE=1 SV=4	1	33	33	33	39.1	121.68	467450	1162300	984340	567840	802240	796834	591060	1793600	1201200	1237000	1292500	1223072	0.651502	0.101266
O00160	Unconventional myosin-If	MYO1F	FUNCTION: Myosins are actin-based motor molecules with ATPase activity. Unconventional myosins serve in intracellular movements. Their highly divergent tails are presumed to bind to membranous compartments, which would be moved relative to actin filaments (By similarity). {ECO:0000250}.	sp|O00160|MYO1F_HUMAN	sp|O00160|MYO1F_HUMAN Unconventional myosin-If OS=Homo sapiens OX=9606 GN=MYO1F PE=1 SV=3	1	8	4	4	10.7	124.84	13510	22932	56538	14647	13398	24205	72194	12631	154550	16206		63895.2	0.378823	0.235625
O00161	Synaptosomal-associated protein 23	SNAP23	FUNCTION: Essential component of the high affinity receptor for the general membrane fusion machinery and an important regulator of transport vesicle docking and fusion.	sp|O00161|SNP23_HUMAN	sp|O00161|SNP23_HUMAN Synaptosomal-associated protein 23 OS=Homo sapiens OX=9606 GN=SNAP23 PE=1 SV=1	1	5	5	5	31.8	23.354	86069	159850	143670	98863	238740	145438	150860	100750	141880	122250	152310	133610	1.08853	0.691592
O00170	AH receptor-interacting protein	AIP	FUNCTION: May play a positive role in AHR-mediated (aromatic hydrocarbon receptor) signaling, possibly by influencing its receptivity for ligand and/or its nuclear targeting.; FUNCTION: Cellular negative regulator of the hepatitis B virus (HBV) X protein.	sp|O00170|AIP_HUMAN	sp|O00170|AIP_HUMAN AH receptor-interacting protein OS=Homo sapiens OX=9606 GN=AIP PE=1 SV=2	1	7	7	7	30.9	37.636	137440	104800	134040	108400	174780	131892	94592	138960	107500	31392	132710	101031	1.30546	0.215628
O00178	GTP-binding protein 1	GTPBP1	FUNCTION: Promotes degradation of target mRNA species. Plays a role in the regulation of circadian mRNA stability. Binds GTP and has GTPase activity (By similarity). {ECO:0000250}.	sp|O00178|GTPB1_HUMAN	sp|O00178|GTPB1_HUMAN GTP-binding protein 1 OS=Homo sapiens OX=9606 GN=GTPBP1 PE=1 SV=3	1	2	2	2	3.9	72.453	1938.1	4786.5	4333.6	17080	45430	14713.6	250040		4676.4		33488	96068.1	0.153158	0.207378
O00186	Syntaxin-binding protein 3	STXBP3	FUNCTION: Together with STX4 and VAMP2, may play a role in insulin-dependent movement of GLUT4 and in docking/fusion of intracellular GLUT4-containing vesicles with the cell surface in adipocytes. {ECO:0000250}.	sp|O00186|STXB3_HUMAN	sp|O00186|STXB3_HUMAN Syntaxin-binding protein 3 OS=Homo sapiens OX=9606 GN=STXBP3 PE=1 SV=2	1	9	9	9	17.2	67.764	13573	172380	169870	89432	280160	145083	85420	143570	38389	51256	53223	74371.6	1.95078	0.183536
O00193	Small acidic protein	SMAP		sp|O00193|SMAP_HUMAN	sp|O00193|SMAP_HUMAN Small acidic protein OS=Homo sapiens OX=9606 GN=SMAP PE=1 SV=1	1	3	3	3	25.1	20.332	466220	306330	181400	279210	439460	334524	431920	258250	82152	74925	102420	189933	1.76127	0.1351
O00194	Ras-related protein Rab-27B	RAB27B	FUNCTION: Small GTPase which cycles between active GTP-bound and inactive GDP-bound states. In its active state, binds to a variety of effector proteins to regulate homeostasis of late endocytic pathway, including endosomal positioning, maturation and secretion (PubMed:30771381). Plays a role in NTRK2/TRKB axonal anterograde transport by facilitating the association of NTRK2/TRKB with KLC1 (PubMe…	sp|O00194|RB27B_HUMAN	sp|O00194|RB27B_HUMAN Ras-related protein Rab-27B OS=Homo sapiens OX=9606 GN=RAB27B PE=1 SV=4	1	3	2	2	14.7	24.608	6877.3	26686	21526	9877.1	40364	21066.1	3802.3	61148	9210.7		6853.9	20253.7	1.04011	0.954801
O00217	NADH dehydrogenase [ubiquinone] iron-sulfur protein 8, mitochondrial	NDUFS8	FUNCTION: Core subunit of the mitochondrial membrane respiratory chain NADH dehydrogenase (Complex I) that is believed to belong to the minimal assembly required for catalysis. Complex I functions in the transfer of electrons from NADH to the respiratory chain. The immediate electron acceptor for the enzyme is believed to be ubiquinone (By similarity). May donate electrons to ubiquinone. {ECO:000…	sp|O00217|NDUS8_HUMAN	sp|O00217|NDUS8_HUMAN NADH dehydrogenase [ubiquinone] iron-sulfur protein 8, mitochondrial OS=Homo sapiens OX=9606 GN=NDUFS8 PE=1 SV=1	1	3	3	3	13.8	23.705	64018	138450	147120	95726	127730	114609	44058	162170	115870	42035	51772	83181	1.37782	0.302022
O00231	26S proteasome non-ATPase regulatory subunit 11	PSMD11	FUNCTION: Component of the 26S proteasome, a multiprotein complex involved in the ATP-dependent degradation of ubiquitinated proteins. This complex plays a key role in the maintenance of protein homeostasis by removing misfolded or damaged proteins, which could impair cellular functions, and by removing proteins whose functions are no longer required. Therefore, the proteasome participates in num…	sp|O00231|PSD11_HUMAN	sp|O00231|PSD11_HUMAN 26S proteasome non-ATPase regulatory subunit 11 OS=Homo sapiens OX=9606 GN=PSMD11 PE=1 SV=3	1	16	16	16	42.9	47.463	180440	384190	615510	545590	628090	470764	175520	225050	168120	522070	278060	273764	1.7196	0.102212
O00232	26S proteasome non-ATPase regulatory subunit 12	PSMD12	FUNCTION: Component of the 26S proteasome, a multiprotein complex involved in the ATP-dependent degradation of ubiquitinated proteins. This complex plays a key role in the maintenance of protein homeostasis by removing misfolded or damaged proteins, which could impair cellular functions, and by removing proteins whose functions are no longer required. Therefore, the proteasome participates in num…	sp|O00232|PSD12_HUMAN	sp|O00232|PSD12_HUMAN 26S proteasome non-ATPase regulatory subunit 12 OS=Homo sapiens OX=9606 GN=PSMD12 PE=1 SV=3	1	9	9	9	21.3	52.904	31995	243680	413170	424510	437360	310143	67780	128330	380460	61726	276650	182989	1.69487	0.23968
O00244	Copper transport protein ATOX1	ATOX1	FUNCTION: Binds and deliver cytosolic copper to the copper ATPase proteins. May be important in cellular antioxidant defense.	sp|O00244|ATOX1_HUMAN	sp|O00244|ATOX1_HUMAN Copper transport protein ATOX1 OS=Homo sapiens OX=9606 GN=ATOX1 PE=1 SV=1	1	5	5	5	69.1	7.4016	445510	214120	223010	437940	295890	323294	571000	253530	145010	159790	369050	299676	1.07881	0.806953
O00267	Transcription elongation factor SPT5	SUPT5H	FUNCTION: Component of the DRB sensitivity-inducing factor complex (DSIF complex), which regulates mRNA processing and transcription elongation by RNA polymerase II. DSIF positively regulates mRNA capping by stimulating the mRNA guanylyltransferase activity of RNGTT/CAP1A. DSIF also acts cooperatively with the negative elongation factor complex (NELF complex) to enhance transcriptional pausing at…	sp|O00267|SPT5H_HUMAN	sp|O00267|SPT5H_HUMAN Transcription elongation factor SPT5 OS=Homo sapiens OX=9606 GN=SUPT5H PE=1 SV=1	1	12	12	12	17.8	121	483410	272830	187950	359350	152160	291140	323140	287590	805230	244170	517420	435510	0.668504	0.262142
O00273	DNA fragmentation factor subunit alpha	DFFA	FUNCTION: Inhibitor of the caspase-activated DNase (DFF40).	sp|O00273|DFFA_HUMAN	sp|O00273|DFFA_HUMAN DNA fragmentation factor subunit alpha OS=Homo sapiens OX=9606 GN=DFFA PE=1 SV=1	1	7	7	7	29	36.521	250980	116700	180260	192140	379470	223910	279070	201450	132870	54321	261780	185898	1.20448	0.549818
O00291	Huntingtin-interacting protein 1	HIP1	FUNCTION: Plays a role in clathrin-mediated endocytosis and trafficking (PubMed:11532990, PubMed:11577110, PubMed:11889126). Involved in regulating AMPA receptor trafficking in the central nervous system in an NMDA-dependent manner (By similarity). Regulates presynaptic nerve terminal activity (By similarity). Enhances androgen receptor (AR)-mediated transcription (PubMed:16027218). May act as a …	sp|O00291|HIP1_HUMAN	sp|O00291|HIP1_HUMAN Huntingtin-interacting protein 1 OS=Homo sapiens OX=9606 GN=HIP1 PE=1 SV=5	1	4	3	3	5.9	116.22	16979	30223	45030	34180	33267	31935.8	19730	15201	63827	37212	31720	33538	0.952227	0.872373
O00303	Eukaryotic translation initiation factor 3 subunit F	EIF3F	FUNCTION: Component of the eukaryotic translation initiation factor 3 (eIF-3) complex, which is required for several steps in the initiation of protein synthesis (PubMed:17581632, PubMed:25849773, PubMed:27462815). The eIF-3 complex associates with the 40S ribosome and facilitates the recruitment of eIF-1, eIF-1A, eIF-2:GTP:methionyl-tRNAi and eIF-5 to form the 43S pre-initiation complex (43S PIC…	sp|O00303|EIF3F_HUMAN	sp|O00303|EIF3F_HUMAN Eukaryotic translation initiation factor 3 subunit F OS=Homo sapiens OX=9606 GN=EIF3F PE=1 SV=1	1	9	9	9	31.1	37.563	45985	129980	342230	261450	321690	220267	93071	193500	111980	127210	85987	122350	1.80031	0.143149
O00330	Pyruvate dehydrogenase protein X component, mitochondrial	PDHX	FUNCTION: Required for anchoring dihydrolipoamide dehydrogenase (E3) to the dihydrolipoamide transacetylase (E2) core of the pyruvate dehydrogenase complexes of eukaryotes. This specific binding is essential for a functional PDH complex.	sp|O00330|ODPX_HUMAN	sp|O00330|ODPX_HUMAN Pyruvate dehydrogenase protein X component, mitochondrial OS=Homo sapiens OX=9606 GN=PDHX PE=1 SV=3	1	4	4	4	13.2	54.122	79340	48448	57857	12032	145760	68687.4	33817	55137	29119	2959.2	41477	32501.8	2.11334	0.165913
O00338	Sulfotransferase 1C2	SULT1C2	FUNCTION: Sulfotransferase that utilizes 3'-phospho-5'-adenylyl sulfate (PAPS) as sulfonate donor to catalyze the sulfate conjugation of drugs, xenobiotic compounds, hormones, and neurotransmitters. May be involved in the activation of carcinogenic hydroxylamines. Shows activity towards p-nitrophenol and N-hydroxy-2-acetylamino-fluorene (N-OH-2AAF).	sp|O00338|ST1C2_HUMAN	sp|O00338|ST1C2_HUMAN Sulfotransferase 1C2 OS=Homo sapiens OX=9606 GN=SULT1C2 PE=1 SV=1	1	3	3	3	11.1	34.88		78067	85953	125280	20873	77543.2		19639	26861	54739	15854	29273.2	2.64895	0.0832119
O00339	Matrilin-2	MATN2	FUNCTION: Involved in matrix assembly. {ECO:0000250}.	sp|O00339|MATN2_HUMAN	sp|O00339|MATN2_HUMAN Matrilin-2 OS=Homo sapiens OX=9606 GN=MATN2 PE=1 SV=4	1	5	5	5	8.1	106.84	118120	114480	91384	57132	51694	86562	88817	153510	252410		47058	135449	0.639076	0.286039
O00391	Sulfhydryl oxidase 1	QSOX1	FUNCTION: Catalyzes the oxidation of sulfhydryl groups in peptide and protein thiols to disulfides with the reduction of oxygen to hydrogen peroxide (PubMed:17331072, PubMed:18393449, PubMed:23704371, PubMed:30367560, PubMed:23867277). Plays a role in disulfide bond formation in a variety of extracellular proteins (PubMed:17331072, PubMed:30367560, PubMed:22801504, PubMed:23867277). In fibroblast…	sp|O00391|QSOX1_HUMAN	sp|O00391|QSOX1_HUMAN Sulfhydryl oxidase 1 OS=Homo sapiens OX=9606 GN=QSOX1 PE=1 SV=3	1	9	9	9	17.1	82.577	128460	191470	107610	193410	38015	131793	4249.1	178390	25709	34649	326840	113967	1.15641	0.79968
O00401	Neural Wiskott-Aldrich syndrome protein	WASL	FUNCTION: Regulates actin polymerization by stimulating the actin-nucleating activity of the Arp2/3 complex (PubMed:9422512, PubMed:16767080, PubMed:19366662, PubMed:19487689, PubMed:22847007, PubMed:22921828). Involved in various processes, such as mitosis and cytokinesis, via its role in the regulation of actin polymerization (PubMed:9422512, PubMed:19366662, PubMed:19487689, PubMed:22847007, P…	sp|O00401|WASL_HUMAN	sp|O00401|WASL_HUMAN Neural Wiskott-Aldrich syndrome protein OS=Homo sapiens OX=9606 GN=WASL PE=1 SV=2	1	2	2	2	7.7	54.826	22954	8863.7		21512		17776.6	16127	42448			28473	29016	0.612647	0.271676
O00410	Importin-5	IPO5	FUNCTION: Functions in nuclear protein import as nuclear transport receptor. Serves as receptor for nuclear localization signals (NLS) in cargo substrates. Is thought to mediate docking of the importin/substrate complex to the nuclear pore complex (NPC) through binding to nucleoporin and the complex is subsequently translocated through the pore by an energy requiring, Ran-dependent mechanism. At …	sp|O00410|IPO5_HUMAN;sp|O60518|RNBP6_HUMAN	sp|O00410|IPO5_HUMAN Importin-5 OS=Homo sapiens OX=9606 GN=IPO5 PE=1 SV=4	2	18	18	18	22.3	123.63	38311	383680	406270	251420	524400	320816	116510	205460	134890	224650	255620	187426	1.7117	0.163881
O00422	Histone deacetylase complex subunit SAP18	SAP18	FUNCTION: Component of the SIN3-repressing complex. Enhances the ability of SIN3-HDAC1-mediated transcriptional repression. When tethered to the promoter, it can direct the formation of a repressive complex to core histone proteins. Auxiliary component of the splicing-dependent multiprotein exon junction complex (EJC) deposited at splice junction on mRNAs. The EJC is a dynamic structure consistin…	sp|O00422|SAP18_HUMAN	sp|O00422|SAP18_HUMAN Histone deacetylase complex subunit SAP18 OS=Homo sapiens OX=9606 GN=SAP18 PE=1 SV=1	1	4	4	4	32.7	17.561	122430	5698.1	30863	40778	113340	62621.8	64846	12507			56789	44714	1.4005	0.609929
O00423	Echinoderm microtubule-associated protein-like 1	EML1	FUNCTION: Modulates the assembly and organization of the microtubule cytoskeleton, and probably plays a role in regulating the orientation of the mitotic spindle and the orientation of the plane of cell division. Required for normal proliferation of neuronal progenitor cells in the developing brain and for normal brain development. Does not affect neuron migration per se. {ECO:0000250|UniProtKB:Q…	sp|O00423|EMAL1_HUMAN	sp|O00423|EMAL1_HUMAN Echinoderm microtubule-associated protein-like 1 OS=Homo sapiens OX=9606 GN=EML1 PE=1 SV=3	1	2	2	2	4.7	89.86	4538.3	17024	38765	3276.2		15900.9	25189	95091	209100		96334	106428	0.149404	0.0589997
O00425	Insulin-like growth factor 2 mRNA-binding protein 3	IGF2BP3	FUNCTION: RNA-binding factor that may recruit target transcripts to cytoplasmic protein-RNA complexes (mRNPs). This transcript 'caging' into mRNPs allows mRNA transport and transient storage. It also modulates the rate and location at which target transcripts encounter the translational apparatus and shields them from endonuclease attacks or microRNA-mediated degradation. Binds to the 3'-UTR of C…	sp|O00425|IF2B3_HUMAN	sp|O00425|IF2B3_HUMAN Insulin-like growth factor 2 mRNA-binding protein 3 OS=Homo sapiens OX=9606 GN=IGF2BP3 PE=1 SV=2	1	7	7	6	17.4	63.704	358300	14763	22518	182110	22026	119943	25055	22014	29327	31356	4267	22403.8	5.35371	0.186799
O00442	RNA 3-terminal phosphate cyclase	RTCA	FUNCTION: Catalyzes the conversion of 3'-phosphate to a 2',3'-cyclic phosphodiester at the end of RNA. The mechanism of action of the enzyme occurs in 3 steps: (A) adenylation of the enzyme by ATP; (B) transfer of adenylate to an RNA-N3'P to produce RNA-N3'PP5'A; (C) and attack of the adjacent 2'-hydroxyl on the 3'-phosphorus in the diester linkage to produce the cyclic end product. The biologica…	sp|O00442|RTCA_HUMAN	sp|O00442|RTCA_HUMAN RNA 3-terminal phosphate cyclase OS=Homo sapiens OX=9606 GN=RTCA PE=1 SV=1	1	5	5	5	22.7	39.336	13669	43882	94254	149530	93747	79016.4	29310	51386	53297	53298	90171	55492.4	1.42391	0.380362
O00461	Golgi integral membrane protein 4	GOLIM4	FUNCTION: Plays a role in endosome to Golgi protein trafficking; mediates protein transport along the late endosome-bypass pathway from the early endosome to the Golgi. {ECO:0000269|PubMed:15331763}.	sp|O00461|GOLI4_HUMAN	sp|O00461|GOLI4_HUMAN Golgi integral membrane protein 4 OS=Homo sapiens OX=9606 GN=GOLIM4 PE=1 SV=1	1	11	11	11	18.4	81.879	144890	170510	181970	211560	285610	198908	167050	106420	147870	101000	207040	145876	1.36354	0.127466
O00468	Agrin	AGRN	FUNCTION: [Isoform 1]: heparan sulfate basal lamina glycoprotein that plays a central role in the formation and the maintenance of the neuromuscular junction (NMJ) and directs key events in postsynaptic differentiation. Component of the AGRN-LRP4 receptor complex that induces the phosphorylation and activation of MUSK. The activation of MUSK in myotubes induces the formation of NMJ by regulating …	sp|O00468|AGRIN_HUMAN	sp|O00468|AGRIN_HUMAN Agrin OS=Homo sapiens OX=9606 GN=AGRN PE=1 SV=6	1	34	34	34	26.1	217.32	1236500	1737300	2140600	749030	1081500	1388986	1016300	2034500	1824000	602690	1425200	1380538	1.00612	0.981802
O00469	Procollagen-lysine,2-oxoglutarate 5-dioxygenase 2	PLOD2	FUNCTION: Forms hydroxylysine residues in -Xaa-Lys-Gly- sequences in collagens. These hydroxylysines serve as sites of attachment for carbohydrate units and are essential for the stability of the intermolecular collagen cross-links. {ECO:0000250|UniProtKB:P24802}.	sp|O00469|PLOD2_HUMAN	sp|O00469|PLOD2_HUMAN Procollagen-lysine,2-oxoglutarate 5-dioxygenase 2 OS=Homo sapiens OX=9606 GN=PLOD2 PE=1 SV=2	1	5	5	5	10.2	84.685	38848		51659	236790	5677	83243.5	15162	34788			13375	21108.3	3.94363	0.361562
O00471	Exocyst complex component 5	EXOC5	FUNCTION: Component of the exocyst complex involved in the docking of exocytic vesicles with fusion sites on the plasma membrane.	sp|O00471|EXOC5_HUMAN	sp|O00471|EXOC5_HUMAN Exocyst complex component 5 OS=Homo sapiens OX=9606 GN=EXOC5 PE=1 SV=1	1	2	2	2	4.8	81.852	3262.6	2140	8305.4	6873.7	25860	9288.34	13692	14968	5428.8		5632	9930.2	0.935363	0.908065
O00479	High mobility group nucleosome-binding domain-containing protein 4	HMGN4		sp|O00479|HMGN4_HUMAN	sp|O00479|HMGN4_HUMAN High mobility group nucleosome-binding domain-containing protein 4 OS=Homo sapiens OX=9606 GN=HMGN4 PE=1 SV=3	1	2	2	2	22.2	9.5388	4653.1	1288.3			5005.9	3649.1	12671	57940	17941	5275.1		23456.8	0.155567	0.215665
O00483	Cytochrome c oxidase subunit NDUFA4	NDUFA4	FUNCTION: Component of the cytochrome c oxidase, the last enzyme in the mitochondrial electron transport chain which drives oxidative phosphorylation. The respiratory chain contains 3 multisubunit complexes succinate dehydrogenase (complex II, CII), ubiquinol-cytochrome c oxidoreductase (cytochrome b-c1 complex, complex III, CIII) and cytochrome c oxidase (complex IV, CIV), that cooperate to tran…	sp|O00483|NDUA4_HUMAN	sp|O00483|NDUA4_HUMAN Cytochrome c oxidase subunit NDUFA4 OS=Homo sapiens OX=9606 GN=NDUFA4 PE=1 SV=1	1	3	3	3	37	9.3697	33809	179740	249870	124630	823340	282278	50513	163420	78135	146580	4093.6	88548.3	3.18784	0.212301
O00487	26S proteasome non-ATPase regulatory subunit 14	PSMD14	FUNCTION: Component of the 26S proteasome, a multiprotein complex involved in the ATP-dependent degradation of ubiquitinated proteins. This complex plays a key role in the maintenance of protein homeostasis by removing misfolded or damaged proteins, which could impair cellular functions, and by removing proteins whose functions are no longer required. Therefore, the proteasome participates in num…	sp|O00487|PSDE_HUMAN	sp|O00487|PSDE_HUMAN 26S proteasome non-ATPase regulatory subunit 14 OS=Homo sapiens OX=9606 GN=PSMD14 PE=1 SV=1	1	4	4	4	28.4	34.577	16524	34704		62218	15015	32115.2	235030	18032			14556	89206	0.360012	0.402048
O00499	Myc box-dependent-interacting protein 1	BIN1	FUNCTION: Is a key player in the control of plasma membrane curvature, membrane shaping and membrane remodeling. Required in muscle cells for the formation of T-tubules, tubular invaginations of the plasma membrane that function in depolarization-contraction coupling (PubMed:24755653). Is a negative regulator of endocytosis (By similarity). Is also involved in the regulation of intracellular vesi…	sp|O00499|BIN1_HUMAN	sp|O00499|BIN1_HUMAN Myc box-dependent-interacting protein 1 OS=Homo sapiens OX=9606 GN=BIN1 PE=1 SV=1	1	9	9	9	26.1	64.699	245980	69867	73874	119420	35472	108923	361160	248510	219690	54483	228490	222467	0.489613	0.101251
O00505	Importin subunit alpha-4	KPNA3	FUNCTION: Functions in nuclear protein import as an adapter protein for nuclear receptor KPNB1. Binds specifically and directly to substrates containing either a simple or bipartite NLS motif. Docking of the importin/substrate complex to the nuclear pore complex (NPC) is mediated by KPNB1 through binding to nucleoporin FxFG repeats and the complex is subsequently translocated through the pore by …	sp|O00505|IMA4_HUMAN	sp|O00505|IMA4_HUMAN Importin subunit alpha-4 OS=Homo sapiens OX=9606 GN=KPNA3 PE=1 SV=2	1	6	4	4	12.9	57.81	41078	63761	48229	111370	80142	68916	57064	36264	94901	78085	36566	60576	1.13768	0.638105
O00515	Ladinin-1	LAD1	FUNCTION: Anchoring filament protein which is a component of the basement membrane zone. {ECO:0000250}.	sp|O00515|LAD1_HUMAN	sp|O00515|LAD1_HUMAN Ladinin-1 OS=Homo sapiens OX=9606 GN=LAD1 PE=1 SV=2	1	12	12	12	33.8	57.13	372720	562650	169290	438650	781510	464964	81850	594260	34229		60851	192798	2.41167	0.142592
O00534	von Willebrand factor A domain-containing protein 5A	VWA5A	FUNCTION: May play a role in tumorigenesis as a tumor suppressor. Altered expression of this protein and disruption of the molecular pathway it is involved in, may contribute directly to or modify tumorigenesis.	sp|O00534|VMA5A_HUMAN	sp|O00534|VMA5A_HUMAN von Willebrand factor A domain-containing protein 5A OS=Homo sapiens OX=9606 GN=VWA5A PE=1 SV=2	1	20	20	20	37.5	86.488	46018	286450	440420	15408	1103400	378339	39303	133930	378310	33480	114710	139947	2.70345	0.283273
O00541	Pescadillo homolog	PES1	FUNCTION: Component of the PeBoW complex, which is required for maturation of 28S and 5.8S ribosomal RNAs and formation of the 60S ribosome. {ECO:0000255|HAMAP-Rule:MF_03028, ECO:0000269|PubMed:16738141, ECO:0000269|PubMed:17189298, ECO:0000269|PubMed:17353269}.	sp|O00541|PESC_HUMAN	sp|O00541|PESC_HUMAN Pescadillo homolog OS=Homo sapiens OX=9606 GN=PES1 PE=1 SV=1	1	4	4	4	9	68.002	254440	294390	73137	71829	131090	164977	159700	275330	62649	362460	189230	209874	0.786078	0.533445
O00560	Syntenin-1	SDCBP	FUNCTION: Multifunctional adapter protein involved in diverse array of functions including trafficking of transmembrane proteins, neuro and immunomodulation, exosome biogenesis, and tumorigenesis (PubMed:26291527). Positively regulates TGFB1-mediated SMAD2/3 activation and TGFB1-induced epithelial-to-mesenchymal transition (EMT) and cell migration in various cell types. May increase TGFB1 signali…	sp|O00560|SDCB1_HUMAN	sp|O00560|SDCB1_HUMAN Syntenin-1 OS=Homo sapiens OX=9606 GN=SDCBP PE=1 SV=1	1	4	4	4	24.2	32.444	101130	74494	55031	148930	40657	84048.4	121860	131190	20123	107090	52465	86545.6	0.971146	0.932963
O00566	U3 small nucleolar ribonucleoprotein protein MPP10	MPHOSPH10	FUNCTION: Component of the 60-80S U3 small nucleolar ribonucleoprotein (U3 snoRNP). Required for the early cleavages during pre-18S ribosomal RNA processing.	sp|O00566|MPP10_HUMAN	sp|O00566|MPP10_HUMAN U3 small nucleolar ribonucleoprotein protein MPP10 OS=Homo sapiens OX=9606 GN=MPHOSPH10 PE=1 SV=2	1	4	4	4	9.3	78.863	68988	20526		18709	17839	31515.5	16616		11778		21141	16511.7	1.90868	0.362111
O00567	Nucleolar protein 56	NOP56	FUNCTION: Involved in the early to middle stages of 60S ribosomal subunit biogenesis. Core component of box C/D small nucleolar ribonucleoprotein (snoRNP) particles. Required for the biogenesis of box C/D snoRNAs such U3, U8 and U14 snoRNAs. {ECO:0000269|PubMed:12777385, ECO:0000269|PubMed:15574333}.	sp|O00567|NOP56_HUMAN	sp|O00567|NOP56_HUMAN Nucleolar protein 56 OS=Homo sapiens OX=9606 GN=NOP56 PE=1 SV=4	1	16	16	16	32.5	66.049	361700	409870	442490	369400	1010200	518732	305330	254900	120000	258070	360410	259742	1.9971	0.081465
O00592	Podocalyxin	PODXL	FUNCTION: Involved in the regulation of both adhesion and cell morphology and cancer progression. Functions as an anti-adhesive molecule that maintains an open filtration pathway between neighboring foot processes in the podocyte by charge repulsion. Acts as a pro-adhesive molecule, enhancing the adherence of cells to immobilized ligands, increasing the rate of migration and cell-cell contacts in…	sp|O00592|PODXL_HUMAN	sp|O00592|PODXL_HUMAN Podocalyxin OS=Homo sapiens OX=9606 GN=PODXL PE=1 SV=2	1	1	1	1	2.2	58.635	8471.3		26042	30323	5654.8	17622.8	8455.1	18430	41336	3560.4	22595	18875.3	0.933642	0.895704
O00625	Pirin	PIR	FUNCTION: Transcriptional coregulator of NF-kappa-B which facilitates binding of NF-kappa-B proteins to target kappa-B genes in a redox-state-dependent manner. May be required for efficient terminal myeloid maturation of hematopoietic cells. Has quercetin 2,3-dioxygenase activity (in vitro). {ECO:0000269|PubMed:17288615, ECO:0000269|PubMed:20010624, ECO:0000269|PubMed:20711196, ECO:0000269|PubMed…	sp|O00625|PIR_HUMAN	sp|O00625|PIR_HUMAN Pirin OS=Homo sapiens OX=9606 GN=PIR PE=1 SV=1	1	5	5	5	24.1	32.113	498780	116430	21870	51408	1003.9	137898	78580	25149	37392	3517.5	27940	34515.7	3.99524	0.299155
O00629	Importin subunit alpha-3	KPNA4	FUNCTION: Functions in nuclear protein import as an adapter protein for nuclear receptor KPNB1. Binds specifically and directly to substrates containing either a simple or bipartite NLS motif. Docking of the importin/substrate complex to the nuclear pore complex (NPC) is mediated by KPNB1 through binding to nucleoporin FxFG repeats and the complex is subsequently translocated through the pore by …	sp|O00629|IMA3_HUMAN	sp|O00629|IMA3_HUMAN Importin subunit alpha-3 OS=Homo sapiens OX=9606 GN=KPNA4 PE=1 SV=1	1	8	8	6	18.6	57.886	149790	129870	130750	309010	283070	200498	33602	115500	185090	178720	126380	127858	1.56813	0.167995
O00743	Serine/threonine-protein phosphatase 6 catalytic subunit	PPP6C	FUNCTION: Catalytic subunit of protein phosphatase 6 (PP6) (PubMed:17079228, PubMed:29053956). PP6 is a component of a signaling pathway regulating cell cycle progression in response to IL2 receptor stimulation (PubMed:10227379). N-terminal domain restricts G1 to S phase progression in cancer cells, in part through control of cyclin D1 (PubMed:17568194). During mitosis, regulates spindle position…	sp|O00743|PPP6_HUMAN	sp|O00743|PPP6_HUMAN Serine/threonine-protein phosphatase 6 catalytic subunit OS=Homo sapiens OX=9606 GN=PPP6C PE=1 SV=1	1	3	3	3	13.1	35.144		39866	77429	42691	120910	70224	38457	24516		49897	56721	42397.8	1.65631	0.217559
O00754	Lysosomal alpha-mannosidase	MAN2B1	FUNCTION: Necessary for the catabolism of N-linked carbohydrates released during glycoprotein turnover. Cleaves all known types of alpha-mannosidic linkages.	sp|O00754|MA2B1_HUMAN	sp|O00754|MA2B1_HUMAN Lysosomal alpha-mannosidase OS=Homo sapiens OX=9606 GN=MAN2B1 PE=1 SV=3	1	4	4	4	5.5	113.74	117090	7479.8	111330	92142	28814	71371.2	119800	42687	43069	18970	19385	48782.2	1.46306	0.459184
O14497	AT-rich interactive domain-containing protein 1A	ARID1A	FUNCTION: Involved in transcriptional activation and repression of select genes by chromatin remodeling (alteration of DNA-nucleosome topology). Component of SWI/SNF chromatin remodeling complexes that carry out key enzymatic activities, changing chromatin structure by altering DNA-histone contacts within a nucleosome in an ATP-dependent manner. Binds DNA non-specifically. Belongs to the neural p…	sp|O14497|ARI1A_HUMAN	sp|O14497|ARI1A_HUMAN AT-rich interactive domain-containing protein 1A OS=Homo sapiens OX=9606 GN=ARID1A PE=1 SV=3	1	1	1	1	0.9	242.04	28427		2443.1	7154.7	18808	14208.2	17843		7606.2		17066	14171.7	1.00257	0.996287
O14498	Immunoglobulin superfamily containing leucine-rich repeat protein	ISLR		sp|O14498|ISLR_HUMAN	sp|O14498|ISLR_HUMAN Immunoglobulin superfamily containing leucine-rich repeat protein OS=Homo sapiens OX=9606 GN=ISLR PE=2 SV=1	1	5	5	5	18.5	45.997	162760	105030	300060	182380		187558	118770		221470	292320	30956	165879	1.13069	0.768799
O14545	TRAF-type zinc finger domain-containing protein 1	TRAFD1	FUNCTION: Negative feedback regulator that controls excessive innate immune responses. Regulates both Toll-like receptor 4 (TLR4) and DDX58/RIG1-like helicases (RLH) pathways. May inhibit the LTR pathway by direct interaction with TRAF6 and attenuation of NF-kappa-B activation. May negatively regulate the RLH pathway downstream from MAVS and upstream of NF-kappa-B and IRF3 (By similarity). {ECO:0…	sp|O14545|TRAD1_HUMAN	sp|O14545|TRAD1_HUMAN TRAF-type zinc finger domain-containing protein 1 OS=Homo sapiens OX=9606 GN=TRAFD1 PE=1 SV=1	1	1	1	1	2.2	64.84	11344	8966.7	9670.5	8719.5	5647.2	8869.58	5153.2	7412.8		1400	10238	6051	1.4658	0.19109
O14561	Acyl carrier protein, mitochondrial	NDUFAB1	FUNCTION: Carrier of the growing fatty acid chain in fatty acid biosynthesis (By similarity). Accessory and non-catalytic subunit of the mitochondrial membrane respiratory chain NADH dehydrogenase (Complex I), which functions in the transfer of electrons from NADH to the respiratory chain (PubMed:27626371). {ECO:0000250|UniProtKB:P52505, ECO:0000269|PubMed:27626371}.	sp|O14561|ACPM_HUMAN	sp|O14561|ACPM_HUMAN Acyl carrier protein, mitochondrial OS=Homo sapiens OX=9606 GN=NDUFAB1 PE=1 SV=3	1	5	5	5	21.2	17.417	381970	393490	477640	297230	508830	411832	337290	680740	148970	137390	360500	332978	1.23681	0.475547
O14569	Transmembrane reductase CYB561D2	CYB561D2	FUNCTION: Two-heme-containing cytochrome that catalyzes ascorbate-dependent trans-membrane ferric-chelate reduction. {ECO:0000269|PubMed:23235316, ECO:0000269|PubMed:23641721}.	sp|O14569|C56D2_HUMAN	sp|O14569|C56D2_HUMAN Transmembrane reductase CYB561D2 OS=Homo sapiens OX=9606 GN=CYB561D2 PE=1 SV=1	1	1	1	1	5.4	23.973	4894.5	31955	20383	11852	14199	16656.7		9059.1	13037		7255.2	9783.77	1.70248	0.310306
O14579	Coatomer subunit epsilon	COPE	FUNCTION: The coatomer is a cytosolic protein complex that binds to dilysine motifs and reversibly associates with Golgi non-clathrin-coated vesicles, which further mediate biosynthetic protein transport from the ER, via the Golgi up to the trans Golgi network. The coatomer complex is required for budding from Golgi membranes, and is essential for the retrograde Golgi-to-ER transport of dilysine-…	sp|O14579|COPE_HUMAN	sp|O14579|COPE_HUMAN Coatomer subunit epsilon OS=Homo sapiens OX=9606 GN=COPE PE=1 SV=3	1	9	9	9	37	34.482	343090	334210	526350	574800	542830	464256	370970	498840	173780	138650	99524	256353	1.811	0.0547283
O14617	AP-3 complex subunit delta-1	AP3D1	FUNCTION: Part of the AP-3 complex, an adaptor-related complex which is not clathrin-associated. The complex is associated with the Golgi region as well as more peripheral structures. It facilitates the budding of vesicles from the Golgi membrane and may be directly involved in trafficking to lysosomes. Involved in process of CD8+ T-cell and NK cell degranulation (PubMed:26744459). In concert wit…	sp|O14617|AP3D1_HUMAN	sp|O14617|AP3D1_HUMAN AP-3 complex subunit delta-1 OS=Homo sapiens OX=9606 GN=AP3D1 PE=1 SV=1	1	7	7	7	7.7	130.16	10526	81564	156280	97484	274920	124155	44343	58993	131410	41510	118230	78897.2	1.57363	0.375365
O14618	Copper chaperone for superoxide dismutase	CCS	FUNCTION: Delivers copper to copper zinc superoxide dismutase (SOD1).	sp|O14618|CCS_HUMAN	sp|O14618|CCS_HUMAN Copper chaperone for superoxide dismutase OS=Homo sapiens OX=9606 GN=CCS PE=1 SV=1	1	3	3	3	20.1	29.04	53994	34902	73830	47274	51087	52217.4	41737	86251	132420	234020	59354	110756	0.471462	0.13272
O14639	Actin-binding LIM protein 1	ABLIM1	FUNCTION: May act as scaffold protein (By similarity). May play a role in the development of the retina. Has been suggested to play a role in axon guidance. {ECO:0000250, ECO:0000269|PubMed:9245787}.	sp|O14639|ABLM1_HUMAN	sp|O14639|ABLM1_HUMAN Actin-binding LIM protein 1 OS=Homo sapiens OX=9606 GN=ABLIM1 PE=1 SV=3	1	6	6	6	9.9	87.687	93937	119430	13779	10968	142580	76138.8	29737	102590		46178	16724	48807.2	1.55999	0.460203
O14657	Torsin-1B	TOR1B	FUNCTION: May serve as a molecular chaperone assisting in the proper folding of secreted and/or membrane proteins. Plays a role in non-neural cells nuclear envelope and endoplasmic reticulum integrity. May have a redundant function with TOR1A in non-neural tissues. {ECO:0000269|PubMed:23569223, ECO:0000269|PubMed:24275647}.	sp|O14657|TOR1B_HUMAN	sp|O14657|TOR1B_HUMAN Torsin-1B OS=Homo sapiens OX=9606 GN=TOR1B PE=1 SV=2	1	2	2	2	8.3	37.978		51279	11012	17240	16341	23968	17493	29630	38434	6405.7		22990.7	1.04251	0.935404
O14672	Disintegrin and metalloproteinase domain-containing protein 10	ADAM10	FUNCTION: Cleaves the membrane-bound precursor of TNF-alpha at '76-Ala-|-Val-77' to its mature soluble form. Responsible for the proteolytical release of soluble JAM3 from endothelial cells surface (PubMed:20592283). Responsible for the proteolytic release of several other cell-surface proteins, including heparin-binding epidermal growth-like factor, ephrin-A2, CD44, CDH2 and for constitutive and…	sp|O14672|ADA10_HUMAN	sp|O14672|ADA10_HUMAN Disintegrin and metalloproteinase domain-containing protein 10 OS=Homo sapiens OX=9606 GN=ADAM10 PE=1 SV=1	1	6	6	6	13.4	84.141	18173	32925	50067	27749	328860	91554.8	9900.4	95927	20212		17794	35958.3	2.54613	0.451883
O14683	Tumor protein p53-inducible protein 11	TP53I11		sp|O14683|P5I11_HUMAN	sp|O14683|P5I11_HUMAN Tumor protein p53-inducible protein 11 OS=Homo sapiens OX=9606 GN=TP53I11 PE=1 SV=2	1	2	2	2	8.5	21.054		94119	14261	2327.6		36902.5		8550.2	14906		4039.3	9165.17	4.02639	0.392807
O14737	Programmed cell death protein 5	PDCD5	FUNCTION: May function in the process of apoptosis.	sp|O14737|PDCD5_HUMAN	sp|O14737|PDCD5_HUMAN Programmed cell death protein 5 OS=Homo sapiens OX=9606 GN=PDCD5 PE=1 SV=3	1	7	7	7	56	14.285	587090	163870	288830	285140	482500	361486	696070	287880	284750	78726	490410	367567	0.983456	0.963694
O14744	Protein arginine N-methyltransferase 5	PRMT5	FUNCTION: Arginine methyltransferase that can both catalyze the formation of omega-N monomethylarginine (MMA) and symmetrical dimethylarginine (sDMA), with a preference for the formation of MMA (PubMed:10531356, PubMed:11152681, PubMed:11747828, PubMed:12411503, PubMed:15737618, PubMed:17709427, PubMed:20159986, PubMed:20810653, PubMed:21258366, PubMed:21917714, PubMed:22269951, PubMed:21081503).…	sp|O14744|ANM5_HUMAN	sp|O14744|ANM5_HUMAN Protein arginine N-methyltransferase 5 OS=Homo sapiens OX=9606 GN=PRMT5 PE=1 SV=4	1	4	4	4	9.6	72.683	25277	85598	153350	59699	262520	117289	28900	53457	19778	57603	35731	39093.8	3.00019	0.103433
O14745	Na(+)/H(+) exchange regulatory cofactor NHE-RF1	SLC9A3R1	FUNCTION: Scaffold protein that connects plasma membrane proteins with members of the ezrin/moesin/radixin family and thereby helps to link them to the actin cytoskeleton and to regulate their surface expression. Necessary for recycling of internalized ADRB2. Was first known to play a role in the regulation of the activity and subcellular location of SLC9A3. Necessary for cAMP-mediated phosphoryl…	sp|O14745|NHRF1_HUMAN	sp|O14745|NHRF1_HUMAN Na(+)/H(+) exchange regulatory cofactor NHE-RF1 OS=Homo sapiens OX=9606 GN=SLC9A3R1 PE=1 SV=4	1	12	12	12	43	38.868	580550	457930	357680	648920	420570	493130	916930	1141300	398970	10374	341190	561753	0.877842	0.754349
O14773	Tripeptidyl-peptidase 1	TPP1	FUNCTION: Lysosomal serine protease with tripeptidyl-peptidase I activity (PubMed:11054422, PubMed:19038966, PubMed:19038967). May act as a non-specific lysosomal peptidase which generates tripeptides from the breakdown products produced by lysosomal proteinases (PubMed:11054422, PubMed:19038966, PubMed:19038967). Requires substrates with an unsubstituted N-terminus (PubMed:19038966). {ECO:000026…	sp|O14773|TPP1_HUMAN	sp|O14773|TPP1_HUMAN Tripeptidyl-peptidase 1 OS=Homo sapiens OX=9606 GN=TPP1 PE=1 SV=2	1	6	6	6	17.2	61.247	1314000	1231000	1421000	1897800	1313300	1435420	743740	1217100	1328100	1130600	1217900	1127488	1.27311	0.0844774
O14776	Transcription elongation regulator 1	TCERG1	FUNCTION: Transcription factor that binds RNA polymerase II and inhibits the elongation of transcripts from target promoters. Regulates transcription elongation in a TATA box-dependent manner. Necessary for TAT-dependent activation of the human immunodeficiency virus type 1 (HIV-1) promoter. {ECO:0000269|PubMed:11604498, ECO:0000269|PubMed:9315662}.	sp|O14776|TCRG1_HUMAN	sp|O14776|TCRG1_HUMAN Transcription elongation regulator 1 OS=Homo sapiens OX=9606 GN=TCERG1 PE=1 SV=2	1	10	10	10	10.2	123.9	225840	106760	123040	84473	333870	174797	184030	57932	80845	202720	192420	143589	1.21734	0.590975
O14786	Neuropilin-1	NRP1	FUNCTION: Receptor involved in the development of the cardiovascular system, in angiogenesis, in the formation of certain neuronal circuits and in organogenesis outside the nervous system. It mediates the chemorepulsant activity of semaphorins (PubMed:9288753, PubMed:9529250, PubMed:10688880). It binds to semaphorin 3A, The PLGF-2 isoform of PGF, The VEGF165 isoform of VEGFA and VEGFB (PubMed:928…	sp|O14786|NRP1_HUMAN	sp|O14786|NRP1_HUMAN Neuropilin-1 OS=Homo sapiens OX=9606 GN=NRP1 PE=1 SV=3	1	1	1	1	1.5	103.13	25645	18289	34353	40240	1799.5	24065.3	12645		106310	14835	52870	46665	0.515703	0.311086
O14791	Apolipoprotein L1	APOL1	FUNCTION: May play a role in lipid exchange and transport throughout the body. May participate in reverse cholesterol transport from peripheral cells to the liver.	sp|O14791|APOL1_HUMAN	sp|O14791|APOL1_HUMAN Apolipoprotein L1 OS=Homo sapiens OX=9606 GN=APOL1 PE=1 SV=5	1	4	4	4	16.6	43.974	11073	22986	51982	128380	101490	63182.2	36986	11466	60612	379970	77882	113383	0.557245	0.501028
O14818	Proteasome subunit alpha type-7	PSMA7	FUNCTION: Component of the 20S core proteasome complex involved in the proteolytic degradation of most intracellular proteins. This complex plays numerous essential roles within the cell by associating with different regulatory particles. Associated with two 19S regulatory particles, forms the 26S proteasome and thus participates in the ATP-dependent degradation of ubiquitinated proteins. The 26S…	sp|O14818|PSA7_HUMAN;sp|Q8TAA3|PSMA8_HUMAN	sp|O14818|PSA7_HUMAN Proteasome subunit alpha type-7 OS=Homo sapiens OX=9606 GN=PSMA7 PE=1 SV=1	2	12	12	12	59.7	27.887	741730	674960	605650	1121000	673990	763466	667920	800010	270600	953680	585760	655594	1.16454	0.483921
O14841	5-oxoprolinase	OPLAH	FUNCTION: Catalyzes the cleavage of 5-oxo-L-proline to form L-glutamate coupled to the hydrolysis of ATP to ADP and inorganic phosphate.	sp|O14841|OPLA_HUMAN	sp|O14841|OPLA_HUMAN 5-oxoprolinase OS=Homo sapiens OX=9606 GN=OPLAH PE=1 SV=3	1	11	11	11	13.2	137.46	59360	314470	462280	23225	1543600	480587	41714	110750	307880		81188	135383	3.54983	0.31557
O14879	Interferon-induced protein with tetratricopeptide repeats 3	IFIT3	FUNCTION: IFN-induced antiviral protein which acts as an inhibitor of cellular as well as viral processes, cell migration, proliferation, signaling, and viral replication. Enhances MAVS-mediated host antiviral responses by serving as an adapter bridging TBK1 to MAVS which leads to the activation of TBK1 and phosphorylation of IRF3 and phosphorylated IRF3 translocates into nucleus to promote antiv…	sp|O14879|IFIT3_HUMAN	sp|O14879|IFIT3_HUMAN Interferon-induced protein with tetratricopeptide repeats 3 OS=Homo sapiens OX=9606 GN=IFIT3 PE=1 SV=1	1	7	7	7	16.9	55.984	8193.8	25291	60068	466640	16219	115282	9714.5	11774		12288	10285	11015.4	10.4656	0.332244
O14880	Microsomal glutathione S-transferase 3	MGST3	FUNCTION: Catalyzes oxydation of hydroxy-fatty acids (PubMed:9278457). Also catalyzes the conjugation of a reduced glutathione to leukotriene A4 in vitro (PubMed:9278457). May participate in the lipid metabolism (PubMed:9278457). {ECO:0000269|PubMed:9278457, ECO:0000303|PubMed:9278457}.	sp|O14880|MGST3_HUMAN	sp|O14880|MGST3_HUMAN Microsomal glutathione S-transferase 3 OS=Homo sapiens OX=9606 GN=MGST3 PE=1 SV=1	1	2	2	2	18.4	16.516	12669	26208	48322	23927	10060	24237.2	7614.1	58300	6201.2	23218	16045	22275.7	1.08806	0.870827
O14907	Tax1-binding protein 3	TAX1BP3	FUNCTION: May regulate a number of protein-protein interactions by competing for PDZ domain binding sites. Binds CTNNB1 and may thereby act as an inhibitor of the Wnt signaling pathway. Competes with LIN7A for KCNJ4 binding, and thereby promotes KCNJ4 internalization. May play a role in the Rho signaling pathway. May play a role in activation of CDC42 by the viral protein HPV16 E6. {ECO:0000269|P…	sp|O14907|TX1B3_HUMAN	sp|O14907|TX1B3_HUMAN Tax1-binding protein 3 OS=Homo sapiens OX=9606 GN=TAX1BP3 PE=1 SV=2	1	2	2	2	28.2	13.735	310020	2039	98261	242070	182640	167006	627510	279460	151500	58649	119700	247364	0.675143	0.504827
O14929	Histone acetyltransferase type B catalytic subunit	HAT1	FUNCTION: Acetylates soluble but not nucleosomal histone H4 at 'Lys-5' (H4K5ac) and 'Lys-12' (H4K12ac) and, to a lesser extent, acetylates histone H2A at 'Lys-5' (H2AK5ac). Has intrinsic substrate specificity that modifies lysine in recognition sequence GXGKXG. May be involved in nucleosome assembly during DNA replication and repair as part of the histone H3.1 and H3.3 complexes. May play a role …	sp|O14929|HAT1_HUMAN	sp|O14929|HAT1_HUMAN Histone acetyltransferase type B catalytic subunit OS=Homo sapiens OX=9606 GN=HAT1 PE=1 SV=1	1	3	3	3	10.5	49.512		77092	74317	72095	107760	82816			44015	58470	673230	258572	0.320283	0.358256
O14933	Ubiquitin/ISG15-conjugating enzyme E2 L6	UBE2L6	FUNCTION: Catalyzes the covalent attachment of ubiquitin or ISG15 to other proteins. Functions in the E6/E6-AP-induced ubiquitination of p53/TP53. Promotes ubiquitination and subsequent proteasomal degradation of FLT3. {ECO:0000269|PubMed:15131269, ECO:0000269|PubMed:16428300, ECO:0000269|PubMed:20508617}.	sp|O14933|UB2L6_HUMAN	sp|O14933|UB2L6_HUMAN Ubiquitin/ISG15-conjugating enzyme E2 L6 OS=Homo sapiens OX=9606 GN=UBE2L6 PE=1 SV=4	1	4	4	4	45.1	17.769	17902	20079	76679	58794	6410.9	35973	13769	23986	8209.9	142550	37053	45113.6	0.797387	0.754708
O14936	Peripheral plasma membrane protein CASK	CASK	FUNCTION: Multidomain scaffolding protein with a role in synaptic transmembrane protein anchoring and ion channel trafficking. Contributes to neural development and regulation of gene expression via interaction with the transcription factor TBR1. Binds to cell-surface proteins, including amyloid precursor protein, neurexins and syndecans. May mediate a link between the extracellular matrix and th…	sp|O14936|CSKP_HUMAN	sp|O14936|CSKP_HUMAN Peripheral plasma membrane protein CASK OS=Homo sapiens OX=9606 GN=CASK PE=1 SV=3	1	10	10	10	15.1	105.12	19140	177060	42320	82997	715670	207437		84788	120350	177460	37302	104975	1.97606	0.515298
P19105	Myosin regulatory light chain 12A	MYL12A	FUNCTION: Myosin regulatory subunit that plays an important role in regulation of both smooth muscle and nonmuscle cell contractile activity via its phosphorylation. Implicated in cytokinesis, receptor capping, and cell locomotion (By similarity). {ECO:0000250}.	sp|P19105|ML12A_HUMAN;sp|O14950|ML12B_HUMAN	sp|P19105|ML12A_HUMAN Myosin regulatory light chain 12A OS=Homo sapiens OX=9606 GN=MYL12A PE=1 SV=2;sp|O14950|ML12B_HUMAN Myosin regulatory light chain 12B OS=Homo sapiens OX=9606 GN=MYL12B PE=1 SV=2	2	10	10	5	63.2	19.794	9409000	5040900	3299200	4340400	1313500	4680600	9372100	8753800	2762800	3313200	5335000	5907380	0.792331	0.538484
O14964	Hepatocyte growth factor-regulated tyrosine kinase substrate	HGS	FUNCTION: Involved in intracellular signal transduction mediated by cytokines and growth factors. When associated with STAM, it suppresses DNA signaling upon stimulation by IL-2 and GM-CSF. Could be a direct effector of PI3-kinase in vesicular pathway via early endosomes and may regulate trafficking to early and late endosomes by recruiting clathrin. May concentrate ubiquitinated receptors within…	sp|O14964|HGS_HUMAN	sp|O14964|HGS_HUMAN Hepatocyte growth factor-regulated tyrosine kinase substrate OS=Homo sapiens OX=9606 GN=HGS PE=1 SV=1	1	7	7	7	9.9	86.191	216210	151600	181640	205230	251710	201278	302250	169340	199660	63524	213310	189617	1.0615	0.788365
O14974	Protein phosphatase 1 regulatory subunit 12A	PPP1R12A	FUNCTION: Key regulator of protein phosphatase 1C (PPP1C). Mediates binding to myosin. As part of the PPP1C complex, involved in dephosphorylation of PLK1. Capable of inhibiting HIF1AN-dependent suppression of HIF1A activity. {ECO:0000269|PubMed:18477460, ECO:0000269|PubMed:19245366, ECO:0000269|PubMed:20354225}.	sp|O14974|MYPT1_HUMAN	sp|O14974|MYPT1_HUMAN Protein phosphatase 1 regulatory subunit 12A OS=Homo sapiens OX=9606 GN=PPP1R12A PE=1 SV=1	1	25	25	25	27.9	115.28	991200	760690	578740	532460	227520	618122	1298200	1443000	676120	365950	1026400	961934	0.642583	0.181962
O14976	Cyclin-G-associated kinase	GAK	FUNCTION: Associates with cyclin G and CDK5. Seems to act as an auxilin homolog that is involved in the uncoating of clathrin-coated vesicles by Hsc70 in non-neuronal cells. Expression oscillates slightly during the cell cycle, peaking at G1. {ECO:0000269|PubMed:10625686}.	sp|O14976|GAK_HUMAN	sp|O14976|GAK_HUMAN Cyclin-G-associated kinase OS=Homo sapiens OX=9606 GN=GAK PE=1 SV=2	1	6	6	6	6.8	143.19	2388.2	12000	16653	22079	109100	32444		18655	25514	13609	30016	21948.5	1.47819	0.651722
O14979	Heterogeneous nuclear ribonucleoprotein D-like	HNRNPDL	FUNCTION: Acts as a transcriptional regulator. Promotes transcription repression. Promotes transcription activation in differentiated myotubes (By similarity). Binds to double- and single-stranded DNA sequences. Binds to the transcription suppressor CATR sequence of the COX5B promoter (By similarity). Binds with high affinity to RNA molecules that contain AU-rich elements (AREs) found within the …	sp|O14979|HNRDL_HUMAN	sp|O14979|HNRDL_HUMAN Heterogeneous nuclear ribonucleoprotein D-like OS=Homo sapiens OX=9606 GN=HNRNPDL PE=1 SV=3	1	12	11	11	23.8	46.437	1093700	680590	495610	580270	923920	754818	1193500	777520	493290	171630	372980	601784	1.2543	0.485691
O14980	Exportin-1	XPO1	FUNCTION: Mediates the nuclear export of cellular proteins (cargos) bearing a leucine-rich nuclear export signal (NES) and of RNAs. In the nucleus, in association with RANBP3, binds cooperatively to the NES on its target protein and to the GTPase RAN in its active GTP-bound form (Ran-GTP). Docking of this complex to the nuclear pore complex (NPC) is mediated through binding to nucleoporins. Upon …	sp|O14980|XPO1_HUMAN	sp|O14980|XPO1_HUMAN Exportin-1 OS=Homo sapiens OX=9606 GN=XPO1 PE=1 SV=1	1	25	25	25	28.9	123.38	13753	448210	1130700	489220	1226800	661737	60979	326800	253170	616310	285670	308586	2.14442	0.186431
O15020	Spectrin beta chain, non-erythrocytic 2	SPTBN2	FUNCTION: Probably plays an important role in neuronal membrane skeleton.	sp|O15020|SPTN2_HUMAN	sp|O15020|SPTN2_HUMAN Spectrin beta chain, non-erythrocytic 2 OS=Homo sapiens OX=9606 GN=SPTBN2 PE=1 SV=3	1	10	5	5	6.6	271.32	58396	52215	29489	19409	1638900	359682	8416.3		147000	34511	505060	173747	2.07015	0.63643
O15027	Protein transport protein Sec16A	SEC16A	FUNCTION: Acts as a molecular scaffold that plays a key role in the organization of the endoplasmic reticulum exit sites (ERES), also known as transitional endoplasmic reticulum (tER). SAR1A-GTP-dependent assembly of SEC16A on the ER membrane forms an organized scaffold defining an ERES. Required for secretory cargo traffic from the endoplasmic reticulum to the Golgi apparatus (PubMed:17192411, P…	sp|O15027|SC16A_HUMAN	sp|O15027|SC16A_HUMAN Protein transport protein Sec16A OS=Homo sapiens OX=9606 GN=SEC16A PE=1 SV=4	1	17	17	17	11.7	251.89	829610	805010	407820	150470	1443800	727342	830390	196450	101890	195510	181100	301068	2.41587	0.135775
O15031	Plexin-B2	PLXNB2	FUNCTION: Cell surface receptor for SEMA4C, SEMA4D and SEMA4G that plays an important role in cell-cell signaling (By similarity). Plays a role in glutamatergic synapse development and is required for SEMA4A-mediated excitatory synapse development (By similarity). Binding to class 4 semaphorins promotes downstream activation of RHOA and phosphorylation of ERBB2 at 'Tyr-1248' (By similarity). Requ…	sp|O15031|PLXB2_HUMAN	sp|O15031|PLXB2_HUMAN Plexin-B2 OS=Homo sapiens OX=9606 GN=PLXNB2 PE=1 SV=3	1	9	9	9	9.1	205.12	179860	287890	249820	299480	209430	245296	155900	204580	422940	131820	262190	235486	1.04166	0.866864
O15042	U2 snRNP-associated SURP motif-containing protein	U2SURP		sp|O15042|SR140_HUMAN	sp|O15042|SR140_HUMAN U2 snRNP-associated SURP motif-containing protein OS=Homo sapiens OX=9606 GN=U2SURP PE=1 SV=2	1	8	8	8	11	118.29	53995	37403	67862	35773	256910	90388.6	69092	30258	11285	6137.9	70472	37449	2.41365	0.265794
O15061	Synemin	SYNM	FUNCTION: Type-VI intermediate filament (IF) which plays an important cytoskeletal role within the muscle cell cytoskeleton. It forms heteropolymeric IFs with desmin and/or vimentin, and via its interaction with cytoskeletal proteins alpha-dystrobrevin, dystrophin, talin-1, utrophin and vinculin, is able to link these heteropolymeric IFs to adherens-type junctions, such as to the costameres, neur…	sp|O15061|SYNEM_HUMAN	sp|O15061|SYNEM_HUMAN Synemin OS=Homo sapiens OX=9606 GN=SYNM PE=1 SV=2	1	37	37	37	34.4	172.77	575030	682400	1378700	20718	12089	533787	843160	3427000	716110	1245100	2833600	1812994	0.294423	0.0684034
O15067	Phosphoribosylformylglycinamidine synthase	PFAS	FUNCTION: Phosphoribosylformylglycinamidine synthase involved in the purines biosynthetic pathway. Catalyzes the ATP-dependent conversion of formylglycinamide ribonucleotide (FGAR) and glutamine to yield formylglycinamidine ribonucleotide (FGAM) and glutamate (By similarity). {ECO:0000250}.	sp|O15067|PUR4_HUMAN	sp|O15067|PUR4_HUMAN Phosphoribosylformylglycinamidine synthase OS=Homo sapiens OX=9606 GN=PFAS PE=1 SV=4	1	9	9	9	9.9	144.73	510850	604230	507580	577980	1315000	703128	493950	416710	3188700	850030	956830	1181244	0.595244	0.397479
O15084	Serine/threonine-protein phosphatase 6 regulatory ankyrin repeat subunit A	ANKRD28	FUNCTION: Putative regulatory subunit of protein phosphatase 6 (PP6) that may be involved in the recognition of phosphoprotein substrates. Involved in the PP6-mediated dephosphorylation of NFKBIE opposing its degradation in response to TNF-alpha. Selectively inhibits the phosphatase activity of PPP1C. Targets PPP1C to modulate HNRPK phosphorylation. {ECO:0000269|PubMed:16564677, ECO:0000269|PubMe…	sp|O15084|ANR28_HUMAN	sp|O15084|ANR28_HUMAN Serine/threonine-protein phosphatase 6 regulatory ankyrin repeat subunit A OS=Homo sapiens OX=9606 GN=ANKRD28 PE=1 SV=5	1	2	2	2	2.8	112.96			10443	4759.2	54484	23228.7	19067	6668.9		14834	3891.3	11115.3	2.0898	0.419988
O15116	U6 snRNA-associated Sm-like protein LSm1	LSM1	FUNCTION: Plays a role in the degradation of histone mRNAs, the only eukaryotic mRNAs that are not polyadenylated (PubMed:18172165). Probably also part of an LSm subunits-containing complex involved in the general process of mRNA degradation (By similarity). {ECO:0000250|UniProtKB:P47017, ECO:0000269|PubMed:18172165}.	sp|O15116|LSM1_HUMAN	sp|O15116|LSM1_HUMAN U6 snRNA-associated Sm-like protein LSm1 OS=Homo sapiens OX=9606 GN=LSM1 PE=1 SV=1	1	2	2	2	24.8	15.179	77595	33955	72296	65432	69904	63836.4	36326	37327	112000	243540	156280	117095	0.545169	0.217296
O15117	FYN-binding protein 1	FYB1	FUNCTION: Acts as an adapter protein of the FYN and LCP2 signaling cascades in T-cells (By similarity). May play a role in linking T-cell signaling to remodeling of the actin cytoskeleton (PubMed:10747096, PubMed:16980616). Modulates the expression of IL2 (By similarity). Involved in platelet activation (By similarity). Prevents the degradation of SKAP1 and SKAP2 (PubMed:15849195). May be involve…	sp|O15117|FYB1_HUMAN	sp|O15117|FYB1_HUMAN FYN-binding protein 1 OS=Homo sapiens OX=9606 GN=FYB1 PE=1 SV=2	1	6	6	6	10.6	85.386	54895	1871.6	5578.6	55690	6090.3	24825.1	197970	3807.9	5205.1	26194	16922	50019.8	0.496305	0.538826
O15127	Secretory carrier-associated membrane protein 2	SCAMP2	FUNCTION: Functions in post-Golgi recycling pathways. Acts as a recycling carrier to the cell surface.	sp|O15127|SCAM2_HUMAN	sp|O15127|SCAM2_HUMAN Secretory carrier-associated membrane protein 2 OS=Homo sapiens OX=9606 GN=SCAMP2 PE=1 SV=2	1	1	1	1	3.6	36.648	10984	46836	179770	96215	111550	89071	14917	31225	7795.2	33942	21835	21942.8	4.05923	0.0510407
O15143	Actin-related protein 2/3 complex subunit 1B	ARPC1B	FUNCTION: Component of the Arp2/3 complex, a multiprotein complex that mediates actin polymerization upon stimulation by nucleation-promoting factor (NPF) (PubMed:11741539, PubMed:9230079). The Arp2/3 complex mediates the formation of branched actin networks in the cytoplasm, providing the force for cell motility (PubMed:11741539, PubMed:9230079). In addition to its role in the cytoplasmic cytosk…	sp|O15143|ARC1B_HUMAN	sp|O15143|ARC1B_HUMAN Actin-related protein 2/3 complex subunit 1B OS=Homo sapiens OX=9606 GN=ARPC1B PE=1 SV=3	1	14	14	13	50	40.949	821800	1382600	1733200	1867700	1269100	1414880	746820	713230	1172800	1362100	1315500	1062090	1.33217	0.165357
O15144	Actin-related protein 2/3 complex subunit 2	ARPC2	FUNCTION: Actin-binding component of the Arp2/3 complex, a multiprotein complex that mediates actin polymerization upon stimulation by nucleation-promoting factor (NPF) (PubMed:9230079). The Arp2/3 complex mediates the formation of branched actin networks in the cytoplasm, providing the force for cell motility (PubMed:9230079). Seems to contact the mother actin filament (PubMed:9230079). In addit…	sp|O15144|ARPC2_HUMAN	sp|O15144|ARPC2_HUMAN Actin-related protein 2/3 complex subunit 2 OS=Homo sapiens OX=9606 GN=ARPC2 PE=1 SV=1	1	17	17	17	54.7	34.333	739610	1388800	1531400	1718600	1361300	1347942	745420	866640	977230	1117100	1004000	942078	1.43082	0.0505067
O15145	Actin-related protein 2/3 complex subunit 3	ARPC3	FUNCTION: Component of the Arp2/3 complex, a multiprotein complex that mediates actin polymerization upon stimulation by nucleation-promoting factor (NPF) (PubMed:9230079). The Arp2/3 complex mediates the formation of branched actin networks in the cytoplasm, providing the force for cell motility (PubMed:9230079). In addition to its role in the cytoplasmic cytoskeleton, the Arp2/3 complex also pr…	sp|O15145|ARPC3_HUMAN	sp|O15145|ARPC3_HUMAN Actin-related protein 2/3 complex subunit 3 OS=Homo sapiens OX=9606 GN=ARPC3 PE=1 SV=3	1	6	6	6	37.1	20.546	288570	295360	464140	343920	323970	343192	414990	347040	239510	307590	213570	304540	1.12692	0.447292
O15160	DNA-directed RNA polymerases I and III subunit RPAC1	POLR1C	FUNCTION: DNA-dependent RNA polymerase catalyzes the transcription of DNA into RNA using the four ribonucleoside triphosphates as substrates. Common component of RNA polymerases I and III which synthesize ribosomal RNA precursors and small RNAs, such as 5S rRNA and tRNAs, respectively. RPAC1 is part of the Pol core element with the central large cleft and probably a clamp element that moves to op…	sp|O15160|RPAC1_HUMAN	sp|O15160|RPAC1_HUMAN DNA-directed RNA polymerases I and III subunit RPAC1 OS=Homo sapiens OX=9606 GN=POLR1C PE=1 SV=1	1	4	4	4	18.8	39.249	56424	27886	22280	55310	120170	56414	11205	25004			17779	17996	3.13481	0.15119
O15162	Phospholipid scramblase 1	PLSCR1	FUNCTION: May mediate accelerated ATP-independent bidirectional transbilayer migration of phospholipids upon binding calcium ions that results in a loss of phospholipid asymmetry in the plasma membrane. May play a central role in the initiation of fibrin clot formation, in the activation of mast cells and in the recognition of apoptotic and injured cells by the reticuloendothelial system.; FUNCTI…	sp|O15162|PLS1_HUMAN	sp|O15162|PLS1_HUMAN Phospholipid scramblase 1 OS=Homo sapiens OX=9606 GN=PLSCR1 PE=1 SV=1	1	3	3	3	15.7	35.049		82062	87668	178920	43866	98129	9051.6	15038	19128	125660	16016	36978.7	2.65366	0.129619
O15173	Membrane-associated progesterone receptor component 2	PGRMC2	FUNCTION: Required for the maintenance of uterine histoarchitecture and normal female reproductive lifespan (By similarity). May serve as a universal non-classical progesterone receptor in the uterus (Probable). Intracellular heme chaperone required for delivery of labile, or signaling heme, to the nucleus. Plays a role in adipocyte function and systemic glucose homeostasis. In brown fat, which h…	sp|O15173|PGRC2_HUMAN	sp|O15173|PGRC2_HUMAN Membrane-associated progesterone receptor component 2 OS=Homo sapiens OX=9606 GN=PGRMC2 PE=1 SV=1	1	2	2	2	12.1	23.818		172240	242480	134420	246570	198928	86152	146200	81942	194920	95045	120852	1.64604	0.058266
O15195	Villin-like protein	VILL	FUNCTION: Possible tumor suppressor.	sp|O15195|VILL_HUMAN	sp|O15195|VILL_HUMAN Villin-like protein OS=Homo sapiens OX=9606 GN=VILL PE=1 SV=3	1	4	4	4	7.6	95.906	3676.5	130550	39228	12682	78111	52849.5	106750	70858	10170	109380	8446.7	61120.9	0.864671	0.803904
O15212	Prefoldin subunit 6	PFDN6	FUNCTION: Binds specifically to cytosolic chaperonin (c-CPN) and transfers target proteins to it. Binds to nascent polypeptide chain and promotes folding in an environment in which there are many competing pathways for nonnative proteins. {ECO:0000269|PubMed:9630229}.	sp|O15212|PFD6_HUMAN	sp|O15212|PFD6_HUMAN Prefoldin subunit 6 OS=Homo sapiens OX=9606 GN=PFDN6 PE=1 SV=1	1	2	2	2	17.1	14.582	253290	142500	36131	88858	34505	111057	283620	141900		49034	285700	190064	0.584314	0.28753
O15230	Laminin subunit alpha-5	LAMA5	FUNCTION: Binding to cells via a high affinity receptor, laminin is thought to mediate the attachment, migration and organization of cells into tissues during embryonic development by interacting with other extracellular matrix components.	sp|O15230|LAMA5_HUMAN	sp|O15230|LAMA5_HUMAN Laminin subunit alpha-5 OS=Homo sapiens OX=9606 GN=LAMA5 PE=1 SV=8	1	70	70	69	28.8	399.73	895920	4388100	6342200	288570	1510900	2685138	1250300	5201100	13789000	3936400	4384100	5712180	0.470072	0.245948
O15231	Zinc finger protein 185	ZNF185	FUNCTION: May be involved in the regulation of cellular proliferation and/or differentiation.	sp|O15231|ZN185_HUMAN	sp|O15231|ZN185_HUMAN Zinc finger protein 185 OS=Homo sapiens OX=9606 GN=ZNF185 PE=1 SV=3	1	5	5	5	16.4	73.525	92927	17948	115580	67469	183590	95502.8	13408	52693		10103	27438	25910.5	3.68587	0.0672623
O15243	Leptin receptor gene-related protein	LEPROT	FUNCTION: Negatively regulates leptin receptor (LEPR) cell surface expression, and thus decreases response to leptin. Negatively regulates growth hormone (GH) receptor cell surface expression in liver. May play a role in liver resistance to GH during periods of reduced nutrient availability. {ECO:0000269|PubMed:18042720, ECO:0000269|PubMed:19907080}.	sp|O15243|OBRG_HUMAN	sp|O15243|OBRG_HUMAN Leptin receptor gene-related protein OS=Homo sapiens OX=9606 GN=LEPROT PE=1 SV=1	1	1	1	1	9.9	14.254		18155	12128	15757	21528	16892			12794	14208	9243.7	12081.9	1.39812	0.12912
O15247	Chloride intracellular channel protein 2	CLIC2	FUNCTION: Can insert into membranes and form chloride ion channels. Channel activity depends on the pH. Membrane insertion seems to be redox-regulated and may occur only under oxydizing conditions. Modulates the activity of RYR2 and inhibits calcium influx. {ECO:0000269|PubMed:15147738, ECO:0000269|PubMed:15916532, ECO:0000269|PubMed:17945253}.	sp|O15247|CLIC2_HUMAN	sp|O15247|CLIC2_HUMAN Chloride intracellular channel protein 2 OS=Homo sapiens OX=9606 GN=CLIC2 PE=1 SV=3	1	4	4	4	27.1	28.356	7324.4	127080	12640		10045	39272.3	7095.8	11128	12450	143510	72582	49353.2	0.795741	0.806043
O15258	Protein RER1	RER1	FUNCTION: Involved in the retrieval of endoplasmic reticulum membrane proteins from the early Golgi compartment. {ECO:0000250}.	sp|O15258|RER1_HUMAN	sp|O15258|RER1_HUMAN Protein RER1 OS=Homo sapiens OX=9606 GN=RER1 PE=1 SV=1	1	4	4	4	25	22.958	10785	116980	236670	178050	294290	167355	31265	70086	14285	148410	44656	61740.4	2.71062	0.0880377
O15260	Surfeit locus protein 4	SURF4	FUNCTION: May play a role in the maintenance of the architecture of the endoplasmic reticulum-Golgi intermediate compartment and of the Golgi. {ECO:0000269|PubMed:18287528}.	sp|O15260|SURF4_HUMAN	sp|O15260|SURF4_HUMAN Surfeit locus protein 4 OS=Homo sapiens OX=9606 GN=SURF4 PE=1 SV=3	1	4	4	4	20.8	30.394	41392	221130	353050	159340	214400	197862	7131.4	106200	162410	207750	108520	118402	1.6711	0.226064
O15269	Serine palmitoyltransferase 1	SPTLC1	FUNCTION: Serine palmitoyltransferase (SPT) (PubMed:19416851). The heterodimer formed with SPTLC2 or SPTLC3 constitutes the catalytic core (PubMed:19416851). The composition of the serine palmitoyltransferase (SPT) complex determines the substrate preference (PubMed:19416851). The SPTLC1-SPTLC2-SPTSSA complex shows a strong preference for C16-CoA substrate, while the SPTLC1-SPTLC3-SPTSSA isozyme …	sp|O15269|SPTC1_HUMAN	sp|O15269|SPTC1_HUMAN Serine palmitoyltransferase 1 OS=Homo sapiens OX=9606 GN=SPTLC1 PE=1 SV=1	1	3	3	3	9.7	52.743		36975	30374	29405	96022	48194	68258	36927	20929			42038	1.14644	0.793098
O15305	Phosphomannomutase 2	PMM2	FUNCTION: Involved in the synthesis of the GDP-mannose and dolichol-phosphate-mannose required for a number of critical mannosyl transfer reactions. {ECO:0000250}.	sp|O15305|PMM2_HUMAN	sp|O15305|PMM2_HUMAN Phosphomannomutase 2 OS=Homo sapiens OX=9606 GN=PMM2 PE=1 SV=1	1	3	3	3	18.3	28.082	13446	98057	59665	13562	194390	75824		33753		53853	49714	45773.3	1.65651	0.529318
O15321	Transmembrane 9 superfamily member 1	TM9SF1	FUNCTION: Plays an essential role in autophagy. {ECO:0000269|PubMed:19029833}.	sp|O15321|TM9S1_HUMAN	sp|O15321|TM9S1_HUMAN Transmembrane 9 superfamily member 1 OS=Homo sapiens OX=9606 GN=TM9SF1 PE=2 SV=2	1	4	4	4	10.4	68.86	19540		29306		444160	164335	24472		89792	363270	38484	129004	1.27387	0.823216
O15355	Protein phosphatase 1G	PPM1G		sp|O15355|PPM1G_HUMAN	sp|O15355|PPM1G_HUMAN Protein phosphatase 1G OS=Homo sapiens OX=9606 GN=PPM1G PE=1 SV=1	1	6	6	6	20.1	59.271	273960	311060	309910	405310	321830	324414	120490	123060	94946	16693	673990	205836	1.57608	0.354268
O15371	Eukaryotic translation initiation factor 3 subunit D	EIF3D	FUNCTION: mRNA cap-binding component of the eukaryotic translation initiation factor 3 (eIF-3) complex, a complex required for several steps in the initiation of protein synthesis of a specialized repertoire of mRNAs (PubMed:27462815). The eIF-3 complex associates with the 40S ribosome and facilitates the recruitment of eIF-1, eIF-1A, eIF-2:GTP:methionyl-tRNAi and eIF-5 to form the 43S pre-initia…	sp|O15371|EIF3D_HUMAN	sp|O15371|EIF3D_HUMAN Eukaryotic translation initiation factor 3 subunit D OS=Homo sapiens OX=9606 GN=EIF3D PE=1 SV=1	1	6	6	6	16.1	63.972	194430	233150	323000	242370	207740	240138	224790	139780	469440	55285	396930	257245	0.933499	0.837414
O15372	Eukaryotic translation initiation factor 3 subunit H	EIF3H	FUNCTION: Component of the eukaryotic translation initiation factor 3 (eIF-3) complex, which is required for several steps in the initiation of protein synthesis (PubMed:17581632, PubMed:25849773, PubMed:27462815). The eIF-3 complex associates with the 40S ribosome and facilitates the recruitment of eIF-1, eIF-1A, eIF-2:GTP:methionyl-tRNAi and eIF-5 to form the 43S pre-initiation complex (43S PIC…	sp|O15372|EIF3H_HUMAN	sp|O15372|EIF3H_HUMAN Eukaryotic translation initiation factor 3 subunit H OS=Homo sapiens OX=9606 GN=EIF3H PE=1 SV=1	1	9	9	8	39.8	39.93	98386	106870	193590	166230	255430	164101	68150	128910	177330	117340	154320	129210	1.27003	0.339727
O15382	Branched-chain-amino-acid aminotransferase, mitochondrial	BCAT2	FUNCTION: Catalyzes the first reaction in the catabolism of the essential branched chain amino acids leucine, isoleucine, and valine. May also function as a transporter of branched chain alpha-keto acids.	sp|O15382|BCAT2_HUMAN	sp|O15382|BCAT2_HUMAN Branched-chain-amino-acid aminotransferase, mitochondrial OS=Homo sapiens OX=9606 GN=BCAT2 PE=1 SV=2	1	7	7	7	24	44.287	22682	216580	352990	37413	157600	157453	31980	87062	30348	1658.7	152580	60725.7	2.59285	0.184381
O15400	Syntaxin-7	STX7	FUNCTION: May be involved in protein trafficking from the plasma membrane to the early endosome (EE) as well as in homotypic fusion of endocytic organelles. Mediates the endocytic trafficking from early endosomes to late endosomes and lysosomes.	sp|O15400|STX7_HUMAN	sp|O15400|STX7_HUMAN Syntaxin-7 OS=Homo sapiens OX=9606 GN=STX7 PE=1 SV=4	1	8	8	8	55.2	29.815	467440	419230	453330	496880	388350	445046	575160	274520	633870	466860	474650	485012	0.917598	0.550296
O15438	ATP-binding cassette sub-family C member 3	ABCC3	FUNCTION: May act as an inducible transporter in the biliary and intestinal excretion of organic anions. Acts as an alternative route for the export of bile acids and glucuronides from cholestatic hepatocytes (By similarity). {ECO:0000250}.	sp|O15438|MRP3_HUMAN	sp|O15438|MRP3_HUMAN ATP-binding cassette sub-family C member 3 OS=Homo sapiens OX=9606 GN=ABCC3 PE=1 SV=3	1	4	4	4	4.7	169.34	17019	20444	41804	18447	79376	35418		46242		40649	5048.2	30646.4	1.1557	0.804391
O15484	Calpain-5	CAPN5	FUNCTION: Calcium-regulated non-lysosomal thiol-protease. {ECO:0000250}.	sp|O15484|CAN5_HUMAN	sp|O15484|CAN5_HUMAN Calpain-5 OS=Homo sapiens OX=9606 GN=CAPN5 PE=1 SV=2	1	5	5	5	12.7	73.168	7951.8	229550	44403	33820	44710	72087	6537.3	91250		9664.6		35817.3	2.01263	0.547804
O15498	Synaptobrevin homolog YKT6	YKT6	FUNCTION: Vesicular soluble NSF attachment protein receptor (v-SNARE) mediating vesicle docking and fusion to a specific acceptor cellular compartment. Functions in endoplasmic reticulum to Golgi transport; as part of a SNARE complex composed of GOSR1, GOSR2 and STX5. Functions in early/recycling endosome to TGN transport; as part of a SNARE complex composed of BET1L, GOSR1 and STX5. Has a S-palm…	sp|O15498|YKT6_HUMAN	sp|O15498|YKT6_HUMAN Synaptobrevin homolog YKT6 OS=Homo sapiens OX=9606 GN=YKT6 PE=1 SV=1	1	5	5	5	34.8	22.417	50172	68419	66575	137890	55685	75748.2	40381	52806	43827	65837	34235	47417.2	1.59748	0.130675
O15514	DNA-directed RNA polymerase II subunit RPB4	POLR2D	FUNCTION: DNA-dependent RNA polymerase catalyzes the transcription of DNA into RNA using the four ribonucleoside triphosphates as substrates. Component of RNA polymerase II which synthesizes mRNA precursors and many functional non-coding RNAs. Pol II is the central component of the basal RNA polymerase II transcription machinery. It is composed of mobile elements that move relative to each other.…	sp|O15514|RPB4_HUMAN	sp|O15514|RPB4_HUMAN DNA-directed RNA polymerase II subunit RPB4 OS=Homo sapiens OX=9606 GN=POLR2D PE=1 SV=1	1	1	1	1	14.1	16.311	8819.5	2484	3857.6	14574	13858	8718.62	10959	12305		18594		13952.7	0.624871	0.210007
O43143	Pre-mRNA-splicing factor ATP-dependent RNA helicase DHX15	DHX15	FUNCTION: Pre-mRNA processing factor involved in disassembly of spliceosomes after the release of mature mRNA. In cooperation with TFIP11 seem to be involved in the transition of the U2, U5 and U6 snRNP-containing IL complex to the snRNP-free IS complex leading to efficient debranching and turnover of excised introns. {ECO:0000269|PubMed:19103666}.	sp|O43143|DHX15_HUMAN;sp|O60231|DHX16_HUMAN;sp|Q14562|DHX8_HUMAN	sp|O43143|DHX15_HUMAN Pre-mRNA-splicing factor ATP-dependent RNA helicase DHX15 OS=Homo sapiens OX=9606 GN=DHX15 PE=1 SV=2	3	14	14	14	23	90.932	62794	298560	355370	357710	1155200	445927	54265	141320	148990	31800	173880	110051	4.052	0.111064
O43169	Cytochrome b5 type B	CYB5B	FUNCTION: Cytochrome b5 is a membrane-bound hemoprotein functioning as an electron carrier for several membrane-bound oxygenases. {ECO:0000250}.	sp|O43169|CYB5B_HUMAN	sp|O43169|CYB5B_HUMAN Cytochrome b5 type B OS=Homo sapiens OX=9606 GN=CYB5B PE=1 SV=3	1	4	4	4	51.3	16.694	9205.2	24146	69077	69797	112970	57039	14356	18565	11831		49027	23444.8	2.43291	0.174844
O43172	U4/U6 small nuclear ribonucleoprotein Prp4	PRPF4	FUNCTION: Plays role in pre-mRNA splicing as component of the U4/U6-U5 tri-snRNP complex that is involved in spliceosome assembly, and as component of the precatalytic spliceosome (spliceosome B complex). {ECO:0000269|PubMed:25383878, ECO:0000269|PubMed:28781166}.	sp|O43172|PRP4_HUMAN	sp|O43172|PRP4_HUMAN U4/U6 small nuclear ribonucleoprotein Prp4 OS=Homo sapiens OX=9606 GN=PRPF4 PE=1 SV=2	1	6	6	6	18.2	58.449	53933	83469	187990	116950	196370	127742	54009	148690	42957	42840	30743	63847.8	2.00073	0.109146
O43175	D-3-phosphoglycerate dehydrogenase	PHGDH	FUNCTION: Catalyzes the reversible oxidation of 3-phospho-D-glycerate to 3-phosphonooxypyruvate, the first step of the phosphorylated L-serine biosynthesis pathway. Also catalyzes the reversible oxidation of 2-hydroxyglutarate to 2-oxoglutarate and the reversible oxidation of (S)-malate to oxaloacetate. {ECO:0000269|PubMed:11751922, ECO:0000269|PubMed:25406093}.	sp|O43175|SERA_HUMAN	sp|O43175|SERA_HUMAN D-3-phosphoglycerate dehydrogenase OS=Homo sapiens OX=9606 GN=PHGDH PE=1 SV=4	1	8	8	8	22.7	56.65	69091	177070	235750	26879	7427.2	103243	65140	153960	624880	34748	443710	264488	0.390353	0.228586
O43181	NADH dehydrogenase [ubiquinone] iron-sulfur protein 4, mitochondrial	NDUFS4	FUNCTION: Accessory subunit of the mitochondrial membrane respiratory chain NADH dehydrogenase (Complex I), that is believed not to be involved in catalysis. Complex I functions in the transfer of electrons from NADH to the respiratory chain. The immediate electron acceptor for the enzyme is believed to be ubiquinone. {ECO:0000269|PubMed:12611891, ECO:0000269|PubMed:9463323}.	sp|O43181|NDUS4_HUMAN	sp|O43181|NDUS4_HUMAN NADH dehydrogenase [ubiquinone] iron-sulfur protein 4, mitochondrial OS=Homo sapiens OX=9606 GN=NDUFS4 PE=1 SV=1	1	3	3	3	15.4	20.108	78542	7684.5	28568	38604	56231	41925.9	253130	142090	10332	4217.5	12269	84407.7	0.496707	0.428184
O43237	Cytoplasmic dynein 1 light intermediate chain 2	DYNC1LI2	FUNCTION: Acts as one of several non-catalytic accessory components of the cytoplasmic dynein 1 complex that are thought to be involved in linking dynein to cargos and to adapter proteins that regulate dynein function. Cytoplasmic dynein 1 acts as a motor for the intracellular retrograde motility of vesicles and organelles along microtubules. May play a role in binding dynein to membranous organe…	sp|O43237|DC1L2_HUMAN	sp|O43237|DC1L2_HUMAN Cytoplasmic dynein 1 light intermediate chain 2 OS=Homo sapiens OX=9606 GN=DYNC1LI2 PE=1 SV=1	1	13	13	12	39.2	54.099	483780	367530	438820	388320	319780	399646	333330	460920	141760	302360	386610	324996	1.2297	0.250398
O43242	26S proteasome non-ATPase regulatory subunit 3	PSMD3	FUNCTION: Component of the 26S proteasome, a multiprotein complex involved in the ATP-dependent degradation of ubiquitinated proteins. This complex plays a key role in the maintenance of protein homeostasis by removing misfolded or damaged proteins, which could impair cellular functions, and by removing proteins whose functions are no longer required. Therefore, the proteasome participates in num…	sp|O43242|PSMD3_HUMAN	sp|O43242|PSMD3_HUMAN 26S proteasome non-ATPase regulatory subunit 3 OS=Homo sapiens OX=9606 GN=PSMD3 PE=1 SV=2	1	12	12	12	30.9	60.977	271040	327260	598590	558350	795350	510118	80547	255430	761620	458630	526790	416603	1.22447	0.552063
O43252	Bifunctional 3-phosphoadenosine 5-phosphosulfate synthase 1	PAPSS1	FUNCTION: Bifunctional enzyme with both ATP sulfurylase and APS kinase activity, which mediates two steps in the sulfate activation pathway. The first step is the transfer of a sulfate group to ATP to yield adenosine 5'-phosphosulfate (APS), and the second step is the transfer of a phosphate group from ATP to APS yielding 3'-phosphoadenylylsulfate (PAPS: activated sulfate donor used by sulfotrans…	sp|O43252|PAPS1_HUMAN	sp|O43252|PAPS1_HUMAN Bifunctional 3-phosphoadenosine 5-phosphosulfate synthase 1 OS=Homo sapiens OX=9606 GN=PAPSS1 PE=1 SV=2	1	6	6	6	15.1	70.832	22060	22840	58569	48666	254270	81281	9304	73215	3516.6	5676.5	10843	20511	3.9628	0.221078
O43264	Centromere/kinetochore protein zw10 homolog	ZW10	FUNCTION: Essential component of the mitotic checkpoint, which prevents cells from prematurely exiting mitosis. Required for the assembly of the dynein-dynactin and MAD1-MAD2 complexes onto kinetochores. Its function related to the spindle assembly machinery is proposed to depend on its association in the mitotic RZZ complex (PubMed:11590237, PubMed:15485811, PubMed:15824131). Involved in regulat…	sp|O43264|ZW10_HUMAN	sp|O43264|ZW10_HUMAN Centromere/kinetochore protein zw10 homolog OS=Homo sapiens OX=9606 GN=ZW10 PE=1 SV=3	1	1	1	1	1.7	88.828	15265	18972		29268	35386	24722.8	17075	18319		14610		16668	1.48325	0.206395
O43290	U4/U6.U5 tri-snRNP-associated protein 1	SART1	FUNCTION: Plays a role in mRNA splicing as a component of the U4/U6-U5 tri-snRNP, one of the building blocks of the spliceosome. May also bind to DNA. {ECO:0000269|PubMed:11350945}.	sp|O43290|SNUT1_HUMAN	sp|O43290|SNUT1_HUMAN U4/U6.U5 tri-snRNP-associated protein 1 OS=Homo sapiens OX=9606 GN=SART1 PE=1 SV=1	1	9	9	9	19.5	90.254	239500	73269	46581	160540	97181	123414	349180	104700	7472.1	29349	44173	106975	1.15368	0.824137
O43294	Transforming growth factor beta-1-induced transcript 1 protein	TGFB1I1	FUNCTION: Functions as a molecular adapter coordinating multiple protein-protein interactions at the focal adhesion complex and in the nucleus. Links various intracellular signaling modules to plasma membrane receptors and regulates the Wnt and TGFB signaling pathways. May also regulate SLC6A3 and SLC6A4 targeting to the plasma membrane hence regulating their activity. In the nucleus, functions a…	sp|O43294|TGFI1_HUMAN	sp|O43294|TGFI1_HUMAN Transforming growth factor beta-1-induced transcript 1 protein OS=Homo sapiens OX=9606 GN=TGFB1I1 PE=1 SV=2	1	19	19	19	66.2	49.814	1334000	1302500	1159300	1087300	22896	981199	1490800	2600500	2463500	673360	2638200	1973272	0.497245	0.0619995
O43301	Heat shock 70 kDa protein 12A	HSPA12A	FUNCTION: Adapter protein for SORL1, but not SORT1. Delays SORL1 internalization and affects SORL1 subcellular localization. {ECO:0000269|PubMed:30679749}.	sp|O43301|HS12A_HUMAN	sp|O43301|HS12A_HUMAN Heat shock 70 kDa protein 12A OS=Homo sapiens OX=9606 GN=HSPA12A PE=1 SV=2	1	2	2	2	4.3	74.977	735.21			236.85	30236	10402.7	1173.1	376.66	80707		425.77	20670.6	0.503259	0.699317
O43324	Eukaryotic translation elongation factor 1 epsilon-1	EEF1E1	FUNCTION: Positive modulator of ATM response to DNA damage. {ECO:0000250|UniProtKB:Q9D1M4}.	sp|O43324|MCA3_HUMAN	sp|O43324|MCA3_HUMAN Eukaryotic translation elongation factor 1 epsilon-1 OS=Homo sapiens OX=9606 GN=EEF1E1 PE=1 SV=1	1	6	6	6	43.7	19.81	71323	68331	110070	106700	291530	129591	41189	126950	9763.3	30146	129560	67521.7	1.91925	0.236665
O43390	Heterogeneous nuclear ribonucleoprotein R	HNRNPR	FUNCTION: Component of ribonucleosomes, which are complexes of at least 20 other different heterogeneous nuclear ribonucleoproteins (hnRNP). hnRNP play an important role in processing of precursor mRNA in the nucleus.	sp|O43390|HNRPR_HUMAN	sp|O43390|HNRPR_HUMAN Heterogeneous nuclear ribonucleoprotein R OS=Homo sapiens OX=9606 GN=HNRNPR PE=1 SV=1	1	23	17	17	41.7	70.942	776150	794090	585610	612950	1072400	768240	713230	729760	507740	327580	587780	573218	1.34022	0.125336
O43395	U4/U6 small nuclear ribonucleoprotein Prp3	PRPF3	FUNCTION: Plays role in pre-mRNA splicing as component of the U4/U6-U5 tri-snRNP complex that is involved in spliceosome assembly, and as component of the precatalytic spliceosome (spliceosome B complex). {ECO:0000269|PubMed:26912367, ECO:0000269|PubMed:28781166, ECO:0000305|PubMed:20595234}.	sp|O43395|PRPF3_HUMAN	sp|O43395|PRPF3_HUMAN U4/U6 small nuclear ribonucleoprotein Prp3 OS=Homo sapiens OX=9606 GN=PRPF3 PE=1 SV=2	1	6	6	6	10.7	77.528	122880	48256	16433	37069	32645	51456.6	105490	15265	10097	39430	7117.8	35480	1.4503	0.558138
O43396	Thioredoxin-like protein 1	TXNL1	FUNCTION: Active thioredoxin with a redox potential of about -250 mV. {ECO:0000269|PubMed:19349277}.	sp|O43396|TXNL1_HUMAN	sp|O43396|TXNL1_HUMAN Thioredoxin-like protein 1 OS=Homo sapiens OX=9606 GN=TXNL1 PE=1 SV=3	1	12	12	12	55	32.251	871480	480180	514190	962000	1407000	846970	486220	731750	973870	593310	728460	702722	1.20527	0.464876
O43399	Tumor protein D54	TPD52L2		sp|O43399|TPD54_HUMAN	sp|O43399|TPD54_HUMAN Tumor protein D54 OS=Homo sapiens OX=9606 GN=TPD52L2 PE=1 SV=2	1	15	15	15	72.8	22.237	2230100	828240	729330	1071600	728220	1117498	2312000	897190	1069200	427990	1162100	1173696	0.952119	0.897398
O43447	Peptidyl-prolyl cis-trans isomerase H	PPIH	FUNCTION: PPIase that catalyzes the cis-trans isomerization of proline imidic peptide bonds in oligopeptides and may therefore assist protein folding (PubMed:20676357). Participates in pre-mRNA splicing. May play a role in the assembly of the U4/U5/U6 tri-snRNP complex, one of the building blocks of the spliceosome. May act as a chaperone. {ECO:0000269|PubMed:11823439, ECO:0000269|PubMed:12875835…	sp|O43447|PPIH_HUMAN	sp|O43447|PPIH_HUMAN Peptidyl-prolyl cis-trans isomerase H OS=Homo sapiens OX=9606 GN=PPIH PE=1 SV=1	1	2	2	2	13	19.208	27330	53464	49026	49722	70073	49923	10846	15608	90091		22435	34745	1.43684	0.428801
O43488	Aflatoxin B1 aldehyde reductase member 2	AKR7A2	FUNCTION: Catalyzes the NADPH-dependent reduction of succinic semialdehyde to gamma-hydroxybutyrate. May have an important role in producing the neuromodulator gamma-hydroxybutyrate (GHB). Has broad substrate specificity. Has NADPH-dependent aldehyde reductase activity towards 2-carboxybenzaldehyde, 2-nitrobenzaldehyde and pyridine-2-aldehyde (in vitro). Can reduce 1,2-naphthoquinone and 9,10-phe…	sp|O43488|ARK72_HUMAN	sp|O43488|ARK72_HUMAN Aflatoxin B1 aldehyde reductase member 2 OS=Homo sapiens OX=9606 GN=AKR7A2 PE=1 SV=3	1	9	8	4	32.9	39.589	135810	287280	270900	196770	503070	278766	98250	330130	226460	131610	215410	200372	1.39124	0.322399
O43491	Band 4.1-like protein 2	EPB41L2	FUNCTION: Required for dynein-dynactin complex and NUMA1 recruitment at the mitotic cell cortex during anaphase (PubMed:23870127). {ECO:0000269|PubMed:23870127}.	sp|O43491|E41L2_HUMAN	sp|O43491|E41L2_HUMAN Band 4.1-like protein 2 OS=Homo sapiens OX=9606 GN=EPB41L2 PE=1 SV=1	1	24	24	24	35.8	112.59	843020	654750	461520	965240	336070	652120	1097000	885020	1877500	422110	959250	1048176	0.622147	0.171053
O43493	Trans-Golgi network integral membrane protein 2	TGOLN2	FUNCTION: May be involved in regulating membrane traffic to and from trans-Golgi network.	sp|O43493|TGON2_HUMAN	sp|O43493|TGON2_HUMAN Trans-Golgi network integral membrane protein 2 OS=Homo sapiens OX=9606 GN=TGOLN2 PE=1 SV=4	1	5	5	5	15.1	45.879	128860	130530	137750	136790	107130	128212	106820	83145	129490	72487	150260	108440	1.18233	0.235062
O43504	Ragulator complex protein LAMTOR5	LAMTOR5	FUNCTION: As part of the Ragulator complex it is involved in amino acid sensing and activation of mTORC1, a signaling complex promoting cell growth in response to growth factors, energy levels, and amino acids. Activated by amino acids through a mechanism involving the lysosomal V-ATPase, the Ragulator functions as a guanine nucleotide exchange factor activating the small GTPases Rag. Activated R…	sp|O43504|LTOR5_HUMAN	sp|O43504|LTOR5_HUMAN Ragulator complex protein LAMTOR5 OS=Homo sapiens OX=9606 GN=LAMTOR5 PE=1 SV=1	1	4	4	4	70.3	9.6138	123750	41671	47041	59319	48067	63969.6	140580	42644	78057	59548	107010	85567.8	0.74759	0.377618
O43516	WAS/WASL-interacting protein family member 1	WIPF1	FUNCTION: Plays a role in the reorganization of the actin cytoskeleton. Contributes with NCK1 and GRB2 in the recruitment and activation of WASL. May participate in regulating the subcellular localization of WASL, resulting in the disassembly of stress fibers in favor of filopodia formation. Plays a role in the formation of cell ruffles (By similarity). Plays an important role in the intracellula…	sp|O43516|WIPF1_HUMAN	sp|O43516|WIPF1_HUMAN WAS/WASL-interacting protein family member 1 OS=Homo sapiens OX=9606 GN=WIPF1 PE=1 SV=3	1	5	5	5	26	51.258	148860	50921	51031	21576	8834.6	56244.5	252950	21645	21064		29611	81317.5	0.691666	0.675857
O43570	Carbonic anhydrase 12	CA12	FUNCTION: Reversible hydration of carbon dioxide. {ECO:0000269|PubMed:26911677}.	sp|O43570|CAH12_HUMAN	sp|O43570|CAH12_HUMAN Carbonic anhydrase 12 OS=Homo sapiens OX=9606 GN=CA12 PE=1 SV=1	1	2	2	2	9.9	39.45	27097			6967.3	132740	55601.4	58962	71857	23815	9107.1	15421	35832.4	1.55171	0.570812
O43583	Density-regulated protein	DENR	FUNCTION: May be involved in the translation of target mRNAs by scanning and recognition of the initiation codon. Involved in translation initiation; promotes recruitmnet of aminoacetyled initiator tRNA to P site of 40S ribosomes. Can promote release of deacylated tRNA and mRNA from recycled 40S subunits following ABCE1-mediated dissociation of post-termination ribosomal complexes into subunits. …	sp|O43583|DENR_HUMAN	sp|O43583|DENR_HUMAN Density-regulated protein OS=Homo sapiens OX=9606 GN=DENR PE=1 SV=2	1	6	6	6	33.3	22.092	265870	104460	165630	186100	218120	188036	190750	185750	114200	79033	108310	135609	1.38661	0.171853
O43592	Exportin-T	XPOT	FUNCTION: Mediates the nuclear export of aminoacylated tRNAs. In the nucleus binds to tRNA and to the GTPase Ran in its active GTP-bound form. Docking of this trimeric complex to the nuclear pore complex (NPC) is mediated through binding to nucleoporins. Upon transit of a nuclear export complex into the cytoplasm, disassembling of the complex and hydrolysis of Ran-GTP to Ran-GDP (induced by RANBP…	sp|O43592|XPOT_HUMAN	sp|O43592|XPOT_HUMAN Exportin-T OS=Homo sapiens OX=9606 GN=XPOT PE=1 SV=2	1	2	2	2	2.9	109.96	2182.9		53091	26834		27369.3	21263	4903.1		22859	15456	16120.3	1.69782	0.433144
O43598	2-deoxynucleoside 5-phosphate N-hydrolase 1	DNPH1	FUNCTION: Catalyzes the cleavage of the N-glycosidic bond of deoxyribonucleoside 5'-monophosphates to yield deoxyribose 5-phosphate and a purine or pyrimidine base. Deoxyribonucleoside 5'-monophosphates containing purine bases are preferred to those containing pyrimidine bases. {ECO:0000255|HAMAP-Rule:MF_03036, ECO:0000269|PubMed:24260472, ECO:0000269|PubMed:25108359}.	sp|O43598|DNPH1_HUMAN	sp|O43598|DNPH1_HUMAN 2-deoxynucleoside 5-phosphate N-hydrolase 1 OS=Homo sapiens OX=9606 GN=DNPH1 PE=1 SV=1	1	5	5	5	36.8	19.108	369630	175120	121520	237990	590290	298910	260150	323700	85443	161610	194260	205033	1.45787	0.343434
O43615	Mitochondrial import inner membrane translocase subunit TIM44	TIMM44	FUNCTION: Essential component of the PAM complex, a complex required for the translocation of transit peptide-containing proteins from the inner membrane into the mitochondrial matrix in an ATP-dependent manner. Recruits mitochondrial HSP70 to drive protein translocation into the matrix using ATP as an energy source. {ECO:0000250|UniProtKB:Q01852}.	sp|O43615|TIM44_HUMAN	sp|O43615|TIM44_HUMAN Mitochondrial import inner membrane translocase subunit TIM44 OS=Homo sapiens OX=9606 GN=TIMM44 PE=1 SV=2	1	4	4	4	12.4	51.355	29193	10226	10794	31083	128140	41887.2		13467	32715		15967	20716.3	2.02194	0.502353
O43633	Charged multivesicular body protein 2a	CHMP2A	FUNCTION: Probable core component of the endosomal sorting required for transport complex III (ESCRT-III) which is involved in multivesicular bodies (MVBs) formation and sorting of endosomal cargo proteins into MVBs. MVBs contain intraluminal vesicles (ILVs) that are generated by invagination and scission from the limiting membrane of the endosome and mostly are delivered to lysosomes enabling de…	sp|O43633|CHM2A_HUMAN	sp|O43633|CHM2A_HUMAN Charged multivesicular body protein 2a OS=Homo sapiens OX=9606 GN=CHMP2A PE=1 SV=1	1	5	5	5	17.1	25.104	245090	174730	145070	130710	86244	156369	279900	173240	133360	24512	103250	142852	1.09462	0.792292
O43660	Pleiotropic regulator 1	PLRG1	FUNCTION: Involved in pre-mRNA splicing as component of the spliceosome (PubMed:28502770, PubMed:28076346). Component of the PRP19-CDC5L complex that forms an integral part of the spliceosome and is required for activating pre-mRNA splicing (PubMed:11101529, PubMed:11544257). {ECO:0000269|PubMed:11101529, ECO:0000269|PubMed:11544257, ECO:0000269|PubMed:28076346, ECO:0000269|PubMed:28502770}.	sp|O43660|PLRG1_HUMAN	sp|O43660|PLRG1_HUMAN Pleiotropic regulator 1 OS=Homo sapiens OX=9606 GN=PLRG1 PE=1 SV=1	1	5	5	5	18.1	57.193	52659	26385	44181	54128	121040	59678.6		23656	6038.7	24265	125400	44839.9	1.33093	0.636738
O43665	Regulator of G-protein signaling 10	RGS10	FUNCTION: Regulates G protein-coupled receptor signaling cascades, including signaling downstream of the muscarinic acetylcholine receptor CHRM2. Inhibits signal transduction by increasing the GTPase activity of G protein alpha subunits, thereby driving them into their inactive GDP-bound form (PubMed:8774883, PubMed:10608901, PubMed:9353196, PubMed:11443111, PubMed:18434541). Modulates the activi…	sp|O43665|RGS10_HUMAN	sp|O43665|RGS10_HUMAN Regulator of G-protein signaling 10 OS=Homo sapiens OX=9606 GN=RGS10 PE=1 SV=3	1	4	4	4	37	21.21	88753	52346	34411	199070	26999	80315.8	179960	50634	13231	27208	41576	62521.8	1.2846	0.693645
O43670	BUB3-interacting and GLEBS motif-containing protein ZNF207	ZNF207	FUNCTION: Kinetochore- and microtubule-binding protein that plays a key role in spindle assembly (PubMed:24462186, PubMed:24462187, PubMed:26388440). ZNF207/BuGZ is mainly composed of disordered low-complexity regions and undergoes phase transition or coacervation to form temperature-dependent liquid droplets. Coacervation promotes microtubule bundling and concentrates tubulin, promoting microtub…	sp|O43670|ZN207_HUMAN	sp|O43670|ZN207_HUMAN BUB3-interacting and GLEBS motif-containing protein ZNF207 OS=Homo sapiens OX=9606 GN=ZNF207 PE=1 SV=1	1	4	4	4	11.3	50.75	189220	87370	67210	75139	41561	92100	95075		76463		15121	62219.7	1.48024	0.463837
O43678	NADH dehydrogenase [ubiquinone] 1 alpha subcomplex subunit 2	NDUFA2	FUNCTION: Accessory subunit of the mitochondrial membrane respiratory chain NADH dehydrogenase (Complex I), that is believed not to be involved in catalysis. Complex I functions in the transfer of electrons from NADH to the respiratory chain. The immediate electron acceptor for the enzyme is believed to be ubiquinone. {ECO:0000269|PubMed:27626371}.	sp|O43678|NDUA2_HUMAN	sp|O43678|NDUA2_HUMAN NADH dehydrogenase [ubiquinone] 1 alpha subcomplex subunit 2 OS=Homo sapiens OX=9606 GN=NDUFA2 PE=1 SV=3	1	3	3	3	32.3	10.921	228720	231990	39550	196800	512240	241860	416730	311960	150930	74971	176720	226262	1.06894	0.877136
O43681	ATPase GET3	GET3	FUNCTION: ATPase required for the post-translational delivery of tail-anchored (TA) proteins to the endoplasmic reticulum. Recognizes and selectively binds the transmembrane domain of TA proteins in the cytosol. This complex then targets to the endoplasmic reticulum by membrane-bound receptors, where the tail-anchored protein is released for insertion. This process is regulated by ATP binding and…	sp|O43681|GET3_HUMAN	sp|O43681|GET3_HUMAN ATPase GET3 OS=Homo sapiens OX=9606 GN=GET3 PE=1 SV=2	1	8	8	8	41.1	38.792	57713	175270	246940	338630	197770	203265	110290	104600	205040	135390	82323	127529	1.59387	0.172676
O43704	Sulfotransferase 1B1	SULT1B1	FUNCTION: Sulfotransferase that utilizes 3'-phospho-5'-adenylyl sulfate (PAPS) as sulfonate donor to catalyze the sulfate conjugation of many hormones, neurotransmitters, drugs and xenobiotic compounds. Sulfonation increases the water solubility of most compounds, and therefore their renal excretion, but it can also result in bioactivation to form active metabolites. Sulfates dopamine, small phen…	sp|O43704|ST1B1_HUMAN	sp|O43704|ST1B1_HUMAN Sulfotransferase 1B1 OS=Homo sapiens OX=9606 GN=SULT1B1 PE=1 SV=2	1	5	5	5	18.9	34.899	49478	17093	48537		90176	51321	24216	16272		30592		23693.3	2.16605	0.186603
O43707	Alpha-actinin-4	ACTN4	FUNCTION: F-actin cross-linking protein which is thought to anchor actin to a variety of intracellular structures. This is a bundling protein (Probable). Probably involved in vesicular trafficking via its association with the CART complex. The CART complex is necessary for efficient transferrin receptor recycling but not for EGFR degradation (PubMed:15772161). Involved in tight junction assembly …	sp|O43707|ACTN4_HUMAN;sp|Q9H254|SPTN4_HUMAN	sp|O43707|ACTN4_HUMAN Alpha-actinin-4 OS=Homo sapiens OX=9606 GN=ACTN4 PE=1 SV=2	2	63	47	47	75.3	104.85	7674200	13578000	14066000	10007000	10976000	11260240	6831700	12758000	17477000	13205000	14731000	13000540	0.866136	0.433151
O43708	Maleylacetoacetate isomerase	GSTZ1	FUNCTION: Bifunctional enzyme showing minimal glutathione-conjugating activity with ethacrynic acid and 7-chloro-4-nitrobenz-2-oxa-1,3-diazole and maleylacetoacetate isomerase activity. Has also low glutathione peroxidase activity with T-butyl and cumene hydroperoxides. Is able to catalyze the glutathione dependent oxygenation of dichloroacetic acid to glyoxylic acid. {ECO:0000269|PubMed:10739172…	sp|O43708|MAAI_HUMAN	sp|O43708|MAAI_HUMAN Maleylacetoacetate isomerase OS=Homo sapiens OX=9606 GN=GSTZ1 PE=1 SV=3	1	3	3	3	23.6	24.212		9918	38201	28975	52987	32520.2	3532.2	31427	17426		26776	19790.3	1.64324	0.287615
O43719	HIV Tat-specific factor 1	HTATSF1	FUNCTION: Functions as a general transcription factor playing a role in the process of transcriptional elongation. May mediate the reciprocal stimulatory effect of splicing on transcriptional elongation. In case of infection by HIV-1, it is up-regulated by the HIV-1 proteins NEF and gp120, acts as a cofactor required for the Tat-enhanced transcription of the virus. {ECO:0000269|PubMed:10393184, E…	sp|O43719|HTSF1_HUMAN	sp|O43719|HTSF1_HUMAN HIV Tat-specific factor 1 OS=Homo sapiens OX=9606 GN=HTATSF1 PE=1 SV=1	1	8	8	8	15.9	85.852	127430	97382	96909	67400	293870	136598	188280	76926	47270	8187.3	76801	79492.9	1.71837	0.289514
O43747	AP-1 complex subunit gamma-1	AP1G1	FUNCTION: Subunit of clathrin-associated adaptor protein complex 1 that plays a role in protein sorting in the late-Golgi/trans-Golgi network (TGN) and/or endosomes. The AP complexes mediate both the recruitment of clathrin to membranes and the recognition of sorting signals within the cytosolic tails of transmembrane cargo molecules.	sp|O43747|AP1G1_HUMAN	sp|O43747|AP1G1_HUMAN AP-1 complex subunit gamma-1 OS=Homo sapiens OX=9606 GN=AP1G1 PE=1 SV=5	1	10	10	10	14.7	91.35	18982	138230	270630	150050	400610	195700	42032	88815	44443	62427	79444	63432.2	3.08519	0.0783267
O43765	Small glutamine-rich tetratricopeptide repeat-containing protein alpha	SGTA	FUNCTION: Co-chaperone that binds misfolded and hydrophobic patches-containing client proteins in the cytosol. Mediates their targeting to the endoplasmic reticulum but also regulates their sorting to the proteasome when targeting fails (PubMed:28104892). Functions in tail-anchored/type II transmembrane proteins membrane insertion constituting with ASNA1 and the BAG6 complex a targeting module (P…	sp|O43765|SGTA_HUMAN	sp|O43765|SGTA_HUMAN Small glutamine-rich tetratricopeptide repeat-containing protein alpha OS=Homo sapiens OX=9606 GN=SGTA PE=1 SV=1	1	7	7	7	28.1	34.063	124070	101360	133250	246420	112850	143590	41206	107510	15972		84207	62223.8	2.30764	0.0523075
O43768	Alpha-endosulfine	ENSA	FUNCTION: Protein phosphatase inhibitor that specifically inhibits protein phosphatase 2A (PP2A) during mitosis. When phosphorylated at Ser-67 during mitosis, specifically interacts with PPP2R2D (PR55-delta) and inhibits its activity, leading to inactivation of PP2A, an essential condition to keep cyclin-B1-CDK1 activity high during M phase (By similarity). Also acts as a stimulator of insulin se…	sp|O43768|ENSA_HUMAN	sp|O43768|ENSA_HUMAN Alpha-endosulfine OS=Homo sapiens OX=9606 GN=ENSA PE=1 SV=1	1	9	9	8	57.9	13.389	290910	153050	194230	98113	76134	162487	327000	188610	76474		110150	175558	0.925546	0.847108
O43776	Asparagine--tRNA ligase, cytoplasmic	NARS1	FUNCTION: Catalyzes the attachment of asparagine to tRNA(Asn) in a two-step reaction: asparagine is first activated by ATP to form Asn-AMP and then transferred to the acceptor end of tRNA(Asn) (PubMed:9421509). In addition to its essential role in protein synthesis, acts as a signaling molecule that induced migration of CCR3-expressing cells (PubMed:30171954, PubMed:12235211). {ECO:0000269|PubMed…	sp|O43776|SYNC_HUMAN	sp|O43776|SYNC_HUMAN Asparagine--tRNA ligase, cytoplasmic OS=Homo sapiens OX=9606 GN=NARS1 PE=1 SV=1	1	15	15	15	29.7	62.942	100550	333030	372180	680370	1993100	695846	56572	200190	99871	66686	249220	134508	5.17328	0.136697
O43795	Unconventional myosin-Ib	MYO1B	FUNCTION: Motor protein that may participate in process critical to neuronal development and function such as cell migration, neurite outgrowth and vesicular transport. {ECO:0000250}.	sp|O43795|MYO1B_HUMAN	sp|O43795|MYO1B_HUMAN Unconventional myosin-Ib OS=Homo sapiens OX=9606 GN=MYO1B PE=1 SV=3	1	6	6	6	8.6	131.98	29964	30999	18755	18797	65584	32819.8	29746	26119	72788	61581	30008	44048.4	0.745085	0.409941
O43813	Glutathione S-transferase LANCL1	LANCL1	FUNCTION: Functions as glutathione transferase. Catalyzes conjugation of the glutathione (GSH) to artificial substrates 1-chloro-2,4-dinitrobenzene (CDNB) and p-nitrophenyl acetate. Mitigates neuronal oxidative stress during normal postnatal development and in response to oxidative stresses probably through GSH antioxidant defense mechanism (By similarity). May play a role in EPS8 signaling. Bind…	sp|O43813|LANC1_HUMAN	sp|O43813|LANC1_HUMAN Glutathione S-transferase LANCL1 OS=Homo sapiens OX=9606 GN=LANCL1 PE=1 SV=1	1	5	5	5	19.3	45.283	13502	152900	227640	90524	239380	144789	57571	153380	38288	64951	60393	74916.6	1.93267	0.175365
O43815	Striatin	STRN	FUNCTION: Calmodulin-binding protein which may function as scaffolding or signaling protein and may play a role in dendritic Ca(2+) signaling.	sp|O43815|STRN_HUMAN	sp|O43815|STRN_HUMAN Striatin OS=Homo sapiens OX=9606 GN=STRN PE=1 SV=4	1	5	5	5	12.3	86.131	130080	86473	99623	94726	78699	97920.2	153820	99017	71141	50402	116710	98218	0.996968	0.988486
O43823	A-kinase anchor protein 8	AKAP8	FUNCTION: Anchoring protein that mediates the subcellular compartmentation of cAMP-dependent protein kinase (PKA type II) (PubMed:9473338). Acts as an anchor for a PKA-signaling complex onto mitotic chromosomes, which is required for maintenance of chromosomes in a condensed form throughout mitosis. Recruits condensin complex subunit NCAPD2 to chromosomes required for chromatin condensation; the …	sp|O43823|AKAP8_HUMAN	sp|O43823|AKAP8_HUMAN A-kinase anchor protein 8 OS=Homo sapiens OX=9606 GN=AKAP8 PE=1 SV=1	1	2	2	2	5.8	76.107	85933	58065	42375	43148	90226	63949.4	77534	25518	59686		61129	55966.8	1.14263	0.613017
O43852	Calumenin	CALU	FUNCTION: Involved in regulation of vitamin K-dependent carboxylation of multiple N-terminal glutamate residues. Seems to inhibit gamma-carboxylase GGCX. Binds 7 calcium ions with a low affinity (By similarity). {ECO:0000250}.	sp|O43852|CALU_HUMAN	sp|O43852|CALU_HUMAN Calumenin OS=Homo sapiens OX=9606 GN=CALU PE=1 SV=2	1	23	23	23	73	37.106	4484600	1374000	1428000	1635600	1190800	2022600	4682300	1063500	1776100	1294200	2975000	2358220	0.857681	0.72219
O43865	S-adenosylhomocysteine hydrolase-like protein 1	AHCYL1	FUNCTION: Multifaceted cellular regulator which coordinates several essential cellular functions including regulation of epithelial HCO3(-) and fluid secretion, mRNA processing and DNA replication. Regulates ITPR1 sensitivity to inositol 1,4,5-trisphosphate competing for the common binding site and acting as endogenous 'pseudoligand' whose inhibitory activity can be modulated by its phosphorylati…	sp|O43865|SAHH2_HUMAN	sp|O43865|SAHH2_HUMAN S-adenosylhomocysteine hydrolase-like protein 1 OS=Homo sapiens OX=9606 GN=AHCYL1 PE=1 SV=2	1	8	8	4	26.4	58.951	28271	269590	304740	639890	385620	325622	25733	251260	120380	176970	238370	162543	2.0033	0.165742
O43866	CD5 antigen-like	CD5L	FUNCTION: Secreted protein that acts as a key regulator of lipid synthesis: mainly expressed by macrophages in lymphoid and inflamed tissues and regulates mechanisms in inflammatory responses, such as infection or atherosclerosis. Able to inhibit lipid droplet size in adipocytes. Following incorporation into mature adipocytes via CD36-mediated endocytosis, associates with cytosolic FASN, inhibiti…	sp|O43866|CD5L_HUMAN	sp|O43866|CD5L_HUMAN CD5 antigen-like OS=Homo sapiens OX=9606 GN=CD5L PE=1 SV=1	1	10	10	10	42.1	38.087	495720	208870	302350	347430	803320	431538	1854000	194160	1734600	1188400	3492700	1692772	0.25493	0.0500097
O43920	NADH dehydrogenase [ubiquinone] iron-sulfur protein 5	NDUFS5	FUNCTION: Accessory subunit of the mitochondrial membrane respiratory chain NADH dehydrogenase (Complex I), that is believed not to be involved in catalysis. Complex I functions in the transfer of electrons from NADH to the respiratory chain. The immediate electron acceptor for the enzyme is believed to be ubiquinone. {ECO:0000269|PubMed:27626371}.	sp|O43920|NDUS5_HUMAN	sp|O43920|NDUS5_HUMAN NADH dehydrogenase [ubiquinone] iron-sulfur protein 5 OS=Homo sapiens OX=9606 GN=NDUFS5 PE=1 SV=3	1	5	5	5	38.7	12.517	225640	159500	172520	59769	104090	144304	264850	139860			30965	145225	0.993657	0.988699
O43924	Retinal rod rhodopsin-sensitive cGMP 3,5-cyclic phosphodiesterase subunit delta	PDE6D	FUNCTION: Promotes the release of prenylated target proteins from cellular membranes (PubMed:9712853). Modulates the activity of prenylated or palmitoylated Ras family members by regulating their subcellular location (PubMed:22002721, PubMed:23698361). Required for normal ciliary targeting of farnesylated target proteins, such as INPP5E (PubMed:24166846). Modulates the subcellular location of tar…	sp|O43924|PDE6D_HUMAN	sp|O43924|PDE6D_HUMAN Retinal rod rhodopsin-sensitive cGMP 3,5-cyclic phosphodiesterase subunit delta OS=Homo sapiens OX=9606 GN=PDE6D PE=1 SV=1	1	2	2	2	20.7	17.42	17321	27357	13818	61521	25862	29175.8	4924.9	19850	34326		9159.6	17065.1	1.70967	0.315534
O60218	Aldo-keto reductase family 1 member B10	AKR1B10	FUNCTION: Catalyzes the NADPH-dependent reduction of a wide variety of carbonyl-containing compounds to their corresponding alcohols (PubMed:9565553, PubMed:18087047, PubMed:12732097, PubMed:19013440, PubMed:19563777). Displays strong enzymatic activity toward all-trans-retinal, 9-cis-retinal, and 13-cis-retinal (PubMed:12732097, PubMed:18087047). Plays a critical role in detoxifying dietary and …	sp|O60218|AK1BA_HUMAN	sp|O60218|AK1BA_HUMAN Aldo-keto reductase family 1 member B10 OS=Homo sapiens OX=9606 GN=AKR1B10 PE=1 SV=2	1	18	18	12	67.1	36.019	5096700	756900	883240	28449	175640	1.38819e+06	1870700	1258800	612650	9095.8	538360	857921	1.61808	0.608514
O60220	Mitochondrial import inner membrane translocase subunit Tim8 A	TIMM8A	FUNCTION: Mitochondrial intermembrane chaperone that participates in the import and insertion of some multi-pass transmembrane proteins into the mitochondrial inner membrane. Also required for the transfer of beta-barrel precursors from the TOM complex to the sorting and assembly machinery (SAM complex) of the outer membrane. Acts as a chaperone-like protein that protects the hydrophobic precurso…	sp|O60220|TIM8A_HUMAN	sp|O60220|TIM8A_HUMAN Mitochondrial import inner membrane translocase subunit Tim8 A OS=Homo sapiens OX=9606 GN=TIMM8A PE=1 SV=1	1	2	2	2	26.8	10.998	198050		45106	68309	96222	101922	150220	24142	129300			101221	1.00693	0.989671
O60234	Glia maturation factor gamma	GMFG		sp|O60234|GMFG_HUMAN	sp|O60234|GMFG_HUMAN Glia maturation factor gamma OS=Homo sapiens OX=9606 GN=GMFG PE=1 SV=1	1	2	2	2	23.9	16.801	121070	82783	184750	113290	52015	110782	204160	78605	180780	122610	200560	157343	0.704077	0.196455
O60237	Protein phosphatase 1 regulatory subunit 12B	PPP1R12B	FUNCTION: Regulates myosin phosphatase activity. Augments Ca(2+) sensitivity of the contractile apparatus. {ECO:0000269|PubMed:11067852, ECO:0000269|PubMed:9570949}.	sp|O60237|MYPT2_HUMAN	sp|O60237|MYPT2_HUMAN Protein phosphatase 1 regulatory subunit 12B OS=Homo sapiens OX=9606 GN=PPP1R12B PE=1 SV=2	1	3	3	3	4.2	110.4	92610	149720	24150	7282.7	8901.4	56532.8	200830	371880	52445	10021	102470	147529	0.383197	0.231725
O60240	Perilipin-1	PLIN1	FUNCTION: Modulator of adipocyte lipid metabolism. Coats lipid storage droplets to protect them from breakdown by hormone-sensitive lipase (HSL). Its absence may result in leanness. Plays a role in unilocular lipid droplet formation by activating CIDEC. Their interaction promotes lipid droplet enlargement and directional net neutral lipid transfer. May modulate lipolysis and triglyceride levels. …	sp|O60240|PLIN1_HUMAN	sp|O60240|PLIN1_HUMAN Perilipin-1 OS=Homo sapiens OX=9606 GN=PLIN1 PE=1 SV=2	1	14	14	14	40.6	55.99	1116900	24738	24177	7824.4	56630	246054	3547200	52162	571800	80647	184450	887252	0.277321	0.390242
O60256	Phosphoribosyl pyrophosphate synthase-associated protein 2	PRPSAP2	FUNCTION: Seems to play a negative regulatory role in 5-phosphoribose 1-diphosphate synthesis.	sp|O60256|KPRB_HUMAN	sp|O60256|KPRB_HUMAN Phosphoribosyl pyrophosphate synthase-associated protein 2 OS=Homo sapiens OX=9606 GN=PRPSAP2 PE=1 SV=1	1	5	5	4	20.6	40.925	30369	79719	112040	74045	233690	105973	45745	55480	58241	136580	32502	65709.6	1.61274	0.332369
O60264	SWI/SNF-related matrix-associated actin-dependent regulator of chromatin subfamily A member 5	SMARCA5	FUNCTION: Helicase that possesses intrinsic ATP-dependent nucleosome-remodeling activity. Complexes containing SMARCA5 are capable of forming ordered nucleosome arrays on chromatin; this may require intact histone H4 tails. Also required for replication of pericentric heterochromatin in S-phase specifically in conjunction with BAZ1A. Probably plays a role in repression of polI dependent transcrip…	sp|O60264|SMCA5_HUMAN	sp|O60264|SMCA5_HUMAN SWI/SNF-related matrix-associated actin-dependent regulator of chromatin subfamily A member 5 OS=Homo sapiens OX=9606 GN=SMARCA5 PE=1 SV=1	1	9	9	7	12.6	121.9	11223	172480	203030	16429	366310	153894	41360	44696	41048		45325	43107.2	3.57004	0.182375
O60271	C-Jun-amino-terminal kinase-interacting protein 4	SPAG9	FUNCTION: The JNK-interacting protein (JIP) group of scaffold proteins selectively mediates JNK signaling by aggregating specific components of the MAPK cascade to form a functional JNK signaling module (PubMed:14743216). Isoform 5 may play a role in spermatozoa-egg-interaction (PubMed:15693750). Regulates lysosomal positioning by acting as an adapter protein which links PIP4P1-positive lysosomes…	sp|O60271|JIP4_HUMAN;sp|Q9UPT6|JIP3_HUMAN	sp|O60271|JIP4_HUMAN C-Jun-amino-terminal kinase-interacting protein 4 OS=Homo sapiens OX=9606 GN=SPAG9 PE=1 SV=4	2	12	12	12	14.8	146.2	354650	148450	205430	234060	101250	208768	277290	86646	63256	32982	277310	147497	1.41541	0.399323
O60313	Dynamin-like 120 kDa protein, mitochondrial	OPA1	FUNCTION: Dynamin-related GTPase that is essential for normal mitochondrial morphology by regulating the equilibrium between mitochondrial fusion and mitochondrial fission (PubMed:16778770, PubMed:17709429, PubMed:20185555, PubMed:24616225, PubMed:28746876). Coexpression of isoform 1 with shorter alternative products is required for optimal activity in promoting mitochondrial fusion (PubMed:17709…	sp|O60313|OPA1_HUMAN	sp|O60313|OPA1_HUMAN Dynamin-like 120 kDa protein, mitochondrial OS=Homo sapiens OX=9606 GN=OPA1 PE=1 SV=3	1	17	17	17	21	111.63	229200	187390	243900	211110	631700	300660	164440	264240	176300	35338	76686	143401	2.09664	0.127434
O60361	Putative nucleoside diphosphate kinase	NME2P1	FUNCTION: Major role in the synthesis of nucleoside triphosphates other than ATP. The ATP gamma phosphate is transferred to the NDP beta phosphate via a ping-pong mechanism, using a phosphorylated active-site intermediate (By similarity). {ECO:0000250}.	sp|O60361|NDK8_HUMAN	sp|O60361|NDK8_HUMAN Putative nucleoside diphosphate kinase OS=Homo sapiens OX=9606 GN=NME2P1 PE=5 SV=1	1	8	1	1	66.4	15.529	352790	280000	198960	420970	494870	349518	293980	345780		206960	102140	237215	1.47342	0.178857
O60437	Periplakin	PPL	FUNCTION: Component of the cornified envelope of keratinocytes. May link the cornified envelope to desmosomes and intermediate filaments. May act as a localization signal in PKB/AKT-mediated signaling. {ECO:0000269|PubMed:9412476}.	sp|O60437|PEPL_HUMAN	sp|O60437|PEPL_HUMAN Periplakin OS=Homo sapiens OX=9606 GN=PPL PE=1 SV=4	1	41	41	41	30.6	204.74	413350	287200	490530	287490	1500200	595754	78868	680180	338120	52633	199610	269882	2.20746	0.239357
O60469	Down syndrome cell adhesion molecule	DSCAM	FUNCTION: Cell adhesion molecule that plays a role in neuronal self-avoidance. Promotes repulsion between specific neuronal processes of either the same cell or the same subtype of cells. Mediates within retinal amacrine and ganglion cell subtypes both isoneuronal self-avoidance for creating an orderly dendritic arborization and heteroneuronal self-avoidance to maintain the mosaic spacing between…	sp|O60469|DSCAM_HUMAN	sp|O60469|DSCAM_HUMAN Down syndrome cell adhesion molecule OS=Homo sapiens OX=9606 GN=DSCAM PE=1 SV=2	1	2	2	2	1.6	222.26	813.26		42295	1990.3		15032.9		1064.5	973830		8845.1	327913	0.045844	0.3879
O60493	Sorting nexin-3	SNX3	FUNCTION: Phosphoinositide-binding protein required for multivesicular body formation. Specifically binds phosphatidylinositol 3-phosphate (PtdIns(P3)). Also can bind phosphatidylinositol 4-phosphate (PtdIns(P4)), phosphatidylinositol 5-phosphate (PtdIns(P5)) and phosphatidylinositol 3,5-biphosphate (PtdIns(3,5)P2) (By similarity). Plays a role in protein transport between cellular compartments. …	sp|O60493|SNX3_HUMAN	sp|O60493|SNX3_HUMAN Sorting nexin-3 OS=Homo sapiens OX=9606 GN=SNX3 PE=1 SV=3	1	8	8	7	43.2	18.762	766530	414450	299890	481650	253210	443146	1078400	480360	300300	82086	748680	537965	0.823745	0.641354
O60496	Docking protein 2	DOK2	FUNCTION: DOK proteins are enzymatically inert adaptor or scaffolding proteins. They provide a docking platform for the assembly of multimolecular signaling complexes. DOK2 may modulate the cellular proliferation induced by IL-4, as well as IL-2 and IL-3. May be involved in modulating Bcr-Abl signaling. Attenuates EGF-stimulated MAP kinase activation (By similarity). {ECO:0000250}.	sp|O60496|DOK2_HUMAN	sp|O60496|DOK2_HUMAN Docking protein 2 OS=Homo sapiens OX=9606 GN=DOK2 PE=1 SV=2	1	1	1	1	2.9	45.378	17861		18988	3258.3	3752.9	10965	20901	12323	852.24	6388.4	20450	12182.9	0.900034	0.840616
O60502	Protein O-GlcNAcase	OGA	FUNCTION: [Isoform 1]: Cleaves GlcNAc but not GalNAc from O-glycosylated proteins. Can use p-nitrophenyl-beta-GlcNAc and 4-methylumbelliferone-GlcNAc as substrates but not p-nitrophenyl-beta-GalNAc or p-nitrophenyl-alpha-GlcNAc (in vitro) (PubMed:11148210). Does not bind acetyl-CoA and does not have histone acetyltransferase activity (PubMed:24088714). {ECO:0000269|PubMed:11148210, ECO:0000269|Pu…	sp|O60502|OGA_HUMAN	sp|O60502|OGA_HUMAN Protein O-GlcNAcase OS=Homo sapiens OX=9606 GN=OGA PE=1 SV=2	1	2	2	2	6.2	102.91	6910.6	9470.7	11609	8765.5	29767	13304.6		5542.4	7965.5		7308.6	6938.83	1.91741	0.299257
O60504	Vinexin	SORBS3	FUNCTION: Vinexin alpha isoform promotes up-regulation of actin stress fiber formation. Vinexin beta isoform plays a role in cell spreading and enhances the activation of JNK/SAPK in response to EGF stimulation by using its third SH3 domain.	sp|O60504|VINEX_HUMAN	sp|O60504|VINEX_HUMAN Vinexin OS=Homo sapiens OX=9606 GN=SORBS3 PE=1 SV=2	1	13	13	13	30	75.34	333500	169120	169970	141210	40689	170898	232800	404830	144040	53477	241480	215325	0.793672	0.569892
O60506	Heterogeneous nuclear ribonucleoprotein Q	SYNCRIP	FUNCTION: Heterogenous nuclear ribonucleoprotein (hnRNP) implicated in mRNA processing mechanisms. Component of the CRD-mediated complex that promotes MYC mRNA stability. Isoform 1, isoform 2 and isoform 3 are associated in vitro with pre-mRNA, splicing intermediates and mature mRNA protein complexes. Isoform 1 binds to apoB mRNA AU-rich sequences. Isoform 1 is part of the APOB mRNA editosome com…	sp|O60506|HNRPQ_HUMAN	sp|O60506|HNRPQ_HUMAN Heterogeneous nuclear ribonucleoprotein Q OS=Homo sapiens OX=9606 GN=SYNCRIP PE=1 SV=2	1	27	27	21	51.7	69.602	3816400	1875100	1542800	2586300	3435200	2651160	2929400	1602800	774690	1047600	1939700	1658838	1.5982	0.123797
O60547	GDP-mannose 4,6 dehydratase	GMDS	FUNCTION: Catalyzes the conversion of GDP-D-mannose to GDP-4-dehydro-6-deoxy-D-mannose.	sp|O60547|GMDS_HUMAN	sp|O60547|GMDS_HUMAN GDP-mannose 4,6 dehydratase OS=Homo sapiens OX=9606 GN=GMDS PE=1 SV=1	1	16	16	16	50	41.949	139550	2319600	1206700	250250	4280800	1639380	73645	1534000	639200	78881	448410	554827	2.95476	0.219274
O60565	Gremlin-1	GREM1	FUNCTION: Cytokine that may play an important role during carcinogenesis and metanephric kidney organogenesis, as a BMP antagonist required for early limb outgrowth and patterning in maintaining the FGF4-SHH feedback loop. Down-regulates the BMP4 signaling in a dose-dependent manner (By similarity). Antagonist of BMP2; inhibits BMP2-mediated differentiation of osteoblasts (in vitro) (PubMed:27036…	sp|O60565|GREM1_HUMAN	sp|O60565|GREM1_HUMAN Gremlin-1 OS=Homo sapiens OX=9606 GN=GREM1 PE=1 SV=1	1	4	4	3	34.8	20.697	96522	87427	57664	115030		89160.8	365620	109400		649490	278170	350670	0.254258	0.0608344
O60568	Multifunctional procollagen lysine hydroxylase and glycosyltransferase LH3	PLOD3	FUNCTION: Multifunctional enzyme that catalyzes a series of essential post-translational modifications on Lys residues in procollagen (PubMed:11956192, PubMed:12475640, PubMed:18298658, PubMed:30089812, PubMed:18834968). Plays a redundant role in catalyzing the formation of hydroxylysine residues in -Xaa-Lys-Gly- sequences in collagens (PubMed:9582318, PubMed:9724729, PubMed:11956192, PubMed:1247…	sp|O60568|PLOD3_HUMAN	sp|O60568|PLOD3_HUMAN Multifunctional procollagen lysine hydroxylase and glycosyltransferase LH3 OS=Homo sapiens OX=9606 GN=PLOD3 PE=1 SV=1	1	13	13	13	24.9	84.784	27961	160620	30304	558150	37653	162938	72066	34059	4498.3	128600	44483	56741.3	2.87159	0.337268
O60613	Selenoprotein F	SELENOF	FUNCTION: May be involved in redox reactions associated with the formation of disulfide bonds (By similarity). May contribute to the quality control of protein folding in the endoplasmic reticulum (PubMed:24415556). May regulate protein folding by enhancing the catalytic activity of UGGT1/UGCGL1 and UGGT2/UGCGL2 (PubMed:24415556). {ECO:0000250|UniProtKB:Q923V8, ECO:0000269|PubMed:24415556}.	sp|O60613|SEP15_HUMAN	sp|O60613|SEP15_HUMAN Selenoprotein F OS=Homo sapiens OX=9606 GN=SELENOF PE=1 SV=4	1	5	5	5	27.3	18.092	115760	148710	123130	100260	129670	123506	94265	104660	107310	47821	110470	92905.2	1.32938	0.0614296
O60664	Perilipin-3	PLIN3	FUNCTION: Required for the transport of mannose 6-phosphate receptors (MPR) from endosomes to the trans-Golgi network. {ECO:0000269|PubMed:9590177}.	sp|O60664|PLIN3_HUMAN	sp|O60664|PLIN3_HUMAN Perilipin-3 OS=Homo sapiens OX=9606 GN=PLIN3 PE=1 SV=3	1	15	15	15	49.1	47.074	3562900	1566800	2321600	3083100	2396500	2586180	3010400	1846100	503880	2053900	2139400	1910736	1.3535	0.238035
O60684	Importin subunit alpha-7	KPNA6	FUNCTION: Functions in nuclear protein import as an adapter protein for nuclear receptor KPNB1. Binds specifically and directly to substrates containing either a simple or bipartite NLS motif. Docking of the importin/substrate complex to the nuclear pore complex (NPC) is mediated by KPNB1 through binding to nucleoporin FxFG repeats and the complex is subsequently translocated through the pore by …	sp|O60684|IMA7_HUMAN;sp|O15131|IMA6_HUMAN	sp|O60684|IMA7_HUMAN Importin subunit alpha-7 OS=Homo sapiens OX=9606 GN=KPNA6 PE=1 SV=1;sp|O15131|IMA6_HUMAN Importin subunit alpha-6 OS=Homo sapiens OX=9606 GN=KPNA5 PE=1 SV=2	2	4	2	2	10.6	60.029	8228.9	47613	20789	11154	52655	28088		9398.4	33360	14200	18010	18742.1	1.49866	0.441464
[truncated: 2,823 more rows]

## Sheet: T_vs_N有无差异分析
Protein	Protein Name	Gene Name	Function	ProteinGroup	FastaHeaders	Proteins	Peptides	RazorUniquePeptides	UniquePeptides	Coverage	MolWeight	LFQ intensity T1	LFQ intensity T2	LFQ intensity T3	LFQ intensity T4	LFQ intensity T5	LFQ intensity N1	LFQ intensity N2	LFQ intensity N3	LFQ intensity N4	LFQ intensity N5
[truncated: 84 more rows]
