# Supplementary material for: Targeting GALNT7 Disrupts the TAZ O‐GalNAcylation Feedback Loop to Suppress Gallbladder Cancer Progression
Source: Adv Sci (Weinh). 2026 Jul 11:e76490. Online ahead of print. doi: 10.1002/advs.76490 (PMC13355891; doi:10.1002/advs.76490)
Supplement: Supplementary file 3 — Supporting file 3: advs76490‐sup‐0003‐Table S2.xlsx. [file ADVS-9999-e76490-s003.xlsx]

## Sheet: IP-MS(original data)
Protein IDs	Protein names	Gene names	Fasta headers	Number of proteins	Sequence coverage [%]	Mol. weight [kDa]	Peptides IgG	Peptides IP-G7	Razor + unique peptides IgG	Razor + unique peptides IP-G7	Unique peptides IgG	Unique peptides IP-G7	Intensity IgG	Intensity IP-G7	iBAQ IgG	iBAQ IP-G7	LFQ intensity IgG	LFQ intensity IP-G7
CON__P00761;A6XGL3;Q9BYE2				3	54.5	24.409	9	10	9	10	9	9	73142000	106380000	4136400	6949000	18785000	46295000
CON__P02662				1	57.8	22.975	10	10	10	10	10	10	24718000	36169000	2487900	3657600	9688400	27309000
CON__P02769;H7C013				2	74.3	69.293	49	46	49	46	46	43	64439000	29423000	993090	429580	4155900	4279800
H6VRG0;H6VRF8;H6VRG1;P04264;H6VRG3;CON__P04264;H6VRF9;CON__Q6IFZ6;CON__H-INV:HIT000016045;Q0IIN1;CON__Q7Z794;Q7Z794;Q147W7;CON__Q9H552;CON__Q9R0H5	Keratin, type II cytoskeletal 1	KRT1	tr|H6VRG0|H6VRG0_HUMAN Keratin, type II cytoskeletal 1 OS=Homo sapiens OX=9606 GN=KRT1 PE=3 SV=1;tr|H6VRF8|H6VRF8_HUMAN Keratin, type II cytoskeletal 1 OS=Homo sapiens OX=9606 GN=KRT1 PE=3 SV=1;tr|H6VRG1|H6VRG1_HUMAN Keratin, type II cytoskeletal 1 OS=Homo	15	58.4	65.969	35	36	31	33	0	0	15132000	27087000	375230	670870	1445600	5247200
CON__P13645;A0A1B0GVI3;P13645;CON__P02535-1;CON__Q7Z3Z0;CON__Q7Z3Y8;CON__Q148H6;CON__Q7Z3Y7;Q7Z3Z0;Q7Z3Y8;Q7Z3Y7;Q6ZPD6;CON__Q7Z3Y9;CON__Q2M2I5;Q7Z3Y9;Q2M2I5	Keratin, type I cytoskeletal 10	KRT10	;tr|A0A1B0GVI3|A0A1B0GVI3_HUMAN Keratin, type I cytoskeletal 10 OS=Homo sapiens OX=9606 GN=KRT10 PE=1 SV=2;sp|P13645|K1C10_HUMAN Keratin, type I cytoskeletal 10 OS=Homo sapiens OX=9606 GN=KRT10 PE=1 SV=6	16	56.2	59.51	28	33	28	33	26	30	10347000	19299000	315510	557850	812170	3363500
CON__P35908;CON__P35908v2;P35908;Q01546;CON__Q01546;CON__Q6NXH9	Keratin, type II cytoskeletal 2 epidermal	KRT2	;;sp|P35908|K22E_HUMAN Keratin, type II cytoskeletal 2 epidermal OS=Homo sapiens OX=9606 GN=KRT2 PE=1 SV=2	6	75.7	65.865	31	36	31	36	22	26	6108700	12294000	125820	252850	1486400	6287100
P35527;CON__P35527;K7EQQ3	Keratin, type I cytoskeletal 9	KRT9	sp|P35527|K1C9_HUMAN Keratin, type I cytoskeletal 9 OS=Homo sapiens OX=9606 GN=KRT9 PE=1 SV=3;;tr|K7EQQ3|K7EQQ3_HUMAN Keratin 9 OS=Homo sapiens OX=9606 GN=KRT9 PE=1 SV=1	3	64.4	62.064	25	26	25	26	25	26	6936200	10441000	148310	223400	773450	2580100
CON__P02754				1	65.4	18.281	8	8	8	8	8	8	7791800	9861200	457260	564710	1665500	5097500
CON__P02668				1	54.4	18.974	7	7	7	7	7	7	8447300	9510600	1115700	1242600	3777100	9204300
L0R6E5		CCDC160	tr|L0R6E5|L0R6E5_HUMAN Alternative protein CCDC160 OS=Homo sapiens OX=9606 GN=CCDC160 PE=4 SV=1	1	45	4.7828	1	1	1	1	1	1	9569100	9470500	1496100	1505400	2820500	5728000
L8ECI5		C11orf30	tr|L8ECI5|L8ECI5_HUMAN Alternative protein C11orf30 OS=Homo sapiens OX=9606 GN=C11orf30 PE=4 SV=1	1	39.1	5.3775	0	1	0	1	0	1	0	8249100	0	2749700	0	0
CON__P02666				1	16.7	23.583	2	2	2	2	2	2	4300500	6648700	432590	591460	2172100	6368300
Q14444;G3V153;B3KXU8;B4DSF8;E9PLA9	Caprin-1	CAPRIN1	sp|Q14444|CAPR1_HUMAN Caprin-1 OS=Homo sapiens OX=9606 GN=CAPRIN1 PE=1 SV=2;tr|G3V153|G3V153_HUMAN Cell cycle associated protein 1 OS=Homo sapiens OX=9606 GN=CAPRIN1 PE=1 SV=1;tr|B3KXU8|B3KXU8_HUMAN cDNA FLJ46087 fis, clone TESTI2009497, highly similar to	5	43	78.365	20	17	20	17	20	17	12173000	6310000	416940	262830	2083800	2670300
CON__P12763;B7Z8Q2;P02765;B7Z556;C9JV77				5	44.3	38.418	10	11	10	11	10	11	10867000	6084900	532760	328850	2764000	2513600
Q00839;B3KX72;Q96BA7	Heterogeneous nuclear ribonucleoprotein U	HNRNPU	sp|Q00839|HNRPU_HUMAN Heterogeneous nuclear ribonucleoprotein U OS=Homo sapiens OX=9606 GN=HNRNPU PE=1 SV=6;tr|B3KX72|B3KX72_HUMAN cDNA FLJ44920 fis, clone BRAMY3011501, highly similar to Heterogeneous nuclear ribonucleoprotein U OS=Homo sapiens OX=9606 PE	3	36.4	90.583	27	18	27	18	3	2	11522000	5915900	205860	107810	2369800	2754200
A0A2R8Y4A4;A0A0D9SF53;B5BTY4;A0A2R8YFS5;A0A2R8YF78;A0A0D9SFB3;A0A0D9SG12;O00571;A0A2R8Y645;Q59GX6;A0A2U3TZJ9;A0A2R8YFR4;A0A2R8YCW1;A0A2R8Y5G6;F6S8Q4;A0A2R8YDT5;A0A2R8Y7T2;A0A2R8YDH3;Q5S4N1;O15523;B4DLU5;B4E132;A0A0J9YVQ7;B4E010;A0A087WVZ1;A0A2R8Y650;A0A2R8YCU0;B4E3C4;B4DLA0;A0A087WX09;A0A2R8YF89;C9J081;C9J8G5;A0A2R8Y770;D6RCM4;H0Y960;Q9NQI0	RNA helicase;ATP-dependent RNA helicase DDX3X;ATP-dependent RNA helicase DDX3Y	DDX3X;DDX3Y	tr|A0A2R8Y4A4|A0A2R8Y4A4_HUMAN RNA helicase OS=Homo sapiens OX=9606 GN=DDX3X PE=1 SV=1;tr|A0A0D9SF53|A0A0D9SF53_HUMAN RNA helicase OS=Homo sapiens OX=9606 GN=DDX3X PE=1 SV=1;tr|B5BTY4|B5BTY4_HUMAN RNA helicase OS=Homo sapiens OX=9606 GN=DDX3X PE=2 SV=1;tr|	37	54.4	73.243	26	27	26	27	25	26	6206200	5824700	116340	110590	664910	1288100
Q86SF2;H0YAH3;E9PBY3;H0YAK0;Q68VJ4;Q4W5F7;B4DIB4	N-acetylgalactosaminyltransferase 7;Polypeptide N-acetylgalactosaminyltransferase	GALNT7	sp|Q86SF2|GALT7_HUMAN N-acetylgalactosaminyltransferase 7 OS=Homo sapiens OX=9606 GN=GALNT7 PE=1 SV=1;tr|H0YAH3|H0YAH3_HUMAN Polypeptide N-acetylgalactosaminyltransferase OS=Homo sapiens OX=9606 GN=GALNT7 PE=1 SV=2	7	47.2	75.388	21	25	21	25	21	25	3529200	5481900	69343	104830	517840	1602600
P08238;B4DMA2;B4DGL0;Q6PK50;A8K3W9;Q9H6X9;Q58FF7;O14942;F8W026;Q58FF4;Q58FG1	Heat shock protein HSP 90-beta	HSP90AB1	sp|P08238|HS90B_HUMAN Heat shock protein HSP 90-beta OS=Homo sapiens OX=9606 GN=HSP90AB1 PE=1 SV=4;tr|B4DMA2|B4DMA2_HUMAN Heat shock protein HSP 90-beta OS=Homo sapiens OX=9606 PE=2 SV=1;tr|B4DGL0|B4DGL0_HUMAN Heat shock protein HSP 90-beta OS=Homo sapiens	11	54.3	83.263	40	31	40	31	21	13	15225000	4794100	317980	105050	1557400	1202700
P11142;V9HW22;E9PKE3;Q53GZ6;Q96IS6;B3KTV0;Q53HF2;E9PNE6;B4E1Q1;E9PN89;A8K7Q2;B4DTX2;E9PLF4;E9PQQ4;E9PQK7;E9PK54;E9PPY6;A0A384MDT7;E9PN25;P54652;Q96BE0;E9PS65;E9PI65;Q96H53;E9PM13;Q9NZ87;Q9NWW3;B3KUS2;A4D111	Heat shock cognate 71 kDa protein	HSPA8;HEL-S-72p	sp|P11142|HSP7C_HUMAN Heat shock cognate 71 kDa protein OS=Homo sapiens OX=9606 GN=HSPA8 PE=1 SV=1;tr|V9HW22|V9HW22_HUMAN Heat shock cognate 71 kDa protein OS=Homo sapiens OX=9606 GN=HEL-S-72p PE=2 SV=1;tr|E9PKE3|E9PKE3_HUMAN Heat shock cognate 71 kDa prot	29	51.2	70.897	27	25	27	25	22	21	10281000	4313400	228380	95138	1421600	1311100
P0DMV8;P0DMV9;A0A0G2JIW1;A8K5I0;A0A1U9X7W4;Q59EJ3;B4DNT8;B4DFN9;B4DWK5;B4DI39;B4E388;B4E1S9;B4DVU9;V9GZ37;B3KTT5;B4DNX1;B4E1T6;B4DNV4;Q9UQC1	Heat shock 70 kDa protein 1A;Heat shock 70 kDa protein 1B	HSPA1A;HSPA1B;HEL-S-103	sp|P0DMV8|HS71A_HUMAN Heat shock 70 kDa protein 1A OS=Homo sapiens OX=9606 GN=HSPA1A PE=1 SV=1;sp|P0DMV9|HS71B_HUMAN Heat shock 70 kDa protein 1B OS=Homo sapiens OX=9606 GN=HSPA1B PE=1 SV=1;tr|A0A0G2JIW1|A0A0G2JIW1_HUMAN Heat shock protein family A (Hsp70)	19	52.4	70.051	29	21	26	19	16	11	10419000	3503200	216200	66648	1221900	1074400
CON__P02663				1	34.8	24.348	7	9	7	9	7	9	3425500	3362800	302110	290690	2600400	5404400
E9PK91;Q9NYF8;E9PK09;E9PQN2;E9PKI6;Q6DCA8;A0A1W2PQ43;E9PJA7;H0YF00;H0YF63;H0YF14;B7Z8J9	Bcl-2-associated transcription factor 1	BCLAF1	tr|E9PK91|E9PK91_HUMAN BCL2 associated transcription factor 1 OS=Homo sapiens OX=9606 GN=BCLAF1 PE=1 SV=1;sp|Q9NYF8|BCLF1_HUMAN Bcl-2-associated transcription factor 1 OS=Homo sapiens OX=9606 GN=BCLAF1 PE=1 SV=2;tr|E9PK09|E9PK09_HUMAN BCL2 associated trans	12	25.5	100.4	17	21	17	21	17	21	1943700	2917900	32667	43207	253680	735230
P68363;B3KT06;B3KPS3;A8JZY9;P68366;B4DDU2;B4DN58;Q15670	Tubulin alpha-1B chain;Detyrosinated tubulin alpha-1B chain;Tubulin alpha chain;Tubulin alpha-4A chain;Tubulin alpha-1B chain	TUBA1B;TUBA4A	sp|P68363|TBA1B_HUMAN Tubulin alpha-1B chain OS=Homo sapiens OX=9606 GN=TUBA1B PE=1 SV=1;tr|B3KT06|B3KT06_HUMAN Tubulin alpha chain OS=Homo sapiens OX=9606 PE=2 SV=1;tr|B3KPS3|B3KPS3_HUMAN Tubulin alpha chain OS=Homo sapiens OX=9606 PE=2 SV=1;tr|A8JZY9|A8J	8	65.6	50.151	19	14	19	14	1	1	6559600	2856700	261830	104980	997080	1233800
P07437;Q5SU16;Q5JP53;A0A384NYT8;B7ZAF0;B4DY90;Q5ST81;Q6LC01;Q9BUU9;B7ZAK1;B4E052;Q96B85;B4DMU8;B4DXZ5;B4DQN9;Q1KSF8;B2RBD5;Q13509;Q9BV28;B4DMJ5;A0A0B4J269;Q53G92;A4UCT2;Q3ZCR3;Q6P602;G3V2A3;A4UCU2	Tubulin beta chain;Tubulin beta-3 chain	TUBB;XTP3TPATP1;TUBB3	sp|P07437|TBB5_HUMAN Tubulin beta chain OS=Homo sapiens OX=9606 GN=TUBB PE=1 SV=2;tr|Q5SU16|Q5SU16_HUMAN Tubulin beta chain OS=Homo sapiens OX=9606 GN=TUBB PE=2 SV=1;tr|Q5JP53|Q5JP53_HUMAN Tubulin beta chain OS=Homo sapiens OX=9606 GN=TUBB PE=1 SV=1;tr|A0A	27	47.5	49.67	15	15	15	15	3	3	4808300	2809500	159060	101510	625960	778090
A0A7I2V430;A0A7I2V2M5;A0A7I2V4F0;A3RJH1;Q92499;A0A7I2YQ77;A0A087WZ71;F1T0B3;A0A087X2G1;B4DP70;A0A7I2V4J3;A0A7I2V421;A0A7I2V5X8;A0A7I2YQD0;A0A7I2V4Q0	ATP-dependent RNA helicase DDX1	DDX1	tr|A0A7I2V430|A0A7I2V430_HUMAN ATP-dependent RNA helicase DDX1 OS=Homo sapiens OX=9606 GN=DDX1 PE=1 SV=1;tr|A0A7I2V2M5|A0A7I2V2M5_HUMAN ATP-dependent RNA helicase DDX1 OS=Homo sapiens OX=9606 GN=DDX1 PE=1 SV=1;tr|A0A7I2V4F0|A0A7I2V4F0_HUMAN ATP-dependent R	15	39	77.86	17	15	17	15	17	15	1626100	2620600	14089	6537.2	1817000	2451900
Q53GK6;Q53G99;Q53G76;Q1KLZ0;P60709;E7EVS6;B4E335;A0A2R8Y793;B4DW52;G5E9R0;A0A6Q8PH58;A0A2R8YGF8;C9JUM1;C9JZR7;C9JTX5;A0A6Q8PGD7	Actin, cytoplasmic 1;Actin, cytoplasmic 1;Actin, cytoplasmic 1, N-terminally processed;Actin, cytoplasmic 2	PS1TP5BP1;ACTB	tr|Q53GK6|Q53GK6_HUMAN Actin, cytoplasmic 1 (Fragment) OS=Homo sapiens OX=9606 PE=2 SV=1;tr|Q53G99|Q53G99_HUMAN Actin, cytoplasmic 1 (Fragment) OS=Homo sapiens OX=9606 PE=2 SV=1;tr|Q53G76|Q53G76_HUMAN Actin, cytoplasmic 1 (Fragment) OS=Homo sapiens OX=9606	16	56.3	41.722	15	12	15	12	1	1	6384300	2463200	246860	93457	1063900	946890
P02533;CON__P02533;CON__Q6IFX2;Q14666;Q13092;P19012;CON__A2A4G1;CON__P19012;CON__Q61782;B3KVF5;B4DL17;A0A3B3IS58;A8MT21;K7ENV3;CON__Q9D312;CON__P35900;K7ESE1;P35900;B4E204	Keratin, type I cytoskeletal 14	KRT14	sp|P02533|K1C14_HUMAN Keratin, type I cytoskeletal 14 OS=Homo sapiens OX=9606 GN=KRT14 PE=1 SV=4;	19	48.1	51.561	9	19	8	18	5	8	631430	2326700	19927	70109	151560	571700
Q05BI1;A0JLT1;A8K818;O15446	DNA-directed RNA polymerase I subunit RPA34	CD3EAP;POLR1G	tr|Q05BI1|Q05BI1_HUMAN CD3EAP protein (Fragment) OS=Homo sapiens OX=9606 GN=CD3EAP PE=2 SV=1;tr|A0JLT1|A0JLT1_HUMAN CD3EAP protein (Fragment) OS=Homo sapiens OX=9606 GN=CD3EAP PE=2 SV=1;tr|A8K818|A8K818_HUMAN cDNA FLJ75784, highly similar to Homo sapiens C	4	8.7	41.979	0	1	0	1	0	1	0	2212800	0	138300	0	0
P10809;A0A024R3X4;B3GQS7;A0A7I2V599;A0A7I2V2X6;B7Z597;B7Z5E7;B7Z4F6;A0A7I2YQK6;A0A7I2V5M1;A0A7I2YQ71;A0A7I2V5K3;A0A7I2V369;B7Z532;Q53SE2;E7ESH4;E7EXB4;B9VP19;B9VPB4;Q53QD5;C9JL25;A0A0S2Z415;C9J0S9;C9JCQ4;C9JL19	60 kDa heat shock protein, mitochondrial	HSPD1	sp|P10809|CH60_HUMAN 60 kDa heat shock protein, mitochondrial OS=Homo sapiens OX=9606 GN=HSPD1 PE=1 SV=2;tr|A0A024R3X4|A0A024R3X4_HUMAN 60 kDa heat shock protein, mitochondrial (Fragment) OS=Homo sapiens OX=9606 GN=HSPD1 PE=2 SV=1;tr|B3GQS7|B3GQS7_HUMAN 60	25	56.9	61.054	22	18	22	18	22	18	4537900	2129500	81909	44785	686390	622700
CON__P34955				1	29.1	46.103	13	8	13	8	13	8	5644400	2126300	200980	80094	1026000	1108100
I6L9E8;Q8NCA5;A0A8I5KR56;A0A8I5QKV5;A0A8I5KZA5;E9PH82;B4DT23;B4DY25;B3KTW4;Q05CT2;A0A8I5KX90;A0A8I5KXK5	Protein FAM98A	FAM98A	tr|I6L9E8|I6L9E8_HUMAN Family with sequence similarity 98, member A OS=Homo sapiens OX=9606 GN=FAM98A PE=2 SV=1;sp|Q8NCA5|FA98A_HUMAN Protein FAM98A OS=Homo sapiens OX=9606 GN=FAM98A PE=1 SV=2;tr|A0A8I5KR56|A0A8I5KR56_HUMAN Family with sequence similarity	12	26.8	55.173	8	9	8	9	6	6	2425400	2058300	86182	78862	721830	1295800
P13639;Q8TA90;Q6PK56;B4DPU3;B4DRE8;B4DMC6;Q6W6M8	Elongation factor 2	EEF2	sp|P13639|EF2_HUMAN Elongation factor 2 OS=Homo sapiens OX=9606 GN=EEF2 PE=1 SV=4;tr|Q8TA90|Q8TA90_HUMAN Similar to Elongation factor 2b (Fragment) OS=Homo sapiens OX=9606 PE=2 SV=1;tr|Q6PK56|Q6PK56_HUMAN EEF2 protein (Fragment) OS=Homo sapiens OX=9606 GN=	7	50.1	95.337	31	20	31	20	31	20	7140000	2020700	109010	33608	819940	575380
Q53GE9;Q53HR5;Q6IPS9;P68104;Q5VTE0;A0A4D5RAC7;Q53HM9;Q53G85;Q6IPT9;A0A4D5RAC9;A0A087WVQ9;Q53HQ7;Q6IPN6;A0A7I2V659;A0A7I2V5N4;A0A7I2V3H3;A0A4D5RBG5;A0A4D5RAN2;A8K9C4;Q53GA1;A0A4D5RA76;A0A4D5RA98;A0A4D5RAE2;Q96RE1;B4DNE0;A0A087WV01;Q9H2I7;Q8IUB0;Q53G89;B4DV42;Q53HR1;A0A4D5RAB8;A0A2U3TZH3;A0A4D5RA52;Q504Z0;Q16577;Q05639;A0A9L9PYI8;Q96C29;Q9NZS6;Q8TBL1;A0A4D5RAF1;A0A4D5RBK4;Q96CD8;A0A4D5RA61;A0A9L9PX…	Elongation factor 1-alpha;Elongation factor 1-alpha 1;Putative elongation factor 1-alpha-like 3;Tr-type G domain-containing protein;Elongation factor 1-alpha 2;EEF1A1 protein	EEF1A1;EEF1A1P5;EEF1A1L14;EEF1A2;PTI-1	tr|Q53GE9|Q53GE9_HUMAN Elongation factor 1-alpha (Fragment) OS=Homo sapiens OX=9606 PE=2 SV=1;tr|Q53HR5|Q53HR5_HUMAN Elongation factor 1-alpha (Fragment) OS=Homo sapiens OX=9606 PE=2 SV=1;tr|Q6IPS9|Q6IPS9_HUMAN Elongation factor 1-alpha OS=Homo sapiens OX=	82	33.8	50.11	14	10	14	10	14	10	4093300	2016700	101040	57202	674700	708620
K9JA46;P07900;Q2VPJ6;Q8TBA7;Q86U12;O75322;Q96HX7;G3V2J8;B4DTA5;Q86SX1;Q58FG0;Q14568;Q58FF9	Heat shock protein HSP 90-alpha	EL52;HSP90AA1	tr|K9JA46|K9JA46_HUMAN Heat shock protein HSP 90-alpha OS=Homo sapiens OX=9606 GN=EL52 PE=2 SV=1;sp|P07900|HS90A_HUMAN Heat shock protein HSP 90-alpha OS=Homo sapiens OX=9606 GN=HSP90AA1 PE=1 SV=5;tr|Q2VPJ6|Q2VPJ6_HUMAN HSP90AA1 protein (Fragment) OS=Homo	13	49.2	84.659	37	31	22	16	22	16	6610900	1957200	137680	41751	865520	668450
Q7Z417	FMR1-interacting protein NUFIP2	NUFIP2	sp|Q7Z417|NUFP2_HUMAN FMR1-interacting protein NUFIP2 OS=Homo sapiens OX=9606 GN=NUFIP2 PE=1 SV=1	1	39.4	76.12	17	17	17	17	17	17	2150600	1731300	63033	44657	288260	505370
H0Y6B3;A0A0C4DG30;J3KQY3	PCNA-interacting partner	PARPBP	tr|H0Y6B3|H0Y6B3_HUMAN PCNA-interacting partner (Fragment) OS=Homo sapiens OX=9606 GN=PARPBP PE=1 SV=1;tr|A0A0C4DG30|A0A0C4DG30_HUMAN PCNA-interacting partner (Fragment) OS=Homo sapiens OX=9606 GN=PARPBP PE=1 SV=1;tr|J3KQY3|J3KQY3_HUMAN PCNA-interacting pa	3	26.6	7.1239	1	1	1	1	1	1	1697400	1710900	424340	427710	1452700	3744400
Q4VCS5;E7ERM3;A2BDD9;A6NP16;B4DWK4	Angiomotin	AMOT	sp|Q4VCS5|AMOT_HUMAN Angiomotin OS=Homo sapiens OX=9606 GN=AMOT PE=1 SV=1;tr|E7ERM3|E7ERM3_HUMAN Angiomotin OS=Homo sapiens OX=9606 GN=AMOT PE=1 SV=1;tr|A2BDD9|A2BDD9_HUMAN AMOT protein OS=Homo sapiens OX=9606 GN=AMOT PE=2 SV=1;tr|A6NP16|A6NP16_HUMAN Angio	5	28.8	118.08	19	20	19	20	19	20	1523700	1652700	26714	25686	336520	820750
A0A994J6U9;A0A994J4E9;B4DUQ1;A0A994J4U9;A0A994J4S7;P61978;A0A994J782;Q5EC54;B4DFF1;Q5T6W2;A0A994J6T5;A0A994J795;B3KU16;S4R457;S4R359	Heterogeneous nuclear ribonucleoprotein K	HNRNPK;HNRPK	tr|A0A994J6U9|A0A994J6U9_HUMAN Heterogeneous nuclear ribonucleoprotein K OS=Homo sapiens OX=9606 GN=HNRNPK PE=1 SV=1;tr|A0A994J4E9|A0A994J4E9_HUMAN Heterogeneous nuclear ribonucleoprotein K OS=Homo sapiens OX=9606 GN=HNRNPK PE=1 SV=1;tr|B4DUQ1|B4DUQ1_HUMAN	15	49.3	47.91	17	13	17	13	17	13	4078900	1651100	138230	55186	636790	566250
P14618;V9HWB8;A0A8V8TNX9;H3BTN5;A0A804F729;A0A804F6T5;A0A8V8TMM5;B4DNK4;B4DRT3;H3BQ34;Q8WUW7;H3BT25;H3BUW1;H3BTJ2;Q504U3;Q9UKK4;Q9UN47;H3BU13;Q9NYI7;A0A4D6DDG8;B4DPM0;H3BQZ3;Q9UK31;Q16716;A0A977JB91;Q16715;H3BN34;P30613	Pyruvate kinase PKM;Pyruvate kinase	PKM;HEL-S-30;PKM2	sp|P14618|KPYM_HUMAN Pyruvate kinase PKM OS=Homo sapiens OX=9606 GN=PKM PE=1 SV=4;tr|V9HWB8|V9HWB8_HUMAN Pyruvate kinase OS=Homo sapiens OX=9606 GN=HEL-S-30 PE=1 SV=1;tr|A0A8V8TNX9|A0A8V8TNX9_HUMAN Pyruvate kinase OS=Homo sapiens OX=9606 GN=PKM PE=1 SV=1;t	28	50.1	57.936	20	11	20	11	20	11	4059300	1454700	72718	23974	693240	664770
Q96TC2;Q969N8;Q6YNR1;A0A0S2Z3M9;A0A0S2Z3E7;A0A0E3SU01;P23560	Brain-derived neurotrophic factor;Brain-derived neurotrophic factor;BDNF precursor form	BDNF 2-5;BDNF 1-5;BDNF	tr|Q96TC2|Q96TC2_HUMAN Brain-derived neurotrophic factor (Fragment) OS=Homo sapiens OX=9606 GN=BDNF 2-5 PE=2 SV=1;tr|Q969N8|Q969N8_HUMAN Brain-derived neurotrophic factor (Fragment) OS=Homo sapiens OX=9606 GN=BDNF 1-5 PE=2 SV=1;tr|Q6YNR1|Q6YNR1_HUMAN Brain	7	70	3.323	0	1	0	1	0	1	0	1369300	0	1369300	0	0
CON__Q29443;CON__Q0IIK2;B4E1V0;B2MV14;B7ZAL5;E7EQB2;B3KSL2;E7ER44;Q2TUW9;V9HWI4;W8QEY1;Q5EK51;B3VMW0;A8K494;A0A161I202;P02788			;	16	55.5	75.829	27	13	27	13	27	13	5114900	1350800	80236	18870	639820	483930
Q9Y2W1;A0A3B3ITZ9	Thyroid hormone receptor-associated protein 3	THRAP3	sp|Q9Y2W1|TR150_HUMAN Thyroid hormone receptor-associated protein 3 OS=Homo sapiens OX=9606 GN=THRAP3 PE=1 SV=2;tr|A0A3B3ITZ9|A0A3B3ITZ9_HUMAN Thyroid hormone receptor associated protein 3 OS=Homo sapiens OX=9606 GN=THRAP3 PE=1 SV=1	2	17.5	108.66	10	12	10	12	6	8	1061400	1344900	16774	25735	201670	536030
Q13283;Q5U0Q1;A0A7I2YQN9;A0A7I2V5M7;Q6FI03;Q53HH4;Q32P45;A0A7P0P2U7;B7Z8K4;A0A7I2YQU8;Q6ZP53;A0A7I2V651;E5RH42;E5RJU8;E5RIF8;A0A7I2YQH0;A0A7I2V2S5;A0A7I2YQB1;A0A7I2V2X7;A0A7I2V533;A0A7I2YQQ8;A0A7I2V2V1;A0A7I2V548;D6R9A4;A0A7I2V5H1;A0A7I2V496;A0A7I2YQM1;A0A7I2YQF2;A0A7I2V565;A0A7I2V3C4;A0A7I2V2R0;E5RI46;A0A7I2V4Y8;A0A7I2V494;A0A7I2V4D8;D6RGJ4;E5RH00;A0A7I2V326	Ras GTPase-activating protein-binding protein 1	G3BP1;G3BP	sp|Q13283|G3BP1_HUMAN Ras GTPase-activating protein-binding protein 1 OS=Homo sapiens OX=9606 GN=G3BP1 PE=1 SV=1;tr|Q5U0Q1|Q5U0Q1_HUMAN Ras-GTPase-activating protein SH3-domain-binding protein OS=Homo sapiens OX=9606 GN=G3BP PE=2 SV=1;tr|A0A7I2YQN9|A0A7I2Y	38	37.8	52.164	13	12	13	12	12	11	1873100	1255900	54194	40695	480730	678160
P06733;A0A024R4F1;A0A2R8Y6G6;E2DRY6;K7EM90;A0A2R8YEM5;A4UCS8;A0A2R8Y879;A4QMW8;L0R849;A0A2R8YEG5;K7ERS8;A0A2R8Y798;E5RGZ4;Q6FHV6;A8K3B0;F5H0C8;A0A2R8Y6I8;B4DUJ6;K7EKN2;K7EPM1;E5RG95;E5RI09;F5H1C3;P13929;P09104	Alpha-enolase;phosphopyruvate hydratase	ENO1;HEL-S-17	sp|P06733|ENOA_HUMAN Alpha-enolase OS=Homo sapiens OX=9606 GN=ENO1 PE=1 SV=2;tr|A0A024R4F1|A0A024R4F1_HUMAN phosphopyruvate hydratase OS=Homo sapiens OX=9606 GN=HEL-S-17 PE=2 SV=1;tr|A0A2R8Y6G6|A0A2R8Y6G6_HUMAN phosphopyruvate hydratase OS=Homo sapiens OX=	26	51.4	47.168	16	12	16	12	16	12	3222800	1170000	134140	51464	550640	444030
Q92804;A0A0J9YYE0;B4E312;A0A075B7E4;A0A0J9YY24;A0A0J9YWI4;A0A0J9YXY8;A0A075B7C1	TATA-binding protein-associated factor 2N	TAF15	sp|Q92804|RBP56_HUMAN TATA-binding protein-associated factor 2N OS=Homo sapiens OX=9606 GN=TAF15 PE=1 SV=1;tr|A0A0J9YYE0|A0A0J9YYE0_HUMAN TATA-box binding protein associated factor 15 OS=Homo sapiens OX=9606 GN=TAF15 PE=1 SV=1;tr|B4E312|B4E312_HUMAN cDNA F	8	28.7	61.829	10	8	10	8	8	7	1068200	1166100	21817	28122	415970	799600
V9HWE1;P08670;Q53HU8;B0YJC4;B3KRK8;B0YJC5;A0A1B0GTT5;A0A1B0GVG8;B4DUI0;A0A7R6M6U0;Q9H319;Q53SB5;A0A384NPX1;A5Z217;L7RDA5;Q45VM6;Q45VM7;Q45VM8;P17661;H7C5W5;P41219;B3KWQ6	Vimentin	HEL113;VIM	tr|V9HWE1|V9HWE1_HUMAN Vimentin OS=Homo sapiens OX=9606 GN=HEL113 PE=2 SV=1;sp|P08670|VIME_HUMAN Vimentin OS=Homo sapiens OX=9606 GN=VIM PE=1 SV=4;tr|Q53HU8|Q53HU8_HUMAN Vimentin (Fragment) OS=Homo sapiens OX=9606 PE=2 SV=1;tr|B0YJC4|B0YJC4_HUMAN Vimentin	22	54.9	53.651	22	17	22	17	22	17	2268600	1158300	47635	22642	233210	307980
B3KM80;Q6ZS99;B3KTP9;A0A7I2V428;C9JLB1;A0A7I2V3F3;H7BY16;P19338;A0A7I2V5M5;A0A7I2V2U7;A0A7I2V699;A0A7I2V349;A0A7I2V506;Q9BQ02;A0A7I2V2S8	Nucleolin	NCL	tr|B3KM80|B3KM80_HUMAN Nucleolin OS=Homo sapiens OX=9606 GN=NCL PE=2 SV=1;tr|Q6ZS99|Q6ZS99_HUMAN Nucleolin OS=Homo sapiens OX=9606 PE=2 SV=1;tr|B3KTP9|B3KTP9_HUMAN Nucleolin OS=Homo sapiens OX=9606 PE=2 SV=1;tr|A0A7I2V428|A0A7I2V428_HUMAN Nucleolin OS=Homo	15	34.3	58.554	18	12	18	12	18	12	5579200	1122200	171010	29118	594570	376860
A0A024R1A3;P22314;B4DDE4;B4DL67;Q5JRR6;B3KUJ2;Q712V1;Q5JRS1;Q5JRS3;Q5JRS2;Q5JRR9;Q5JRS0	Ubiquitin-like modifier-activating enzyme 1	UBA1	tr|A0A024R1A3|A0A024R1A3_HUMAN Ubiquitin-like modifier-activating enzyme 1 OS=Homo sapiens OX=9606 PE=2 SV=1;sp|P22314|UBA1_HUMAN Ubiquitin-like modifier-activating enzyme 1 OS=Homo sapiens OX=9606 GN=UBA1 PE=1 SV=3;tr|B4DDE4|B4DDE4_HUMAN Ubiquitin-like mo	12	28.9	117.85	21	12	21	12	21	12	4355100	1089500	71151	16936	738230	459720
A8K2N4;Q8NC74	RBBP8 N-terminal-like protein	RBBP8NL	tr|A8K2N4|A8K2N4_HUMAN cDNA FLJ77972 OS=Homo sapiens OX=9606 PE=2 SV=1;sp|Q8NC74|RB8NL_HUMAN RBBP8 N-terminal-like protein OS=Homo sapiens OX=9606 GN=RBBP8NL PE=1 SV=3	2	1.8	71.446	0	1	0	1	0	1	0	1081400	0	31806	0	0
P62979;F5H388;F5H747;F5GXK7;J3QKN0;Q5PY61;Q5U5U6;Q9UFQ0;Q96C32;Q96MH4;L8B196;L8B4I8;Q96H31;L8B4R0;A8K674;L8B4J3;L8B4M0;L8B4Z6;Q66K58;Q59EM9;Q5RKT7;B2RDW1;P62987;P0CG48;J3QS39;Q5UGI3;B4DV12;F5H265;J3QTR3;P0CG47;A0A248RGE3;F5H2Z3;F5GYU3;Q3MIH3;F5H6Q2;M0R1M6;Q49A90;M0R2S1;M0R1V7;Q8WYN9;F5GZ39;J3QSA3	Ubiquitin-ribosomal protein eS31 fusion protein;Ubiquitin;Small ribosomal subunit protein eS31;Ubiquitin-like domain-containing protein;Ubiquitin-ribosomal protein eS31 fusion protein;Ubiquitin-ribosomal protein eL40 fusion protein;Ubiquitin;Large ribosomal subunit protein eL40;Polyubiquitin-C;Ubiquitin;Polyubiquitin-B;Ubiquitin;Ubiquitin-ribosomal protein eL40 fusion protein	RPS27A;UBC;UBB;DKFZp434K0435;UbC;UBA52	sp|P62979|RS27A_HUMAN Ubiquitin-ribosomal protein eS31 fusion protein OS=Homo sapiens OX=9606 GN=RPS27A PE=1 SV=2;tr|F5H388|F5H388_HUMAN Ubiquitin C (Fragment) OS=Homo sapiens OX=9606 GN=UBC PE=1 SV=1;tr|F5H747|F5H747_HUMAN Ubiquitin C (Fragment) OS=Homo s	42	27.6	17.965	4	3	4	3	4	3	1498100	1060800	249680	176800	605450	1173800
P17844;J3KTA4;B4DN41;B5BUE6;B4DNG2;A0A0G2JLI4;A0A7I2V507;Q59E92;A0A7I2V2S0;Q7Z2V5;A0A7I2V5F5;J3QRQ7;J3KRZ1;J3KTQ4;C1IK54;J3QSF1;J3QR02;X6RLV5;A0A0U1RQJ0	Probable ATP-dependent RNA helicase DDX5;RNA helicase	DDX5;DKFZp686J01190	sp|P17844|DDX5_HUMAN Probable ATP-dependent RNA helicase DDX5 OS=Homo sapiens OX=9606 GN=DDX5 PE=1 SV=1;tr|J3KTA4|J3KTA4_HUMAN Probable ATP-dependent RNA helicase DDX5 OS=Homo sapiens OX=9606 GN=DDX5 PE=1 SV=1;tr|B4DN41|B4DN41_HUMAN Probable ATP-dependent	19	27.2	69.147	15	11	14	10	11	8	2051000	1014000	60879	28683	335590	431210
Q59H57;B4DR70;A0AAQ5BIG2;A8K4H1;Q8TBR3;Q6IBQ5;Q13344;P35637;H3BPE7;Q70T18	RNA-binding protein FUS	FUS	tr|Q59H57|Q59H57_HUMAN Fusion (Involved in t(12;16) in malignant liposarcoma) isoform a variant (Fragment) OS=Homo sapiens OX=9606 PE=2 SV=1;tr|B4DR70|B4DR70_HUMAN cDNA FLJ58049, highly similar to RNA-binding protein FUS OS=Homo sapiens OX=9606 PE=2 SV=1;t	10	34	31.994	8	6	6	5	6	5	1684200	991080	25349	23016	690840	921740
P31943;G8JLB6;A0A384MEJ3;A0AAG2UWX3;A0AAG2UY50;E9PCY7;H0YBD7;A0A9L9PY23;D6RIT2;D6RBM0;Q68DG4;D6RIU0;D6RFM3;D6RAM1;E7EN40;P55795;D6RDU3;A0A384MDT2;E7EQJ0;B4DP51;D6RDL0;B4DFK9;E5RGV0;B4DP00;D6RF17;H0YAQ2;A0AAG2UWH7;D6R9D3;E5RJ94	Heterogeneous nuclear ribonucleoprotein H;Heterogeneous nuclear ribonucleoprotein H, N-terminally processed	HNRNPH1	sp|P31943|HNRH1_HUMAN Heterogeneous nuclear ribonucleoprotein H OS=Homo sapiens OX=9606 GN=HNRNPH1 PE=1 SV=4;tr|G8JLB6|G8JLB6_HUMAN Heterogeneous nuclear ribonucleoprotein H1 OS=Homo sapiens OX=9606 GN=HNRNPH1 PE=1 SV=1;tr|A0A384MEJ3|A0A384MEJ3_HUMAN Epidi	29	39	49.229	9	9	9	9	7	7	1381900	956930	52933	34967	419090	673720
CON__P00711				1	26	14.186	2	3	2	3	2	3	1005300	956860	142440	104000	481280	1092300
P38646;A0A7I2V2S7;A0A384P5G6;V9HW84;B7Z4V2;A0A7I2V2G2;A0A7I2YQB2;A0A7I2V3F7;Q8N1C8;D6RCD7;B7Z4T3;B7Z1V7;H0Y8K0;A1XP52;Q2F839;A0A3B3ITI4;H0Y8S0	Stress-70 protein, mitochondrial	HSPA9;HEL-S-124m	sp|P38646|GRP75_HUMAN Stress-70 protein, mitochondrial OS=Homo sapiens OX=9606 GN=HSPA9 PE=1 SV=2;tr|A0A7I2V2S7|A0A7I2V2S7_HUMAN Stress-70 protein, mitochondrial OS=Homo sapiens OX=9606 GN=HSPA9 PE=1 SV=1;tr|A0A384P5G6|A0A384P5G6_HUMAN Stress-70 protein, m	17	40.1	73.68	23	14	23	14	23	14	3260900	934700	75751	24107	348260	304790
A0AAQ5BH40;P15924;A0AAQ5BH53;A0AAQ5BH17;Q4LE79;B4DWT7;B4DKX6;B4E2A0	Desmoplakin	DSP;DSP variant protein	tr|A0AAQ5BH40|A0AAQ5BH40_HUMAN Desmoplakin OS=Homo sapiens OX=9606 GN=DSP PE=1 SV=1;sp|P15924|DESP_HUMAN Desmoplakin OS=Homo sapiens OX=9606 GN=DSP PE=1 SV=3;tr|A0AAQ5BH53|A0AAQ5BH53_HUMAN Desmoplakin OS=Homo sapiens OX=9606 GN=DSP PE=1 SV=1;tr|A0AAQ5BH17|	8	2.4	327.52	2	4	2	4	2	4	450650	931890	111.4	301.85	579050	1787600
M0QXB0;V9GZ56;Q9Y4Z0	U6 snRNA-associated Sm-like protein LSm4	LSM4	tr|M0QXB0|M0QXB0_HUMAN U6 snRNA-associated Sm-like protein LSm4 OS=Homo sapiens OX=9606 GN=LSM4 PE=1 SV=1;tr|V9GZ56|V9GZ56_HUMAN U6 snRNA-associated Sm-like protein LSm4 (Fragment) OS=Homo sapiens OX=9606 GN=LSM4 PE=1 SV=1;sp|Q9Y4Z0|LSM4_HUMAN U6 snRNA-ass	3	10.1	7.8299	1	1	1	1	1	1	735250	916190	147050	183240	735250	2005200
V9HWB4;P11021;A0A7P0TB36;A0A7P0TAI0;B4DEF7	78 kDa glucose-regulated protein;Endoplasmic reticulum chaperone BiP	HEL-S-89n;HSPA5	tr|V9HWB4|V9HWB4_HUMAN 78 kDa glucose-regulated protein OS=Homo sapiens OX=9606 GN=HEL-S-89n PE=2 SV=1;sp|P11021|BIP_HUMAN Endoplasmic reticulum chaperone BiP OS=Homo sapiens OX=9606 GN=HSPA5 PE=1 SV=2;tr|A0A7P0TB36|A0A7P0TB36_HUMAN 78 kDa glucose-regulate	5	38.5	72.332	23	10	22	9	22	9	3166400	883270	78744	22907	471860	418530
Q8NC51;Q63HR1;Q5VU21	SERPINE1 mRNA-binding protein 1	SERBP1;DKFZp686P17171	sp|Q8NC51|SERB1_HUMAN SERPINE1 mRNA-binding protein 1 OS=Homo sapiens OX=9606 GN=SERBP1 PE=1 SV=2;tr|Q63HR1|Q63HR1_HUMAN Uncharacterized protein DKFZp686P17171 OS=Homo sapiens OX=9606 GN=DKFZp686P17171 PE=2 SV=1;tr|Q5VU21|Q5VU21_HUMAN PAI-1 mRNA-binding pr	3	44.1	44.965	13	10	13	10	13	10	1370600	816950	49197	30193	258580	351190
A0A5C2GBQ5			tr|A0A5C2GBQ5|A0A5C2GBQ5_HUMAN IGL c343_light_IGKV4-1_IGKJ4 (Fragment) OS=Homo sapiens OX=9606 PE=2 SV=1	1	13.3	12.284	0	1	0	1	0	1	0	751140	0	150230	0	0
P12956;B2RDN9;B1AHC9;B4DE32;B4E356;Q6IC76	X-ray repair cross-complementing protein 6	XRCC6	sp|P12956|XRCC6_HUMAN X-ray repair cross-complementing protein 6 OS=Homo sapiens OX=9606 GN=XRCC6 PE=1 SV=2;tr|B2RDN9|B2RDN9_HUMAN cDNA, FLJ96699, highly similar to Homo sapiens thyroid autoantigen 70kDa (Ku antigen) (G22P1), mRNA OS=Homo sapiens OX=9606 P	6	47	69.842	23	15	23	15	23	15	2783700	747330	53847	13729	226950	176450
P13797;B4DPW9;Q53GY0;Q96HI1;B4DG31;B4DI60;B4DPU6;A7E2S2;U3KQI3;H7C4N2;Q5TBN3;C9JAM8;Q14651;F2Z2Z9	Plastin-3	PLS3	sp|P13797|PLST_HUMAN Plastin-3 OS=Homo sapiens OX=9606 GN=PLS3 PE=1 SV=4;tr|B4DPW9|B4DPW9_HUMAN Plastin-3 OS=Homo sapiens OX=9606 PE=2 SV=1;tr|Q53GY0|Q53GY0_HUMAN Plastin-3 (Fragment) OS=Homo sapiens OX=9606 PE=2 SV=1;tr|Q96HI1|Q96HI1_HUMAN Plastin-3 (Frag	14	40.5	70.81	20	13	20	13	14	12	1973400	710690	39629	12939	414000	325930
C9J038;Q9GZV5;C9JR84;C9JQS8;C9J337	WW domain-containing transcription regulator protein 1	WWTR1	tr|C9J038|C9J038_HUMAN WW domain containing transcription regulator 1 (Fragment) OS=Homo sapiens OX=9606 GN=WWTR1 PE=1 SV=1;sp|Q9GZV5|WWTR1_HUMAN WW domain-containing transcription regulator protein 1 OS=Homo sapiens OX=9606 GN=WWTR1 PE=1 SV=1;tr|C9JR84|C9	5	43.4	20.456	2	5	2	5	2	5	152080	685550	2359.4	15162	124110	687060
Q53FC7;B3KSM6;B2R6X5;A0A384NKX5;P17066;B4DHP5;P48741	Heat shock 70 kDa protein 6;Putative heat shock 70 kDa protein 7	HSPA6;HSPA7	tr|Q53FC7|Q53FC7_HUMAN Heat shock 70kDa protein 6 (HSP70B) variant (Fragment) OS=Homo sapiens OX=9606 PE=2 SV=1;tr|B3KSM6|B3KSM6_HUMAN cDNA FLJ36606 fis, clone TRACH2015654, highly similar to HEAT SHOCK 70 kDa PROTEIN 6 OS=Homo sapiens OX=9606 PE=2 SV=1;t	7	14.6	71.003	9	8	1	1	1	1	1608500	675090	43474	18246	1608500	1477500
REV__A0A1W2PR96			tr|A0A1W2PR96|A0A1W2PR96_HUMAN Rotatin (Fragment) OS=Homo sapiens OX=9606 GN=RTTN PE=1 SV=1	1	0	33.84	1	1	1	1	1	1	276460	660510			276460	1445600
P06748;A0A0S2Z491;A0A7I2V5S2;A0A140VJQ2;A4ZU86;A0A7I2YQC0;A0A0S2Z4G7;A0A7I2V433;A0A7I2V2X9;Q9NX34;A0A7I2V3U2;Q9BTI9;E5RI98;A0A7I2V579;A0A7I2V4G8;A0A7I2V3G5;V9HVU7;A0A7I2V5J8;E5RGW4	Nucleophosmin	NPM1	sp|P06748|NPM_HUMAN Nucleophosmin OS=Homo sapiens OX=9606 GN=NPM1 PE=1 SV=2;tr|A0A0S2Z491|A0A0S2Z491_HUMAN Nucleophosmin (Fragment) OS=Homo sapiens OX=9606 GN=NPM1 PE=2 SV=1;tr|A0A7I2V5S2|A0A7I2V5S2_HUMAN Nucleophosmin OS=Homo sapiens OX=9606 GN=NPM1 PE=1	19	35	32.575	9	6	9	6	9	6	2480600	649180	152010	35303	512870	395230
CON__P13647;P13647;B4E1T1;B4DL32;H0YI76;F8W0C6;H0YIN9;F8VV57	Keratin, type II cytoskeletal 5	KRT5	;sp|P13647|K2C5_HUMAN Keratin, type II cytoskeletal 5 OS=Homo sapiens OX=9606 GN=KRT5 PE=1 SV=3;tr|B4E1T1|B4E1T1_HUMAN Keratin, type II cytoskeletal 5 OS=Homo sapiens OX=9606 PE=2 SV=1;tr|B4DL32|B4DL32_HUMAN cDNA FLJ59922, highly similar to Keratin, type I	8	26.9	62.378	10	16	2	9	1	3	138770	644990	4476.3	20806	43545	363500
Q9Y3I0;B4DNA0;B4DNG5;B4DXF1	RNA-splicing ligase RtcB homolog;3-phosphate/5-hydroxy nucleic acid ligase	RTCB	sp|Q9Y3I0|RTCB_HUMAN RNA-splicing ligase RtcB homolog OS=Homo sapiens OX=9606 GN=RTCB PE=1 SV=1;tr|B4DNA0|B4DNA0_HUMAN 3-phosphate/5-hydroxy nucleic acid ligase OS=Homo sapiens OX=9606 PE=2 SV=1	4	35.8	55.21	11	9	11	9	11	9	908350	634940	21416	13727	148380	259630
F8W0Q9;Q8NEY8;B7Z8L1;F8WF16;B7Z615;F8VPY7;F8VWU8;F8VRK2	Periphilin-1	PPHLN1	tr|F8W0Q9|F8W0Q9_HUMAN Periphilin 1 OS=Homo sapiens OX=9606 GN=PPHLN1 PE=1 SV=1;sp|Q8NEY8|PPHLN_HUMAN Periphilin-1 OS=Homo sapiens OX=9606 GN=PPHLN1 PE=1 SV=2;tr|B7Z8L1|B7Z8L1_HUMAN Periphilin 1 OS=Homo sapiens OX=9606 GN=PPHLN1 PE=1 SV=1;tr|F8WF16|F8WF16_	8	30.1	44.682	6	8	6	8	2	2	253120	623320	8941.5	22015	160530	352740
B3KS53			tr|B3KS53|B3KS53_HUMAN cDNA FLJ35535 fis, clone SPLEN2002419, highly similar to EGF-containing fibulin-like extracellular matrix protein 1 OS=Homo sapiens OX=9606 PE=2 SV=1	1	2.9	39.447	0	1	0	1	0	1	0	618480	0	32552	0	0
Q9UHR4	Brain-specific angiogenesis inhibitor 1-associated protein 2-like protein 1	BAIAP2L1	sp|Q9UHR4|BI2L1_HUMAN BAR/IMD domain-containing adapter protein 2-like 1 OS=Homo sapiens OX=9606 GN=BAIAP2L1 PE=1 SV=2	1	2.2	56.882	1	1	1	1	1	1	476970	594630	15386	19181	476970	1301400
B4DRR0;P02538;A0A0S2Z428;A8K2I0;CON__P02538;B4DRU6;B4DWU6;O95678;CON__O95678;A0A0S2Z427;CON__P07744;H0YIC5;B4DKJ0;B4DRR7;B4DRW1;CON__REFSEQ:XP_932229;P19013;CON__P19013;P12036	Keratin, type II cytoskeletal 6A	KRT6A	tr|B4DRR0|B4DRR0_HUMAN cDNA FLJ53910, highly similar to Keratin, type II cytoskeletal 6A OS=Homo sapiens OX=9606 PE=2 SV=1;sp|P02538|K2C6A_HUMAN Keratin, type II cytoskeletal 6A OS=Homo sapiens OX=9606 GN=KRT6A PE=1 SV=3;tr|A0A0S2Z428|A0A0S2Z428_HUMAN HCG2	19	34.4	57.838	13	14	6	7	0	1	270470	561050	7173.3	17216	78544	339550
Q96PG2	Membrane-spanning 4-domains subfamily A member 10	MS4A10	sp|Q96PG2|M4A10_HUMAN Membrane-spanning 4-domains subfamily A member 10 OS=Homo sapiens OX=9606 GN=MS4A10 PE=1 SV=3	1	3.4	29.747	1	1	1	1	1	1	136720	545060	9765.6	38933	136720	1192900
P14625;V9HWP2;Q5CAQ5;A0A087WT78;A0A7P0T823;A0A7P0TAT8;H0YIV0;A0A7P0TAE1;A0A7P0TAY2;A0A7P0T917;Q59FC6;A0A7P0TBC2;B4DU71;Q96GW1;B4DHT9;A0A7P0T885;A0A7P0T8R3;A0A7P0Z405;B4DQX3;Q58FF3;A0A7P0TAC2;Q58FF2;A0A7P0Z4B4;A0A7P0T8C8;A0A7P0TAG4	Endoplasmin	HSP90B1;HEL-S-125m;TRA1	sp|P14625|ENPL_HUMAN Endoplasmin OS=Homo sapiens OX=9606 GN=HSP90B1 PE=1 SV=1;tr|V9HWP2|V9HWP2_HUMAN Endoplasmin OS=Homo sapiens OX=9606 GN=HEL-S-125m PE=2 SV=1;tr|Q5CAQ5|Q5CAQ5_HUMAN Endoplasmin OS=Homo sapiens OX=9606 GN=TRA1 PE=2 SV=1;tr|A0A087WT78|A0A0	25	22.8	92.468	17	11	16	9	16	9	2530000	542730	44415	9082.2	276390	199070
V9HVZ4;Q2TSD0;P04406;Q0QET7;E7EUT5;A4UCT1;Q5ZEY3;B4DRV9	Glyceraldehyde-3-phosphate dehydrogenase;Peptidyl-cysteine S-nitrosylase GAPDH	HEL-S-162eP;GAPDH	tr|V9HVZ4|V9HVZ4_HUMAN Glyceraldehyde-3-phosphate dehydrogenase OS=Homo sapiens OX=9606 GN=HEL-S-162eP PE=2 SV=1;tr|Q2TSD0|Q2TSD0_HUMAN Glyceraldehyde-3-phosphate dehydrogenase OS=Homo sapiens OX=9606 PE=2 SV=1;sp|P04406|G3P_HUMAN Glyceraldehyde-3-phosphat	8	29.3	36.053	6	6	6	6	6	6	1293300	530400	59289	24883	410220	378100
L8EBI8		OTOGL	tr|L8EBI8|L8EBI8_HUMAN Alternative protein OTOGL OS=Homo sapiens OX=9606 GN=OTOGL PE=4 SV=1	1	27	8.3618	1	1	1	1	1	1	320650	530210	53442	88368	320650	1160400
P11940;A0A7I2YQ88;H0YAR2;A0A7I2V649;B4DZW4;E7EQV3;B3KT93;A0A087WTT1;B4DQX0;E7ERJ7;A0A7I2YQ90;A0A7I2V4N4;A0A7I2YQE4;Q9H361;Q2VIP3;Q5VX58;Q3ZCS4;H0YBN4;E5RGH3;E5RJB9;H0YB86;E5RH24;A0A6Q8JFT6;Q4VXU2;H0YAP2;E5RHG7;B1ANR1;A0A6Q8JFV4;H0YAS6;H0YB75;E5RGC4;H0YC10;A8K8J2;B4DM75;A0A7I2V3J9;Q96DU9;Q5JQF8;A0A6I8PLA1;A0A6I8PS38;E5RFD8;H0YAS7	Polyadenylate-binding protein 1;Polyadenylate-binding protein;Polyadenylate-binding protein 3	PABPC1;PABPC3	sp|P11940|PABP1_HUMAN Polyadenylate-binding protein 1 OS=Homo sapiens OX=9606 GN=PABPC1 PE=1 SV=2;tr|A0A7I2YQ88|A0A7I2YQ88_HUMAN Polyadenylate-binding protein OS=Homo sapiens OX=9606 GN=PABPC1 PE=1 SV=1;tr|H0YAR2|H0YAR2_HUMAN Polyadenylate-binding protein	41	30	70.67	16	10	16	10	11	6	1558100	527210	35475	11476	267760	233300
O95146;O95987		LAGE-2;CAMEL	tr|O95146|O95146_HUMAN Alternative polypetide LAGE-2alt OS=Homo sapiens OX=9606 GN=LAGE-2 PE=2 SV=1;tr|O95987|O95987_HUMAN CTL-recognized antigen on melanoma (CAMEL) OS=Homo sapiens OX=9606 GN=CAMEL PE=2 SV=1	2	39.7	6.1881	0	1	0	1	0	1	0	478160	0	239080	0	0
CON__P08779;P08779;Q16195;K7ENW6;CON__Q9Z2K1;CON__Q3ZAW8;B4DWU0;B4E2J5	Keratin, type I cytoskeletal 16	KRT16	;sp|P08779|K1C16_HUMAN Keratin, type I cytoskeletal 16 OS=Homo sapiens OX=9606 GN=KRT16 PE=1 SV=4	8	41.9	51.267	5	17	3	9	3	9	87706	473970	2541.6	12607	36496	256860
P27824;A0A7P0TAE9;A0A7P0TB65;A0A7P0T840;A0A7P0T937;A0A7P0Z484;A0A7P0T8G1;A0A7P0T9L0;D6RGY2;A0A7P0Z4D6;A0A7P0TAR9;A0AAG2TF08;A0A7P0Z4H2;Q16094;A0A7P0TAN9;A0A7P0T8N1;A0AAG2TDY5;A0AAG2TEA1;D6RAU8;D6RAQ8;A0AAG2TDQ3;Q6ZP56;A0AAG2TEU3;D6RFL1;D6RD16;A0AAG2TEC6	Calnexin	CANX	sp|P27824|CALX_HUMAN Calnexin OS=Homo sapiens OX=9606 GN=CANX PE=1 SV=2;tr|A0A7P0TAE9|A0A7P0TAE9_HUMAN Calnexin OS=Homo sapiens OX=9606 GN=CANX PE=1 SV=1;tr|A0A7P0TB65|A0A7P0TB65_HUMAN Calnexin OS=Homo sapiens OX=9606 GN=CANX PE=1 SV=1;tr|A0A7P0T840|A0A7P0	26	18.8	67.567	10	3	10	3	10	3	1045600	471370	13105	11266	583390	575600
B4E216;A0A8Q3WM02;V9HWA9;P01024;A0A8Q3SI05;A0A8Q3SI34;A0A8Q3SI22	Complement C3;Complement C3;Complement C3 beta chain;C3-beta-c;Complement C3 alpha chain;C3a anaphylatoxin;Acylation stimulating protein;Complement C3b alpha chain;Complement C3c alpha chain fragment 1;Complement C3dg fragment;Complement C3g fragment;Complement C3d fragment;Complement C3f fragment;Complement C3c alpha chain fragment 2	C3;HEL-S-62p	tr|B4E216|B4E216_HUMAN Complement C3 OS=Homo sapiens OX=9606 PE=2 SV=1;tr|A0A8Q3WM02|A0A8Q3WM02_HUMAN Complement C3 (Fragment) OS=Homo sapiens OX=9606 GN=C3 PE=1 SV=1;tr|V9HWA9|V9HWA9_HUMAN Complement C3 OS=Homo sapiens OX=9606 GN=HEL-S-62p PE=2 SV=1;sp|P0	7	3.8	122.59	2	3	2	2	2	2	220190	467400	1114.5	2317.5	121020	550780
P34932;B4DH02;V9HW33;Q59GF8;B4DUS3;B4DIZ3;B4DT47;B4E354;B4E0H6;O14992;Q7KYN0;B4DSE8;B0AZU6;B0AZS1;B0AZT0;D6RJ96;B4DN48	Heat shock 70 kDa protein 4	HSPA4;HEL-S-5a;HS24/p52	sp|P34932|HSP74_HUMAN Heat shock 70 kDa protein 4 OS=Homo sapiens OX=9606 GN=HSPA4 PE=1 SV=4;tr|B4DH02|B4DH02_HUMAN Heat shock 70 kDa protein 4 OS=Homo sapiens OX=9606 PE=2 SV=1;tr|V9HW33|V9HW33_HUMAN Heat shock 70 kDa protein 4 OS=Homo sapiens OX=9606 GN=	17	44.5	94.33	26	10	26	10	23	8	2443200	462970	31187	7268.5	237870	167820
Q6MZI0;Q59FK3;Q6P452;B4DDZ4;B4DE02;V9HW59;P09525	Annexin;Annexin A4	DKFZp686H02120;ANXA4;HEL-S-274	tr|Q6MZI0|Q6MZI0_HUMAN Annexin (Fragment) OS=Homo sapiens OX=9606 GN=DKFZp686H02120 PE=2 SV=1;tr|Q59FK3|Q59FK3_HUMAN Annexin (Fragment) OS=Homo sapiens OX=9606 PE=2 SV=1;tr|Q6P452|Q6P452_HUMAN Annexin OS=Homo sapiens OX=9606 GN=ANXA4 PE=1 SV=1;tr|B4DDZ4|B4	7	8	12.748	1	1	1	1	1	1	495230	459200	61904	57400	495230	1005000
P52272;Q7KYM9;Q59ES8;M0R019;B4DEG4;M0R2T0;M0QYQ7;M0R0N3;M0QZM1;Q6P2D7;M0R0Y6;M0R2I7;M0QYL3;M0QY96;Q8TCM5	Heterogeneous nuclear ribonucleoprotein M	HNRNPM;ORF	sp|P52272|HNRPM_HUMAN Heterogeneous nuclear ribonucleoprotein M OS=Homo sapiens OX=9606 GN=HNRNPM PE=1 SV=3;tr|Q7KYM9|Q7KYM9_HUMAN ORF protein OS=Homo sapiens OX=9606 GN=ORF PE=2 SV=1;tr|Q59ES8|Q59ES8_HUMAN Heterogeneous nuclear ribonucleoprotein M isoform	15	36.8	77.515	18	7	18	7	18	7	2063600	452130	38882	8094.3	425430	334310
Q08211;Q58F26;Q6PJK6;B3KU66	ATP-dependent RNA helicase A	DHX9	sp|Q08211|DHX9_HUMAN ATP-dependent RNA helicase A OS=Homo sapiens OX=9606 GN=DHX9 PE=1 SV=4;tr|Q58F26|Q58F26_HUMAN DHX9 protein (Fragment) OS=Homo sapiens OX=9606 GN=DHX9 PE=2 SV=1;tr|Q6PJK6|Q6PJK6_HUMAN DHX9 protein (Fragment) OS=Homo sapiens OX=9606 GN=D	4	22.5	140.96	21	10	21	10	21	10	2486200	449200	27134	4903.6	296010	201650
A0A9L9PXR5;H7C561;A0A9L9PXE4;A0A7P0T9U7;Q15637;B4DJU4;C9J792;B4DX42;B4DSE4;A0A9L9PXU0;Q14820;F8WEV5	Splicing factor 1	SF1	tr|A0A9L9PXR5|A0A9L9PXR5_HUMAN Splicing factor 1 OS=Homo sapiens OX=9606 GN=SF1 PE=1 SV=1;tr|H7C561|H7C561_HUMAN Splicing factor 1 OS=Homo sapiens OX=9606 GN=SF1 PE=1 SV=9;tr|A0A9L9PXE4|A0A9L9PXE4_HUMAN Splicing factor 1 OS=Homo sapiens OX=9606 GN=SF1 PE=1	12	19.7	58.222	4	7	4	7	4	7	415230	449010	7690	10178	146360	232120
A0A1X7SBZ2;A0A5H1ZRQ2;Q59F66;Q92841;B4DZQ7;Q9UQL5	RNA helicase;Probable ATP-dependent RNA helicase DDX17	DDX17	tr|A0A1X7SBZ2|A0A1X7SBZ2_HUMAN RNA helicase OS=Homo sapiens OX=9606 GN=DDX17 PE=1 SV=1;tr|A0A5H1ZRQ2|A0A5H1ZRQ2_HUMAN RNA helicase OS=Homo sapiens OX=9606 GN=DDX17 PE=1 SV=2;tr|Q59F66|Q59F66_HUMAN RNA helicase (Fragment) OS=Homo sapiens OX=9606 PE=2 SV=1;s	6	24.7	80.253	13	10	9	7	9	7	1311800	446710	27302	10774	222470	218540
Q9BSV4;Q86VG2;A0A384N5Z8;A0A8Q3WMA7;P23246;Q6PIX2;H0Y9K7	Splicing factor, proline- and glutamine-rich	SFPQ	tr|Q9BSV4|Q9BSV4_HUMAN SFPQ protein (Fragment) OS=Homo sapiens OX=9606 GN=SFPQ PE=2 SV=2;tr|Q86VG2|Q86VG2_HUMAN Splicing factor proline/glutamine-rich (Polypyrimidine tract binding protein associated) OS=Homo sapiens OX=9606 GN=SFPQ PE=2 SV=1;tr|A0A384N5Z8	7	25.1	68.63	12	8	12	8	12	8	1743800	446190	44058	9260	427520	331920
B4DJJ9;B4DGR6;B4E286;Q8NEZ3	WD repeat-containing protein 19	WDR19	tr|B4DJJ9|B4DJJ9_HUMAN cDNA FLJ56611, highly similar to WD repeat protein 19 OS=Homo sapiens OX=9606 PE=2 SV=1;tr|B4DGR6|B4DGR6_HUMAN cDNA FLJ57049, highly similar to WD repeat protein 19 OS=Homo sapiens OX=9606 PE=2 SV=1;tr|B4E286|B4E286_HUMAN cDNA FLJ568	4	2.3	78.614	1	1	1	1	1	1	362640	437950	9066.1	10949	362640	958510
P50991;A8K3C3;B7Z9L0;B7Z2Z8;B7Z2F4	T-complex protein 1 subunit delta	CCT4	sp|P50991|TCPD_HUMAN T-complex protein 1 subunit delta OS=Homo sapiens OX=9606 GN=CCT4 PE=1 SV=4;tr|A8K3C3|A8K3C3_HUMAN T-complex protein 1 subunit delta OS=Homo sapiens OX=9606 PE=2 SV=1;tr|B7Z9L0|B7Z9L0_HUMAN T-complex protein 1 subunit delta OS=Homo sap	5	49.4	57.924	17	10	17	10	17	10	1026500	434260	23317	11475	149790	139230
Q12906;F4ZW66;F4ZW64;A8K590;F4ZW65;Q59GP7;B4DFG4;B4DDF3;K7ELV3;K7EQR9;A0A0S2Z5K8;V9HWK4;Q96SI9;K7EKJ9;K7EPG3;K7EKY0	Interleukin enhancer-binding factor 3	ILF3	sp|Q12906|ILF3_HUMAN Interleukin enhancer-binding factor 3 OS=Homo sapiens OX=9606 GN=ILF3 PE=1 SV=3;tr|F4ZW66|F4ZW66_HUMAN NF110b OS=Homo sapiens OX=9606 PE=2 SV=1;tr|F4ZW64|F4ZW64_HUMAN NF90a OS=Homo sapiens OX=9606 PE=2 SV=1;tr|A8K590|A8K590_HUMAN cDNA	16	26.2	95.337	15	7	15	7	15	7	1781000	431760	23850	6133	379610	274670
A0A7I2V3E1;B2R5W3;P09874;B4E0E1;A0A7I2V625;A0A7I2V5E9;Q05D33;Q6PJL0;Q96P95	Poly [ADP-ribose] polymerase;Poly [ADP-ribose] polymerase 1;Poly [ADP-ribose] polymerase 1, processed C-terminus;Poly [ADP-ribose] polymerase 1, processed N-terminus	PARP1	tr|A0A7I2V3E1|A0A7I2V3E1_HUMAN Poly [ADP-ribose] polymerase OS=Homo sapiens OX=9606 GN=PARP1 PE=1 SV=1;tr|B2R5W3|B2R5W3_HUMAN Poly [ADP-ribose] polymerase OS=Homo sapiens OX=9606 PE=2 SV=1;sp|P09874|PARP1_HUMAN Poly [ADP-ribose] polymerase 1 OS=Homo sapien	9	30.2	108.19	23	8	23	8	23	8	2980500	429620	35420	2992.3	334510	203830
P13010;Q53T09;Q53TC2;C9JZ81;H7C0H9	X-ray repair cross-complementing protein 5	XRCC5	sp|P13010|XRCC5_HUMAN X-ray repair cross-complementing protein 5 OS=Homo sapiens OX=9606 GN=XRCC5 PE=1 SV=3;tr|Q53T09|Q53T09_HUMAN Uncharacterized protein XRCC5 (Fragment) OS=Homo sapiens OX=9606 GN=XRCC5 PE=3 SV=1	5	37	82.704	22	9	22	9	22	9	2229400	416940	38563	8264.7	334430	218000
B2RBR1			tr|B2RBR1|B2RBR1_HUMAN cDNA, FLJ95640, highly similar to Homo sapiens discs, large (Drosophila) homolog 5 (DLG5), mRNA OS=Homo sapiens OX=9606 PE=2 SV=1	1	2.1	74.851	0	1	0	1	0	1	0	412940	0	11798	0	0
A1A508;Q86W20;Q8N2U3;A0A7P0MNE9;Q7Z5F4;P35030	Trypsin-3	PRSS3;PRSS1	tr|A1A508|A1A508_HUMAN PRSS3 protein OS=Homo sapiens OX=9606 GN=PRSS3 PE=2 SV=1;tr|Q86W20|Q86W20_HUMAN Protease serine 1 (Fragment) OS=Homo sapiens OX=9606 GN=PRSS1 PE=4 SV=1;tr|Q8N2U3|Q8N2U3_HUMAN PRSS3 protein (Fragment) OS=Homo sapiens OX=9606 GN=PRSS3	6	8.5	26.487	1	2	1	1	1	1	304620	409660	33846	45517	162180	527400
V9HWD9;Q53EM5;P29401;B3KSI4;B4E022;A0A0K0K1H9;B3KPZ8;B4DVU1;E9PFF2;A0A0S2Z5C0;Q6MZE3;F8W888;A0A0S2Z4T2;F8WAX4	Transketolase;transketolase	HEL107;TKT;HEL-S-48	tr|V9HWD9|V9HWD9_HUMAN Transketolase OS=Homo sapiens OX=9606 GN=HEL107 PE=2 SV=1;tr|Q53EM5|Q53EM5_HUMAN Transketolase (Fragment) OS=Homo sapiens OX=9606 PE=2 SV=1;sp|P29401|TKT_HUMAN Transketolase OS=Homo sapiens OX=9606 GN=TKT PE=1 SV=3;tr|B3KSI4|B3KSI4_H	14	40.9	67.877	17	9	17	9	17	9	2278400	403230	61124	10808	464890	351880
V9HWH2;V9HW77;P12277;A0A0S2Z471;B4DP56;G3V4N7;H0YJG0;G3V461;G3V2I1	Creatine kinase B-type	HEL-S-29;HEL-211;CKB	tr|V9HWH2|V9HWH2_HUMAN Creatine kinase B-type OS=Homo sapiens OX=9606 GN=HEL-S-29 PE=2 SV=1;tr|V9HW77|V9HW77_HUMAN Creatine kinase B-type OS=Homo sapiens OX=9606 GN=HEL-211 PE=2 SV=1;sp|P12277|KCRB_HUMAN Creatine kinase B-type OS=Homo sapiens OX=9606 GN=CK	9	44.1	42.644	11	7	11	7	11	7	1451200	402200	77754	23226	213150	156660
CON__Q86YZ3;Q86YZ3	Hornerin	HRNR	;sp|Q86YZ3|HORN_HUMAN Hornerin OS=Homo sapiens OX=9606 GN=HRNR PE=1 SV=2	2	11.5	282.39	8	10	8	10	8	10	220510	391000	819.89	876.94	62533	252940
Q8WWM7;H3BUF6;H3BSK9;H3BUE3;H3BRB0;A0A0C4DGL7	Ataxin-2-like protein	ATXN2L	sp|Q8WWM7|ATX2L_HUMAN Ataxin-2-like protein OS=Homo sapiens OX=9606 GN=ATXN2L PE=1 SV=2;tr|H3BUF6|H3BUF6_HUMAN Ataxin 2 like OS=Homo sapiens OX=9606 GN=ATXN2L PE=1 SV=1	6	16.9	113.37	10	6	10	6	10	6	851970	373390	10469	5302	152330	210140
B2RBR9;Q14974;J3KTM9;B7Z752;B7Z5M1;J3QR48;J3QRG4;J3QKQ5	Importin subunit beta-1	KPNB1	tr|B2RBR9|B2RBR9_HUMAN cDNA, FLJ95650, highly similar to Homo sapiens karyopherin (importin) beta 1 (KPNB1), mRNA OS=Homo sapiens OX=9606 PE=2 SV=1;sp|Q14974|IMB1_HUMAN Importin subunit beta-1 OS=Homo sapiens OX=9606 GN=KPNB1 PE=1 SV=2;tr|J3KTM9|J3KTM9_HUM	8	29.7	97.183	18	9	18	9	18	9	2586100	362160	49017	6698.1	357790	209480
V9HW72;A8K690;P31948;F5GXD8;F5H783;H0YGI8	Stress-induced-phosphoprotein 1	HEL-S-94n;STIP1	tr|V9HW72|V9HW72_HUMAN Stress-induced-phosphoprotein 1 OS=Homo sapiens OX=9606 GN=HEL-S-94n PE=2 SV=1;tr|A8K690|A8K690_HUMAN Stress-induced-phosphoprotein 1 OS=Homo sapiens OX=9606 PE=2 SV=1;sp|P31948|STIP1_HUMAN Stress-induced-phosphoprotein 1 OS=Homo sap	6	30	62.639	14	9	14	9	14	9	1314800	360360	28043	6295	220560	197150
A0A5C2GK16;B7ZMG8;A0A5C2GRW0;A0A5C2GYW0;A0A5C2GYV8;A0A5C2GYU9;A0A5C2GYP9;A0A5C2GVK6;A0A5C2GW75;A0A5C2FXT6;A0A5C2GRE3;A0A5C2GL22;A0A5C2GSU3;A0A5C2GST3;A0A5C2GSE1;A0A5C2GZT5;A0A5C2GC73;A0A5C2GVB4;A0A5C2GK32;A0A5C2FUP9;A0A5C2GPC1;A0A5C2GKJ3;A0A5C2GNM3;A0A5C2GMW0;A0A5C2GME1;A0A5C2GLR4;A0A5C2FVP2;A0A5C2GT77;A0A5C2GSX2;A0A5C2GZP1;A0A5C2FUG3;A0A5C2FUI3;A0A5C2G2V8;A0A5C2GWK4;A0A5C2GVJ5;Q7Z3Y5;A0A5C2GWE3;…	Immunoglobulin V-set domain-containing protein;Ig-like domain-containing protein;Immunoglobulin kappa variable 2-40;Immunoglobulin kappa variable 2D-30;Immunoglobulin kappa variable 2-29;Immunoglobulin kappa variable 2D-28;Immunoglobulin kappa variable 2-30;Immunoglobulin kappa variable 2D-29;Immunoglobulin kappa variable 2D-26;Immunoglobulin kappa variable 2D-40;Immunoglobulin kappa variable 2-28	VKA17;IGKV2-40;IGKV2D-30;IGKV2-29;IGKV2D-28;IGKV2-30;IGKV2D-29;IGKV2D-26;IGKV2D-40;IGKV2-28	tr|A0A5C2GK16|A0A5C2GK16_HUMAN IG c1122_light_IGKV2-28_IGKJ2 (Fragment) OS=Homo sapiens OX=9606 PE=2 SV=1;tr|B7ZMG8|B7ZMG8_HUMAN Immunoglobulin V-set domain-containing protein OS=Homo sapiens OX=9606 PE=2 SV=1;tr|A0A5C2GRW0|A0A5C2GRW0_HUMAN IG c254_light_I	245	34.2	12.063	2	1	2	1	2	1	371270	349080	49229	49869	344600	764010
A0A5C2GL83			tr|A0A5C2GL83|A0A5C2GL83_HUMAN IG c76_heavy_IGHV6-1_IGHD1-1_IGHJ3 (Fragment) OS=Homo sapiens OX=9606 PE=1 SV=1	1	14.4	14.023	0	1	0	1	0	1	0	348200	0	43525	0	0
A0A8V8TQ18;A0A8V8TRF0;A0A8V8TQK7;A0A8V8TQK1;A0AAQ5BHN6;A0A087WVQ6;J3KRF5;A0AAQ5BHN4;A0AAQ5BHU5;A0A8V8TR47;A0A8V8TQ14;K7EJJ5;Q00610;A0AAQ5BHT6;A0A8V8TQK3;A0A8V8TRE8;A0AAQ5BHN7;P53675;A0A087WX41;J3KS13;A0AAQ5BHT1;J3KTN1;A4FU99	Clathrin heavy chain;Clathrin heavy chain 1	CLTC	tr|A0A8V8TQ18|A0A8V8TQ18_HUMAN Clathrin heavy chain OS=Homo sapiens OX=9606 GN=CLTC PE=1 SV=2;tr|A0A8V8TRF0|A0A8V8TRF0_HUMAN Clathrin heavy chain OS=Homo sapiens OX=9606 GN=CLTC PE=1 SV=1;tr|A0A8V8TQK7|A0A8V8TQK7_HUMAN Clathrin heavy chain OS=Homo sapiens	23	27	196.37	30	11	30	11	30	11	1634700	331610	10432	2762.3	259230	122500
B4DY27;B3KS92;B4E376;A0A6Q8PG26;F8W8F9;Q6TDU7	Dynein axonemal intermediate chain 7	DNAI7	tr|B4DY27|B4DY27_HUMAN Dynein axonemal intermediate chain 7 OS=Homo sapiens OX=9606 GN=DNAI7 PE=1 SV=1;tr|B3KS92|B3KS92_HUMAN Dynein axonemal intermediate chain 7 OS=Homo sapiens OX=9606 PE=2 SV=1;tr|B4E376|B4E376_HUMAN Dynein axonemal intermediate chain 7	6	2.2	53.055	1	1	1	1	1	1	197310	324160	9395.8	15436	197310	709460
Q8IZ29;P68371;Q8N6N5;Q8IWP6;B3KML9;Q96HX0;B4DNW1	Tubulin beta chain;Tubulin beta-4B chain;Tubulin delta chain	TUBB2C;TUBB4B	tr|Q8IZ29|Q8IZ29_HUMAN Tubulin beta chain OS=Homo sapiens OX=9606 GN=TUBB2C PE=2 SV=1;sp|P68371|TBB4B_HUMAN Tubulin beta-4B chain OS=Homo sapiens OX=9606 GN=TUBB4B PE=1 SV=1;tr|Q8N6N5|Q8N6N5_HUMAN Tubulin beta chain OS=Homo sapiens OX=9606 GN=TUBB2C PE=2 S	7	47.9	49.839	15	14	4	3	1	1	779590	316260	25113	7763.6	341270	288400
A0A7I2V4N1;A0A7I2V3P1;A0A7I2V323;P22626;A0A7I2V4S4;A0A7I2V4I6;A0A7I2V3P7;A0A384NL58;A0A024RA28;I6L957;A0A087WUI2;A0A7I2V4N0;A0A7I2YQN4	Heterogeneous nuclear ribonucleoproteins A2/B1	HNRNPA2B1	tr|A0A7I2V4N1|A0A7I2V4N1_HUMAN Heterogeneous nuclear ribonucleoproteins A2/B1 OS=Homo sapiens OX=9606 GN=HNRNPA2B1 PE=1 SV=1;tr|A0A7I2V3P1|A0A7I2V3P1_HUMAN Heterogeneous nuclear ribonucleoproteins A2/B1 OS=Homo sapiens OX=9606 GN=HNRNPA2B1 PE=1 SV=1;tr|A0A	13	48.5	32.487	11	8	11	8	11	8	1101100	304750	37388	8789.8	212690	213600
P55072;A0A7P0TAW3;A0A7P0T8Q5;A0A7P0TAQ1;A0A7I2V540;C9JUP7;A0A7P0T8A3;A0A7P0Z4C6;Q96IF9;Q0IIN5;A0A7I2V2Y2;Q9NTC4;A0A7I2V5G8;Q9HAP0;Q9HAP1;A0A7P0TAY0;A0A7P0T971;A0A7P0TBK7;A0A7P0Z4D1;A0A7P0T946;A0A7P0TA22;A0A7I2YQJ0	Transitional endoplasmic reticulum ATPase	VCP;DKFZp434K0126	sp|P55072|TERA_HUMAN Transitional endoplasmic reticulum ATPase OS=Homo sapiens OX=9606 GN=VCP PE=1 SV=4;tr|A0A7P0TAW3|A0A7P0TAW3_HUMAN Transitional endoplasmic reticulum ATPase OS=Homo sapiens OX=9606 GN=VCP PE=1 SV=1;tr|A0A7P0T8Q5|A0A7P0T8Q5_HUMAN Transit	22	35.4	89.321	19	6	19	6	19	6	1611500	303010	31653	5891.6	187790	127210
REV__H7C186			tr|H7C186|H7C186_HUMAN Intraflagellar transport 172 (Fragment) OS=Homo sapiens OX=9606 GN=IFT172 PE=1 SV=1	1	0	10.217	1	1	1	1	1	1	256660	300790			256660	658310
A0A384NKW7;P55060;B4DM31;B4DUC5;B4DM67;B4DS32;B4DPS6	Exportin-2	CSE1L	tr|A0A384NKW7|A0A384NKW7_HUMAN Exportin-2 OS=Homo sapiens OX=9606 PE=2 SV=1;sp|P55060|XPO2_HUMAN Exportin-2 OS=Homo sapiens OX=9606 GN=CSE1L PE=1 SV=3;tr|B4DM31|B4DM31_HUMAN Exportin-2 OS=Homo sapiens OX=9606 PE=2 SV=1;tr|B4DUC5|B4DUC5_HUMAN cDNA FLJ53202,	7	30.2	110.42	23	10	23	10	23	10	1716100	294560	26373	5062.4	197940	131060
A0A1B0GWA9;A0A1B0GVC3;Q96HU8	GTP-binding protein Di-Ras2	DIRAS2	tr|A0A1B0GWA9|A0A1B0GWA9_HUMAN DIRAS family GTPase 2 (Fragment) OS=Homo sapiens OX=9606 GN=DIRAS2 PE=1 SV=1;tr|A0A1B0GVC3|A0A1B0GVC3_HUMAN DIRAS family GTPase 2 (Fragment) OS=Homo sapiens OX=9606 GN=DIRAS2 PE=1 SV=1;sp|Q96HU8|DIRA2_HUMAN GTP-binding protei	3	25.6	4.7093	0	1	0	1	0	1	0	291670	0	97225	0	0
V9HW96;P78371;F5GWF6;F8VQ14;B7Z4R3;Q9H369	T-complex protein 1 subunit beta	HEL-S-100n;CCT2	tr|V9HW96|V9HW96_HUMAN T-complex protein 1 subunit beta OS=Homo sapiens OX=9606 GN=HEL-S-100n PE=2 SV=1;sp|P78371|TCPB_HUMAN T-complex protein 1 subunit beta OS=Homo sapiens OX=9606 GN=CCT2 PE=1 SV=4;tr|F5GWF6|F5GWF6_HUMAN T-complex protein 1 subunit beta	6	33.6	57.488	13	9	13	9	13	9	805440	287900	14176	4337.7	92166	89242
E7ENZ3;B4DZT5;V9HW37;P48643;B4DE30;B4DYC8;B7ZAR1;B4DDU6;B4DXI1;E9PCA1;Q9BU08;B4DX08;Q96GI1;B4DZY9;D6RIZ7;Q9HB74	T-complex protein 1 subunit epsilon	CCT5;HEL-S-69	tr|E7ENZ3|E7ENZ3_HUMAN Chaperonin containing TCP1 subunit 5 OS=Homo sapiens OX=9606 GN=CCT5 PE=1 SV=1;tr|B4DZT5|B4DZT5_HUMAN T-complex protein 1 subunit epsilon OS=Homo sapiens OX=9606 PE=2 SV=1;tr|V9HW37|V9HW37_HUMAN T-complex protein 1 subunit epsilon OS	16	28.6	53.848	10	6	10	6	10	6	821110	281860	22639	8511	160630	172700
B3KX11;P49368;Q59H77;B4DUR8;Q2TU64;E9PRC8;Q5SZX6;Q5SZX9;E9PM09;Q5SZW8;E9PQ35	T-complex protein 1 subunit gamma	CCT3	tr|B3KX11|B3KX11_HUMAN T-complex protein 1 subunit gamma OS=Homo sapiens OX=9606 PE=2 SV=1;sp|P49368|TCPG_HUMAN T-complex protein 1 subunit gamma OS=Homo sapiens OX=9606 GN=CCT3 PE=1 SV=4;tr|Q59H77|Q59H77_HUMAN T-complex protein 1 subunit gamma (Fragment)	11	38.9	57.945	15	8	15	8	15	8	1069800	280580	20056	4100.7	196170	159880
A0A994J4R1;Q14103;H0Y8G5;H0YA96;D6RAF8;A0A994J440;Q12771;B4DTC3;B4E0W4;A0A994J4B1;D6RD83;D6RF44	Heterogeneous nuclear ribonucleoprotein D0	HNRNPD	tr|A0A994J4R1|A0A994J4R1_HUMAN Heterogeneous nuclear ribonucleoprotein D (Fragment) OS=Homo sapiens OX=9606 GN=HNRNPD PE=1 SV=1;sp|Q14103|HNRPD_HUMAN Heterogeneous nuclear ribonucleoprotein D0 OS=Homo sapiens OX=9606 GN=HNRNPD PE=1 SV=1;tr|H0Y8G5|H0Y8G5_HU	12	25.7	34.066	7	5	7	5	6	4	608250	279860	44661	19698	233570	215190
B4DE36;B4DVJ0;A0A1W6AYU6;A0A2U3TZU2;P06744;A0A0J9YXP8;A0A0J9YX90;A0A0J9YYH3;A0A2R8Y6C7;K7EQ48;CON__Q3ZBD7;K7ERC6;A0A2R8YF08;K7ELR7;K7EP41;K7EPY4	Glucose-6-phosphate isomerase	GPI	tr|B4DE36|B4DE36_HUMAN Glucose-6-phosphate isomerase OS=Homo sapiens OX=9606 PE=2 SV=1;tr|B4DVJ0|B4DVJ0_HUMAN Glucose-6-phosphate isomerase OS=Homo sapiens OX=9606 PE=2 SV=1;tr|A0A1W6AYU6|A0A1W6AYU6_HUMAN Glucose-6-phosphate isomerase OS=Homo sapiens OX=96	16	14.7	60.185	5	4	5	4	5	4	472690	279540	12951	7385.3	193840	204070
Q53HU0;P50990;Q7Z759;H7C4C8;H7C2U0	T-complex protein 1 subunit theta	CCT8	tr|Q53HU0|Q53HU0_HUMAN T-complex protein 1 subunit theta (Fragment) OS=Homo sapiens OX=9606 PE=2 SV=1;sp|P50990|TCPQ_HUMAN T-complex protein 1 subunit theta OS=Homo sapiens OX=9606 GN=CCT8 PE=1 SV=4;tr|Q7Z759|Q7Z759_HUMAN T-complex protein 1 subunit theta	5	34.5	59.65	13	6	13	6	13	6	1052400	273510	25631	7392.2	243900	178620
CON__Q2UVX4;A0A8Q3WLS3;B4DR57				3	3.1	187.37	2	3	2	3	2	2	99227	271540	1002.3	2445.4	80061	361810
A0A384P5V3;M0R0C6;Q92945;M0R0I5;B4DV73;M0QYH3;M0QXW7;M0QYG1	Far upstream element-binding protein 2	KHSRP	tr|A0A384P5V3|A0A384P5V3_HUMAN Epididymis secretory sperm binding protein OS=Homo sapiens OX=9606 PE=2 SV=1;tr|M0R0C6|M0R0C6_HUMAN KH-type splicing regulatory protein OS=Homo sapiens OX=9606 GN=KHSRP PE=1 SV=2;sp|Q92945|FUBP2_HUMAN Far upstream element-bin	8	27.2	72.896	13	5	13	5	12	5	1516000	265440	37487	6929.6	270150	186560
A0A8I5KW20;A0A8I5KU25;A0A8I5QKK4;A0A8I5KSV3;A0A8I5KVX9;A0A8I5QJ69;A0A8I5KYV8;A0A8I5KQ98;A0A8I5KTE5;A0A8I5QKX6;A0A8I5KXF8;A0A8I5KQH9;A0A8I5KSF0;A0A8I5KWY9;Q08378	Golgin subfamily A member 3	GOLGA3	tr|A0A8I5KW20|A0A8I5KW20_HUMAN Golgin A3 (Fragment) OS=Homo sapiens OX=9606 GN=GOLGA3 PE=1 SV=1;tr|A0A8I5KU25|A0A8I5KU25_HUMAN Golgin A3 (Fragment) OS=Homo sapiens OX=9606 GN=GOLGA3 PE=1 SV=1;tr|A0A8I5QKK4|A0A8I5QKK4_HUMAN Golgin A3 (Fragment) OS=Homo sapi	15	1	80.107	1	1	1	1	1	1	210490	263400	5688.8	7118.9	210490	576480
Q6NTA2;A0A384N6C7;A0A3B3ITJ4;P14866;B2R959;M0QXS5;A0AAG2TNG9;B4DPK8;M0QYT0;M0R1W6;M0R076;B4DVF8;M0QYL7;A0A9L9PXI4	Heterogeneous nuclear ribonucleoprotein L	HNRNPL	tr|Q6NTA2|Q6NTA2_HUMAN HNRNPL protein (Fragment) OS=Homo sapiens OX=9606 GN=HNRNPL PE=2 SV=2;tr|A0A384N6C7|A0A384N6C7_HUMAN Epididymis secretory sperm binding protein OS=Homo sapiens OX=9606 PE=2 SV=1;tr|A0A3B3ITJ4|A0A3B3ITJ4_HUMAN Heterogeneous nuclear ri	14	23.8	61.926	9	6	9	6	9	6	785150	263040	30067	8497	173100	170000
C9JXU6;F5GZF3;C9JCL9;H7C441;C9JXG5;F8WCP5;Q13769	THO complex subunit 5 homolog	THOC5	tr|C9JXU6|C9JXU6_HUMAN THO complex subunit 5 (Fragment) OS=Homo sapiens OX=9606 GN=THOC5 PE=1 SV=1;tr|F5GZF3|F5GZF3_HUMAN THO complex subunit 5 OS=Homo sapiens OX=9606 GN=THOC5 PE=1 SV=1;tr|C9JCL9|C9JCL9_HUMAN THO complex subunit 5 (Fragment) OS=Homo sapie	7	15.1	10.76	0	1	0	1	0	1	0	261280	0	37325	0	0
V9HW26;P25705;K7EK77;K7EQH4;K7EJP1;B4DGW3;K7ENJ4;K7ERX7	ATP synthase subunit alpha;ATP synthase subunit alpha, mitochondrial	HEL-S-123m;ATP5F1A	tr|V9HW26|V9HW26_HUMAN ATP synthase subunit alpha OS=Homo sapiens OX=9606 GN=HEL-S-123m PE=2 SV=1;sp|P25705|ATPA_HUMAN ATP synthase subunit alpha, mitochondrial OS=Homo sapiens OX=9606 GN=ATP5F1A PE=1 SV=1	8	15.4	59.75	5	2	5	2	5	2	344700	260070	6304.3	3051	154540	255190
Q9NZT1;Q53H37	Calmodulin-like protein 5	CALML5	sp|Q9NZT1|CALL5_HUMAN Calmodulin-like protein 5 OS=Homo sapiens OX=9606 GN=CALML5 PE=1 SV=2;tr|Q53H37|Q53H37_HUMAN Calmodulin-like skin protein variant (Fragment) OS=Homo sapiens OX=9606 PE=2 SV=1	2	30.8	15.892	0	3	0	3	0	3	0	254320	0	28257	0	0
P20700;E9PBF6;Q6DC98;A0A0D9SFE5;B4DZT3;A0A0D9SFY5	Lamin-B1	LMNB1	sp|P20700|LMNB1_HUMAN Lamin-B1 OS=Homo sapiens OX=9606 GN=LMNB1 PE=1 SV=2;tr|E9PBF6|E9PBF6_HUMAN Lamin B1 OS=Homo sapiens OX=9606 GN=LMNB1 PE=1 SV=1;tr|Q6DC98|Q6DC98_HUMAN LMNB1 protein (Fragment) OS=Homo sapiens OX=9606 GN=LMNB1 PE=2 SV=1;tr|A0A0D9SFE5|A0	6	17.6	66.408	9	6	9	6	8	5	875520	251310	25015	7180.4	175580	142600
Q93077;P20671;A3KPC7;Q08AJ9;P0C0S8;B2R5B3;A4FTV9;P04908;A0A0U1RRH7;Q96KK5;Q6FI13;Q7L7L0;Q99878;A0A0U1RR32;Q16777;Q9BTM1;H0YFX9;B2R5B6;A0A3B3IS11;P0C0S5;B4E0B3;C9J0D1;A0A494C189;P16104;Q96QV6;Q71UI9;C9J386;Q8IUE6;V9GZN0	Histone H2A type 1-C;Histone H2A type 1-D;Histone H2A;Histone H2A type 1;Histone H2A type 1-B/E;Histone H2A type 1-H;Histone H2A type 2-A;Histone H2A type 3;Histone H2A type 1-J;Histone H2A type 2-C;Histone H2A.J;Histone H2A.Z;Histone H2AX;Histone H2A type 1-A;Histone H2A.V	H2AC6;H2AC7;HIST1H2AH;HIST1H2AB;H2AC11;HIST1H2AK;H2AC4;H2AC12;H2AC18;H2AC25;H2AC14;hCG_2039566;H2AC20;H2AJ;H2AZ1;H2AZ2;H2AX;H2AC1	sp|Q93077|H2A1C_HUMAN Histone H2A type 1-C OS=Homo sapiens OX=9606 GN=H2AC6 PE=1 SV=3;sp|P20671|H2A1D_HUMAN Histone H2A type 1-D OS=Homo sapiens OX=9606 GN=H2AC7 PE=1 SV=2;tr|A3KPC7|A3KPC7_HUMAN Histone H2A OS=Homo sapiens OX=9606 GN=HIST1H2AH PE=2 SV=1;tr	29	26.9	14.105	3	3	3	3	3	3	228770	249160	45754	49833	136720	242540
B4DMB1;Q0VGD6;B2R7W4;O43390;B4DT28;A0A6Q8PEX7;A0A6Q8PH31;A0A6Q8PHG0;A0A6Q8PH35;B4DMD1;Q7Z334;A0A286YEZ8	Heterogeneous nuclear ribonucleoprotein R	HNRPR;HNRNPR	tr|B4DMB1|B4DMB1_HUMAN cDNA FLJ53358, highly similar to Heterogeneous nuclear ribonucleoprotein R OS=Homo sapiens OX=9606 PE=2 SV=1;tr|Q0VGD6|Q0VGD6_HUMAN HNRPR protein (Fragment) OS=Homo sapiens OX=9606 GN=HNRPR PE=2 SV=1;tr|B2R7W4|B2R7W4_HUMAN cDNA, FLJ9	12	27.9	67.007	13	6	13	6	1	1	1165900	246980	22576	3685.3	205460	159350
A1JUI8;B4DPJ8;Q59ET3;B2R9K8;P40227;B4DN39;Q92526;J3KRI6	T-complex protein 1 subunit zeta	CCT6A	tr|A1JUI8|A1JUI8_HUMAN T-complex protein 1 subunit zeta (Fragment) OS=Homo sapiens OX=9606 GN=CCT6A PE=2 SV=1;tr|B4DPJ8|B4DPJ8_HUMAN T-complex protein 1 subunit zeta OS=Homo sapiens OX=9606 PE=2 SV=1;tr|Q59ET3|Q59ET3_HUMAN T-complex protein 1 subunit zeta	8	30.9	53.68	12	4	12	4	12	4	1094200	222710	37953	8193.1	222300	155000
A0A0N6YMF5	ATP synthase subunit a	ATP6	tr|A0A0N6YMF5|A0A0N6YMF5_HUMAN ATP synthase subunit a OS=Homo sapiens OX=9606 GN=ATP6 PE=3 SV=1	1	4	24.769	0	1	0	1	0	1	0	218750	0	109380	0	0
Q01804;D6RI06;D6RA27;A0PJA7	OTU domain-containing protein 4;ubiquitinyl hydrolase 1	OTUD4	sp|Q01804|OTUD4_HUMAN OTU domain-containing protein 4 OS=Homo sapiens OX=9606 GN=OTUD4 PE=1 SV=4;tr|D6RI06|D6RI06_HUMAN ubiquitinyl hydrolase 1 (Fragment) OS=Homo sapiens OX=9606 GN=OTUD4 PE=1 SV=1	4	7	124.04	4	5	4	5	4	5	193960	217420	2195.2	2782.8	96250	185530
CON__Q9TTE1				1	33.3	46.203	11	5	11	5	6	4	884980	216490	42051	12172	220130	183790
P60842;A8K7F6;A8K088;J3KT12;Q14240;B4DNH2;J3QL43;J3QR64;E7EQG2;Q59F68;J3KS25;J3QKZ9;J3QLN6;B4E047;J3QS69;J3KSN7;J3KSZ0;Q9NZE6;Q96B07;B4E102;Q86WD0;E7EMV8;J3KS93;B4DKP9;J3QL52;J3KTN0;F8WE11;E9PBH4;J3QQP0;Q5JWW0;Q59GT8	Eukaryotic initiation factor 4A-I;Eukaryotic initiation factor 4A-II;RNA helicase	EIF4A1;EIF4A2	sp|P60842|IF4A1_HUMAN Eukaryotic initiation factor 4A-I OS=Homo sapiens OX=9606 GN=EIF4A1 PE=1 SV=1;tr|A8K7F6|A8K7F6_HUMAN Eukaryotic initiation factor 4A-I OS=Homo sapiens OX=9606 PE=2 SV=1;tr|A8K088|A8K088_HUMAN Eukaryotic initiation factor 4A-I OS=Homo	31	30	46.153	9	5	9	5	8	4	733610	214740	20699	8031.8	147760	121170
Q9NR30;A0A8I5KYZ4;A0A8I5KNP3;A0A8I5KNN2;A0A8I5KND9;Q53FI9;Q3SWU7;Q8NI92	Nucleolar RNA helicase 2;RNA helicase	DDX21	sp|Q9NR30|DDX21_HUMAN Nucleolar RNA helicase 2 OS=Homo sapiens OX=9606 GN=DDX21 PE=1 SV=5;tr|A0A8I5KYZ4|A0A8I5KYZ4_HUMAN RNA helicase OS=Homo sapiens OX=9606 GN=DDX21 PE=1 SV=1;tr|A0A8I5KNP3|A0A8I5KNP3_HUMAN RNA helicase OS=Homo sapiens OX=9606 GN=DDX21 PE	8	29.1	87.343	17	5	17	5	15	4	1835200	207850	35334	4018.3	278580	111290
CON__Q7RTS7;CON__Q32MB2;F8W1S1;Q7RTS7;Q86Y46;H0YIG3;CON__Q14CN4-1;CON__Q6IME9;CON__Q3SY84;Q14CN4;Q3SY84	Keratin, type II cytoskeletal 74;Keratin, type II cytoskeletal 73;Keratin, type II cytoskeletal 72;Keratin, type II cytoskeletal 71	KRT74;KRT73;KRT72;KRT71	;;tr|F8W1S1|F8W1S1_HUMAN Keratin 74 OS=Homo sapiens OX=9606 GN=KRT74 PE=1 SV=1;sp|Q7RTS7|K2C74_HUMAN Keratin, type II cytoskeletal 74 OS=Homo sapiens OX=9606 GN=KRT74 PE=1 SV=2;sp|Q86Y46|K2C73_HUMAN Keratin, type II cytoskeletal 73 OS=Homo sapiens OX=9606	11	4	57.865	0	2	0	1	0	1	0	206990	0	6899.8	0	0
O43175;V9HW79;A0A2C9F2M7;A0A286YF22;B3KSC3;Q9UMY2;A0A286YFA2;Q8N5M8;Q9UMY3;A0A286YFL2;A0A286YFM8;A0A286YF78;A0A286YFB2;A0A286YFC8;A0A286YER3;Q96RV6;A0A286YFE1;A0A286YF34;Q96RV7	D-3-phosphoglycerate dehydrogenase	PHGDH;HEL-S-113;PGDH3	sp|O43175|SERA_HUMAN D-3-phosphoglycerate dehydrogenase OS=Homo sapiens OX=9606 GN=PHGDH PE=1 SV=4;tr|V9HW79|V9HW79_HUMAN D-3-phosphoglycerate dehydrogenase OS=Homo sapiens OX=9606 GN=HEL-S-113 PE=2 SV=1;tr|A0A2C9F2M7|A0A2C9F2M7_HUMAN D-3-phosphoglycerate	19	19.9	56.65	7	5	7	5	7	5	523210	205470	19109	8561.3	154170	140050
A0A125QYY8			tr|A0A125QYY8|A0A125QYY8_HUMAN IBM-B1 light chain variable region (Fragment) OS=Homo sapiens OX=9606 PE=2 SV=1	1	11.6	12.167	0	1	0	1	0	1	0	204810	0	29259	0	0
J3KMY6;A0A669KB15;B4E1K6;Q53FD0	Zinc finger C2HC domain-containing protein 1C	ZC2HC1C	tr|J3KMY6|J3KMY6_HUMAN Zinc finger C2HC-type containing 1C OS=Homo sapiens OX=9606 GN=ZC2HC1C PE=1 SV=1;tr|A0A669KB15|A0A669KB15_HUMAN Zinc finger C2HC-type containing 1C OS=Homo sapiens OX=9606 GN=ZC2HC1C PE=1 SV=1;tr|B4E1K6|B4E1K6_HUMAN cDNA FLJ57053 OS=	4	2.6	43.878	1	1	1	1	1	1	361090	204350	22568	12772	361090	447250
A0A7G6J4N4;Q14694;Q6P2I0;H3BQP1;H3BNS8;J3KT19;H3BQC6;H3BNA1	Ubiquitin carboxyl-terminal hydrolase;Ubiquitin carboxyl-terminal hydrolase 10;ubiquitinyl hydrolase 1	USP10	tr|A0A7G6J4N4|A0A7G6J4N4_HUMAN Ubiquitin carboxyl-terminal hydrolase OS=Homo sapiens OX=9606 PE=2 SV=1;sp|Q14694|UBP10_HUMAN Ubiquitin carboxyl-terminal hydrolase 10 OS=Homo sapiens OX=9606 GN=USP10 PE=1 SV=2;tr|Q6P2I0|Q6P2I0_HUMAN ubiquitinyl hydrolase 1	8	15.1	87.532	8	4	8	4	8	4	674070	200990	8746	2780.7	139130	130700
B3KXA2;A0A384NYN5;V9HWK2;P18206;B4E3Q9;B4DKC9;B4DTM7	Vinculin	HEL114;VCL	tr|B3KXA2|B3KXA2_HUMAN Vinculin OS=Homo sapiens OX=9606 PE=2 SV=1;tr|A0A384NYN5|A0A384NYN5_HUMAN Vinculin OS=Homo sapiens OX=9606 PE=2 SV=1;tr|V9HWK2|V9HWK2_HUMAN Vinculin OS=Homo sapiens OX=9606 GN=HEL114 PE=2 SV=1;sp|P18206|VINC_HUMAN Vinculin OS=Homo sa	7	7.1	110.3	5	2	5	2	5	2	362680	197730	5108.1	2784.9	257120	289750
A0A384NPU5;Q15084	Protein disulfide-isomerase A6	PDIA6	tr|A0A384NPU5|A0A384NPU5_HUMAN Protein disulfide-isomerase A6 OS=Homo sapiens OX=9606 PE=2 SV=1;sp|Q15084|PDIA6_HUMAN Protein disulfide-isomerase A6 OS=Homo sapiens OX=9606 GN=PDIA6 PE=1 SV=1	2	11.6	48.121	4	1	4	1	4	1	194560	197380	11445	11610	131510	393030
P07195;Q5U077;A0A5F9ZHM4;A8MW50;A0A3B3IS95;C9J7H8;F5H793;F5H155;Q96L19;F5H245;F5H5G7;A0A140VKA7;Q6ZMR3;D6NKH9;G9BCY7;G9BCY8;P07864;G3XAP5	L-lactate dehydrogenase B chain;L-lactate dehydrogenase	LDHB	sp|P07195|LDHB_HUMAN L-lactate dehydrogenase B chain OS=Homo sapiens OX=9606 GN=LDHB PE=1 SV=2;tr|Q5U077|Q5U077_HUMAN L-lactate dehydrogenase OS=Homo sapiens OX=9606 GN=LDHB PE=2 SV=1;tr|A0A5F9ZHM4|A0A5F9ZHM4_HUMAN L-lactate dehydrogenase OS=Homo sapiens O	18	29	36.638	7	3	7	3	7	2	762700	197210	36084	11601	276490	170160
P16403;A1L407;Q4VB24;B2R984;A3R0T8;A3R0T7;P22492;Q02539;P10412;P16402	Histone H1.2;Histone H1t;Histone H1.1;Histone H1.4;Histone H1.3	H1-2;HIST1H1T;HIST1H1E;H1-6;H1-1;H1-4;H1-3	sp|P16403|H12_HUMAN Histone H1.2 OS=Homo sapiens OX=9606 GN=H1-2 PE=1 SV=2;tr|A1L407|A1L407_HUMAN Histone cluster 1, H1t OS=Homo sapiens OX=9606 GN=HIST1H1T PE=2 SV=1;tr|Q4VB24|Q4VB24_HUMAN Histone cluster 1, H1e OS=Homo sapiens OX=9606 GN=HIST1H1E PE=2 SV	10	12.7	21.364	2	2	2	2	2	2	308450	196250	34273	21806	167090	216190
Q58FF8	Putative heat shock protein HSP 90-beta 2	HSP90AB2P	sp|Q58FF8|H90B2_HUMAN Putative heat shock protein HSP 90-beta 2 OS=Homo sapiens OX=9606 GN=HSP90AB2P PE=1 SV=2	1	20.5	44.348	10	8	1	1	1	1	818230	195720	11272	1849	644550	295660
Q92598;B4DF68;B4DZB4;A0A0A0MSM0;B4DY72;B4DZP3;R4GN69;Q5TBM3	Heat shock protein 105 kDa	HSPH1	sp|Q92598|HS105_HUMAN Heat shock protein 105 kDa OS=Homo sapiens OX=9606 GN=HSPH1 PE=1 SV=1;tr|B4DF68|B4DF68_HUMAN cDNA FLJ55325, highly similar to Heat-shock protein 105 kDa OS=Homo sapiens OX=9606 PE=2 SV=1;tr|B4DZB4|B4DZB4_HUMAN Heat shock protein 105 k	8	21.1	96.864	13	7	11	6	11	6	871580	185520	10888	2748.7	158980	90679
F6VRR5;B4E0L0;Q9BY77;Q8WUT1;F8WCX5;Q96DI9;B4DSH9;Q6R954;Q659C6;B4DMM2	Polymerase delta-interacting protein 3	POLDIP3;DKFZp434G0310	tr|F6VRR5|F6VRR5_HUMAN DNA polymerase delta interacting protein 3 OS=Homo sapiens OX=9606 GN=POLDIP3 PE=1 SV=1;tr|B4E0L0|B4E0L0_HUMAN cDNA FLJ54030, highly similar to Polymerase delta-interacting protein 3 OS=Homo sapiens OX=9606 PE=2 SV=1;sp|Q9BY77|PDIP3_	10	12.3	48.103	2	4	2	4	2	4	111960	182490	4665.2	7603.6	62101	163750
V9GYY3;F5H2F4;P11586;A0A8V8TL50;B7Z809;A0A8V8TMA4;A0A8V8TKT4;V9GZ78;A0A8V8TKR5;A0A494C1T2;A0A8V8TL46;A0A8V8TKS0;A0A8V8TMA9;A0A8C8UXK2	C-1-tetrahydrofolate synthase, cytoplasmic;C-1-tetrahydrofolate synthase, cytoplasmic;Methylenetetrahydrofolate dehydrogenase;Methenyltetrahydrofolate cyclohydrolase;Formyltetrahydrofolate synthetase;C-1-tetrahydrofolate synthase, cytoplasmic, N-terminally processed	MTHFD1	tr|V9GYY3|V9GYY3_HUMAN C-1-tetrahydrofolate synthase, cytoplasmic OS=Homo sapiens OX=9606 GN=MTHFD1 PE=1 SV=2;tr|F5H2F4|F5H2F4_HUMAN C-1-tetrahydrofolate synthase, cytoplasmic OS=Homo sapiens OX=9606 GN=MTHFD1 PE=1 SV=2;sp|P11586|C1TC_HUMAN C-1-tetrahydrof	14	24.5	99.719	18	4	18	4	18	4	1638900	181680	27956	2904.6	261890	70330
B2R8R5;Q13263;M0R0K9;M0R2I3;M0R3C0	Transcription intermediary factor 1-beta	TRIM28	tr|B2R8R5|B2R8R5_HUMAN cDNA, FLJ94025, highly similar to Homo sapiens tripartite motif-containing 28 (TRIM28), mRNA OS=Homo sapiens OX=9606 PE=2 SV=1;sp|Q13263|TIF1B_HUMAN Transcription intermediary factor 1-beta OS=Homo sapiens OX=9606 GN=TRIM28 PE=1 SV=5	5	14.6	88.559	7	4	7	4	7	4	973700	177040	22338	3480.4	268510	235000
Q92896;Q6ZMF1;H3BM42	Golgi apparatus protein 1	GLG1	sp|Q92896|GSLG1_HUMAN Golgi apparatus protein 1 OS=Homo sapiens OX=9606 GN=GLG1 PE=1 SV=2;tr|Q6ZMF1|Q6ZMF1_HUMAN Golgi apparatus protein 1 OS=Homo sapiens OX=9606 PE=2 SV=1;tr|H3BM42|H3BM42_HUMAN Golgi apparatus protein 1 OS=Homo sapiens OX=9606 GN=GLG1 PE	3	1.5	134.55	1	1	1	1	1	1	12968	173810	212.59	2849.3	0	0
P30101;V9HVY3;B3KQT9;A0A8I5KT88;B3KQT2;A0A8I5KNU9;A0A8I5KPY2;A0A8I5QKQ5;A0A8I5KW33;A0A8I5KS72;A0A8I5KW00;A0A8I5KXC9;A0A8I5KRV3;A0A8I5KYJ6;A0A8I5KXE2;B4DJ98;B4DDM1;H7BZJ3;A0A8I5KP58;A0A8I5QJM1;A0A8I5KTA1	Protein disulfide-isomerase A3;Protein disulfide-isomerase	PDIA3;HEL-S-269	sp|P30101|PDIA3_HUMAN Protein disulfide-isomerase A3 OS=Homo sapiens OX=9606 GN=PDIA3 PE=1 SV=4;tr|V9HVY3|V9HVY3_HUMAN Protein disulfide-isomerase OS=Homo sapiens OX=9606 GN=HEL-S-269 PE=2 SV=1;tr|B3KQT9|B3KQT9_HUMAN Protein disulfide-isomerase OS=Homo sap	21	32.5	56.782	11	6	11	6	11	6	512330	172870	11863	3830	122210	122370
A0A384ME17;P49411	Elongation factor Tu;Elongation factor Tu, mitochondrial	TUFM	tr|A0A384ME17|A0A384ME17_HUMAN Elongation factor Tu OS=Homo sapiens OX=9606 GN=TUFM PE=2 SV=1;sp|P49411|EFTU_HUMAN Elongation factor Tu, mitochondrial OS=Homo sapiens OX=9606 GN=TUFM PE=1 SV=3	2	24.6	49.874	6	5	6	5	6	5	415120	170710	5159.6	2018.9	116090	141160
V9HWH7;P31939;B2R7P8;F8WEF0	Bifunctional purine biosynthesis protein ATIC;Bifunctional purine biosynthesis protein ATIC;Phosphoribosylaminoimidazolecarboxamide formyltransferase;Inosine 5-monophosphate cyclohydrolase;Bifunctional purine biosynthesis protein ATIC, N-terminally processed	HEL-S-70p;ATIC	tr|V9HWH7|V9HWH7_HUMAN Bifunctional purine biosynthesis protein ATIC OS=Homo sapiens OX=9606 GN=HEL-S-70p PE=2 SV=1;sp|P31939|PUR9_HUMAN Bifunctional purine biosynthesis protein ATIC OS=Homo sapiens OX=9606 GN=ATIC PE=1 SV=3;tr|B2R7P8|B2R7P8_HUMAN Bifuncti	4	35.3	64.615	13	7	13	7	3	1	863730	168690	14400	2697	129410	96968
P43243;A8MXP9;A0A0R4J2E8;Q68D11;D6REM6;D6R991;B4DRS1;B3KM87;Q5CZA7;B4DF66;Q9H4N1;H0Y8T4;Q68E03;D6RB45;A0A1B0GX04;D6RE02;D6RBK5;D6RBI2;D6R8Z5;D6REK4;D6RCM3;D6RBS2;D6RAY2;D6RAM9;D6R9F3;D6RIA2	Matrin-3	MATR3;DKFZp686K23100	sp|P43243|MATR3_HUMAN Matrin-3 OS=Homo sapiens OX=9606 GN=MATR3 PE=1 SV=2;tr|A8MXP9|A8MXP9_HUMAN Matrin 3 OS=Homo sapiens OX=9606 GN=MATR3 PE=1 SV=1;tr|A0A0R4J2E8|A0A0R4J2E8_HUMAN Matrin-3 OS=Homo sapiens OX=9606 GN=MATR3 PE=1 SV=1;tr|Q68D11|Q68D11_HUMAN U	26	25.1	94.622	14	5	14	5	14	5	1511800	166770	33107	3200.4	295570	152020
REV__Q3B773;REV__Q6PGR4;REV__Q6NTH1;REV__Q6PDT8;REV__E7EVU5;REV__Q05CG3;REV__E7EW50;REV__J3KS51;REV__Q86W52;REV__A5PKW7;REV__Q7Z516;REV__O75376;REV__A0A994J5B8;REV__H0Y459			tr|Q3B773|Q3B773_HUMAN Nuclear receptor corepressor 1 OS=Homo sapiens OX=9606 GN=NCOR1 PE=2 SV=1;tr|Q6PGR4|Q6PGR4_HUMAN Nuclear receptor corepressor 1 (Fragment) OS=Homo sapiens OX=9606 GN=NCOR1 PE=2 SV=1;tr|Q6NTH1|Q6NTH1_HUMAN Nuclear receptor corepressor	14	0	23.71	0	1	0	1	0	1	0	166760			0	0
B2R7B5;Q07666;B4DDX2;B4E043	KH domain-containing, RNA-binding, signal transduction-associated protein 1	KHDRBS1	tr|B2R7B5|B2R7B5_HUMAN cDNA, FLJ93365, highly similar to Homo sapiens KH domain containing, RNA binding, signal transduction associated 1 (KHDRBS1), mRNA OS=Homo sapiens OX=9606 PE=2 SV=1;sp|Q07666|KHDR1_HUMAN KH domain-containing, RNA-binding, signal tran	4	19.9	48.225	3	2	3	2	3	2	355710	165390	32338	15035	0	0
Q6IBR0;Q53EP4;P04843;Q96HX3;B4DL99;B7Z4L4;B4DNJ5;F8WF32	Dolichyl-diphosphooligosaccharide--protein glycosyltransferase subunit 1	RPN1	tr|Q6IBR0|Q6IBR0_HUMAN Dolichyl-diphosphooligosaccharide--protein glycosyltransferase subunit 1 OS=Homo sapiens OX=9606 GN=RPN1 PE=2 SV=1;tr|Q53EP4|Q53EP4_HUMAN Dolichyl-diphosphooligosaccharide--protein glycosyltransferase subunit 1 (Fragment) OS=Homo sap	8	34.1	68.606	12	6	12	6	12	6	674900	163730	11832	1972.3	120240	88031
A0A5C2G0A1;A0A1W6IYK3			tr|A0A5C2G0A1|A0A5C2G0A1_HUMAN IGL c2582_light_IGKV2D-28_IGKJ4 (Fragment) OS=Homo sapiens OX=9606 PE=2 SV=1;tr|A0A1W6IYK3|A0A1W6IYK3_HUMAN N90-VRC38.10 light chain variable region (Fragment) OS=Homo sapiens OX=9606 PE=2 SV=1	2	9.7	12.241	1	1	1	1	1	1	86414	161900	14402	26983	86414	354340
A0A140VK49;Q7KZF4;B2R5U1;B3KU67;Q59FF0;B4E299;I6TRR8;H7C597	Staphylococcal nuclease domain-containing protein;Staphylococcal nuclease domain-containing protein 1	SND1	tr|A0A140VK49|A0A140VK49_HUMAN Staphylococcal nuclease domain-containing protein OS=Homo sapiens OX=9606 GN=SND1 PE=2 SV=1;sp|Q7KZF4|SND1_HUMAN Staphylococcal nuclease domain-containing protein 1 OS=Homo sapiens OX=9606 GN=SND1 PE=1 SV=1;tr|B2R5U1|B2R5U1_H	8	25.7	102	15	4	15	4	15	4	1325100	161040	22150	2799.7	214270	113610
Q6ZQQ1			tr|Q6ZQQ1|Q6ZQQ1_HUMAN cDNA FLJ46328 fis, clone TESTI4044291 OS=Homo sapiens OX=9606 PE=2 SV=1	1	4.2	30.415	1	1	1	1	1	1	97051	159620	8087.6	13302	97051	349350
Q53HV2;Q99832;Q6IBT3;B7Z7I4;F8WAM2;B7Z1C9;F8WBP8	T-complex protein 1 subunit eta;T-complex protein 1 subunit eta;T-complex protein 1 subunit eta, N-terminally processed	CCT7	tr|Q53HV2|Q53HV2_HUMAN T-complex protein 1 subunit eta (Fragment) OS=Homo sapiens OX=9606 PE=2 SV=1;sp|Q99832|TCPH_HUMAN T-complex protein 1 subunit eta OS=Homo sapiens OX=9606 GN=CCT7 PE=1 SV=2;tr|Q6IBT3|Q6IBT3_HUMAN T-complex protein 1 subunit eta OS=Hom	7	23.8	59.34	8	4	8	4	8	4	627490	158070	16304	5099	154760	140490
H0YK49;A0A8I5KVC9;A0A8I5KUR2;A0A8I5KT03;H0YKF0;A0A0S2Z3M4;H3BV91;A0A8I5KUF3;A0A8I5KYP7;A0A0S2Z3L0;A0A8I5KYH4;A0A8I5KVL5;H0YLU7;P13804	Electron transfer flavoprotein subunit alpha;Electron transfer flavoprotein subunit alpha, mitochondrial	ETFA	tr|H0YK49|H0YK49_HUMAN Electron transfer flavoprotein subunit alpha OS=Homo sapiens OX=9606 GN=ETFA PE=1 SV=1;tr|A0A8I5KVC9|A0A8I5KVC9_HUMAN Electron transfer flavoprotein subunit alpha OS=Homo sapiens OX=9606 GN=ETFA PE=1 SV=1;tr|A0A8I5KUR2|A0A8I5KUR2_HUM	14	8.3	24.16	1	1	1	1	1	1	129370	156480	9240.8	11177	129370	342470
Q9NZI8;D3DTW3	Insulin-like growth factor 2 mRNA-binding protein 1	IGF2BP1	sp|Q9NZI8|IF2B1_HUMAN Insulin-like growth factor 2 mRNA-binding protein 1 OS=Homo sapiens OX=9606 GN=IGF2BP1 PE=1 SV=2;tr|D3DTW3|D3DTW3_HUMAN Insulin-like growth factor 2 mRNA binding protein 1 deltaN CRDBP OS=Homo sapiens OX=9606 GN=IGF2BP1 PE=2 SV=1	2	18	63.48	8	3	8	3	8	3	648150	154830	17948	4602	161080	122740
D6R9P3;D6RD18;B4DMY3;D6RBZ0;Q53F64;Q99729	Heterogeneous nuclear ribonucleoprotein A/B	HNRNPAB	tr|D6R9P3|D6R9P3_HUMAN Heterogeneous nuclear ribonucleoprotein A/B OS=Homo sapiens OX=9606 GN=HNRNPAB PE=1 SV=1;tr|D6RD18|D6RD18_HUMAN Heterogeneous nuclear ribonucleoprotein A/B OS=Homo sapiens OX=9606 GN=HNRNPAB PE=1 SV=1;tr|B4DMY3|B4DMY3_HUMAN cDNA FLJ6	6	12.5	30.302	2	2	2	2	2	2	140530	154040	10810	11849	188730	160150
Q6MZV6		DKFZp686L19235	tr|Q6MZV6|Q6MZV6_HUMAN Uncharacterized protein DKFZp686L19235 OS=Homo sapiens OX=9606 GN=DKFZp686L19235 PE=1 SV=1	1	2.3	51.639	1	1	1	1	1	1	71462	151060	3761.1	7950.5	71462	330610
Q6NUR7;B2R6J2;P15311;B7Z5V2;V9HW42;B7Z437;J7M2B1;B7Z9R6	Ezrin;Tyrosine-protein kinase receptor	EZR;HEL-S-105;EZR-ROS1	tr|Q6NUR7|Q6NUR7_HUMAN Ezrin OS=Homo sapiens OX=9606 GN=EZR PE=2 SV=1;tr|B2R6J2|B2R6J2_HUMAN Ezrin OS=Homo sapiens OX=9606 PE=2 SV=1;sp|P15311|EZRI_HUMAN Ezrin OS=Homo sapiens OX=9606 GN=EZR PE=1 SV=4;tr|B7Z5V2|B7Z5V2_HUMAN Ezrin OS=Homo sapiens OX=9606 PE	8	27.3	69.241	12	4	12	4	7	2	880170	150200	23874	3935.1	189870	84640
A0A1W2PPS1;B4DLR3;A0A1W2PP35;A0A994J6V2;A0A1X7SBS1;Q5RI18;A0A1W2PPL4;A0A1W2PPH7;A0A1W2PP34;A0A1W2PQL0;Q7Z4Q5;A0A1W2PQ74;A0A1W2PRZ7;A0A1W2PQD4;Q9UEL2;A0A1W2PRI6;A0A1W2PP22;A0A1W2PPE9		HNRNPU;HNRPU	tr|A0A1W2PPS1|A0A1W2PPS1_HUMAN Heterogeneous nuclear ribonucleoprotein U OS=Homo sapiens OX=9606 GN=HNRNPU PE=1 SV=1;tr|B4DLR3|B4DLR3_HUMAN cDNA FLJ54020, highly similar to Heterogeneous nuclear ribonucleoprotein U OS=Homo sapiens OX=9606 PE=2 SV=1;tr|A0A1	18	36.2	88.317	25	18	1	2	1	2	115000	150180	3382.2	2678.8	147930	166400
P55209;F8VRJ2;H0YIV4;B7Z2V4;F5H4R6;B7Z5H0;F8W0J6;F8VY35;B7Z9C2;H0YHC3;F8W020;F8W118;F8VV59;F8VVB5;H0YH88;F8W543;F8VUX1;F8VXI6;E9PKT8;B7ZAK9;C9JZI7;A0A994J3W0;B7ZB83;B7ZAC7;B4DS05;E9PJJ2;E9PS34;A0A0J9YXQ2;E9PNJ7;A8MXH2;C9J6D1;A0A2U9QGI0;Q99733;E9PNW0	Nucleosome assembly protein 1-like 1	NAP1L1	sp|P55209|NP1L1_HUMAN Nucleosome assembly protein 1-like 1 OS=Homo sapiens OX=9606 GN=NAP1L1 PE=1 SV=1;tr|F8VRJ2|F8VRJ2_HUMAN Nucleosome assembly protein 1 like 1 (Fragment) OS=Homo sapiens OX=9606 GN=NAP1L1 PE=1 SV=1;tr|H0YIV4|H0YIV4_HUMAN Nucleosome asse	34	10.2	45.374	4	3	4	3	4	3	346540	149590	19817	9411.5	209110	196510
B4DTA2;A0A087WUK2;O14979;B4DGN3;D6RBQ9	Heterogeneous nuclear ribonucleoprotein D-like	HNRNPDL	tr|B4DTA2|B4DTA2_HUMAN cDNA FLJ60148, highly similar to Homo sapiens heterogeneous nuclear ribonucleoprotein D-like (HNRPDL), transcript variant 2, mRNA OS=Homo sapiens OX=9606 PE=2 SV=1;tr|A0A087WUK2|A0A087WUK2_HUMAN Heterogeneous nuclear ribonucleoprotei	5	14.8	30.214	3	3	2	2	2	2	61072	148040	4697.8	10053	160760	162770
P07910;G3V2Q1;G3V4C1;B2R5W2;B4DY08;G3V4W0;B2R603;A8K9A4;G3V576;G3V575;B3KX96;G3V5V7;B4DMJ1;G3V2D6;G3V5X6;G3V3K6;B4DQQ2;G3V251;B4DSU6;G3V555;B7ZW38;G3V4M8;B2RXH8;O60812;P0DMR1;A0A0G2JNQ3;A0A0G2JPF8;Q6PKD2;G3V2H6;Q569J8	Heterogeneous nuclear ribonucleoproteins C1/C2	HNRNPC	sp|P07910|HNRPC_HUMAN Heterogeneous nuclear ribonucleoproteins C1/C2 OS=Homo sapiens OX=9606 GN=HNRNPC PE=1 SV=4;tr|G3V2Q1|G3V2Q1_HUMAN Heterogeneous nuclear ribonucleoprotein C OS=Homo sapiens OX=9606 GN=HNRNPC PE=1 SV=1;tr|G3V4C1|G3V4C1_HUMAN Heterogeneo	30	21.2	33.67	6	3	6	3	6	3	702780	145120	31783	6606.3	188600	145810
P07237;A0A7P0TA71;A0A7P0TA35;I3L4M2;A0A7P0TB26;A0A024R8S5;B4DLN6;A0A7P0TA97;A0A7P0T8X1;H0Y3Z3;H7BZ94;B4DUA5;A0A7P0T8C0;I3L3P5;A0A7P0T9U6;A0A7P0T9K9;A0A7P0T9D6;B4DNL5;A0A7P0T8J3;I3L514;I3L0S0;Q96C96;A0A7P0Z4S2;B4DJS0;A0A7P0Z4J0;B3KTQ9;A0A7P0TBP8;I3NI03;A0A7P0Z476;A0A7P0T9S9;A0A7P0TAX9;B4DNP9;I3L3U6;I3L1Y5;A0A7P0T9E3;A0A7P0T940;A0A7P0Z4B2;A0A7P0TBA3;A0A7P0Z4F8	Protein disulfide-isomerase;protein disulfide-isomerase	P4HB	sp|P07237|PDIA1_HUMAN Protein disulfide-isomerase OS=Homo sapiens OX=9606 GN=P4HB PE=1 SV=3;tr|A0A7P0TA71|A0A7P0TA71_HUMAN Protein disulfide-isomerase OS=Homo sapiens OX=9606 GN=P4HB PE=1 SV=1;tr|A0A7P0TA35|A0A7P0TA35_HUMAN Protein disulfide-isomerase OS=H	39	26.2	57.116	11	5	11	5	11	5	587570	142230	9974.7	2743.7	100870	96708
CON__Q3SZR3				1	25.2	23.182	5	2	5	2	5	2	538940	141300	28448	6723.3	205080	176320
F8W6A0;B7Z8M9;B7Z695		PPHLN1	tr|F8W6A0|F8W6A0_HUMAN Periphilin 1 OS=Homo sapiens OX=9606 GN=PPHLN1 PE=1 SV=1;tr|B7Z8M9|B7Z8M9_HUMAN cDNA FLJ58824, highly similar to Periphilin-1 OS=Homo sapiens OX=9606 PE=2 SV=1;tr|B7Z695|B7Z695_HUMAN cDNA FLJ52742, highly similar to Periphilin-1 OS=H	3	23.4	41.156	5	7	1	1	1	1	102830	139130	7909.7	10702	102830	304500
A0A8V8TKR9;B7Z4C7;V9GZ54;E9PQ82;E9PNV3	Moesin	MSN	tr|A0A8V8TKR9|A0A8V8TKR9_HUMAN Moesin OS=Homo sapiens OX=9606 GN=MSN PE=1 SV=1	5	22.1	66.605	10	5	1	1	1	1	55575	137390	1684.1	4163.4	55575	300700
O14980;A0A7I2V2Y6;A0A7I2V2S3;A0A7I2V461;A0A7I2YQV4;A0A7I2V3W6;A0A7I2V3P3;A0A7I2V2H0;A0A7I2V3N0;A0A7I2V6B9;A0A7I2V488;A0A7I2YQX3;A0A7I2V4A3;B4DR01;B7ZB16;B3KWD0;C9JKM9;C9J673;A0A7I2V2C5;A0A7I2V3J1;A0A7I2YQP1;F8WF71;A0A7P0Z4B7;C9IYM2	Exportin-1	XPO1	sp|O14980|XPO1_HUMAN Exportin-1 OS=Homo sapiens OX=9606 GN=XPO1 PE=1 SV=1;tr|A0A7I2V2Y6|A0A7I2V2Y6_HUMAN Exportin 1 OS=Homo sapiens OX=9606 GN=XPO1 PE=1 SV=1;tr|A0A7I2V2S3|A0A7I2V2S3_HUMAN Exportin 1 OS=Homo sapiens OX=9606 GN=XPO1 PE=1 SV=1;tr|A0A7I2V461|	24	21.7	123.38	17	4	17	4	17	4	996310	133950	15074	1635.8	141540	58019
A0A7I2V4J2;A8K525;A0A0S2Z4Z9;A0A7I2V5Y7;A0A7I2V535;Q15233;A0A7P0MRW0;A0A7I2V4N2;A0A7I2V464;A0A7I2V4K9;H7C367;C9JYS8;C9IZL7;A0A7I2YQK8;A0A0S2Z4E7	Non-POU domain-containing octamer-binding protein	NONO	tr|A0A7I2V4J2|A0A7I2V4J2_HUMAN Non-POU domain containing octamer binding OS=Homo sapiens OX=9606 GN=NONO PE=1 SV=1;tr|A8K525|A8K525_HUMAN cDNA FLJ76817, highly similar to Homo sapiens non-POU domain containing, octamer-binding (NONO), mRNA OS=Homo sapiens	15	24.8	53.818	8	3	8	3	8	3	603050	132940	21973	2914.4	208970	100820
Q6IB29;H7C2Q8;Q99848;B4DHA6;B4DRX8	Probable rRNA-processing protein EBP2	EBNA1BP2	tr|Q6IB29|Q6IB29_HUMAN EBNA1 binding protein 2 OS=Homo sapiens OX=9606 GN=EBNA1BP2 PE=2 SV=1;tr|H7C2Q8|H7C2Q8_HUMAN EBNA1 binding protein 2 OS=Homo sapiens OX=9606 GN=EBNA1BP2 PE=1 SV=1;sp|Q99848|EBP2_HUMAN Probable rRNA-processing protein EBP2 OS=Homo sap	5	17.3	34.852	3	2	3	2	3	2	256990	132180	17132	8812.2	151500	174590
P42704;A0A804HKI2;A0A804HIN4;A0A804HLG8;A0A804HK30;E5KNY5;A0A804HL40;A0A804HKR3;A0A804HIG4;A0A804HIQ7;A0A804HKJ0;A0A804HI14;A0A804HJZ1;A0A804HI40;A0A804HHY9;B4DSR0;A0A804HJH8;B8ZZ38;C9JCA9;A0A804HK02;A0A804HJI0;A0A804HIV5;A0A0C4DG06;A0A804HKX0;A0A804HKR5;A0A804HJA1;A0A804HKK7;H7C3W8;A0A804HKX6;A0A804HJG8;A0A804HLL8	Leucine-rich PPR motif-containing protein, mitochondrial	LRPPRC	sp|P42704|LPPRC_HUMAN Leucine-rich PPR motif-containing protein, mitochondrial OS=Homo sapiens OX=9606 GN=LRPPRC PE=1 SV=3;tr|A0A804HKI2|A0A804HKI2_HUMAN Leucine rich pentatricopeptide repeat containing OS=Homo sapiens OX=9606 GN=LRPPRC PE=1 SV=1;tr|A0A804	31	15.9	157.9	17	7	17	7	17	7	994220	131980	8710.8	1178.3	127980	67136
P38159;B4E352;Q2VIN3;Q96E39;H0Y6E7;H3BT71;A0A1B0GUK8;B3KRG5;H3BUY5;H3BR27;H3BNC1;A8K8A6;O75526;Q8N7X1	RNA-binding motif protein, X chromosome;RNA-binding motif protein, X chromosome, N-terminally processed;RNA binding motif protein, X-linked-like-1	RBMX;RBMXL1	sp|P38159|RBMX_HUMAN RNA-binding motif protein, X chromosome OS=Homo sapiens OX=9606 GN=RBMX PE=1 SV=3;tr|B4E352|B4E352_HUMAN cDNA FLJ54953, highly similar to Heterogeneous nuclear ribonucleoprotein G OS=Homo sapiens OX=9606 PE=2 SV=1;tr|Q2VIN3|Q2VIN3_HUMA	14	23.3	42.331	7	3	7	3	7	3	435520	129820	10023	3186.7	99723	122560
REV__Q569K6			sp|Q569K6|CC157_HUMAN Coiled-coil domain-containing protein 157 OS=Homo sapiens OX=9606 GN=CCDC157 PE=1 SV=3	1	0	83.94	0	1	0	1	0	1	0	129210			0	0
V9HWN7;J3KPS3;P04075;H3BQN4;H3BR68;A0A0M4FNU3;H3BMQ8;H3BUH7;H3BR04;H3BPS8;H3BU78	Fructose-bisphosphate aldolase;Fructose-bisphosphate aldolase A	HEL-S-87p;ALDOA	tr|V9HWN7|V9HWN7_HUMAN Fructose-bisphosphate aldolase OS=Homo sapiens OX=9606 GN=HEL-S-87p PE=2 SV=1;tr|J3KPS3|J3KPS3_HUMAN Fructose-bisphosphate aldolase OS=Homo sapiens OX=9606 GN=ALDOA PE=1 SV=1;sp|P04075|ALDOA_HUMAN Fructose-bisphosphate aldolase A OS=	11	28.6	39.42	7	2	7	2	7	2	832180	128360	23720	3049.3	260460	131880
Q59EC0;P55265;A0AAQ5BGK3;A0AAG2TPY2;A0A024DAK3;A0AAQ5BGL3;A0AAG2U5V6;A0AAG2U823;B7Z8Y3;A0AAQ5BGJ4;A0A7P0Z4F9;A0A3B3ISU1;A0A3B3IRQ9;A0A7P0Z4K3;A0AAQ5BGH8;A0AAQ5BGJ0;A0A3B3ISX1	Double-stranded RNA-specific adenosine deaminase	ADAR	tr|Q59EC0|Q59EC0_HUMAN Adenosine deaminase, RNA-specific isoform ADAR-a variant (Fragment) OS=Homo sapiens OX=9606 PE=2 SV=1;sp|P55265|DSRAD_HUMAN Double-stranded RNA-specific adenosine deaminase OS=Homo sapiens OX=9606 GN=ADAR PE=1 SV=4;tr|A0AAQ5BGK3|A0AA	17	4.3	137.83	4	1	4	1	4	1	240160	126300	3382.6	1778.8	152670	237190
B4DVQ5;A1KYQ7;Q99613;B5ME19;B4DRU0;B4DVU3;B4E2Z6;B4DDN4;B3KNZ4;Q3B7B9;H3BPE3;H3BPE4;H3BTY8	Eukaryotic translation initiation factor 3 subunit C;Eukaryotic translation initiation factor 3 subunit C-like protein	EIF3C;EIF3CL	tr|B4DVQ5|B4DVQ5_HUMAN Eukaryotic translation initiation factor 3 subunit C OS=Homo sapiens OX=9606 GN=EIF3C PE=2 SV=1;tr|A1KYQ7|A1KYQ7_HUMAN Eukaryotic translation initiation factor 3 subunit C OS=Homo sapiens OX=9606 GN=EIF3C PE=2 SV=1;sp|Q99613|EIF3C_HU	13	14.1	103.64	10	4	10	4	10	4	622450	126140	14676	3003.4	184710	98728
P29966;Q6NVI1;Q05C82	Myristoylated alanine-rich C-kinase substrate	MARCKS	sp|P29966|MARCS_HUMAN Myristoylated alanine-rich C-kinase substrate OS=Homo sapiens OX=9606 GN=MARCKS PE=1 SV=4;tr|Q6NVI1|Q6NVI1_HUMAN Myristoylated alanine-rich C-kinase substrate (Fragment) OS=Homo sapiens OX=9606 GN=MARCKS PE=2 SV=1	3	33.7	31.554	6	5	6	5	6	5	534170	126130	20592	4592.7	118520	85786
B4DNG4;A0A0S2Z4Z0;Q96PK6;Q59GV2	RNA-binding protein 14	RBM14	tr|B4DNG4|B4DNG4_HUMAN cDNA FLJ59137, highly similar to RNA-binding protein 14 OS=Homo sapiens OX=9606 PE=2 SV=1;tr|A0A0S2Z4Z0|A0A0S2Z4Z0_HUMAN RNA binding motif protein 14 isoform 1 (Fragment) OS=Homo sapiens OX=9606 GN=RBM14 PE=2 SV=1;sp|Q96PK6|RBM14_HUM	4	20.7	22.693	3	3	3	3	3	3	151350	123210	4805.6	6180.6	72189	126260
Q0VAS5;B2R4R0;P62805;Q6B823	Histone H4	HIST1H4H;HIST1H4L;H4C1	tr|Q0VAS5|Q0VAS5_HUMAN Histone H4 OS=Homo sapiens OX=9606 GN=HIST1H4H PE=1 SV=1;tr|B2R4R0|B2R4R0_HUMAN Histone H4 OS=Homo sapiens OX=9606 GN=HIST1H4L PE=2 SV=1;sp|P62805|H4_HUMAN Histone H4 OS=Homo sapiens OX=9606 GN=H4C1 PE=1 SV=2	4	29.1	11.314	3	2	3	2	3	2	211160	121800	35194	15115	74737	169760
A0A7I2V3Z3;A0A7I2V351;A0A7I2V487;Q7Z726;A8K7D9;A0A7I2YQE1;P52292;J3QLL0;J3KS65;J3QL07	Importin subunit alpha;Importin subunit alpha-1	KPNA2	tr|A0A7I2V3Z3|A0A7I2V3Z3_HUMAN Karyopherin subunit alpha 2 OS=Homo sapiens OX=9606 GN=KPNA2 PE=1 SV=1;tr|A0A7I2V351|A0A7I2V351_HUMAN Importin subunit alpha OS=Homo sapiens OX=9606 GN=KPNA2 PE=1 SV=1;tr|A0A7I2V487|A0A7I2V487_HUMAN Importin subunit alpha OS=	10	18	43.541	4	2	4	2	4	2	312630	121050	15348	7565.7	111270	118850
Q7Z5U1;Q05D20;Q6P0P7;Q6PJV4		THRAP3	tr|Q7Z5U1|Q7Z5U1_HUMAN THRAP3 protein (Fragment) OS=Homo sapiens OX=9606 GN=THRAP3 PE=2 SV=1;tr|Q05D20|Q05D20_HUMAN THRAP3 protein (Fragment) OS=Homo sapiens OX=9606 GN=THRAP3 PE=2 SV=1;tr|Q6P0P7|Q6P0P7_HUMAN THRAP3 protein (Fragment) OS=Homo sapiens OX=96	4	17.7	41.6	4	5	0	1	0	1	0	117280	0	9773.7	0	0
A0A0S2Z2Z6;P08133;A0A0S2Z377;A8K3Q7;E5RK69;B7Z582;Q6ZP35;E7EMC6;E5RFF0;E5RJF5;E5RK63;A0A0S2Z301;H0YC77;E5RIU8;E5RJR0;E5RI05	Annexin;Annexin A6	ANXA6	tr|A0A0S2Z2Z6|A0A0S2Z2Z6_HUMAN Annexin (Fragment) OS=Homo sapiens OX=9606 GN=ANXA6 PE=2 SV=1;sp|P08133|ANXA6_HUMAN Annexin A6 OS=Homo sapiens OX=9606 GN=ANXA6 PE=1 SV=3;tr|A0A0S2Z377|A0A0S2Z377_HUMAN Annexin (Fragment) OS=Homo sapiens OX=9606 GN=ANXA6 PE=1	16	20.1	75.872	9	6	9	6	9	6	515230	117050	6112.9	1729.2	109690	72870
C9J9K3;A0A8V8TMX1;Q96RS2;A0A0C4DG17;A0A8V8TLA4;P08865;F8WD59;A0A8I5KQE6;A0A8V8TMZ8;A0A8V8TMP3	40S ribosomal protein SA;Small ribosomal subunit protein uS2;Small ribosomal subunit protein uS2B	RPSA;RPSA2	tr|C9J9K3|C9J9K3_HUMAN 40S ribosomal protein SA (Fragment) OS=Homo sapiens OX=9606 GN=RPSA PE=1 SV=8;tr|A0A8V8TMX1|A0A8V8TMX1_HUMAN 40S ribosomal protein SA OS=Homo sapiens OX=9606 GN=RPSA PE=1 SV=1;tr|Q96RS2|Q96RS2_HUMAN Small ribosomal subunit protein uS	10	27.4	29.404	6	2	6	2	6	2	579730	116460	43639	8958.8	189530	114180
B7Z2Z1;B7ZLP5;A8K329;Q15424;B7Z1C7;B7Z2F6;B7Z5X3;A0PJ47;B7Z959;Q14151;K7ES42;B7Z2H3	Scaffold attachment factor B1;Scaffold attachment factor B2	SAFB;SAFB2	tr|B7Z2Z1|B7Z2Z1_HUMAN cDNA FLJ59523, highly similar to Scaffold attachment factor B OS=Homo sapiens OX=9606 PE=2 SV=1;tr|B7ZLP5|B7ZLP5_HUMAN SAFB protein OS=Homo sapiens OX=9606 GN=SAFB PE=2 SV=1;tr|A8K329|A8K329_HUMAN cDNA FLJ76656, highly similar to Hom	12	17.8	91.084	7	3	7	3	7	3	351060	114820	2738.6	573.77	86091	109180
A6NLN1;A0A7I2V621;A0A0U1RRM4;P26599;K7EK45;A0A087WU68;A0A7I2V4H6;Q59H49;A0A6Q8PEX4;A0A0D9SF20;K7EKJ7	Polypyrimidine tract-binding protein 1	PTBP1	tr|A6NLN1|A6NLN1_HUMAN Polypyrimidine tract-binding protein 1 OS=Homo sapiens OX=9606 GN=PTBP1 PE=1 SV=4;tr|A0A7I2V621|A0A7I2V621_HUMAN Polypyrimidine tract-binding protein 1 OS=Homo sapiens OX=9606 GN=PTBP1 PE=1 SV=1;tr|A0A0U1RRM4|A0A0U1RRM4_HUMAN Polypyr	11	16.3	56.51	4	2	4	2	4	2	367050	111200	2642.6	5852.7	200400	176680
H7C005;Q96M89	Coiled-coil domain-containing protein 138	CCDC138	tr|H7C005|H7C005_HUMAN Coiled-coil domain containing 138 (Fragment) OS=Homo sapiens OX=9606 GN=CCDC138 PE=1 SV=1;sp|Q96M89|CC138_HUMAN Coiled-coil domain-containing protein 138 OS=Homo sapiens OX=9606 GN=CCDC138 PE=1 SV=1	2	3.4	41.002	0	1	0	1	0	1	0	110450	0	5813.4	0	0
P54136;B4DXW6	Arginine--tRNA ligase, cytoplasmic;arginine--tRNA ligase	RARS1	sp|P54136|SYRC_HUMAN Arginine--tRNA ligase, cytoplasmic OS=Homo sapiens OX=9606 GN=RARS1 PE=1 SV=2;tr|B4DXW6|B4DXW6_HUMAN arginine--tRNA ligase OS=Homo sapiens OX=9606 PE=2 SV=1	2	16.8	75.378	7	5	7	5	7	5	369230	109580	8539.1	2961.6	68359	57483
B4DU21;Q8NE73;Q9Y227	Ectonucleoside triphosphate diphosphohydrolase 4	ENTPD4	tr|B4DU21|B4DU21_HUMAN cDNA FLJ58352, highly similar to Ectonucleoside triphosphate diphosphohydrolase 4 OS=Homo sapiens OX=9606 PE=2 SV=1;tr|Q8NE73|Q8NE73_HUMAN ENTPD4 protein OS=Homo sapiens OX=9606 GN=ENTPD4 PE=1 SV=1;sp|Q9Y227|ENTP4_HUMAN Ectonucleosid	3	1.7	61.669	0	1	0	1	0	1	0	109560	0	3912.8	0	0
A0A8Q3WKD2		NARS2	tr|A0A8Q3WKD2|A0A8Q3WKD2_HUMAN Asparaginyl-tRNA synthetase 2, mitochondrial OS=Homo sapiens OX=9606 GN=NARS2 PE=1 SV=1	1	8.7	21.169	1	1	1	1	1	1	256000	108430	23273	9856.9	256000	237300
B4DQF6;B3KPB9;B0QY89;Q9Y262;B0QY90;B3KNG0;Q8N7H0;H7C3A0;C9JHP4;C9K0Q7;Q7Z5X3;B4DEH4	Eukaryotic translation initiation factor 3 subunit L	EIF3L	tr|B4DQF6|B4DQF6_HUMAN Eukaryotic translation initiation factor 3 subunit L OS=Homo sapiens OX=9606 GN=EIF3L PE=2 SV=1;tr|B3KPB9|B3KPB9_HUMAN Eukaryotic translation initiation factor 3 subunit L OS=Homo sapiens OX=9606 GN=EIF3L PE=2 SV=1;tr|B0QY89|B0QY89_H	12	23.2	62.691	9	4	9	4	9	4	452890	108180	15034	3308.6	111550	88330
A0A0S2Z4A5;P33993;C6EMX8;B2RBA6;C9J8M6;A0AA34QVT8;B3KUD7;B4DDF5;Q9H4N9;A0A0S2Z441	DNA replication licensing factor MCM7	MCM7	tr|A0A0S2Z4A5|A0A0S2Z4A5_HUMAN DNA replication licensing factor MCM7 (Fragment) OS=Homo sapiens OX=9606 GN=MCM7 PE=2 SV=1;sp|P33993|MCM7_HUMAN DNA replication licensing factor MCM7 OS=Homo sapiens OX=9606 GN=MCM7 PE=1 SV=4;tr|C6EMX8|C6EMX8_HUMAN DNA replic	10	21.4	81.307	11	3	11	3	11	3	767080	107290	9373.8	1754.9	163830	71440
P09651;A0A024RB53;Q6IPF2;A0A7I2V3R8;F8W6I7;A0A7I2V3W0;A0A7I2YQX9;F8VZ49;A0A7I2V2L6;Q9BSM5;Q0VAC0;A0A2R8Y4L2;B4E0B5;B4DP35;F8VTQ5;Q32P51;H0YH80;F8W646;Q3MI39;A0A7I2V334;A0A7I2YQY2;A0A7I2YQ85;A0A7I2V360;A0A7I2V2M7;A0A7I2V4F8;A0A7I2V520;A0A7I2V459;A0A7I2V497;A0A7I2V2Q7;A0A7I2V4P7;A0A7I2V2Z4;A0A7I2V4M0;A0A7I2YQV3;A0A7I2V3U8;A0A7I2V3C7;A0A7I2V2F1;A0A7I2V5H0;A0A7I2V5N7;A0A7I2V3W4;A0A7I2V2X1;A0A7I2V4E2;…	Heterogeneous nuclear ribonucleoprotein A1;Heterogeneous nuclear ribonucleoprotein A1, N-terminally processed;RRM domain-containing protein;Heterogeneous nuclear ribonucleoprotein A1-like 3;Heterogeneous nuclear ribonucleoprotein A1-like 2	HNRNPA1;HNRPA1;HNRNPA1L3;HNRNPA1L2	sp|P09651|ROA1_HUMAN Heterogeneous nuclear ribonucleoprotein A1 OS=Homo sapiens OX=9606 GN=HNRNPA1 PE=1 SV=5;tr|A0A024RB53|A0A024RB53_HUMAN Epididymis secretory sperm binding protein OS=Homo sapiens OX=9606 PE=2 SV=1;tr|Q6IPF2|Q6IPF2_HUMAN Heterogeneous nu	50	29.8	38.746	8	4	8	4	8	4	464380	106640	12860	1738.8	97445	77734
Q0QEN7;V9HW31;P06576;H0YH81;F8W0P7;F8W079;H0YI37	ATP synthase subunit beta;ATP synthase subunit beta, mitochondrial	ATP5B;HEL-S-271;ATP5F1B	tr|Q0QEN7|Q0QEN7_HUMAN ATP synthase subunit beta (Fragment) OS=Homo sapiens OX=9606 GN=ATP5B PE=2 SV=1;tr|V9HW31|V9HW31_HUMAN ATP synthase subunit beta OS=Homo sapiens OX=9606 GN=HEL-S-271 PE=2 SV=1;sp|P06576|ATPB_HUMAN ATP synthase subunit beta, mitochond	7	36.6	48.113	9	4	9	4	9	4	590380	106060	16957	2862.6	131190	81424
Q53HJ4;B2R7C5;A0A0S2Z4T1;P25205;Q8NHX6;A0A0S2Z492;J3KQ69;B4DUQ9;A0A499FHX9;B4DS46;Q7Z6P5	DNA replication licensing factor MCM3	MCM3;HCC5	tr|Q53HJ4|Q53HJ4_HUMAN DNA replication licensing factor MCM3 (Fragment) OS=Homo sapiens OX=9606 PE=2 SV=1;tr|B2R7C5|B2R7C5_HUMAN DNA replication licensing factor MCM3 OS=Homo sapiens OX=9606 PE=2 SV=1;tr|A0A0S2Z4T1|A0A0S2Z4T1_HUMAN DNA replication licensin	11	21	90.98	11	5	11	5	11	5	737610	105330	11710	1694.6	111650	71739
J3KP02		LEKR1	tr|J3KP02|J3KP02_HUMAN Leucine, glutamate and lysine rich 1 OS=Homo sapiens OX=9606 GN=LEKR1 PE=1 SV=1	1	1	81.228	0	1	0	1	0	1	0	104730	0	2276.7	0	0
A8K8U1;Q86VP6;A0A0C4DGH5;B3KMG3;B3KM30;H0YH27	Cullin-associated NEDD8-dissociated protein 1	CAND1	tr|A8K8U1|A8K8U1_HUMAN Cullin-associated NEDD8-dissociated protein 1 OS=Homo sapiens OX=9606 PE=2 SV=1;sp|Q86VP6|CAND1_HUMAN Cullin-associated NEDD8-dissociated protein 1 OS=Homo sapiens OX=9606 GN=CAND1 PE=1 SV=2;tr|A0A0C4DGH5|A0A0C4DGH5_HUMAN Cullin-asso	6	15.3	136.32	15	5	15	5	15	5	725570	102700	10014	1656.4	105550	53940
CON__Q3SZ57;B4DMX4;B4DMW9;J3KMX3;P02771				5	23.3	68.587	9	2	9	2	9	2	618350	100100	12848	2780.7	219460	77760
Q53H03;P49321;B4DS57;Q5T626;Q6PJY7;Q9P1N1;Q5T624;H0YDS9;O95138;E9PRH9;H0YF33;E9PPR5;E9PI86;E9PPQ8	Nuclear autoantigenic sperm protein	NASP	tr|Q53H03|Q53H03_HUMAN Nuclear autoantigenic sperm protein (Fragment) OS=Homo sapiens OX=9606 PE=2 SV=1;sp|P49321|NASP_HUMAN Nuclear autoantigenic sperm protein OS=Homo sapiens OX=9606 GN=NASP PE=1 SV=2;tr|B4DS57|B4DS57_HUMAN Nuclear autoantigenic sperm pr	14	29.2	85.235	13	4	13	4	13	4	1037900	98153	12218	1635.8	194120	76081
A0A5C2GB61;A0A5C2GCB8;A0A5C2GW19;A0A5C2GF19;A0A7S5C2X9;A0A5C2GH07;A0A5C2GJW3;A0A5C2GP02;A0A5C2GVD5;A0A5C2GDU6;A0A5C2GJV5;A0A5C2GGE1;A0A5C2GUQ4;A0A5C2GNY3;A0A7S5C2X0;A0A5C2GP22;A0A5C2GHW9;A0A5C2GHY4;A0A5C2GKL4;A0A5C2GLU4;A0A7S5BXB3;A0A5C2GP90;A0A7S5BYD8;A0A5C2GVU0;A0A7S5C5V5;A0A5C2GM70;A0A5C2GHX9;A0A5C2GFF3;A0A5C2GNB9;A0A5C2GEP5;A0A5C2GFE5;A0A5C2GHE6;A0A7S5BYP6;A0A5C2GP04;A0A5C2GPZ1;A0A5C2GTA5;A0A…			tr|A0A5C2GB61|A0A5C2GB61_HUMAN IGH + IGL c40_heavy_IGHV3-53_IGHD2-2_IGHJ4 (Fragment) OS=Homo sapiens OX=9606 PE=2 SV=1;tr|A0A5C2GCB8|A0A5C2GCB8_HUMAN IGH + IGL c388_heavy_IGHV3-74_IGHD2-2_IGHJ3 (Fragment) OS=Homo sapiens OX=9606 PE=2 SV=1;tr|A0A5C2GW19|A0A	49	13.9	12.363	1	1	1	1	1	1	26404	96016	4400.6	16003	26404	210140
V9HWF4;P00558;B4E1H9;B4DHM5;B4DWQ3;B4DHB3;V9HW85;A0A140VJR3;P07205	Phosphoglycerate kinase;Phosphoglycerate kinase 1	HEL-S-68p;PGK1	tr|V9HWF4|V9HWF4_HUMAN Phosphoglycerate kinase OS=Homo sapiens OX=9606 GN=HEL-S-68p PE=2 SV=1;sp|P00558|PGK1_HUMAN Phosphoglycerate kinase 1 OS=Homo sapiens OX=9606 GN=PGK1 PE=1 SV=3;tr|B4E1H9|B4E1H9_HUMAN Phosphoglycerate kinase OS=Homo sapiens OX=9606 PE	9	24.7	44.614	7	3	7	3	7	3	773430	95939	8840.7	3553.3	222310	114980
Q7Z5T5;Q24JU4;J9R021;Q14152;Q05BS0;Q6P1R0;Q3B770	Eukaryotic translation initiation factor 3 subunit A	EIF3A;eIF3a	tr|Q7Z5T5|Q7Z5T5_HUMAN eIF3A protein (Fragment) OS=Homo sapiens OX=9606 GN=EIF3A PE=2 SV=1;tr|Q24JU4|Q24JU4_HUMAN Eukaryotic translation initiation factor 3 subunit A OS=Homo sapiens OX=9606 GN=EIF3A PE=2 SV=1;tr|J9R021|J9R021_HUMAN Eukaryotic translation	7	15.8	96.863	10	3	10	3	10	3	644350	94296	10955	2049.9	140870	80400
B4E1K8;O15371;B0QYA4;B0QYA5	Eukaryotic translation initiation factor 3 subunit D	EIF3D	tr|B4E1K8|B4E1K8_HUMAN Eukaryotic translation initiation factor 3 subunit D OS=Homo sapiens OX=9606 GN=EIF3D PE=2 SV=1;sp|O15371|EIF3D_HUMAN Eukaryotic translation initiation factor 3 subunit D OS=Homo sapiens OX=9606 GN=EIF3D PE=1 SV=1;tr|B0QYA4|B0QYA4_HU	4	16.2	52.827	4	2	4	2	4	2	229470	93549	3790.5	1760.2	94755	120940
Q96RW7	Hemicentin-1	HMCN1	sp|Q96RW7|HMCN1_HUMAN Hemicentin-1 OS=Homo sapiens OX=9606 GN=HMCN1 PE=1 SV=2	1	0.2	613.38	0	1	0	1	0	1	0	91838	0	351.87	0	0
P49588;H3BPK7;A0A6Q8PGN5;A0A6Q8PFY2;A0A6Q8PGR9;A0A6Q8PGB5;A0A6Q8PF33;A0A6Q8PGE8;A0A6Q8PFK3;A0A6Q8PHJ2;A0A6Q8PH44;A0A6Q8PHP7;A0A6Q8PHP3;A0A6Q8PF77;A0A6Q8PG62;A0A6Q8PG28;A0A6Q8PGI8	Alanine--tRNA ligase, cytoplasmic;Alanine--tRNA ligase;alanine--tRNA ligase	AARS1	sp|P49588|SYAC_HUMAN Alanine--tRNA ligase, cytoplasmic OS=Homo sapiens OX=9606 GN=AARS1 PE=1 SV=2;tr|H3BPK7|H3BPK7_HUMAN Alanine--tRNA ligase OS=Homo sapiens OX=9606 GN=AARS1 PE=1 SV=4;tr|A0A6Q8PGN5|A0A6Q8PGN5_HUMAN Alanine--tRNA ligase OS=Homo sapiens OX=	17	14.5	106.81	10	3	10	3	10	3	707470	90511	10066	564.87	137410	61995
A0A3B3ITT5;Q6IPI1;P47914	60S ribosomal protein L29;Large ribosomal subunit protein eL29	RPL29	tr|A0A3B3ITT5|A0A3B3ITT5_HUMAN 60S ribosomal protein L29 OS=Homo sapiens OX=9606 GN=RPL29 PE=1 SV=1;tr|Q6IPI1|Q6IPI1_HUMAN 60S ribosomal protein L29 OS=Homo sapiens OX=9606 GN=RPL29 PE=2 SV=1;sp|P47914|RL29_HUMAN Large ribosomal subunit protein eL29 OS=Hom	3	9	18.512	1	1	1	1	1	1	96452	90215	19290	18043	96452	197450
B9A067;B4DQY2;Q16891;C9J406;B4DS66;B4DKR1;H7C463;B4DT20;B4E2B5;Q05DN3;Q3B7X4;D6RAW4	MICOS complex subunit MIC60	IMMT	tr|B9A067|B9A067_HUMAN MICOS complex subunit MIC60 OS=Homo sapiens OX=9606 GN=IMMT PE=1 SV=2;tr|B4DQY2|B4DQY2_HUMAN MICOS complex subunit MIC60 OS=Homo sapiens OX=9606 PE=2 SV=1;sp|Q16891|MIC60_HUMAN MICOS complex subunit MIC60 OS=Homo sapiens OX=9606 GN=I	12	22.4	78.973	10	4	10	4	10	4	569760	89165	7257.1	1284.4	105980	67429
Q4W4Y1;Q8WUM4;B7Z5C1;B4DHD2;A0A3B3IT07;C9IZF9;F8WEQ7;F8WBR8	Programmed cell death 6-interacting protein	DRIP4;PDCD6IP	tr|Q4W4Y1|Q4W4Y1_HUMAN Dopamine receptor interacting protein 4 OS=Homo sapiens OX=9606 GN=DRIP4 PE=2 SV=1;sp|Q8WUM4|PDC6I_HUMAN Programmed cell death 6-interacting protein OS=Homo sapiens OX=9606 GN=PDCD6IP PE=1 SV=1;tr|B7Z5C1|B7Z5C1_HUMAN cDNA FLJ56126, h	8	24.2	96.078	13	4	13	4	13	4	663970	88712	12289	1496.8	167130	61486
A0A7T0LNW4			tr|A0A7T0LNW4|A0A7T0LNW4_HUMAN Immunglobulin heavy chain variable region (Fragment) OS=Homo sapiens OX=9606 PE=2 SV=1	1	15.7	13.472	0	1	0	1	0	1	0	88594	0	12656	0	0
Q4LE36;P53396;Q8N9C4;K7ESG8;K7EIE7	ATP-citrate synthase	ACLY variant protein;ACLY	tr|Q4LE36|Q4LE36_HUMAN ATP-citrate synthase (Fragment) OS=Homo sapiens OX=9606 GN=ACLY variant protein PE=2 SV=1;sp|P53396|ACLY_HUMAN ATP-citrate synthase OS=Homo sapiens OX=9606 GN=ACLY PE=1 SV=3;tr|Q8N9C4|Q8N9C4_HUMAN ATP-citrate synthase OS=Homo sapiens	5	19.4	124.56	15	4	15	4	15	4	1021600	88471	11530	1142.7	182960	35778
P17987;F5H282;E7EQR6;E7ERF2;F5GZ03;F5H136;F5H726;F5GZI8;F5H676;F5H7Y1;F5GYL4	T-complex protein 1 subunit alpha	TCP1	sp|P17987|TCPA_HUMAN T-complex protein 1 subunit alpha OS=Homo sapiens OX=9606 GN=TCP1 PE=1 SV=1;tr|F5H282|F5H282_HUMAN T-complex protein 1 subunit alpha OS=Homo sapiens OX=9606 GN=TCP1 PE=1 SV=1;tr|E7EQR6|E7EQR6_HUMAN T-complex protein 1 subunit alpha OS=	11	30	60.343	12	2	12	2	12	2	721450	88032	19581	2839.7	207210	56922
Q53YD7;P26641;B4DUP0;B4DUK7;Q2F838;B4DSR4	Elongation factor 1-gamma	EEF1G	tr|Q53YD7|Q53YD7_HUMAN Elongation factor 1-gamma OS=Homo sapiens OX=9606 GN=EEF1G PE=2 SV=1;sp|P26641|EF1G_HUMAN Elongation factor 1-gamma OS=Homo sapiens OX=9606 GN=EEF1G PE=1 SV=3;tr|B4DUP0|B4DUP0_HUMAN cDNA FLJ59433, highly similar to Elongation factor	6	17.4	50.118	6	3	6	3	6	3	488670	87708	8816.9	1214.8	114870	85244
F8VXH9;B4DRD7;H3BRU6;B4DLC0;F8VZX2;A0A384N6B9;Q15366;F8W0G4;F8W1G6;F8VTZ0;H3BND9;F8VRH0;J3QT27;Q5MJP6;E9PFP8;P57721	Poly(rC)-binding protein 2	PCBP2	tr|F8VXH9|F8VXH9_HUMAN Poly(rC) binding protein 2 (Fragment) OS=Homo sapiens OX=9606 GN=PCBP2 PE=1 SV=1;tr|B4DRD7|B4DRD7_HUMAN cDNA FLJ54752, highly similar to Poly(rC)-binding protein 2 OS=Homo sapiens OX=9606 PE=2 SV=1;tr|H3BRU6|H3BRU6_HUMAN Poly(rC) bin	16	44.4	16.997	4	2	4	2	3	1	247390	86202	25982	9577.9	108050	118790
P12273	Prolactin-inducible protein	PIP	sp|P12273|PIP_HUMAN Prolactin-inducible protein OS=Homo sapiens OX=9606 GN=PIP PE=1 SV=1	1	32.2	16.572	0	4	0	4	0	4	0	86168	0	9574.2	0	0
H7BY36;A0A0D9SFL3;B0QYK0;C9JGE3;Q01844	RNA-binding protein EWS	EWSR1	tr|H7BY36|H7BY36_HUMAN EWS RNA binding protein 1 (Fragment) OS=Homo sapiens OX=9606 GN=EWSR1 PE=1 SV=1;tr|A0A0D9SFL3|A0A0D9SFL3_HUMAN EWS RNA binding protein 1 OS=Homo sapiens OX=9606 GN=EWSR1 PE=1 SV=1;tr|B0QYK0|B0QYK0_HUMAN EWS RNA binding protein 1 OS=H	5	4.5	32.071	1	1	1	1	1	1	223670	85543	15977	6110.2	223670	187220
P05388;Q53HW2;A8K4Z4;F8VU65;Q53HK9;F8VWS0;B4E3D5;Q6NSF2;F8VW21;F8VPE8;Q8NHW5;G3V210;F8VRK7;F8VQY6;F8VWV4;F8VZS0;Q3MHV2;F8VS58;F8W1K8	Large ribosomal subunit protein uL10;60S acidic ribosomal protein P0;Putative ribosomal protein uL10-like	RPLP0;RPLP0P6	sp|P05388|RLA0_HUMAN Large ribosomal subunit protein uL10 OS=Homo sapiens OX=9606 GN=RPLP0 PE=1 SV=1;tr|Q53HW2|Q53HW2_HUMAN 60S acidic ribosomal protein P0 (Fragment) OS=Homo sapiens OX=9606 PE=2 SV=1;tr|A8K4Z4|A8K4Z4_HUMAN 60S acidic ribosomal protein P0	19	28.1	34.273	5	3	5	3	5	3	410330	83957	21607	3757.5	127890	78399
B2R8Z8;A0AA34QW03;O60506;Q05CK9;A0A7I2V346;A0A7I2V4Z0;A0A7I2YQN2;Q59GL1;A0A7I2YQV8;A0A7I2V2F2;A0A7I2V309;B7Z645;A0A7I2V5Q6;F6UXX1;B7Z213;A0A7I2V4J0	Heterogeneous nuclear ribonucleoprotein Q	SYNCRIP	tr|B2R8Z8|B2R8Z8_HUMAN cDNA, FLJ94136, highly similar to Homo sapiens synaptotagmin binding, cytoplasmic RNA interacting protein (SYNCRIP), mRNA OS=Homo sapiens OX=9606 PE=2 SV=1;tr|A0AA34QW03|A0AA34QW03_HUMAN Synaptotagmin binding cytoplasmic RNA interact	16	23.4	69.601	12	3	9	2	9	2	662550	83536	13212	2610.5	244600	71615
A0A8Q3SIF8;A0A8Q3SIB0;O75319;A0A8Q3SIE6;A0A8Q3SI85;H7C0E6;A0A8Q3SI82;A0A8Q3WM77;A0A8Q3SIC9	RNA/RNP complex-1-interacting phosphatase	DUSP11	tr|A0A8Q3SIF8|A0A8Q3SIF8_HUMAN Dual specificity phosphatase 11 OS=Homo sapiens OX=9606 GN=DUSP11 PE=1 SV=1;tr|A0A8Q3SIB0|A0A8Q3SIB0_HUMAN Dual specificity phosphatase 11 OS=Homo sapiens OX=9606 GN=DUSP11 PE=1 SV=1;sp|O75319|DUS11_HUMAN RNA/RNP complex-1-in	9	20.6	33.726	1	3	1	3	1	3	13565	82664	753.63	1407.1	0	0
A8K6V7;Q9UN86;A0A7I2V3E2;A0A7I2YQD9;A0A7I2YQS2;A0A7I2V647;A0A7I2V3P9;A0A7I2V382;D6RBR0;D6RBW8;D6RAC7;D6RB17;A0A7I2V547;A0A7I2V3Z6	Ras GTPase-activating protein-binding protein 2	G3BP2	tr|A8K6V7|A8K6V7_HUMAN cDNA FLJ76053, highly similar to Homo sapiens Ras-GTPase activating protein SH3 domain-binding protein 2 (G3BP2), transcript variant 3, mRNA OS=Homo sapiens OX=9606 PE=2 SV=1;sp|Q9UN86|G3BP2_HUMAN Ras GTPase-activating protein-bindin	14	18	50.816	5	2	4	1	4	1	283420	81812	7506.3	4305.9	153800	139670
Q9BR63;A8K666;Q9NSD9;B7ZB32	Phenylalanine--tRNA ligase beta subunit;phenylalanine--tRNA ligase	FARSB	tr|Q9BR63|Q9BR63_HUMAN Phenylalanine--tRNA ligase beta subunit (Fragment) OS=Homo sapiens OX=9606 GN=FARSB PE=2 SV=2;tr|A8K666|A8K666_HUMAN Phenylalanine--tRNA ligase beta subunit OS=Homo sapiens OX=9606 PE=2 SV=1;sp|Q9NSD9|SYFB_HUMAN Phenylalanine--tRNA l	4	8.9	65.7	5	2	5	2	5	2	260220	80289	6899.6	2433	126490	113730
J3KTC1		MSI2	tr|J3KTC1|J3KTC1_HUMAN Musashi RNA binding protein 2 (Fragment) OS=Homo sapiens OX=9606 GN=MSI2 PE=1 SV=8	1	12.9	15.46	1	1	1	1	1	1	143600	79750	20515	11393	143600	174540
P07814;V9GYZ6;Q3KQZ8;B4DKX5;H6WCP5;B4DP50;V9GZ76	Bifunctional glutamate/proline--tRNA ligase;Glutamate--tRNA ligase;Proline--tRNA ligase;glutamate--tRNA ligase	EPRS1;EPRS	sp|P07814|SYEP_HUMAN Bifunctional glutamate/proline--tRNA ligase OS=Homo sapiens OX=9606 GN=EPRS1 PE=1 SV=5;tr|V9GYZ6|V9GYZ6_HUMAN glutamate--tRNA ligase (Fragment) OS=Homo sapiens OX=9606 GN=EPRS1 PE=1 SV=1;tr|Q3KQZ8|Q3KQZ8_HUMAN glutamate--tRNA ligase (F	7	15.8	170.59	15	3	15	3	15	3	825520	79604	7056.9	286.18	144330	30460
CON__Q58D62				1	12.1	42.663	4	1	4	1	4	1	369870	79403	19028	4411.3	216850	136140
P49327;A0A0U1RQF0;Q6PJJ3;A0A0U1RRG3	Fatty acid synthase;[Acyl-carrier-protein] S-acetyltransferase;[Acyl-carrier-protein] S-malonyltransferase;3-oxoacyl-[acyl-carrier-protein] synthase;3-oxoacyl-[acyl-carrier-protein] reductase;3-hydroxyacyl-[acyl-carrier-protein] dehydratase;Enoyl-[acyl-carrier-protein] reductase;Acyl-[acyl-carrier-protein] hydrolase;Fatty acid synthase	FASN	sp|P49327|FAS_HUMAN Fatty acid synthase OS=Homo sapiens OX=9606 GN=FASN PE=1 SV=3;tr|A0A0U1RQF0|A0A0U1RQF0_HUMAN Fatty acid synthase OS=Homo sapiens OX=9606 GN=FASN PE=1 SV=1	4	21.9	273.42	35	5	35	5	35	5	2631600	76911	11439	615.29	206250	13193
Q53HG7;A0A384MDY8;Q14247;Q76MU0;B3KRK4;B4E358	Src substrate cortactin	CTTN;EMS1	tr|Q53HG7|Q53HG7_HUMAN Cortactin isoform a variant (Fragment) OS=Homo sapiens OX=9606 PE=2 SV=1;tr|A0A384MDY8|A0A384MDY8_HUMAN Epididymis secretory sperm binding protein OS=Homo sapiens OX=9606 PE=2 SV=1;sp|Q14247|SRC8_HUMAN Src substrate cortactin OS=Homo	6	13.3	61.557	5	3	5	3	5	3	156420	76238	3886.8	2443	85344	71888
A0A090N8Y2;A0A499FI48;C9JMN9;P13667	Protein disulfide-isomerase A4;Protein disulfide-isomerase	ERP70;PDIA4	tr|A0A090N8Y2|A0A090N8Y2_HUMAN Protein disulfide-isomerase A4 OS=Homo sapiens OX=9606 GN=ERP70 PE=2 SV=1;tr|A0A499FI48|A0A499FI48_HUMAN Protein disulfide-isomerase OS=Homo sapiens OX=9606 GN=PDIA4 PE=1 SV=1;tr|C9JMN9|C9JMN9_HUMAN Protein disulfide-isomeras	4	29.3	72.932	15	3	15	3	15	3	822920	76199	15193	2005.2	167290	33902
P07355;A0A024R5Z7;H0YMW4;V9HW65;H0YN42;H0YMU9;H0YMD0;A0A7I2V4P4;B4DNH8;H0YNB8;H0YKS4;H0YMM1;H0YM50;H0YNP5;H0YN28;B3KRQ1;H0YKX9;H0YMT9;H0YL33;H0YLV6;H0YKZ7;H0YKL9;H0YNA0;A6NMY6;H0YMD9;H0YKV8;H0YLE2	Annexin A2;Annexin;Putative annexin A2-like protein	ANXA2;HEL-S-270;ANXA2P2	sp|P07355|ANXA2_HUMAN Annexin A2 OS=Homo sapiens OX=9606 GN=ANXA2 PE=1 SV=2;tr|A0A024R5Z7|A0A024R5Z7_HUMAN Annexin OS=Homo sapiens OX=9606 GN=ANXA2 PE=2 SV=1;tr|H0YMW4|H0YMW4_HUMAN Annexin OS=Homo sapiens OX=9606 GN=ANXA2 PE=1 SV=2;tr|V9HW65|V9HW65_HUMAN A	27	22.1	38.604	4	4	4	4	4	4	113620	76006	4110.9	2075	31198	83343
B4E3E6;A0A7I2V2R3;A0A7I2V5D8;A0A7I2V402;B4DDB6;A0A384NL63;A0A7I2V4G0;P51991;A0A7I2V4J6;Q65ZQ3;Q8NFG3;H7C1J8;B4E036;Q66K53	Heterogeneous nuclear ribonucleoprotein A3	HNRNPA3;HNRPA3;D10S102	tr|B4E3E6|B4E3E6_HUMAN cDNA FLJ58832, highly similar to Heterogeneous nuclear ribonucleoprotein A3 OS=Homo sapiens OX=9606 PE=2 SV=1;tr|A0A7I2V2R3|A0A7I2V2R3_HUMAN Heterogeneous nuclear ribonucleoprotein A3 OS=Homo sapiens OX=9606 GN=HNRNPA3 PE=1 SV=1;tr|A	14	25.7	34.189	7	2	7	2	7	2	433720	75916	15265	2868.2	136450	75129
V9HWJ0;B4DJ30;Q14697;F5H6X6;B4DSM6;B4DIW2;E9PKU7;B4DZ53;Q9BS14;E9PNH1	Neutral alpha-glucosidase AB	HEL-S-164nA;GANAB	tr|V9HWJ0|V9HWJ0_HUMAN Epididymis secretory sperm binding protein Li 164nA OS=Homo sapiens OX=9606 GN=HEL-S-164nA PE=2 SV=1;tr|B4DJ30|B4DJ30_HUMAN cDNA FLJ61290, highly similar to Neutral alpha-glucosidase AB OS=Homo sapiens OX=9606 PE=2 SV=1;sp|Q14697|GAN	10	19.8	106.87	13	3	13	3	13	3	885140	75799	10059	429.42	200740	37623
B4DV79;A4D210;P55884;B4DXN6;Q96G38;Q86UM1;C9JZG1;Q59FS8;C9JQN7	Eukaryotic translation initiation factor 3 subunit B	EIF3B;EIF3S9	tr|B4DV79|B4DV79_HUMAN Eukaryotic translation initiation factor 3 subunit B OS=Homo sapiens OX=9606 GN=EIF3B PE=2 SV=1;tr|A4D210|A4D210_HUMAN Eukaryotic translation initiation factor 3 subunit B OS=Homo sapiens OX=9606 GN=EIF3S9 PE=3 SV=1;sp|P55884|EIF3B_H	9	21.4	85.134	11	2	11	2	11	2	612090	75766	11692	2104.6	186430	50505
B5MCW2;Q9NY85;G5E9G0;B3KS36;Q8TBW1;P39023;Q49AJ9;H7C3M2;Q9BT63;H7C422;Q96QL0;B4DN06;F8WCR1	Large ribosomal subunit protein uL3;60S ribosomal protein L3	RPL3;rpl3	tr|B5MCW2|B5MCW2_HUMAN Large ribosomal subunit protein uL3 (Fragment) OS=Homo sapiens OX=9606 GN=RPL3 PE=1 SV=1;tr|Q9NY85|Q9NY85_HUMAN Large ribosomal subunit protein uL3 (Fragment) OS=Homo sapiens OX=9606 GN=rpl3 PE=3 SV=1;tr|G5E9G0|G5E9G0_HUMAN Large rib	13	18.4	31.243	3	2	3	2	3	2	184080	75150	13620	6831.8	106430	113240
B5BU25;P26368	Splicing factor U2AF subunit;Splicing factor U2AF 65 kDa subunit	U2AF2	tr|B5BU25|B5BU25_HUMAN Splicing factor U2AF subunit OS=Homo sapiens OX=9606 GN=U2AF2 PE=2 SV=1;sp|P26368|U2AF2_HUMAN Splicing factor U2AF 65 kDa subunit OS=Homo sapiens OX=9606 GN=U2AF2 PE=1 SV=4	2	10	53.136	4	1	4	1	4	1	467190	74153	31146	4943.5	251020	120290
A0A140VK27;P09960;B4DVZ8;Q59ES1;Q49AK0;B4DEH5	Leukotriene A(4) hydrolase;Leukotriene A-4 hydrolase	LTA4H	tr|A0A140VK27|A0A140VK27_HUMAN Leukotriene A(4) hydrolase OS=Homo sapiens OX=9606 PE=2 SV=1;sp|P09960|LKHA4_HUMAN Leukotriene A-4 hydrolase OS=Homo sapiens OX=9606 GN=LTA4H PE=1 SV=2;tr|B4DVZ8|B4DVZ8_HUMAN Leukotriene A(4) hydrolase OS=Homo sapiens OX=9606	6	17.3	69.284	7	3	7	3	7	3	390020	74038	8625.1	1790.6	107380	68105
A0A8Q3SIG1;M0QZD8;Q6ZTK2	Vitellogenin domain-containing protein;Putative uncharacterized protein LOC400499	LOC400499	tr|A0A8Q3SIG1|A0A8Q3SIG1_HUMAN Vitellogenin domain-containing protein OS=Homo sapiens OX=9606 GN=LOC400499 PE=4 SV=1;tr|M0QZD8|M0QZD8_HUMAN Vitellogenin domain-containing protein OS=Homo sapiens OX=9606 GN=LOC400499 PE=4 SV=3;sp|Q6ZTK2|YP015_HUMAN Putative	3	0.4	363.32	0	1	0	1	0	1	0	73750	0	482.03	0	0
D0PNI1;P63104;Q2F831;B7Z2E6;H0YB80;B0AZS6;E7EX29;E5RGE1;Q6LD62;E5RIR4;E9PD24;E7EVZ2;E7ESK7	14-3-3 protein zeta/delta	YWHAZ	tr|D0PNI1|D0PNI1_HUMAN 14-3-3 protein zeta/delta OS=Homo sapiens OX=9606 GN=YWHAZ PE=2 SV=1;sp|P63104|1433Z_HUMAN 14-3-3 protein zeta/delta OS=Homo sapiens OX=9606 GN=YWHAZ PE=1 SV=1;tr|Q2F831|Q2F831_HUMAN 14-3-3 protein zeta/delta (Fragment) OS=Homo sapie	13	17.1	27.745	2	3	2	3	1	2	51619	73391	3687.1	5242.2	29720	67407
REV__L0R6E8			tr|L0R6E8|L0R6E8_HUMAN Alternative protein CELSR3 OS=Homo sapiens OX=9606 GN=CELSR3 PE=4 SV=1	1	0	12.922	0	1	0	1	0	1	0	72496			0	0
CON__Q5D862;Q5D862	Filaggrin-2	FLG2	;sp|Q5D862|FILA2_HUMAN Filaggrin-2 OS=Homo sapiens OX=9606 GN=FLG2 PE=1 SV=1	2	1	248.07	0	2	0	2	0	2	0	71616	0	967.78	0	0
A0A1W6S962;X5D2J9;Q499G6;X5D939;X5DNP5;A8K9W7;X5DR09;P78347;X5D7Q9;A0A0A0VEB4;B4DH52;A0A8I5KVB5;A0A494C1K3;C9J6M0;A0A494C0Q7	General transcription factor II-I	GTF2I;GTF2I-RARA	tr|A0A1W6S962|A0A1W6S962_HUMAN GTF2I-BRAF fusion protein OS=Homo sapiens OX=9606 GN=GTF2I PE=1 SV=1;tr|X5D2J9|X5D2J9_HUMAN General transcription factor IIi isoform D (Fragment) OS=Homo sapiens OX=9606 GN=GTF2I PE=2 SV=1;tr|Q499G6|Q499G6_HUMAN General trans	15	5.3	107.68	2	2	2	2	2	2	94447	70161	1967.6	1461.7	0	0
B4DHY1;Q53F48;P31942	Heterogeneous nuclear ribonucleoprotein H3	HNRNPH3	tr|B4DHY1|B4DHY1_HUMAN cDNA FLJ57726, highly similar to Heterogeneous nuclear ribonucleoprotein H3 OS=Homo sapiens OX=9606 PE=2 SV=1;tr|Q53F48|Q53F48_HUMAN Heterogeneous nuclear ribonucleoprotein H3 isoform a variant (Fragment) OS=Homo sapiens OX=9606 PE=2	3	13	24.884	2	2	2	2	2	2	91776	68198	9177.6	6819.8	64968	102950
P55786;B7Z899;E9PLK3;B7Z4B2;A0A7I2V3W8;A0A7I2V389;B3KU93;B7Z1H4;B7Z1V9;A0A8V8TQ95;B3KTP2;E9PPZ2;H0YDG0;B7Z6T6;A6NEC2;A0A7I2V604;E9PP11;H0YCQ5	Puromycin-sensitive aminopeptidase;Aminopeptidase	NPEPPS	sp|P55786|PSA_HUMAN Puromycin-sensitive aminopeptidase OS=Homo sapiens OX=9606 GN=NPEPPS PE=1 SV=2;tr|B7Z899|B7Z899_HUMAN Aminopeptidase OS=Homo sapiens OX=9606 PE=2 SV=1;tr|E9PLK3|E9PLK3_HUMAN Aminopeptidase OS=Homo sapiens OX=9606 GN=NPEPPS PE=1 SV=1;tr|	18	12.4	103.28	8	3	8	3	8	3	438540	67545	8681.9	1407.2	111290	45811
Q52LJ0	Protein FAM98B	FAM98B	sp|Q52LJ0|FA98B_HUMAN Protein FAM98B OS=Homo sapiens OX=9606 GN=FAM98B PE=1 SV=2	1	15.9	45.547	4	5	2	2	2	2	90324	67530	4301.1	3215.7	52441	85998
B5BUB1;A0A384MTR5;Q9Y265;H7C4G5;E7ETR0;B3KRS7;J3QLR1;H7C4I3	RuvB-like helicase;RuvB-like 1	RUVBL1	tr|B5BUB1|B5BUB1_HUMAN RuvB-like helicase (Fragment) OS=Homo sapiens OX=9606 GN=RUVBL1 PE=2 SV=1;tr|A0A384MTR5|A0A384MTR5_HUMAN RuvB-like helicase OS=Homo sapiens OX=9606 PE=2 SV=1;sp|Q9Y265|RUVB1_HUMAN RuvB-like 1 OS=Homo sapiens OX=9606 GN=RUVBL1 PE=1 SV	8	19.1	50.215	6	3	6	3	6	3	311770	65625	9538.5	2163.7	77582	68182
K0A7K7;Q9BV61;Q59EK6;Q53G55;Q53FS6;A0A140VJY2;Q12931;Q5CAQ4;I3L0K7;Q8N9Z3;I3L2D5;I3L239	Heat shock protein 75 kDa, mitochondrial	TRAP1	tr|K0A7K7|K0A7K7_HUMAN TNF receptor-associated protein 1 (Fragment) OS=Homo sapiens OX=9606 GN=TRAP1 PE=2 SV=1;tr|Q9BV61|Q9BV61_HUMAN TRAP1 protein (Fragment) OS=Homo sapiens OX=9606 GN=TRAP1 PE=2 SV=2;tr|Q59EK6|Q59EK6_HUMAN TNF receptor-associated protein	12	12.4	76.927	5	1	5	1	5	1	587570	64426	15880	1741.2	0	0
L0R6T2		ZDHHC20	tr|L0R6T2|L0R6T2_HUMAN Alternative protein ZDHHC20 OS=Homo sapiens OX=9606 GN=ZDHHC20 PE=4 SV=1	1	9.6	13.59	0	1	0	1	0	1	0	63862	0	12772	0	0
O75533;Q7Z497;H7C341;Q9NTB4;A0JLT9;Q32Q20;A0PJH5	Splicing factor 3B subunit 1	SF3B1	sp|O75533|SF3B1_HUMAN Splicing factor 3B subunit 1 OS=Homo sapiens OX=9606 GN=SF3B1 PE=1 SV=3	7	11.9	145.83	10	3	10	3	10	3	452250	63568	4663.6	609.29	112400	34577
B4DKZ9;B3KTN2;Q5M7Z9;Q53GX7;P26639;B2RDX5;A2RTX5	threonine--tRNA ligase;Threonine--tRNA ligase 1, cytoplasmic	TARS;TARS1	tr|B4DKZ9|B4DKZ9_HUMAN threonine--tRNA ligase OS=Homo sapiens OX=9606 PE=2 SV=1;tr|B3KTN2|B3KTN2_HUMAN threonine--tRNA ligase OS=Homo sapiens OX=9606 PE=2 SV=1;tr|Q5M7Z9|Q5M7Z9_HUMAN threonine--tRNA ligase (Fragment) OS=Homo sapiens OX=9606 GN=TARS PE=2 SV	7	14.5	70.36	7	3	7	3	7	3	360490	61939	8753.6	1307	107730	95353
P35579;A0A8I5KWT8;A0A0U4BW16;Q86XU5;B4E3S1;Q6ZNL4;P35749;A0A7R6KYT5;B1PS43;A0A024QZJ4;Q7Z406;A0A494C024;A0A8I5KYI1;M0QY43;A0A2R8Y4C3;A0A8I5KU92;Q5BKV1;Q99529;Q9UMJ0	Myosin-9	MYH9	sp|P35579|MYH9_HUMAN Myosin-9 OS=Homo sapiens OX=9606 GN=MYH9 PE=1 SV=4;tr|A0A8I5KWT8|A0A8I5KWT8_HUMAN Myosin-9 OS=Homo sapiens OX=9606 GN=MYH9 PE=1 SV=1;tr|A0A0U4BW16|A0A0U4BW16_HUMAN Myosin-9 OS=Homo sapiens OX=9606 GN=MYH9 PE=1 SV=1;tr|Q86XU5|Q86XU5_HUM	19	17.8	226.53	24	3	24	3	18	3	1184400	61773	7307.3	195.48	133330	15220
P08195;A0A7P0T8F1;A0A7P0TAN7;A0A7P0Z4A0;F5GZS6;B4E2Z3;A0A7P0TAS6;A0A7P0T8U7;A0A7P0Z4P5;A0A7P0TAT7;H0YH36;A0A7P0TBF8;A0A7P0T9F7;H0YFS2;F5GZI0;F5H056;F5H867;A0A7P0T853;B4E3E4;F5H0E2;H0YFX4	Amino acid transporter heavy chain SLC3A2	SLC3A2	sp|P08195|4F2_HUMAN Amino acid transporter heavy chain SLC3A2 OS=Homo sapiens OX=9606 GN=SLC3A2 PE=1 SV=3;tr|A0A7P0T8F1|A0A7P0T8F1_HUMAN Solute carrier family 3 member 2 OS=Homo sapiens OX=9606 GN=SLC3A2 PE=1 SV=1;tr|A0A7P0TAN7|A0A7P0TAN7_HUMAN Solute carr	21	8.7	67.993	4	3	4	3	4	3	201140	61320	4799.9	1377.4	78320	59152
A0AA34QVE6;B4DYY5;F8W726;Q5VU79;Q14157;B4DZJ6;Q5VU81;Q5VU77;Q5VU80;Q5VU78	Ubiquitin-associated protein 2-like	UBAP2L	tr|A0AA34QVE6|A0AA34QVE6_HUMAN Ubiquitin associated protein 2 like OS=Homo sapiens OX=9606 GN=UBAP2L PE=1 SV=1;tr|B4DYY5|B4DYY5_HUMAN cDNA FLJ55671, highly similar to Ubiquitin-associated protein 2-like OS=Homo sapiens OX=9606 PE=2 SV=1;tr|F8W726|F8W726_HU	10	7	104.98	5	2	5	2	5	2	220640	59959	5252.6	2067.6	94182	57947
A0A6Q8PGW4;A0A6Q8PGI6;A0A6Q8PGA8;A0A6Q8PHH9;A0A6Q8PGZ8;P41250;A0A6Q8PHI7;A0A6Q8PFZ6;H7C443;Q75MN1;A0A6Q8PH49;A0A6Q8PF45	glycine--tRNA ligase;Glycine--tRNA ligase	GARS1	tr|A0A6Q8PGW4|A0A6Q8PGW4_HUMAN glycine--tRNA ligase OS=Homo sapiens OX=9606 GN=GARS1 PE=1 SV=1;tr|A0A6Q8PGI6|A0A6Q8PGI6_HUMAN Glycine--tRNA ligase OS=Homo sapiens OX=9606 GN=GARS1 PE=1 SV=1;tr|A0A6Q8PGA8|A0A6Q8PGA8_HUMAN Glycine--tRNA ligase OS=Homo sapien	12	15.4	69.931	6	3	6	3	6	3	382140	59599	8183.4	1503.4	121340	76379
A0A994J425;A0A994J3U8	Glutamate receptor	GRIA2	tr|A0A994J425|A0A994J425_HUMAN Glutamate receptor (Fragment) OS=Homo sapiens OX=9606 GN=GRIA2 PE=1 SV=1;tr|A0A994J3U8|A0A994J3U8_HUMAN Glutamate receptor OS=Homo sapiens OX=9606 GN=GRIA2 PE=1 SV=1	2	1.8	62.31	1	1	1	1	1	1	40904	59199	1515	2192.6	40904	129560
H0YA55;B4DPR2;F6KPG5;A0A0C4DGB6;A8K9P0;CON__P02768-1;B2RBS8;B4DPP6;P02768;C9JKR2;D6RHD5;B7WNR0;Q56G89	Albumin	ALB	tr|H0YA55|H0YA55_HUMAN Albumin (Fragment) OS=Homo sapiens OX=9606 GN=ALB PE=1 SV=1;tr|B4DPR2|B4DPR2_HUMAN Albumin OS=Homo sapiens OX=9606 PE=2 SV=1;tr|F6KPG5|F6KPG5_HUMAN Albumin (Fragment) OS=Homo sapiens OX=9606 PE=2 SV=1;tr|A0A0C4DGB6|A0A0C4DGB6_HUMAN A	13	13.2	51.459	3	5	0	2	0	2	0	58798	0	2351.9	0	0
Q16778;Q99879;U3KQK0;I6L9F7;B4DR52;A8K9J7;B2R4S9;P06899;P23527;O60814;Q99880;Q99877;Q93079;Q8N257;Q5QNW6;P62807;P58876;P57053;P33778;Q0D2M2;Q96A08;A0A2R8Y619;L0R4T3	Histone H2B type 2-E;Histone H2B type 1-M;Histone H2B;Histone H2B type 1-J;Histone H2B type 1-O;Histone H2B type 1-K;Histone H2B type 1-L;Histone H2B type 1-N;Histone H2B type 1-H;Histone H2B type 3-B;Histone H2B type 2-F;Histone H2B type 1-C/E/F/G/I;Histone H2B type 1-D;Histone H2B type F-S;Histone H2B type 1-B;Histone H2B type 1-A;Histone H2B type 2-K1	H2BC21;H2BC14;H2BC15;HIST1H2BM;HIST1H2BE;H2BC11;H2BC17;H2BC12;H2BC13;H2BC9;H2BC26;H2BC18;H2BC4;H2BC5;H2BC12L;H2BC3;HIST1H2BC;H2BC1;H2BK1;ABCF2	sp|Q16778|H2B2E_HUMAN Histone H2B type 2-E OS=Homo sapiens OX=9606 GN=H2BC21 PE=1 SV=3;sp|Q99879|H2B1M_HUMAN Histone H2B type 1-M OS=Homo sapiens OX=9606 GN=H2BC14 PE=1 SV=3;tr|U3KQK0|U3KQK0_HUMAN Histone H2B OS=Homo sapiens OX=9606 GN=H2BC15 PE=1 SV=1;tr|	23	18.3	13.92	1	2	1	2	1	2	42070	58765	6010	8395	42070	101550
P42166;G5E972;P42167;H0YJH7;Q59G12	Lamina-associated polypeptide 2, isoform alpha;Thymopoietin;Thymopentin;Lamina-associated polypeptide 2, isoforms beta/gamma;Thymopoietin;Thymopentin	TMPO	sp|P42166|LAP2A_HUMAN Lamina-associated polypeptide 2, isoform alpha OS=Homo sapiens OX=9606 GN=TMPO PE=1 SV=2;tr|G5E972|G5E972_HUMAN Thymopoietin OS=Homo sapiens OX=9606 GN=TMPO PE=1 SV=1;sp|P42167|LAP2B_HUMAN Lamina-associated polypeptide 2, isoforms bet	5	12.5	75.491	5	1	5	1	5	1	278170	58719	5733.4	1631.1	166330	76844
A0A7P0Z4D3;Q92973;A0A7P0T9C0;A0A7P0TBF0;A0A7P0T944;B4DRY5;Q4LE60;S4R398;B3KPC8;A0A075B780;Q05D48;O14787	Transportin-1	TNPO1;TNPO2 variant protein	tr|A0A7P0Z4D3|A0A7P0Z4D3_HUMAN Transportin 1 OS=Homo sapiens OX=9606 GN=TNPO1 PE=1 SV=1;sp|Q92973|TNPO1_HUMAN Transportin-1 OS=Homo sapiens OX=9606 GN=TNPO1 PE=1 SV=2;tr|A0A7P0T9C0|A0A7P0T9C0_HUMAN Transportin 1 OS=Homo sapiens OX=9606 GN=TNPO1 PE=1 SV=1;t	12	5.7	99.105	4	2	4	2	4	2	219460	57598	2656.9	481.49	119470	85041
O95831;A0A6Q8PFM5;A0A6Q8PG15;A0A7I2PK44;A0A6Q8PFE1;A0A6Q8PHJ9;A0A6Q8PHC0;A0A6Q8PFQ8;A0A6Q8PFS4;A0A6Q8PFA7;A0A6Q8PFW2;Q5RZA0;A0A7I2RLJ8;E9PMA0;A0A140VK04;A0A6Q8PF87;A0A6Q8PHJ4;Q5RZ99	Apoptosis-inducing factor 1, mitochondrial	AIFM1	sp|O95831|AIFM1_HUMAN Apoptosis-inducing factor 1, mitochondrial OS=Homo sapiens OX=9606 GN=AIFM1 PE=1 SV=1;tr|A0A6Q8PFM5|A0A6Q8PFM5_HUMAN Apoptosis inducing factor mitochondria associated 1 OS=Homo sapiens OX=9606 GN=AIFM1 PE=1 SV=1;tr|A0A6Q8PG15|A0A6Q8PG	18	13.7	66.9	6	2	6	2	6	2	441790	57473	12005	1854	112790	64082
Q08945;E9PMD4;A0A0U1RRK2	FACT complex subunit SSRP1	SSRP1	sp|Q08945|SSRP1_HUMAN FACT complex subunit SSRP1 OS=Homo sapiens OX=9606 GN=SSRP1 PE=1 SV=1	3	15.4	81.074	8	2	8	2	8	2	365210	57315	10230	1910.5	121100	54028
P41252;Q59G75;A0A804HL54;A0A0A0MSX9;A0A804HJN6;Q7Z3U5;A0A804HHW9;J3KR24;Q7Z355;A0A804HJ36;Q6P0M4;A0A804HIV9;B4DVX2;A0A804HK69;A0A804HKU1;Q7L4K8;Q9P1N9;A0A804HIG2;A0A804HKW6	Isoleucine--tRNA ligase, cytoplasmic;isoleucine--tRNA ligase	IARS1;DKFZp686L0869;DKFZp686L17145;IARS	sp|P41252|SYIC_HUMAN Isoleucine--tRNA ligase, cytoplasmic OS=Homo sapiens OX=9606 GN=IARS1 PE=1 SV=2;tr|Q59G75|Q59G75_HUMAN isoleucine--tRNA ligase (Fragment) OS=Homo sapiens OX=9606 PE=2 SV=1;tr|A0A804HL54|A0A804HL54_HUMAN isoleucine--tRNA ligase OS=Homo	19	13.6	144.5	12	2	12	2	12	2	938630	56425	12814	972.85	255860	33663
B4DEP6;E7EX17;B4DRM3;P23588;Q7Z5Y0;B4DS01;F8W0K0;F8VSC7;F8VP89;F8VX11	Eukaryotic translation initiation factor 4B	EIF4B	tr|B4DEP6|B4DEP6_HUMAN cDNA FLJ59206, highly similar to Eukaryotic translation initiation factor 4B OS=Homo sapiens OX=9606 PE=2 SV=1;tr|E7EX17|E7EX17_HUMAN Eukaryotic translation initiation factor 4B OS=Homo sapiens OX=9606 GN=EIF4B PE=1 SV=1;tr|B4DRM3|B4	10	14.5	66.127	6	3	6	3	6	3	372380	56289	10626	1529	104470	94512
CON__Q2KJF1				1	20.1	53.553	5	2	5	2	5	2	398050	56095	5980.7	2004.2	126840	94456
A8K7A1;Q9Y6V7;M0R1S3;M0QZC0;M0R0K1;Q9NVY6	RNA helicase;Probable ATP-dependent RNA helicase DDX49	DDX49	tr|A8K7A1|A8K7A1_HUMAN RNA helicase OS=Homo sapiens OX=9606 PE=2 SV=1;sp|Q9Y6V7|DDX49_HUMAN Probable ATP-dependent RNA helicase DDX49 OS=Homo sapiens OX=9606 GN=DDX49 PE=1 SV=1;tr|M0R1S3|M0R1S3_HUMAN RNA helicase OS=Homo sapiens OX=9606 GN=DDX49 PE=1 SV=1;	6	4.6	54.284	2	2	2	2	2	2	102270	55622	3933.5	2139.3	57281	67899
Q8TBK5;Q8N5Z7;Q9HBB3;Q02878;B4DRX3;B2R4K7;F8VZ45;U3KQR5;F8VR69;F8VZA3;F8VWR1;F8VU16	60S ribosomal protein L6;Large ribosomal subunit protein eL6	RPL6	tr|Q8TBK5|Q8TBK5_HUMAN 60S ribosomal protein L6 OS=Homo sapiens OX=9606 GN=RPL6 PE=2 SV=1;tr|Q8N5Z7|Q8N5Z7_HUMAN 60S ribosomal protein L6 OS=Homo sapiens OX=9606 GN=RPL6 PE=2 SV=1;tr|Q9HBB3|Q9HBB3_HUMAN 60S ribosomal protein L6 OS=Homo sapiens OX=9606 PE=2	12	25.7	32.741	6	3	6	3	6	3	256320	55236	19717	4248.9	94519	75804
A0A5C2GAL3			tr|A0A5C2GAL3|A0A5C2GAL3_HUMAN IGH + IGL c296_heavy_IGHV3-33_IGHD3-3_IGHJ6 (Fragment) OS=Homo sapiens OX=9606 PE=2 SV=1	1	9.1	13.513	1	1	1	1	1	1	41688	55189	8337.5	11038	41688	120790
P02545;Q3BDU5;A0A6Q8PFJ0;A0A384MQX1;W8QEH3;A0A804HL68;A0A6Q8PHQ9;Q8N519;Q5I6Y5;A0A6Q8PF80;Q5TCI8;H0YAB0;W5X314;A0A6Q8PGH0;A0A6Q8PF59;A0A6Q8PFM1;B4DFR3;A0A6Q8PFF5	Prelamin-A/C;Lamin-A/C	LMNA	sp|P02545|LMNA_HUMAN Prelamin-A/C OS=Homo sapiens OX=9606 GN=LMNA PE=1 SV=1;tr|Q3BDU5|Q3BDU5_HUMAN Prelamin-A/C OS=Homo sapiens OX=9606 GN=LMNA PE=1 SV=1;tr|A0A6Q8PFJ0|A0A6Q8PFJ0_HUMAN Lamin A/C OS=Homo sapiens OX=9606 GN=LMNA PE=1 SV=1;tr|A0A384MQX1|A0A38	18	16.7	74.139	8	4	7	3	7	3	251620	52718	5321.8	720.88	81500	42432
Q15459;B4E091	Splicing factor 3A subunit 1	SF3A1	sp|Q15459|SF3A1_HUMAN Splicing factor 3A subunit 1 OS=Homo sapiens OX=9606 GN=SF3A1 PE=1 SV=1;tr|B4E091|B4E091_HUMAN cDNA FLJ55438, highly similar to Splicing factor 3 subunit 1 OS=Homo sapiens OX=9606 PE=2 SV=1	2	12.6	88.885	9	3	9	3	9	3	351670	52223	4602.6	1273.7	86024	45904
O00410;H0Y8C6;B4E0R6;B3KWG6;E7ETV3;E7EV12;E7EWK4;E7EX05;E7EQT5;C9JQT6;C9JZD8;E7ETV8;E7ESZ1;C9J875;H0Y3V4;Q9BVS9;C9JXE0;O60518	Importin-5	IPO5	sp|O00410|IPO5_HUMAN Importin-5 OS=Homo sapiens OX=9606 GN=IPO5 PE=1 SV=4;tr|H0Y8C6|H0Y8C6_HUMAN Importin 5 (Fragment) OS=Homo sapiens OX=9606 GN=IPO5 PE=1 SV=1;tr|B4E0R6|B4E0R6_HUMAN cDNA FLJ54573, highly similar to Importin beta-3 OS=Homo sapiens OX=9606	18	18.4	123.63	14	2	14	2	14	2	1334300	51384	19735	258.98	178580	15261
A0A5C2GAC5;A0A7S5C1C1			tr|A0A5C2GAC5|A0A5C2GAC5_HUMAN IGH + IGL c72_heavy_IGHV3-23_IGHD5-24_IGHJ5 (Fragment) OS=Homo sapiens OX=9606 PE=2 SV=1;tr|A0A7S5C1C1|A0A7S5C1C1_HUMAN IGH c1279_heavy_IGHV3-23_IGHD3-10_IGHJ3 (Fragment) OS=Homo sapiens OX=9606 PE=2 SV=1	2	13.6	12.795	0	1	0	1	0	1	0	50515	0	10103	0	0
Q59EA5;Q6MZQ5;O00635	E3 ubiquitin-protein ligase TRIM38	DKFZp686F23130;TRIM38	tr|Q59EA5|Q59EA5_HUMAN Tripartite motif-containing 38 variant (Fragment) OS=Homo sapiens OX=9606 PE=2 SV=1;tr|Q6MZQ5|Q6MZQ5_HUMAN Uncharacterized protein DKFZp686F23130 OS=Homo sapiens OX=9606 GN=DKFZp686F23130 PE=2 SV=1;sp|O00635|TRI38_HUMAN E3 ubiquitin-	3	3.7	34.218	0	1	0	1	0	1	0	48779	0	3484.2	0	0
Q9Y4L1;A0A494C039;A0A384P5T6;B3KXH0;K7EQK2;B7Z766;B7Z2N4;A0A087X054;A0A8Q3SHG4;A0A0G2JRS0;Q6IN67;A0A087WWI4;Q05D91;E9PJ21;B7Z602;J3QLE9;J3QQH7;J3KTF1;J3QL06;Q68D25	Hypoxia up-regulated protein 1	HYOU1	sp|Q9Y4L1|HYOU1_HUMAN Hypoxia up-regulated protein 1 OS=Homo sapiens OX=9606 GN=HYOU1 PE=1 SV=1;tr|A0A494C039|A0A494C039_HUMAN Hypoxia up-regulated protein 1 OS=Homo sapiens OX=9606 GN=HYOU1 PE=1 SV=1;tr|A0A384P5T6|A0A384P5T6_HUMAN Hypoxia up-regulated pro	20	19.3	111.33	11	2	11	2	11	2	451080	48295	8029.1	946.96	118380	27740
Q0QF37;Q75MT9;Q6FHZ0;A0A024R4K3;P40926;G3XAL0;B3KTM1	Malate dehydrogenase;Malate dehydrogenase, mitochondrial	MDH2	tr|Q0QF37|Q0QF37_HUMAN Malate dehydrogenase (Fragment) OS=Homo sapiens OX=9606 GN=MDH2 PE=2 SV=1;tr|Q75MT9|Q75MT9_HUMAN Malate dehydrogenase (Fragment) OS=Homo sapiens OX=9606 GN=MDH2 PE=3 SV=1;tr|Q6FHZ0|Q6FHZ0_HUMAN Malate dehydrogenase OS=Homo sapiens OX	7	25.9	31.969	4	3	4	3	4	3	202110	48166	9513.6	2675.9	69467	39401
Q96QK1;Q53FR4;Q5HYM2;I3L4S0;A0A3B3ITD4	Vacuolar protein sorting-associated protein 35	VPS35;DKFZp686O2462	sp|Q96QK1|VPS35_HUMAN Vacuolar protein sorting-associated protein 35 OS=Homo sapiens OX=9606 GN=VPS35 PE=1 SV=2;tr|Q53FR4|Q53FR4_HUMAN Vacuolar protein sorting 35 variant (Fragment) OS=Homo sapiens OX=9606 PE=2 SV=1;tr|Q5HYM2|Q5HYM2_HUMAN Uncharacterized p	5	16.5	91.706	9	5	9	5	9	5	330490	47368	5740.7	843.42	64173	37355
I3L1L3;Q9BQG0;B4DZZ1;B4DE42;I3L2H8	Myb-binding protein 1A	MYBBP1A	tr|I3L1L3|I3L1L3_HUMAN MYB binding protein 1a (Fragment) OS=Homo sapiens OX=9606 GN=MYBBP1A PE=1 SV=1;sp|Q9BQG0|MBB1A_HUMAN Myb-binding protein 1A OS=Homo sapiens OX=9606 GN=MYBBP1A PE=1 SV=2;tr|B4DZZ1|B4DZZ1_HUMAN cDNA FLJ57836, highly similar to Myb-bind	5	10	140.13	10	3	10	3	10	3	448190	47087	5435.5	702.79	87543	33353
P67809;H0Y449;A0JLU4;Q6PKI6;Q7KZ24;Q2VIK8;C9J5V9;B2RCC2;A0A384MDP4;Q9Y2T7	Y-box-binding protein 1	YBX1	sp|P67809|YBOX1_HUMAN Y-box-binding protein 1 OS=Homo sapiens OX=9606 GN=YBX1 PE=1 SV=3;tr|H0Y449|H0Y449_HUMAN Y-box-binding protein 1 (Fragment) OS=Homo sapiens OX=9606 GN=YBX1 PE=1 SV=1;tr|A0JLU4|A0JLU4_HUMAN YBX1 protein (Fragment) OS=Homo sapiens OX=96	10	42	35.924	7	1	7	1	6	1	466190	46757	18663	3596.7	211260	46374
P54886	Delta-1-pyrroline-5-carboxylate synthase;Glutamate 5-kinase;Gamma-glutamyl phosphate reductase	ALDH18A1	sp|P54886|P5CS_HUMAN Delta-1-pyrroline-5-carboxylate synthase OS=Homo sapiens OX=9606 GN=ALDH18A1 PE=1 SV=2	1	17.9	87.301	12	2	12	2	12	2	554880	46303	8946	1028.9	160470	29307
Q08J23	RNA cytosine C(5)-methyltransferase NSUN2	NSUN2	sp|Q08J23|NSUN2_HUMAN RNA cytosine C(5)-methyltransferase NSUN2 OS=Homo sapiens OX=9606 GN=NSUN2 PE=1 SV=2	1	7.8	86.47	4	2	4	2	4	2	243520	44602	4515.1	1013.7	90082	53627
Q6NVC0;P05141;A0A0S2Z359;V9GYG0;A8K787;A0A0S2Z3H3;P12235;Q59EP7;Q9H0C2	ADP/ATP translocase;ADP/ATP translocase 2;ADP/ATP translocase 2, N-terminally processed;ADP/ATP translocase 1	SLC25A5;SLC25A4	tr|Q6NVC0|Q6NVC0_HUMAN ADP/ATP translocase (Fragment) OS=Homo sapiens OX=9606 GN=SLC25A5 PE=2 SV=1;sp|P05141|ADT2_HUMAN ADP/ATP translocase 2 OS=Homo sapiens OX=9606 GN=SLC25A5 PE=1 SV=7;tr|A0A0S2Z359|A0A0S2Z359_HUMAN ADP/ATP translocase (Fragment) OS=Homo	9	13.6	35.293	4	1	4	1	1	0	241090	44520	12689	2343.1	164850	80913
CON__Q04695;CON__Q9QWL7;Q04695;K7EPJ9;B4E2P9	Keratin, type I cytoskeletal 17	KRT17	;;sp|Q04695|K1C17_HUMAN Keratin, type I cytoskeletal 17 OS=Homo sapiens OX=9606 GN=KRT17 PE=1 SV=2	5	15.3	48.105	2	7	0	1	0	1	0	43976	0	1516.4	0	0
Q59GY2;P36578;B4DMJ6;B4DFI6;H3BM89;Q53G74;H3BTP7;H3BU31;B4DMJ2;B4DP82	Large ribosomal subunit protein uL4;60S ribosomal protein L4	RPL4	tr|Q59GY2|Q59GY2_HUMAN Large ribosomal subunit protein uL4 (Fragment) OS=Homo sapiens OX=9606 PE=2 SV=1;sp|P36578|RL4_HUMAN Large ribosomal subunit protein uL4 OS=Homo sapiens OX=9606 GN=RPL4 PE=1 SV=5;tr|B4DMJ6|B4DMJ6_HUMAN Large ribosomal subunit protein	10	17.9	48.995	6	1	6	1	6	1	312770	43627	12759	2423.7	142240	43424
A0A6Q8PFX2;A0A0S2Z4R1;P54577;A0A0C4DGZ5;A0A6Q8PFX4;A0A6Q8PF15;A0A6Q8PFC1;A0A6Q8PGW2;A0A0S2Z4P3	Tyrosine--tRNA ligase;Tyrosine--tRNA ligase, cytoplasmic;Tyrosine--tRNA ligase, cytoplasmic, N-terminally processed	YARS1;YARS	tr|A0A6Q8PFX2|A0A6Q8PFX2_HUMAN Tyrosine--tRNA ligase OS=Homo sapiens OX=9606 GN=YARS1 PE=1 SV=1;tr|A0A0S2Z4R1|A0A0S2Z4R1_HUMAN Tyrosine--tRNA ligase (Fragment) OS=Homo sapiens OX=9606 GN=YARS PE=2 SV=1;sp|P54577|SYYC_HUMAN Tyrosine--tRNA ligase, cytoplasmi	9	23.6	53.592	9	2	9	2	9	2	401450	43547	10476	1280.8	146510	43103
CON__Q3MHN5;CON__ENSEMBL:ENSBTAP00000018229			;	2	2.3	53.341	1	1	1	1	1	1	110110	43151	4404.6	1726	110110	94441
B4DWG4;A0A087X253;Q68DI0;A8K916;A8K0G3;A0A140VJE8;P63010;A0A087WYD1;A0A087WU93;A0A087WZQ6;B4E261;K7EJ01;H7C034;B4DIL5;Q96EL6	AP complex subunit beta;AP-2 complex subunit beta	AP2B1;DKFZp781K0743	tr|B4DWG4|B4DWG4_HUMAN AP complex subunit beta OS=Homo sapiens OX=9606 PE=2 SV=1;tr|A0A087X253|A0A087X253_HUMAN AP complex subunit beta OS=Homo sapiens OX=9606 GN=AP2B1 PE=1 SV=1;tr|Q68DI0|Q68DI0_HUMAN AP complex subunit beta OS=Homo sapiens OX=9606 GN=DKF	15	6.7	101.3	5	2	5	2	1	0	236450	42921	4801.2	805.46	122180	72403
CON__P48668;B2R853;P48668;CON__P04259;B4DRY0;B4DKV4	Keratin, type II cytoskeletal 6C	KRT6C	;tr|B2R853|B2R853_HUMAN cDNA, FLJ93744, highly similar to Homo sapiens keratin 6E (KRT6E), mRNA OS=Homo sapiens OX=9606 PE=2 SV=1;sp|P48668|K2C6C_HUMAN Keratin, type II cytoskeletal 6C OS=Homo sapiens OX=9606 GN=KRT6C PE=1 SV=3;;tr|B4DRY0|B4DRY0_HUMAN cDNA	6	32.6	60.024	13	14	0	1	0	0	0	42132	0	1404.4	0	0
B4DE69;A0A994J3N8;P30153;C9J9C1;A0A994J3H1;A8K7B7;B3KQV6;Q8NB89;B4DQY1;B4DDF7;A8K3H8;E9PH38;B7Z1G3;H0YDG7;B4E1Q0;A8K8B0;P30154;A0A994J6A3	Serine/threonine-protein phosphatase 2A 65 kDa regulatory subunit A alpha isoform	PPP2R1A	tr|B4DE69|B4DE69_HUMAN cDNA FLJ56053, highly similar to Serine/threonine-protein phosphatase 2A 65 kDa regulatory subunit A alpha isoform OS=Homo sapiens OX=9606 PE=2 SV=1;tr|A0A994J3N8|A0A994J3N8_HUMAN Protein phosphatase 2 scaffold subunit Aalpha OS=Homo	18	17.8	59.143	6	2	6	2	6	2	249980	42046	2663.4	1313.9	108580	67916
O95202	Mitochondrial proton/calcium exchanger protein	LETM1	sp|O95202|LETM1_HUMAN Mitochondrial proton/calcium exchanger protein OS=Homo sapiens OX=9606 GN=LETM1 PE=1 SV=1	1	4.6	83.353	3	2	3	2	3	2	158020	41564	4051.8	1065.7	84067	59050
Q4VBP4;A8K5C5;Q8N3R9;G3V2H1;Q658X5	Protein PALS1;MAGUK p55 subfamily member 5	MPP5;PALS1;DKFZp666F1010	tr|Q4VBP4|Q4VBP4_HUMAN Protein PALS1 OS=Homo sapiens OX=9606 GN=MPP5 PE=2 SV=1;tr|A8K5C5|A8K5C5_HUMAN Protein PALS1 OS=Homo sapiens OX=9606 PE=2 SV=1;sp|Q8N3R9|PALS1_HUMAN Protein PALS1 OS=Homo sapiens OX=9606 GN=PALS1 PE=1 SV=3;tr|G3V2H1|G3V2H1_HUMAN Prot	5	4.4	77.321	1	2	1	2	1	2	8597.1	39781	214.93	343.38	14589	51013
Q9H089;F8WFC6;H7C2X7	Large subunit GTPase 1 homolog	LSG1	sp|Q9H089|LSG1_HUMAN Large subunit GTPase 1 homolog OS=Homo sapiens OX=9606 GN=LSG1 PE=1 SV=2;tr|F8WFC6|F8WFC6_HUMAN Large 60S subunit nuclear export GTPase 1 OS=Homo sapiens OX=9606 GN=LSG1 PE=1 SV=1;tr|H7C2X7|H7C2X7_HUMAN Large subunit GTPase 1 homolog (	3	2.4	75.225	2	1	2	1	2	1	93777	39630	2534.5	1071.1	65931	86736
B3KNN7;B4DEB0;B4DPM7;Q8N9M2;Q6IBN0;O43242;B4DV84;Q96N86;O95325;H0YGV8	26S proteasome non-ATPase regulatory subunit 3	PSMD3	tr|B3KNN7|B3KNN7_HUMAN cDNA FLJ30049 fis, clone ADRGL1000033, highly similar to 26S proteasome non-ATPase regulatory subunit 3 OS=Homo sapiens OX=9606 PE=2 SV=1;tr|B4DEB0|B4DEB0_HUMAN cDNA FLJ56054, highly similar to 26S proteasome non-ATPase regulatory su	10	26.3	57.232	11	3	11	3	11	3	454780	39580	12622	520.23	116810	22249
CON__Q3T052				1	4.5	101.51	3	1	3	1	3	1	170760	39385	3971.1	915.94	110980	81728
Q3SYB5;Q96P63	Serpin B12	SERPINB12	tr|Q3SYB5|Q3SYB5_HUMAN SERPINB12 protein OS=Homo sapiens OX=9606 GN=SERPINB12 PE=2 SV=1;sp|Q96P63|SPB12_HUMAN Serpin B12 OS=Homo sapiens OX=9606 GN=SERPINB12 PE=1 SV=1	2	8.7	20.916	0	1	0	1	0	1	0	39098	0	3909.8	0	0
CON__REFSEQ:XP_001252647;CON__A2I7N3			;	2	6	46.897	2	1	2	1	2	1	145090	39051	7636.1	2055.3	91010	85468
I3L4N8;P63261;Q8WVW5;B4E3A4;B4DVQ0;A0A6Q8PFE4;A0A804GS07;I3L1U9;I3L3I0;Q6PJ43;B3KWQ3;B7ZAP6;K7EM38;J3KT65;I3L3R2;A1E282;V9HVZ7;Q6S8J3;Q96FU6;A0A2R8YEA7;Q96DE1;A5GZ75;A4UCT3;A5A3E0;Q562L5;F1BXA6;Q562Z7;Q562X9;Q562Y6;P0CG39;Q562N0;Q9BYX7;Q562N8;Q562S0;L0R5C4;P0CG38;G8FSY7;A0A7P0TBL1;Q9UE89;Q562N2;A0AUL6;Q562R8;Q562L6;Q562M5;Q562P0;Q562L9;Q562N4;Q562Y8;Q562M3;Q562U2;Q562P9;Q562N6;A0A2R8YFE2;Q562Z6;Q…	Actin, cytoplasmic 2;Actin, cytoplasmic 2, N-terminally processed;Actin, cytoplasmic 2	ACTG1;ACTB	tr|I3L4N8|I3L4N8_HUMAN Actin gamma 1 OS=Homo sapiens OX=9606 GN=ACTG1 PE=1 SV=9;sp|P63261|ACTG_HUMAN Actin, cytoplasmic 2 OS=Homo sapiens OX=9606 GN=ACTG1 PE=1 SV=1;tr|Q8WVW5|Q8WVW5_HUMAN Actin, cytoplasmic 2 (Fragment) OS=Homo sapiens OX=9606 PE=2 SV=1;tr	56	60.1	38.975	15	12	1	1	1	1	73104	38422	3655.2	1921.1	73104	84091
B2R4M6;P06702	Protein S100;Protein S100-A9	S100A9	tr|B2R4M6|B2R4M6_HUMAN Protein S100 OS=Homo sapiens OX=9606 PE=2 SV=1;sp|P06702|S10A9_HUMAN Protein S100-A9 OS=Homo sapiens OX=9606 GN=S100A9 PE=1 SV=1	2	13.2	13.21	1	1	1	1	1	1	20536	38084	2567	4760.5	20536	83352
K7EL50;Q53G71;V9HW88;P27797;B4DHR1;A0A7P0T861;B4E2Y9;K7EJB9;A0A0F7W2W6;A0A0F7WAP3;A0A142IKA2;A0A142IK94	Calreticulin	CALR;HEL-S-99n	tr|K7EL50|K7EL50_HUMAN Calreticulin OS=Homo sapiens OX=9606 GN=CALR PE=1 SV=2;tr|Q53G71|Q53G71_HUMAN Calreticulin (Fragment) OS=Homo sapiens OX=9606 PE=2 SV=1;tr|V9HW88|V9HW88_HUMAN Calreticulin OS=Homo sapiens OX=9606 GN=HEL-S-99n PE=2 SV=1;sp|P27797|CALR	12	21.2	43.357	6	1	6	1	6	1	299990	37692	10580	2094	120180	36330
A0A7P0Z3Z5;A0A7P0TAK7;F5GY55;B7Z2A1;A0A7P0Z4B9;Q16531;A0A7P0T965;B4DZP5;A0A7P0TB30;A0A7P0T870;B4DSA8;F5GZY8;F5H2L3;A0A7P0Z4L2;F5GWI0;B7Z859	DNA damage-binding protein 1	DDB1	tr|A0A7P0Z3Z5|A0A7P0Z3Z5_HUMAN DNA damage-binding protein 1 OS=Homo sapiens OX=9606 GN=DDB1 PE=1 SV=1;tr|A0A7P0TAK7|A0A7P0TAK7_HUMAN DNA damage-binding protein 1 OS=Homo sapiens OX=9606 GN=DDB1 PE=1 SV=1;tr|F5GY55|F5GY55_HUMAN DNA damage-binding protein 1	16	8.7	119.08	5	2	5	2	5	2	232760	37269	1212.4	201.73	108110	37888
B4DKS8;P52597	Heterogeneous nuclear ribonucleoprotein F;Heterogeneous nuclear ribonucleoprotein F;Heterogeneous nuclear ribonucleoprotein F, N-terminally processed	HNRNPF	tr|B4DKS8|B4DKS8_HUMAN Heterogeneous nuclear ribonucleoprotein F OS=Homo sapiens OX=9606 PE=2 SV=1;sp|P52597|HNRPF_HUMAN Heterogeneous nuclear ribonucleoprotein F OS=Homo sapiens OX=9606 GN=HNRNPF PE=1 SV=3	2	13	37.255	3	3	1	1	1	1	85131	36614	6548.6	2816.5	85131	80135
P78527;A0A8V8TMR1;B4DL41;F5GX40	DNA-dependent protein kinase catalytic subunit	PRKDC	sp|P78527|PRKDC_HUMAN DNA-dependent protein kinase catalytic subunit OS=Homo sapiens OX=9606 GN=PRKDC PE=1 SV=3	4	8.8	469.08	27	2	27	2	27	2	1172800	35597	4069.8	161.8	144200	9578.7
Q3B7A7;Q59HH3;P22102;Q15374;B4DJ93;C9JBJ1;C9JTV6;F8WD69;Q71VH3;C9JZG2;C9JKQ7;O14660;H7C366;A0A140TA71	Trifunctional purine biosynthetic protein adenosine-3;Phosphoribosylamine--glycine ligase;Phosphoribosylformylglycinamidine cyclo-ligase;Phosphoribosylglycinamide formyltransferase;phosphoribosylamine--glycine ligase	GART	tr|Q3B7A7|Q3B7A7_HUMAN Trifunctional purine biosynthetic protein adenosine-3 OS=Homo sapiens OX=9606 GN=GART PE=2 SV=1;tr|Q59HH3|Q59HH3_HUMAN Trifunctional purine biosynthetic protein adenosine-3 (Fragment) OS=Homo sapiens OX=9606 PE=2 SV=1;sp|P22102|PUR2_	14	18.6	107.72	11	3	11	3	11	3	631320	35029	7949.1	729.77	118900	31007
B4DM22;Q59EG8;Q13200;Q13041;Q9NSM5;H7C1H2;F8WBS8;C9JPC0	26S proteasome non-ATPase regulatory subunit 2	PSMD2	tr|B4DM22|B4DM22_HUMAN 26S proteasome non-ATPase regulatory subunit 2 OS=Homo sapiens OX=9606 PE=2 SV=1;tr|Q59EG8|Q59EG8_HUMAN 26S proteasome non-ATPase regulatory subunit 2 (Fragment) OS=Homo sapiens OX=9606 PE=2 SV=1;sp|Q13200|PSMD2_HUMAN 26S proteasome	8	15.1	99.313	9	2	9	2	9	2	355430	34087	4699.4	710.14	89019	24127
CON__ENSEMBL:ENSBTAP00000038329				1	15	8.5787	1	1	1	1	1	1	109600	34026	27399	8506.5	109600	74470
A0A8V8TL71;A0A0S2Z3G9;O43707;F5GXS2;H7C144;Q96BG6;B4E337;A0AAG2T990;A0AAG2T8U2;B4DSX0;A0A0S2Z3X3;A0A0S2Z3C0;Q71S06;M0QZQ3;C9JY79;Q9H254	Alpha-actinin-4	ACTN4	tr|A0A8V8TL71|A0A8V8TL71_HUMAN Alpha-actinin-4 OS=Homo sapiens OX=9606 GN=ACTN4 PE=1 SV=1;tr|A0A0S2Z3G9|A0A0S2Z3G9_HUMAN Alpha-actinin-4 (Fragment) OS=Homo sapiens OX=9606 GN=ACTN4 PE=2 SV=1;sp|O43707|ACTN4_HUMAN Alpha-actinin-4 OS=Homo sapiens OX=9606 GN=	16	31.9	99.811	17	3	17	3	9	2	744180	33308	8125.4	429.61	135360	13259
B4DY16;P46060;Q9BSK3;B4E0U0;Q8WUS7;B0QYT5;B0QYT4	Ran GTPase-activating protein 1;Ran-GTPase activating protein 1 C-terminal domain-containing protein	RANGAP1	tr|B4DY16|B4DY16_HUMAN cDNA FLJ51385, highly similar to Ran GTPase-activating protein 1 OS=Homo sapiens OX=9606 PE=2 SV=1;sp|P46060|RAGP1_HUMAN Ran GTPase-activating protein 1 OS=Homo sapiens OX=9606 GN=RANGAP1 PE=1 SV=1;tr|Q9BSK3|Q9BSK3_HUMAN Ran-GTPase a	7	11.3	57.758	4	1	4	1	4	1	173410	32847	7145.2	1493	96956	54806
B2RE46;A0A994J5J1;P04844;Q5JYR4;B4DJL0;Q5JYR7	Dolichyl-diphosphooligosaccharide--protein glycosyltransferase subunit 2	RPN2	tr|B2RE46|B2RE46_HUMAN Dolichyl-diphosphooligosaccharide--protein glycosyltransferase subunit 2 OS=Homo sapiens OX=9606 PE=2 SV=1;tr|A0A994J5J1|A0A994J5J1_HUMAN Dolichyl-diphosphooligosaccharide--protein glycosyltransferase subunit 2 OS=Homo sapiens OX=960	6	14.9	69.333	5	2	5	2	5	2	184740	32575	5052.7	1416.3	59492	48553
Q71UA6;Q15758;M0QXM4;Q59ES3	Amino acid transporter;Neutral amino acid transporter B(0)	SLC1A5	tr|Q71UA6|Q71UA6_HUMAN Amino acid transporter OS=Homo sapiens OX=9606 GN=SLC1A5 PE=2 SV=1;sp|Q15758|AAAT_HUMAN Neutral amino acid transporter B(0) OS=Homo sapiens OX=9606 GN=SLC1A5 PE=1 SV=2;tr|M0QXM4|M0QXM4_HUMAN Amino acid transporter OS=Homo sapiens OX=	4	5.7	56.583	2	1	2	1	2	1	183650	31269	11478	1954.3	91474	94071
Q53SS8;Q15365	Poly(rC)-binding protein 1	PCBP1	tr|Q53SS8|Q53SS8_HUMAN Epididymis secretory protein Li 85 OS=Homo sapiens OX=9606 GN=PCBP1 PE=2 SV=1;sp|Q15365|PCBP1_HUMAN Poly(rC)-binding protein 1 OS=Homo sapiens OX=9606 GN=PCBP1 PE=1 SV=2	2	12.6	37.497	3	2	2	1	2	1	80335	31200	4201.8	1835.3	71431	68286
P07477;CON__P07477;E7EQ64;Q53ZX8;Q7Z5F3;A6XMV9;Q5NV56;Q3SY20;Q3SY19;A0A0J9YYC8;Q53ZX9;H0Y8D1;Q6PK75;A0A0J9YY49;Q86W17;Q45KI0;Q53ZX7;Q8NHM4;P07478;A6XMV8	Serine protease 1;Alpha-trypsin chain 1;Alpha-trypsin chain 2;trypsin;Putative trypsin-6;Trypsin-2	PRSS1;PRSS2;TRY8;PRSS3P2	sp|P07477|TRY1_HUMAN Serine protease 1 OS=Homo sapiens OX=9606 GN=PRSS1 PE=1 SV=1;;tr|E7EQ64|E7EQ64_HUMAN Serine protease 1 OS=Homo sapiens OX=9606 GN=PRSS1 PE=1 SV=1;tr|Q53ZX8|Q53ZX8_HUMAN Protease serine 1 (Fragment) OS=Homo sapiens OX=9606 GN=PRSS1 PE=4	20	11.3	26.558	0	2	0	1	0	1	0	31036	0	3879.5	0	0
J3QSB4;Q6NZ55;A8K4C8;P26373	60S ribosomal protein L13;Large ribosomal subunit protein eL13	RPL13	tr|J3QSB4|J3QSB4_HUMAN 60S ribosomal protein L13 (Fragment) OS=Homo sapiens OX=9606 GN=RPL13 PE=1 SV=1;tr|Q6NZ55|Q6NZ55_HUMAN 60S ribosomal protein L13 OS=Homo sapiens OX=9606 GN=RPL13 PE=1 SV=1;tr|A8K4C8|A8K4C8_HUMAN 60S ribosomal protein L13 OS=Homo sapi	4	8.7	14.692	1	1	1	1	1	1	37456	30951	7491.3	6190.2	37456	67740
V9HWB9;P00338;F5H5J4;F5H6W8;A0AAG2TW63;F5GXH2;F5GYU2;F5GXY2;B4DJI1;F5GZQ4	L-lactate dehydrogenase;L-lactate dehydrogenase A chain	HEL-S-133P;LDHA	tr|V9HWB9|V9HWB9_HUMAN L-lactate dehydrogenase OS=Homo sapiens OX=9606 GN=HEL-S-133P PE=2 SV=1;sp|P00338|LDHA_HUMAN L-lactate dehydrogenase A chain OS=Homo sapiens OX=9606 GN=LDHA PE=1 SV=2;tr|F5H5J4|F5H5J4_HUMAN L-lactate dehydrogenase A chain OS=Homo sap	10	15.4	36.688	3	2	3	1	3	1	121330	30656	5532.4	1703.1	86845	64373
Q14498;B7Z4L7;B4E1M7;Q68DD9;B3KWX7;B4DLM0;B4DRA0;Q6N037;Q7Z3L0;A0A384NQ03;G3XAC6;H0Y4X3;A0A0U1RQH7;Q6MZY7;Q5QP23;B2RDP1;Q86U06;G3V5Z6;Q5QP22;H0YJJ3;A0A0S2Z5D9;G3XAP0;A0A0S2Z5J3;B7Z8M4;Q6IA98;A0A0S2Z5I1;A0A0U1RQW2;B3KWQ8;G3V546	RNA-binding protein 39	RBM39;DKFZp781C0423;DKFZp686A11192;DKFZp781I1140;DKFZp686C17209	sp|Q14498|RBM39_HUMAN RNA-binding protein 39 OS=Homo sapiens OX=9606 GN=RBM39 PE=1 SV=2;tr|B7Z4L7|B7Z4L7_HUMAN cDNA FLJ59035, highly similar to RNA-binding region-containing protein 2 OS=Homo sapiens OX=9606 PE=2 SV=1;tr|B4E1M7|B4E1M7_HUMAN cDNA FLJ58465,	29	11.1	59.379	4	1	4	1	4	1	157560	30437	4572.7	1268.2	89166	51100
B4E0X8;B4DWL1;A0A384MDX9;E9PEB5;B4DT31;A0A994J3Q8;C9JSZ1;Q96AE4;A0A1Z1G4M2;Q59FU3;Q6PJY1;Q96I24	Far upstream element-binding protein 1	FUBP1	tr|B4E0X8|B4E0X8_HUMAN cDNA FLJ61021, highly similar to Far upstream element-binding protein 1 OS=Homo sapiens OX=9606 PE=2 SV=1;tr|B4DWL1|B4DWL1_HUMAN cDNA FLJ59240, highly similar to Far upstream element-binding protein 1 OS=Homo sapiens OX=9606 PE=2 SV=	12	17.3	66.231	9	1	8	1	8	1	441450	29644	11131	988.15	144730	21271
A0A8I5KS71;A0A8J8YYJ1;B2RCX0;Q5VXV3;A0A0C4DFV9;Q01105;P0DME0	Protein SET;Protein SETSIP	SET;SETSIP	tr|A0A8I5KS71|A0A8I5KS71_HUMAN SET nuclear proto-oncogene OS=Homo sapiens OX=9606 GN=SET PE=1 SV=1;tr|A0A8J8YYJ1|A0A8J8YYJ1_HUMAN SET nuclear proto-oncogene OS=Homo sapiens OX=9606 GN=SET PE=1 SV=1;tr|B2RCX0|B2RCX0_HUMAN cDNA, FLJ96345, Homo sapiens SET tr	7	28.3	26.779	5	1	5	1	5	1	234990	29622	21739	4231.6	112970	31167
CON__ENSEMBL:ENSBTAP00000024146				1	18.2	164.34	17	2	17	2	17	2	895860	29420	6422.3	392.26	144360	10376
O43491;A0A994J5B1;E9PHY5;E9PK52;E9PII3;I6L9B1;A0A2R8Y5B3;Q59FD8;Q6R5J7;E9PJP4;E9PQN0;B4DJ76;E9PMV8;Q9H1C6;E9PQD2;E9PIG0;E9PRG1;H0Y5B0	Band 4.1-like protein 2	EPB41L2	sp|O43491|E41L2_HUMAN Band 4.1-like protein 2 OS=Homo sapiens OX=9606 GN=EPB41L2 PE=1 SV=1;tr|A0A994J5B1|A0A994J5B1_HUMAN Erythrocyte membrane protein band 4.1 like 2 OS=Homo sapiens OX=9606 GN=EPB41L2 PE=1 SV=1;tr|E9PHY5|E9PHY5_HUMAN Erythrocyte membrane	18	7.6	112.59	5	2	5	2	5	2	170200	29169	1489.8	243.83	43040	33925
Q99460;B2R6D0;A0A7I2V523;A0A087WW66;A0A7P0MW50;A0A7I2V2K8;A0A7I2V5C8;A0A7I2V262;A0A7I2YQY1;Q05CW6;Q05BX4;A0A7I2V641;A0A7I2V4X0;A0A7I2YQI9;A0A7I2V479;A0A7I2V491;A0A7I2V4A5;H7BZR6;C9J9M4;F8WCE3	26S proteasome non-ATPase regulatory subunit 1	PSMD1	sp|Q99460|PSMD1_HUMAN 26S proteasome non-ATPase regulatory subunit 1 OS=Homo sapiens OX=9606 GN=PSMD1 PE=1 SV=2;tr|B2R6D0|B2R6D0_HUMAN 26S proteasome non-ATPase regulatory subunit 1 OS=Homo sapiens OX=9606 PE=2 SV=1;tr|A0A7I2V523|A0A7I2V523_HUMAN 26S prote	20	10.1	105.84	5	2	5	2	5	2	214980	29134	4574.1	415.6	80417	23851
B3KQH1;A8K6V3;Q15393;B3KM77	Splicing factor 3B subunit 3	SF3B3	tr|B3KQH1|B3KQH1_HUMAN Splicing factor 3B subunit 3 OS=Homo sapiens OX=9606 PE=2 SV=1;tr|A8K6V3|A8K6V3_HUMAN Splicing factor 3B subunit 3 OS=Homo sapiens OX=9606 PE=2 SV=1;sp|Q15393|SF3B3_HUMAN Splicing factor 3B subunit 3 OS=Homo sapiens OX=9606 GN=SF3B3	4	9.8	99.921	5	1	5	1	5	1	362020	29075	7378.4	830.72	196880	34607
P08243;B4DY32;C9JLN6;C9JM09;C9JT45;C9J057;F8WEJ5	Asparagine synthetase [glutamine-hydrolyzing]	ASNS	sp|P08243|ASNS_HUMAN Asparagine synthetase [glutamine-hydrolyzing] OS=Homo sapiens OX=9606 GN=ASNS PE=1 SV=4;tr|B4DY32|B4DY32_HUMAN Asparagine synthetase [glutamine-hydrolyzing] OS=Homo sapiens OX=9606 PE=2 SV=1	7	6.4	64.369	3	1	3	1	3	1	162460	29009	3943.1	1000.3	69276	57532
B4DY09;Q53FG3;F4ZW62;Q12905;X6R6Z1;F4ZW63;A0A0A0MRL0	Interleukin enhancer-binding factor 2	ILF2	tr|B4DY09|B4DY09_HUMAN Interleukin enhancer binding factor 2 OS=Homo sapiens OX=9606 GN=ILF2 PE=1 SV=1;tr|Q53FG3|Q53FG3_HUMAN Interleukin enhancer binding factor 2 variant (Fragment) OS=Homo sapiens OX=9606 PE=2 SV=1;tr|F4ZW62|F4ZW62_HUMAN NF45 OS=Homo sap	7	17.3	38.91	4	1	4	1	4	1	238570	28631	7706.6	1684.2	106930	42191
Q07065;Q8TB01;Q6NWZ1;B3KVX6	Cytoskeleton-associated protein 4	CKAP4	sp|Q07065|CKAP4_HUMAN Cytoskeleton-associated protein 4 OS=Homo sapiens OX=9606 GN=CKAP4 PE=1 SV=2;tr|Q8TB01|Q8TB01_HUMAN Similar to cytoskeleton-associated protein 4 (Fragment) OS=Homo sapiens OX=9606 PE=2 SV=1;tr|Q6NWZ1|Q6NWZ1_HUMAN CKAP4 protein (Fragme	4	14.1	66.022	5	2	5	2	5	2	172300	28384	2965.5	746.95	66776	41437
J3QSV6;A0PJ61;Q32Q62;O76021;I3L3U9;A0PJ87;I3L3C4;I3L234	Ribosomal L1 domain-containing protein 1;Large ribosomal subunit protein uL1	RSL1D1	tr|J3QSV6|J3QSV6_HUMAN Ribosomal L1 domain containing 1 (Fragment) OS=Homo sapiens OX=9606 GN=RSL1D1 PE=1 SV=1;tr|A0PJ61|A0PJ61_HUMAN RSL1D1 protein (Fragment) OS=Homo sapiens OX=9606 GN=RSL1D1 PE=2 SV=1;tr|Q32Q62|Q32Q62_HUMAN RSL1D1 protein (Fragment) OS=	8	17	48.208	5	1	5	1	5	1	208620	28366	7753.8	1289.4	0	0
E9PK47;B2R825;P06737;Q6P1L4;B4DRW6;B2RB32;A0A0M4FEM1;P11217	Alpha-1,4 glucan phosphorylase;Glycogen phosphorylase, liver form	PYGL	tr|E9PK47|E9PK47_HUMAN Alpha-1,4 glucan phosphorylase OS=Homo sapiens OX=9606 GN=PYGL PE=1 SV=1;tr|B2R825|B2R825_HUMAN Alpha-1,4 glucan phosphorylase OS=Homo sapiens OX=9606 PE=2 SV=1;sp|P06737|PYGL_HUMAN Glycogen phosphorylase, liver form OS=Homo sapiens	8	14.2	94.069	8	2	8	2	7	1	375290	28227	3704.6	588.05	85592	17740
P26038;V9HWC0;Q6PJT4	Moesin	MSN;HEL70	sp|P26038|MOES_HUMAN Moesin OS=Homo sapiens OX=9606 GN=MSN PE=1 SV=3;tr|V9HWC0|V9HWC0_HUMAN Moesin OS=Homo sapiens OX=9606 GN=HEL70 PE=2 SV=1;tr|Q6PJT4|Q6PJT4_HUMAN Moesin (Fragment) OS=Homo sapiens OX=9606 GN=MSN PE=2 SV=1	3	22.2	67.819	10	4	5	2	0	0	273490	27433	7846.9	831.31	91341	20053
Q9NYL2;C9J3F7;D4Q8H0	Mitogen-activated protein kinase kinase kinase 20	MAP3K20	sp|Q9NYL2|M3K20_HUMAN Mitogen-activated protein kinase kinase kinase 20 OS=Homo sapiens OX=9606 GN=MAP3K20 PE=1 SV=3	3	9	91.154	4	2	4	2	4	2	110000	27019	2619.1	643.3	41067	28814
Q6IAT1;B4DLV7;P50395;Q5SX91;B4DHX4;A0A0S2Z3X8;P31150;Q5SX87;Q8TB95;B3KVE3;B4DH24;B4E070	Rab GDP dissociation inhibitor;Rab GDP dissociation inhibitor beta;Rab GDP dissociation inhibitor alpha	GDI2;GDI1	tr|Q6IAT1|Q6IAT1_HUMAN Rab GDP dissociation inhibitor OS=Homo sapiens OX=9606 GN=GDI2 PE=2 SV=1;tr|B4DLV7|B4DLV7_HUMAN Rab GDP dissociation inhibitor OS=Homo sapiens OX=9606 PE=2 SV=1;sp|P50395|GDIB_HUMAN Rab GDP dissociation inhibitor beta OS=Homo sapiens	12	17.3	50.663	5	1	5	1	5	1	215860	26202	7068.1	935.78	108060	28707
B2RDD7;O14744;G3V580;B4DV00;G3V2X6;C9JSX3;H0YJX6;G3V5L5;G3V2L6;G3V507;G3V2F5;H0YJD3	Protein arginine N-methyltransferase 5;Protein arginine N-methyltransferase 5;Protein arginine N-methyltransferase 5, N-terminally processed	PRMT5	tr|B2RDD7|B2RDD7_HUMAN Protein arginine N-methyltransferase 5 OS=Homo sapiens OX=9606 PE=2 SV=1;sp|O14744|ANM5_HUMAN Protein arginine N-methyltransferase 5 OS=Homo sapiens OX=9606 GN=PRMT5 PE=1 SV=4;tr|G3V580|G3V580_HUMAN Protein arginine methyltransferase	12	14.1	72.709	6	1	6	1	6	1	265730	25568	5984.6	798.99	112110	23608
O95373;B3KQG6;E9PLB2;B3KNG9	Importin-7	IPO7	sp|O95373|IPO7_HUMAN Importin-7 OS=Homo sapiens OX=9606 GN=IPO7 PE=1 SV=1;tr|B3KQG6|B3KQG6_HUMAN cDNA FLJ90427 fis, clone NT2RP3000481, highly similar to Importin-7 OS=Homo sapiens OX=9606 PE=2 SV=1	4	13.7	119.52	10	2	10	2	9	2	432740	25462	8986.5	529.34	119920	15442
Q9UQ80;A8K6Y1;Q6PIN5;Q05D08;F8VR77;H0YIN7;F8W0A3	Proliferation-associated protein 2G4	PA2G4	sp|Q9UQ80|PA2G4_HUMAN Proliferation-associated protein 2G4 OS=Homo sapiens OX=9606 GN=PA2G4 PE=1 SV=3;tr|A8K6Y1|A8K6Y1_HUMAN cDNA FLJ75526, highly similar to Homo sapiens proliferation-associated 2G4, 38kDa (PA2G4), mRNA (Fragment) OS=Homo sapiens OX=9606	7	22.3	43.786	6	1	6	1	6	1	312390	25344	14200	1152	112000	19887
A0A2Z6ATB6;Q16643;D6RFI1;D6R9W4;B3KSQ7;B7Z2Z0;D6R9Q9	Drebrin	DBN1	tr|A0A2Z6ATB6|A0A2Z6ATB6_HUMAN Drebrin A OS=Homo sapiens OX=9606 GN=DBN1 PE=2 SV=1;sp|Q16643|DREB_HUMAN Drebrin OS=Homo sapiens OX=9606 GN=DBN1 PE=1 SV=4;tr|D6RFI1|D6RFI1_HUMAN Drebrin 1 (Fragment) OS=Homo sapiens OX=9606 GN=DBN1 PE=1 SV=1;tr|D6R9W4|D6R9W4	7	9.5	76.309	4	1	4	1	4	1	181950	25071	3995.7	835.71	104010	41458
Q14566;Q4ZG57;B4DRF6;Q53T61;B4E0N7	DNA replication licensing factor MCM6	MCM6	sp|Q14566|MCM6_HUMAN DNA replication licensing factor MCM6 OS=Homo sapiens OX=9606 GN=MCM6 PE=1 SV=1;tr|Q4ZG57|Q4ZG57_HUMAN DNA replication licensing factor MCM6 (Fragment) OS=Homo sapiens OX=9606 GN=MCM6 PE=3 SV=1	5	18.1	92.888	10	2	10	2	10	2	751930	24532	10796	511.08	165480	11816
F8VP67;F8VUG2;F8W1U3;Q969I0;CON__P05787;P05787;CON__H-INV:HIT000292931;Q7L4M3	Keratin, type II cytoskeletal 8	KRT8	tr|F8VP67|F8VP67_HUMAN Keratin, type II cytoskeletal 8 (Fragment) OS=Homo sapiens OX=9606 GN=KRT8 PE=1 SV=1;tr|F8VUG2|F8VUG2_HUMAN Keratin, type II cytoskeletal 8 (Fragment) OS=Homo sapiens OX=9606 GN=KRT8 PE=1 SV=1;tr|F8W1U3|F8W1U3_HUMAN Keratin, type II	8	19.5	13.588	4	4	0	1	0	1	0	24294	0	3036.7	0	0
O00755	Protein Wnt-7a	WNT7A	sp|O00755|WNT7A_HUMAN Protein Wnt-7a OS=Homo sapiens OX=9606 GN=WNT7A PE=1 SV=2	1	2.3	39.005	0	1	0	1	0	1	0	24083	0	1146.8	0	0
P49006	MARCKS-related protein	MARCKSL1	sp|P49006|MRP_HUMAN MARCKS-related protein OS=Homo sapiens OX=9606 GN=MARCKSL1 PE=1 SV=2	1	14.4	19.529	1	1	1	1	1	1	52791	24053	8798.5	4008.8	0	0
P29692;E9PPR1;E9PK01;E9PI39;E9PL71;E9PL12;E9PQ49;E9PMW7;E9PN91;E9PIZ1;E9PK06;E9PJD0;E9PKK3;E9PK72;H0YCK7;E9PQZ1;E9PRY8;Q9BW34;A0A087X1X7;Q71RH4;B2RAR6;Q9H7G6;E9PNW6	Elongation factor 1-delta	EEF1D	sp|P29692|EF1D_HUMAN Elongation factor 1-delta OS=Homo sapiens OX=9606 GN=EEF1D PE=1 SV=5;tr|E9PPR1|E9PPR1_HUMAN Elongation factor 1-delta (Fragment) OS=Homo sapiens OX=9606 GN=EEF1D PE=1 SV=1;tr|E9PK01|E9PK01_HUMAN Elongation factor 1-delta (Fragment) OS=	23	7.5	31.121	2	1	2	1	2	1	137100	23931	8569.1	1495.7	68793	54157
O60763	General vesicular transport factor p115	USO1	sp|O60763|USO1_HUMAN General vesicular transport factor p115 OS=Homo sapiens OX=9606 GN=USO1 PE=1 SV=2	1	4.5	107.89	3	2	3	2	3	2	98025	23555	2023.5	547.79	46239	27451
Q96GD7;P16989;Q59EB5;A0A0D9SEI8	Y-box-binding protein 3	YBX3	tr|Q96GD7|Q96GD7_HUMAN CSDA protein OS=Homo sapiens OX=9606 PE=2 SV=1;sp|P16989|YBOX3_HUMAN Y-box-binding protein 3 OS=Homo sapiens OX=9606 GN=YBX3 PE=1 SV=4;tr|Q59EB5|Q59EB5_HUMAN CSDA protein variant (Fragment) OS=Homo sapiens OX=9606 PE=2 SV=1	4	26.1	31.931	4	1	3	1	3	1	179130	23259	11646	2325.9	71617	45257
Q8N4P8;Q53GS0;D2CFK9;Q9BZE4;B4DHR2;O60747	Nucleolar GTP-binding protein 1;GTP-binding protein 4	GTPBP4	tr|Q8N4P8|Q8N4P8_HUMAN GTPBP4 protein (Fragment) OS=Homo sapiens OX=9606 GN=GTPBP4 PE=2 SV=1;tr|Q53GS0|Q53GS0_HUMAN G protein-binding protein CRFG variant (Fragment) OS=Homo sapiens OX=9606 PE=2 SV=1;tr|D2CFK9|D2CFK9_HUMAN Nucleolar GTP-binding protein 1 O	6	3.3	73.708	2	1	2	1	2	1	80848	22931	792.71	716.59	55481	50187
Q13310;Q6IQ30;B1ANR0;A0A7I2V4L7;A0A7I2V5W9;A0A7I2V598;H0Y5F5;H0YEU6;Q59GZ7;A0A7I2V4V6;Q53GL4;H0YEQ8;Q3B867;Q147Y3;H0YCC8;H0Y6X6;Q15164;H0YER0	Polyadenylate-binding protein 4;Polyadenylate-binding protein	PABPC4	sp|Q13310|PABP4_HUMAN Polyadenylate-binding protein 4 OS=Homo sapiens OX=9606 GN=PABPC4 PE=1 SV=1;tr|Q6IQ30|Q6IQ30_HUMAN Polyadenylate-binding protein OS=Homo sapiens OX=9606 GN=PABPC4 PE=2 SV=1;tr|B1ANR0|B1ANR0_HUMAN Polyadenylate-binding protein OS=Homo	18	18.2	70.782	9	5	4	1	4	1	150860	22618	1156.3	706.8	67656	33962
K7EMT0;Q05DF2;Q15428	Splicing factor 3A subunit 2	SF3A2	tr|K7EMT0|K7EMT0_HUMAN Splicing factor 3a subunit 2 (Fragment) OS=Homo sapiens OX=9606 GN=SF3A2 PE=1 SV=2;tr|Q05DF2|Q05DF2_HUMAN SF3A2 protein (Fragment) OS=Homo sapiens OX=9606 GN=SF3A2 PE=2 SV=1;sp|Q15428|SF3A2_HUMAN Splicing factor 3A subunit 2 OS=Homo	3	10.4	15.224	1	1	1	1	1	1	45932	22466	6561.7	3209.5	45932	49171
F8VPD4;P27708;Q53SY7;H7C2E4;Q53SZ4;G1UI39;H7C3Z5;H7BZB3	Multifunctional protein CAD;Glutamine-dependent carbamoyl phosphate synthase;Glutamine amidotransferase;Ammonium-dependent carbamoyl phosphate synthase;Aspartate carbamoyltransferase;Dihydroorotase	CAD	tr|F8VPD4|F8VPD4_HUMAN Carbamoyl-phosphate synthetase 2, aspartate transcarbamylase, and dihydroorotase OS=Homo sapiens OX=9606 GN=CAD PE=1 SV=1;sp|P27708|PYR1_HUMAN Multifunctional protein CAD OS=Homo sapiens OX=9606 GN=CAD PE=1 SV=3;tr|Q53SY7|Q53SY7_HUMA	8	6.7	236.02	10	2	10	2	10	2	428830	22174	3300.4	213.21	82935	9385.7
P53618;E9PP73	Coatomer subunit beta	COPB1	sp|P53618|COPB_HUMAN Coatomer subunit beta OS=Homo sapiens OX=9606 GN=COPB1 PE=1 SV=3;tr|E9PP73|E9PP73_HUMAN COPI coat complex subunit beta 1 (Fragment) OS=Homo sapiens OX=9606 GN=COPB1 PE=1 SV=8	2	11.6	107.14	7	1	7	1	7	1	220140	21902	2612.6	456.3	88829	19343
A8K492;P56192;B4DF61;H0YIP0;B4E0E9;F5H2V6;F8VPL7;F8VS26;H0YHL6;F8W0M7;F8W0S4;F8VZZ9;H0YI94;H0YI27;H0YHV5	Methionine--tRNA ligase, cytoplasmic	MARS1	tr|A8K492|A8K492_HUMAN Methionine--tRNA ligase, cytoplasmic OS=Homo sapiens OX=9606 PE=2 SV=1;sp|P56192|SYMC_HUMAN Methionine--tRNA ligase, cytoplasmic OS=Homo sapiens OX=9606 GN=MARS1 PE=1 SV=2;tr|B4DF61|B4DF61_HUMAN Methionine--tRNA ligase, cytoplasmic O	15	16.4	101.14	10	1	10	1	10	1	629670	21900	11225	534.16	145280	11059
B7Z9V0;B4E3S0;B4DMH3;Q53G58;B3KN06;Q59EA2;Q9ULV4;H0YHL7	Coronin;Coronin-1C	CORO1C	tr|B7Z9V0|B7Z9V0_HUMAN cDNA, FLJ78964, highly similar to Coronin-1C OS=Homo sapiens OX=9606 PE=2 SV=1;tr|B4E3S0|B4E3S0_HUMAN Coronin OS=Homo sapiens OX=9606 GN=CORO1C PE=1 SV=1;tr|B4DMH3|B4DMH3_HUMAN Coronin OS=Homo sapiens OX=9606 PE=2 SV=1;tr|Q53G58|Q53G	8	15.8	34.489	3	1	3	1	3	1	103840	21483	5202.9	1432.2	62772	44141
H0Y2V1;H7C4C5;B5MEG9;F8W9U4;Q86Y04;A0A804HKE7;E7EVA0;P27816	Microtubule-associated protein;Microtubule-associated protein 4	MAP4	tr|H0Y2V1|H0Y2V1_HUMAN Microtubule-associated protein (Fragment) OS=Homo sapiens OX=9606 GN=MAP4 PE=1 SV=1;tr|H7C4C5|H7C4C5_HUMAN Microtubule-associated protein (Fragment) OS=Homo sapiens OX=9606 GN=MAP4 PE=1 SV=1;tr|B5MEG9|B5MEG9_HUMAN Microtubule associa	8	3.2	48.646	1	1	1	1	1	1	14964	21362	498.78	712.07	14964	46753
Q02413	Desmoglein-1	DSG1	sp|Q02413|DSG1_HUMAN Desmoglein-1 OS=Homo sapiens OX=9606 GN=DSG1 PE=1 SV=2	1	1	113.75	0	1	0	1	0	1	0	20817	0	507.72	0	0
A0A3B3IS57;A0A3B3IU45;B4DLA6;B3KMX0;A0A3B3IT92;P33991;E5RG31;A0A3B3ITP6;A4FS09;A0A3B3IRR8;A0A8V8TKP2	DNA replication licensing factor MCM4	MCM4	tr|A0A3B3IS57|A0A3B3IS57_HUMAN DNA replication licensing factor MCM4 OS=Homo sapiens OX=9606 GN=MCM4 PE=1 SV=1;tr|A0A3B3IU45|A0A3B3IU45_HUMAN DNA replication licensing factor MCM4 OS=Homo sapiens OX=9606 GN=MCM4 PE=1 SV=1;tr|B4DLA6|B4DLA6_HUMAN DNA replica	11	12.3	83.76	7	1	7	1	7	1	376300	20661	6962.6	516.52	124000	14901
B4E0S6;O43143	RNA helicase;ATP-dependent RNA helicase DHX15	DHX15	tr|B4E0S6|B4E0S6_HUMAN RNA helicase OS=Homo sapiens OX=9606 PE=2 SV=1;sp|O43143|DHX15_HUMAN ATP-dependent RNA helicase DHX15 OS=Homo sapiens OX=9606 GN=DHX15 PE=1 SV=2	2	12.2	89.546	7	1	7	1	7	1	296220	20170	5744.2	517.19	101280	15093
Q6IBR2;Q9Y285;K7EK06;K7ER16;K7ER00	Phenylalanine--tRNA ligase alpha subunit	FARSLA;FARSA	tr|Q6IBR2|Q6IBR2_HUMAN Phenylalanine--tRNA ligase alpha subunit OS=Homo sapiens OX=9606 GN=FARSLA PE=2 SV=1;sp|Q9Y285|SYFA_HUMAN Phenylalanine--tRNA ligase alpha subunit OS=Homo sapiens OX=9606 GN=FARSA PE=1 SV=3;tr|K7EK06|K7EK06_HUMAN Phenylalanyl-tRNA sy	5	7.7	57.563	3	1	3	1	3	1	112630	19802	4897.1	860.95	43446	39167
D6RDI2;Q6PKC2;Q86Y74;B4DJ96;A8K3C5;J3KPP4;O95232;D6RHH0;U3KQT3	Luc7-like protein;Luc7-like protein 3	LUC7L3;CROP	tr|D6RDI2|D6RDI2_HUMAN Luc7-like protein (Fragment) OS=Homo sapiens OX=9606 GN=LUC7L3 PE=1 SV=1;tr|Q6PKC2|Q6PKC2_HUMAN Luc7-like protein (Fragment) OS=Homo sapiens OX=9606 GN=CROP PE=2 SV=1;tr|Q86Y74|Q86Y74_HUMAN Luc7-like protein (Fragment) OS=Homo sapien	9	15.8	20.677	2	1	2	1	2	1	91485	19706	8316.8	1791.5	59535	43130
E9PBS1;P22234;B4DGX3;D6RF62	Bifunctional phosphoribosylaminoimidazole carboxylase/phosphoribosylaminoimidazole succinocarboxamide synthetase;Phosphoribosylaminoimidazole carboxylase;Phosphoribosylaminoimidazole succinocarboxamide synthetase;phosphoribosylaminoimidazolesuccinocarboxamide synthase	PAICS	tr|E9PBS1|E9PBS1_HUMAN Bifunctional phosphoribosylaminoimidazole carboxylase/phosphoribosylaminoimidazole succinocarboxamide synthetase (Fragment) OS=Homo sapiens OX=9606 GN=PAICS PE=1 SV=1;sp|P22234|PUR6_HUMAN Bifunctional phosphoribosylaminoimidazole car	4	14.3	45.651	4	1	4	1	4	1	110280	19634	3983.5	1033.4	57666	31754
Q13151	Heterogeneous nuclear ribonucleoprotein A0	HNRNPA0	sp|Q13151|ROA0_HUMAN Heterogeneous nuclear ribonucleoprotein A0 OS=Homo sapiens OX=9606 GN=HNRNPA0 PE=1 SV=1	1	9.5	30.84	2	1	2	1	2	1	71665	18913	5512.7	1454.8	35026	47525
B4DZZ8;A0A8V8TNV9;B4DVK8;A0A8V8TM21;A0A1U9X8L9;A0A1U9X8K3;A0A1U9X8J5;A0A024RCX7;Q92504	Zinc transporter SLC39A7	SLC39A7	tr|B4DZZ8|B4DZZ8_HUMAN Zinc transporter SLC39A7 OS=Homo sapiens OX=9606 PE=2 SV=1;tr|A0A8V8TNV9|A0A8V8TNV9_HUMAN Zinc transporter SLC39A7 OS=Homo sapiens OX=9606 GN=SLC39A7 PE=1 SV=1;tr|B4DVK8|B4DVK8_HUMAN Zinc transporter SLC39A7 OS=Homo sapiens OX=9606 P	9	3.7	39.599	0	1	0	1	0	1	0	18502	0	2312.8	0	0
P40222	Alpha-taxilin	TXLNA	sp|P40222|TXLNA_HUMAN Alpha-taxilin OS=Homo sapiens OX=9606 GN=TXLNA PE=1 SV=3	1	3.5	61.89	1	1	1	1	1	1	63157	17658	2429.1	679.17	63157	38648
P21333;Q60FE5;Q60FE6;A6NDY9;Q8TES4;A0A7P0NMY4;Q96C61;Q6NXF2;B4E2F9;Q86TQ3;F8WE98;A0A7I2V3E6;A0A087WWY3;B4DTD5;H0Y5F3;A0AAQ5BHM5;A0AAQ5BHJ9;A0AAQ5BHR4;A0A804HJC2;A0AAQ5BHM3;Q14315	Filamin-A	FLNA;FLJ00119	sp|P21333|FLNA_HUMAN Filamin-A OS=Homo sapiens OX=9606 GN=FLNA PE=1 SV=4;tr|Q60FE5|Q60FE5_HUMAN Filamin A OS=Homo sapiens OX=9606 GN=FLNA PE=1 SV=1;tr|Q60FE6|Q60FE6_HUMAN Filamin A OS=Homo sapiens OX=9606 GN=FLNA PE=2 SV=1;tr|A6NDY9|A6NDY9_HUMAN Filamin A	21	5.6	280.74	10	1	10	1	9	0	439210	17639	2702	131.63	113860	10007
A0A024R6K8;P23381;H0YJP3;G3V3H8;G3V3Y5	Tryptophan--tRNA ligase, cytoplasmic;Tryptophan--tRNA ligase, cytoplasmic;T1-TrpRS;T2-TrpRS	WARS1	tr|A0A024R6K8|A0A024R6K8_HUMAN Tryptophan--tRNA ligase, cytoplasmic OS=Homo sapiens OX=9606 PE=2 SV=1;sp|P23381|SYWC_HUMAN Tryptophan--tRNA ligase, cytoplasmic OS=Homo sapiens OX=9606 GN=WARS1 PE=1 SV=2	5	10.6	53.165	3	1	3	1	3	1	86863	17518	1176.4	761.65	33236	40501
P53621;A0A3B3ISC6;A0A3B3IT15;A0A3B3IS84;A0A3B3IU89;A0A3B3ITV3;A0A3B3ITI7;A0A3B3ISK1	Coatomer subunit alpha;Xenin;Proxenin;Coatomer subunit alpha	COPA	sp|P53621|COPA_HUMAN Coatomer subunit alpha OS=Homo sapiens OX=9606 GN=COPA PE=1 SV=2;tr|A0A3B3ISC6|A0A3B3ISC6_HUMAN COPI coat complex subunit alpha (Fragment) OS=Homo sapiens OX=9606 GN=COPA PE=1 SV=1;tr|A0A3B3IT15|A0A3B3IT15_HUMAN Coatomer subunit alpha	8	11.7	138.34	11	1	11	1	11	1	547440	17457	6220.3	249.38	139210	9835.7
Q8IXJ3;B4DZB1;B3KX19;Q6IBM8;Q15029;A8KAP3;B3KWY2	116 kDa U5 small nuclear ribonucleoprotein component	SNRP116;U5-116KD;EFTUD2	tr|Q8IXJ3|Q8IXJ3_HUMAN Small nuclear ribonucleoprotein component OS=Homo sapiens OX=9606 GN=SNRP116 PE=2 SV=1;tr|B4DZB1|B4DZB1_HUMAN 116 kDa U5 small nuclear ribonucleoprotein component OS=Homo sapiens OX=9606 PE=2 SV=1;tr|B3KX19|B3KX19_HUMAN 116 kDa U5 sm	7	9.6	95.371	5	1	5	1	5	1	211710	17309	3766.8	346.18	87472	15652
A0A994J4G5;A0A384P5S9;A0A0D9SF54;A0A0D9SFF6;A0A0D9SGF6;A0A994J6W3;Q13813;B4DTV8;B4DGT1;Q9UG16;A0A994J498;A0A994J7B0;A0A994J6W6	Spectrin alpha chain, non-erythrocytic 1	SPTAN1;DKFZp564P0562	tr|A0A994J4G5|A0A994J4G5_HUMAN Spectrin alpha, non-erythrocytic 1 (Fragment) OS=Homo sapiens OX=9606 GN=SPTAN1 PE=1 SV=1;tr|A0A384P5S9|A0A384P5S9_HUMAN Epididymis secretory sperm binding protein OS=Homo sapiens OX=9606 PE=2 SV=1;tr|A0A0D9SF54|A0A0D9SF54_HU	13	4.8	266.38	7	2	7	2	7	2	228000	16923	914.61	62.902	56794	19204
E9PMU7;E9PN18;E9PQ56;H0YEM1;A0A994J6L7;E9PL19;Q9UHX1	Poly(U)-binding-splicing factor PUF60	PUF60	tr|E9PMU7|E9PMU7_HUMAN Poly(U) binding splicing factor 60 (Fragment) OS=Homo sapiens OX=9606 GN=PUF60 PE=1 SV=1;tr|E9PN18|E9PN18_HUMAN Poly(U) binding splicing factor 60 (Fragment) OS=Homo sapiens OX=9606 GN=PUF60 PE=1 SV=1;tr|E9PQ56|E9PQ56_HUMAN Poly(U)-b	7	15.4	26.943	2	1	2	1	2	1	100900	16641	4096.8	1188.7	57355	36422
Q2L6I2;A0A1U9X609;Q5STZ8;Q8NE71;Q59F96;H0YGW7;B4DNU2;A0A0G2JJB9;A0PJ72;A0A0G2JIC2;F5GYK6	ATP-binding cassette sub-family F member 1	ABCF1	tr|Q2L6I2|Q2L6I2_HUMAN ABC50 protein OS=Homo sapiens OX=9606 GN=ABCF1 PE=4 SV=1;tr|A0A1U9X609|A0A1U9X609_HUMAN ABCF1 OS=Homo sapiens OX=9606 PE=4 SV=1;tr|Q5STZ8|Q5STZ8_HUMAN ATP binding cassette subfamily F member 1 OS=Homo sapiens OX=9606 GN=ABCF1 PE=1 SV	11	11.2	91.679	7	1	7	1	7	1	295890	16347	8219.1	454.08	89575	10831
P27694;I3L4R8	Replication protein A 70 kDa DNA-binding subunit;Replication protein A 70 kDa DNA-binding subunit, N-terminally processed;Replication factor A protein 1	RPA1	sp|P27694|RFA1_HUMAN Replication protein A 70 kDa DNA-binding subunit OS=Homo sapiens OX=9606 GN=RPA1 PE=1 SV=2;tr|I3L4R8|I3L4R8_HUMAN Replication factor A protein 1 (Fragment) OS=Homo sapiens OX=9606 GN=RPA1 PE=1 SV=1	2	7.1	68.137	3	1	3	1	3	1	94996	16223	1416.8	540.77	54975	33025
B4E0I8;B4DNN4;Q53GZ5;P23921;B4DS95;E9PL69;B4DXB0;E9PP77;H0YCY7;B4DXD1	Ribonucleoside-diphosphate reductase;Ribonucleoside-diphosphate reductase large subunit	RRM1	tr|B4E0I8|B4E0I8_HUMAN Ribonucleoside-diphosphate reductase OS=Homo sapiens OX=9606 PE=2 SV=1;tr|B4DNN4|B4DNN4_HUMAN Ribonucleoside-diphosphate reductase OS=Homo sapiens OX=9606 PE=2 SV=1;tr|Q53GZ5|Q53GZ5_HUMAN Ribonucleoside-diphosphate reductase (Fragmen	10	6.9	79.229	4	1	4	1	4	1	165630	16103	4140.7	402.56	72621	23118
B3KY97;B3KMR5;Q5JTH9;B3KPQ2;A0A087X0G0	RRP12-like protein	RRP12	tr|B3KY97|B3KY97_HUMAN cDNA FLJ16235 fis, clone FEBRA2028516 OS=Homo sapiens OX=9606 PE=2 SV=1;tr|B3KMR5|B3KMR5_HUMAN cDNA FLJ12434 fis, clone NT2RM1000037, highly similar to Homo sapiens KIAA0690 protein OS=Homo sapiens OX=9606 PE=2 SV=1;sp|Q5JTH9|RRP12_H	5	4.9	113.04	3	2	3	2	3	2	88173	15890	1763.5	317.8	37090	26341
B7Z8J4;A0A7I2V4Y5;A0A7I2V3U5;A0A7I2V3X4;Q96HI4;A0A7I2V539;P30419;K7EN82;K7EN42;A0A7I2V3M5;Q9Y465	Glycylpeptide N-tetradecanoyltransferase 1;Glycylpeptide N-tetradecanoyltransferase	NMT1;NMT	tr|B7Z8J4|B7Z8J4_HUMAN N-myristoyltransferase 1 OS=Homo sapiens OX=9606 GN=NMT1 PE=1 SV=1;tr|A0A7I2V4Y5|A0A7I2V4Y5_HUMAN Glycylpeptide N-tetradecanoyltransferase 1 OS=Homo sapiens OX=9606 GN=NMT1 PE=1 SV=1;tr|A0A7I2V3U5|A0A7I2V3U5_HUMAN Glycylpeptide N-tet	11	19	15.161	1	1	1	1	1	1	20926	15591	2989.5	2227.3	0	0
Q1RMG2;A0A384MTQ3;P23526	Adenosylhomocysteinase	AHCY	tr|Q1RMG2|Q1RMG2_HUMAN Adenosylhomocysteinase OS=Homo sapiens OX=9606 GN=AHCY PE=2 SV=1;tr|A0A384MTQ3|A0A384MTQ3_HUMAN Adenosylhomocysteinase OS=Homo sapiens OX=9606 PE=2 SV=1;sp|P23526|SAHH_HUMAN Adenosylhomocysteinase OS=Homo sapiens OX=9606 GN=AHCY PE=1	3	12.1	33.811	3	1	3	1	3	1	224310	15465	7338.6	966.58	81134	21548
I3L3H2;P38919	Eukaryotic initiation factor 4A-III;Eukaryotic initiation factor 4A-III;Eukaryotic initiation factor 4A-III, N-terminally processed	EIF4A3	tr|I3L3H2|I3L3H2_HUMAN Eukaryotic initiation factor 4A-III OS=Homo sapiens OX=9606 GN=EIF4A3 PE=1 SV=2;sp|P38919|IF4A3_HUMAN Eukaryotic initiation factor 4A-III OS=Homo sapiens OX=9606 GN=EIF4A3 PE=1 SV=4	2	14.4	44.511	4	2	3	1	3	1	106280	15251	4350.3	802.7	49058	30182
P14923;A0A0S2Z487;C9JTX4;C9JK18;C9JKY1;C9J826;A0A2R8Y815;A0A2R8Y5A3;B5BU28;A0A2R8Y7Z0;A0AAQ5BIC3;A0A2R8YCH5;B4DGU4;A0A2R8Y5Z1;A0A2R8Y750;A0A2R8Y5C3;B4DL06;A0A2R8Y543;B4DSW9;A0A2R8Y804;A0AAQ5BIC2;A0AAQ5BIB8;A0AAQ5BIA4;A0AAQ5BIB9;A0AAQ5BIC6;A0A2R8Y6G0;P35222	Junction plakoglobin	JUP	sp|P14923|PLAK_HUMAN Junction plakoglobin OS=Homo sapiens OX=9606 GN=JUP PE=1 SV=3;tr|A0A0S2Z487|A0A0S2Z487_HUMAN Junction plakoglobin (Fragment) OS=Homo sapiens OX=9606 GN=JUP PE=2 SV=1;tr|C9JTX4|C9JTX4_HUMAN Junction plakoglobin (Fragment) OS=Homo sapien	27	4.4	81.744	2	1	0	1	0	1	0	15008	0	326.27	0	0
E9PF10;B4DLT2;O75694;B3KMK3	Nuclear pore complex protein Nup155	NUP155	tr|E9PF10|E9PF10_HUMAN Nucleoporin 155 OS=Homo sapiens OX=9606 GN=NUP155 PE=1 SV=1;tr|B4DLT2|B4DLT2_HUMAN cDNA FLJ56637, highly similar to Nuclear pore complex protein Nup155 OS=Homo sapiens OX=9606 PE=2 SV=1;sp|O75694|NU155_HUMAN Nuclear pore complex prot	4	6.6	148.09	7	1	7	1	7	1	285560	14743	4744.2	273.02	74490	8417.1
Q9BZZ5;E9PQK6;B4DDR3	Apoptosis inhibitor 5	API5	sp|Q9BZZ5|API5_HUMAN Apoptosis inhibitor 5 OS=Homo sapiens OX=9606 GN=API5 PE=1 SV=3;tr|E9PQK6|E9PQK6_HUMAN Apoptosis inhibitor 5 OS=Homo sapiens OX=9606 GN=API5 PE=1 SV=1;tr|B4DDR3|B4DDR3_HUMAN cDNA FLJ52148, highly similar to Apoptosis inhibitor 5 OS=Hom	3	8.6	59.004	3	1	3	1	3	1	131030	14596	5241.2	583.84	60081	40100
P38606;B7Z2V6;A0A994J738;A0A994J477	V-type proton ATPase catalytic subunit A;H(+)-transporting two-sector ATPase	ATP6V1A	sp|P38606|VATA_HUMAN V-type proton ATPase catalytic subunit A OS=Homo sapiens OX=9606 GN=ATP6V1A PE=1 SV=2;tr|B7Z2V6|B7Z2V6_HUMAN H(+)-transporting two-sector ATPase OS=Homo sapiens OX=9606 PE=2 SV=1;tr|A0A994J738|A0A994J738_HUMAN H(+)-transporting two-sec	4	9.1	68.303	4	1	4	1	4	1	82189	14359	1777.3	422.33	42086	22999
A8K651;Q07021	Complement component 1 Q subcomponent-binding protein, mitochondrial	C1QBP	tr|A8K651|A8K651_HUMAN Complement component 1 Q subcomponent-binding protein, mitochondrial OS=Homo sapiens OX=9606 PE=2 SV=1;sp|Q07021|C1QBP_HUMAN Complement component 1 Q subcomponent-binding protein, mitochondrial OS=Homo sapiens OX=9606 GN=C1QBP PE=1 S	2	5	31.38	1	1	1	1	1	1	24477	14282	1882.8	1098.6	24477	31257
H3BQZ7;Q1KMD3	Heterogeneous nuclear ribonucleoprotein U-like protein 2	HNRNPUL2-BSCL2;HNRNPUL2	tr|H3BQZ7|H3BQZ7_HUMAN HCG2044799 OS=Homo sapiens OX=9606 GN=HNRNPUL2-BSCL2 PE=4 SV=1;sp|Q1KMD3|HNRL2_HUMAN Heterogeneous nuclear ribonucleoprotein U-like protein 2 OS=Homo sapiens OX=9606 GN=HNRNPUL2 PE=1 SV=1	2	3.6	84.69	2	1	2	1	2	1	76333	14105	2181	402.99	36998	44593
Q9P2J5;A0A6I8PS05;B2RCM2;A0A6I8PIV1;A0A6I8PIT3;B4DER1;A0A6I8PL42;B4E266;A0A6I8PRS0;A0A6I8PLB8;A0A6I8PLB3;Q9H8E3;A0A6I8PIP7;A0A6I8PTV8;Q9HAM7;Q9NPU8;A0A6I8PRU9;B3KXA9;Q9NVC0;Q9NVP8;Q6NVI4	Leucine--tRNA ligase, cytoplasmic;leucine--tRNA ligase	LARS1	sp|Q9P2J5|SYLC_HUMAN Leucine--tRNA ligase, cytoplasmic OS=Homo sapiens OX=9606 GN=LARS1 PE=1 SV=2;tr|A0A6I8PS05|A0A6I8PS05_HUMAN leucine--tRNA ligase OS=Homo sapiens OX=9606 GN=LARS1 PE=1 SV=1;tr|B2RCM2|B2RCM2_HUMAN leucine--tRNA ligase OS=Homo sapiens OX=	21	12.6	134.46	10	1	10	1	10	1	531530	14067	7692.5	226.89	148270	8588.5
Q6P1Q5;B0YIW5;Q6MZV5;B0YIW6;P48444	Coatomer subunit delta	ARCN1;DKFZp686M09245	tr|Q6P1Q5|Q6P1Q5_HUMAN Coatomer subunit delta OS=Homo sapiens OX=9606 GN=ARCN1 PE=1 SV=1;tr|B0YIW5|B0YIW5_HUMAN Coatomer subunit delta OS=Homo sapiens OX=9606 GN=ARCN1 PE=2 SV=1;tr|Q6MZV5|Q6MZV5_HUMAN Coatomer subunit delta OS=Homo sapiens OX=9606 GN=DKFZp	5	6.3	21.854	1	1	1	1	1	1	32753	14057	2729.4	1171.4	32753	30766
Q5T8U3;P62424	60S ribosomal protein L7a;Large ribosomal subunit protein eL8	RPL7A	tr|Q5T8U3|Q5T8U3_HUMAN 60S ribosomal protein L7a (Fragment) OS=Homo sapiens OX=9606 GN=RPL7A PE=1 SV=1;sp|P62424|RL7A_HUMAN Large ribosomal subunit protein eL8 OS=Homo sapiens OX=9606 GN=RPL7A PE=1 SV=2	2	8.4	21.545	0	1	0	1	0	1	0	14040	0	1560	0	0
B4DZC3;B3KMC9;Q9H0D6;B4E0B9	5-3 exoribonuclease;5-3 exoribonuclease 2	XRN2	tr|B4DZC3|B4DZC3_HUMAN 5-3 exoribonuclease OS=Homo sapiens OX=9606 PE=2 SV=1;tr|B3KMC9|B3KMC9_HUMAN 5-3 exoribonuclease OS=Homo sapiens OX=9606 PE=2 SV=1;sp|Q9H0D6|XRN2_HUMAN 5-3 exoribonuclease 2 OS=Homo sapiens OX=9606 GN=XRN2 PE=1 SV=1;tr|B4E0B9|B	4	6.2	102.42	4	1	4	1	4	1	187100	13727	4252.2	311.97	73429	19427
A4QPB0;P46940;H0YLE8;B4E2M0;A0A0J9YXZ5;B4DNP4;Q6P1N4	Ras GTPase-activating-like protein IQGAP1	IQGAP1	tr|A4QPB0|A4QPB0_HUMAN IQ motif containing GTPase activating protein 1 OS=Homo sapiens OX=9606 GN=IQGAP1 PE=1 SV=1;sp|P46940|IQGA1_HUMAN Ras GTPase-activating-like protein IQGAP1 OS=Homo sapiens OX=9606 GN=IQGAP1 PE=1 SV=1;tr|H0YLE8|H0YLE8_HUMAN IQ motif c	7	5.1	189.28	6	1	6	1	6	1	273470	13403	2553.5	161.48	87810	10665
Q53XL8;Q53HB3;P62191	26S proteasome regulatory subunit 4	PSMC1	tr|Q53XL8|Q53XL8_HUMAN Proteasome (Prosome, macropain) 26S subunit, ATPase, 1 OS=Homo sapiens OX=9606 GN=PSMC1 PE=2 SV=1;tr|Q53HB3|Q53HB3_HUMAN Proteasome 26S ATPase subunit 1 variant (Fragment) OS=Homo sapiens OX=9606 PE=2 SV=1;sp|P62191|PRS4_HUMAN 26S pr	3	4.8	49.184	1	1	1	1	1	1	34837	13360	1393.5	534.39	34837	29240
A0A804HJM1;A0A804HIL4;A0A804HK15;Q7KZJ3;Q96FS1;A0A669KB62;A0A669KB05;Q68DU0;C9JZR2;H0YC95;O60716	Catenin delta-1	CTNND1;DKFZp781O2021	tr|A0A804HJM1|A0A804HJM1_HUMAN Catenin delta 1 OS=Homo sapiens OX=9606 GN=CTNND1 PE=1 SV=1;tr|A0A804HIL4|A0A804HIL4_HUMAN Catenin delta 1 OS=Homo sapiens OX=9606 GN=CTNND1 PE=1 SV=1;tr|A0A804HK15|A0A804HK15_HUMAN Catenin delta 1 OS=Homo sapiens OX=9606 GN=	11	5.4	30.664	1	1	1	1	1	1	35005	13224	2333.7	881.57	35005	28941
Q0VGA5;Q53HA4;Q5T5C7;P49591	serine--tRNA ligase;Serine--tRNA ligase, cytoplasmic	SARS;SARS1	tr|Q0VGA5|Q0VGA5_HUMAN serine--tRNA ligase OS=Homo sapiens OX=9606 GN=SARS PE=2 SV=1;tr|Q53HA4|Q53HA4_HUMAN serine--tRNA ligase (Fragment) OS=Homo sapiens OX=9606 PE=2 SV=1;tr|Q5T5C7|Q5T5C7_HUMAN serine--tRNA ligase OS=Homo sapiens OX=9606 GN=SARS1 PE=1 SV	4	11.7	58.406	5	1	5	1	5	1	204210	13101	5330.3	485.21	83694	11751
Q9Y490;Q9Y4G6	Talin-1	TLN1	sp|Q9Y490|TLN1_HUMAN Talin-1 OS=Homo sapiens OX=9606 GN=TLN1 PE=1 SV=3	2	4.4	269.76	8	1	8	1	8	1	308390	13025	2182.4	97.931	76216	7045.1
A6NKB8;Q7RU04;Q9H4A4;C9JMZ3	Aminopeptidase B	RNPEP	tr|A6NKB8|A6NKB8_HUMAN Arginyl aminopeptidase OS=Homo sapiens OX=9606 GN=RNPEP PE=1 SV=1;tr|Q7RU04|Q7RU04_HUMAN Aminopeptidase B OS=Homo sapiens OX=9606 GN=RNPEP PE=3 SV=1;sp|Q9H4A4|AMPB_HUMAN Aminopeptidase B OS=Homo sapiens OX=9606 GN=RNPEP PE=1 SV=2	4	10.8	68.168	4	1	4	1	4	1	117110	12761	1760.4	411.65	55467	19696
Q9BVP2	Guanine nucleotide-binding protein-like 3	GNL3	sp|Q9BVP2|GNL3_HUMAN Guanine nucleotide-binding protein-like 3 OS=Homo sapiens OX=9606 GN=GNL3 PE=1 SV=2	1	6.9	61.992	2	1	2	1	2	1	55189	12747	1139.2	490.27	29619	27898
P47897;A8K3A8;Q53HS0;A0A1B0GVU9;B4DNN3;Q96AW5;A0A0U1RQM8;A0A0U1RQU2;H7C0R3;B7Z840;C9J165;A0A0U1RQT0;Q9H3A5;Q9BUZ3;B4DDN1;B4DTH6;A0A0U1RQX5;A0A0U1RRI9;I3QNU8;A0A0U1RQL2;A0A0U1RRC8;A0A0U1RQE9;A0A0U1RQX9;A0A1B0GTT3;F2Z2V6;A0A0U1RQQ5	Glutamine--tRNA ligase;glutamine--tRNA ligase	QARS1;QARS	sp|P47897|SYQ_HUMAN Glutamine--tRNA ligase OS=Homo sapiens OX=9606 GN=QARS1 PE=1 SV=1;tr|A8K3A8|A8K3A8_HUMAN glutamine--tRNA ligase OS=Homo sapiens OX=9606 PE=2 SV=1;tr|Q53HS0|Q53HS0_HUMAN glutamine--tRNA ligase (Fragment) OS=Homo sapiens OX=9606 PE=2 SV=1	26	9.3	87.798	6	1	6	1	6	1	286740	12738	3896.6	283.07	119430	11612
Q13885;Q9BVA1;A0A384MEE3;B2R6L0;O43209;B7Z4N1;Q9UGA2;A0A075B736;A6NNZ2;Q2NKY5;B4DP54;Q5SQY0;B4E386;A5D906;A5D907;A1L195;Q9H4B7;A1L196;CON__ENSEMBL:ENSBTAP00000025008;G3V2R8;I0CMK4;G3V2N6;G3V3R4;G3V5W4	Tubulin beta-2A chain;Tubulin beta-2B chain;Tubulin beta chain	TUBB2A;TUBB2B;DKFZp566F223	sp|Q13885|TBB2A_HUMAN Tubulin beta-2A chain OS=Homo sapiens OX=9606 GN=TUBB2A PE=1 SV=1;sp|Q9BVA1|TBB2B_HUMAN Tubulin beta-2B chain OS=Homo sapiens OX=9606 GN=TUBB2B PE=1 SV=1;tr|A0A384MEE3|A0A384MEE3_HUMAN Tubulin beta chain OS=Homo sapiens OX=9606 PE=2 S	24	38.7	49.906	13	11	1	1	1	1	25844	12690	1292.2	634.48	25844	27773
A0A4D5RAH1;Q5T3N1;A0A4D5RAU4;A0A4D5RAI5;A0A4D5RAG0;A0A4D5RAB7;Q5TZZ9;P04083	Annexin;Annexin A1;Annexin Ac2-26	ANXA1	tr|A0A4D5RAH1|A0A4D5RAH1_HUMAN Annexin OS=Homo sapiens OX=9606 PE=3 SV=1;tr|Q5T3N1|Q5T3N1_HUMAN Annexin (Fragment) OS=Homo sapiens OX=9606 GN=ANXA1 PE=1 SV=1;tr|A0A4D5RAU4|A0A4D5RAU4_HUMAN Annexin OS=Homo sapiens OX=9606 PE=3 SV=1;tr|A0A4D5RAI5|A0A4D5RAI5_	8	8.7	20.493	0	1	0	1	0	1	0	12637	0	1148.8	0	0
P46087;F5GYR3;F5H5X6	Probable 28S rRNA (cytosine(4447)-C(5))-methyltransferase	NOP2	sp|P46087|NOP2_HUMAN 28S rRNA (cytosine(4447)-C(5))-methyltransferase OS=Homo sapiens OX=9606 GN=NOP2 PE=1 SV=2;tr|F5GYR3|F5GYR3_HUMAN NOP2 nucleolar protein (Fragment) OS=Homo sapiens OX=9606 GN=NOP2 PE=1 SV=1	3	6	89.301	4	1	4	1	4	1	229030	12382	7157.2	386.93	77809	15156
Q14739;A0A494C1L1;C9JXK0	Delta(14)-sterol reductase LBR	LBR	sp|Q14739|LBR_HUMAN Delta(14)-sterol reductase LBR OS=Homo sapiens OX=9606 GN=LBR PE=1 SV=2;tr|A0A494C1L1|A0A494C1L1_HUMAN Delta(14)-sterol reductase LBR OS=Homo sapiens OX=9606 GN=LBR PE=1 SV=1;tr|C9JXK0|C9JXK0_HUMAN Lamin B receptor (Fragment) OS=Homo sa	3	5.5	70.702	2	1	2	1	2	1	67962	12360	1762.2	588.56	37005	27051
B4DJ81;E5KRK5;P28331;Q9P1A0;A0A291FIZ5	NADH-ubiquinone oxidoreductase 75 kDa subunit, mitochondrial	NDUFS1	tr|B4DJ81|B4DJ81_HUMAN NADH-ubiquinone oxidoreductase 75 kDa subunit, mitochondrial OS=Homo sapiens OX=9606 GN=NDUFS1 PE=1 SV=1;tr|E5KRK5|E5KRK5_HUMAN NADH-ubiquinone oxidoreductase 75 kDa subunit, mitochondrial OS=Homo sapiens OX=9606 GN=NDUFS1 PE=3 SV=1;	5	11.6	66.921	4	1	4	1	4	1	123080	12126	2143.9	346.46	54146	20439
A0A140VJZ1;P45974	Ubiquitin carboxyl-terminal hydrolase;Ubiquitin carboxyl-terminal hydrolase 5	USP5	tr|A0A140VJZ1|A0A140VJZ1_HUMAN Ubiquitin carboxyl-terminal hydrolase OS=Homo sapiens OX=9606 PE=2 SV=1;sp|P45974|UBP5_HUMAN Ubiquitin carboxyl-terminal hydrolase 5 OS=Homo sapiens OX=9606 GN=USP5 PE=1 SV=2	2	1.4	95.785	1	1	1	1	1	1	50056	11948	1283.5	306.37	50056	26150
A8K5Y7;Q9HAV4;B3KPQ5;B3KNC6;H0Y9I3;Q9H8N6;E2QRM3	Exportin-5	XPO5	tr|A8K5Y7|A8K5Y7_HUMAN cDNA FLJ78655, highly similar to Homo sapiens exportin 5 (XPO5), mRNA OS=Homo sapiens OX=9606 PE=2 SV=1;sp|Q9HAV4|XPO5_HUMAN Exportin-5 OS=Homo sapiens OX=9606 GN=XPO5 PE=1 SV=1;tr|B3KPQ5|B3KPQ5_HUMAN cDNA FLJ32057 fis, clone NTONG20	7	8.2	136.31	7	1	7	1	7	1	192280	11806	1462.9	184.47	60514	8132
H0YMH6;H0YLX2;A0AAA9Y9D9;B7ZKX1;A0A8C8UYX0;Q2KHR2	DNA-binding protein RFX7	RFX7	tr|H0YMH6|H0YMH6_HUMAN Regulatory factor X7 (Fragment) OS=Homo sapiens OX=9606 GN=RFX7 PE=1 SV=3;tr|H0YLX2|H0YLX2_HUMAN Regulatory factor X7 OS=Homo sapiens OX=9606 GN=RFX7 PE=1 SV=2;tr|A0AAA9Y9D9|A0AAA9Y9D9_HUMAN Regulatory factor X7 OS=Homo sapiens OX=96	6	16	8.6817	0	1	0	1	0	1	0	11548	0	2309.6	0	0
REV__Q8IYF3			sp|Q8IYF3|TEX11_HUMAN Testis-expressed protein 11 OS=Homo sapiens OX=9606 GN=TEX11 PE=1 SV=3	1	0	107.89	0	1	0	1	0	1	0	11355			0	0
O00567;A8K9K6;H0Y653;H0YDU4;A0PJ92;A0A494C128;Q9BSN3	Nucleolar protein 56;Nucleolar protein 5A	NOP56	sp|O00567|NOP56_HUMAN Nucleolar protein 56 OS=Homo sapiens OX=9606 GN=NOP56 PE=1 SV=4;tr|A8K9K6|A8K9K6_HUMAN Nucleolar protein 56 OS=Homo sapiens OX=9606 PE=2 SV=1;tr|H0Y653|H0Y653_HUMAN Nucleolar protein 5A (Fragment) OS=Homo sapiens OX=9606 GN=NOP56 PE=1	7	14.1	66.049	6	1	6	1	6	1	200570	11200	3946	361.3	83500	10205
E5RHC7;E5RH59;E5RFW7;B4DJN9;E5RFH0;E5RGU4;Q5BKY2;Q6IB98;Q53HR0;Q53HG0;B3KS98;O15372	Eukaryotic translation initiation factor 3 subunit H	EIF3H;EIF3S3	tr|E5RHC7|E5RHC7_HUMAN Eukaryotic translation initiation factor 3 subunit H OS=Homo sapiens OX=9606 GN=EIF3H PE=1 SV=1;tr|E5RH59|E5RH59_HUMAN Eukaryotic translation initiation factor 3 subunit H OS=Homo sapiens OX=9606 GN=EIF3H PE=1 SV=1;tr|E5RFW7|E5RFW7_H	12	41.3	4.3186	1	1	1	1	1	1	23024	10503	7674.7	3501	23024	22987
Q96P70	Importin-9	IPO9	sp|Q96P70|IPO9_HUMAN Importin-9 OS=Homo sapiens OX=9606 GN=IPO9 PE=1 SV=3	1	6.1	115.96	4	1	4	1	4	1	229720	10349	5469.5	246.41	117830	24281
Q8IYD1	Eukaryotic peptide chain release factor GTP-binding subunit ERF3B	GSPT2	sp|Q8IYD1|ERF3B_HUMAN Eukaryotic peptide chain release factor GTP-binding subunit ERF3B OS=Homo sapiens OX=9606 GN=GSPT2 PE=1 SV=2	1	11.8	68.882	5	1	1	1	1	1	97798	10342	3492.8	369.36	62294	22635
Q14204;A0A2R8Y706;A0A7P0T9C4;A0A7P0TA13;A0A2R8Y5T0;A0A7P0T9R4;A0A7P0TAW9;A0A7P0T7V5;A0A7P0T916;A0A7P0T8N2;A0A7P0TBJ7;A0A7P0T9K2;A0A7P0TAF3;A0A7P0TB75;A0A2R8Y6H2;A0A7P0T9F1;A0A7P0T8W5;A0A2R8YFZ7;A0A7P0TAM4;A0A7P0T825;A0A7P0TB64;A0A7P0TAV5;A0A7P0T990;A0A804HHY6;A0A7P0T942;A0A2R8YGC7;A0A7P0T9S3;A0A7P0T934;A0A7P0T9Y3;A0A7P0TBC9;B4DSR6	Cytoplasmic dynein 1 heavy chain 1	DYNC1H1	sp|Q14204|DYHC1_HUMAN Cytoplasmic dynein 1 heavy chain 1 OS=Homo sapiens OX=9606 GN=DYNC1H1 PE=1 SV=5;tr|A0A2R8Y706|A0A2R8Y706_HUMAN Dynein heavy chain, cytosolic OS=Homo sapiens OX=9606 GN=DYNC1H1 PE=1 SV=2;tr|A0A7P0T9C4|A0A7P0T9C4_HUMAN Dynein heavy chai	31	4.2	532.4	15	1	15	1	15	1	564660	10192	1569.4	39.656	71472	2823.3
B4DUT7;A0A140VJK6;P49915;Q53F90	GMP synthase (glutamine-hydrolyzing);GMP synthase [glutamine-hydrolyzing]	GMPS	tr|B4DUT7|B4DUT7_HUMAN GMP synthase (glutamine-hydrolyzing) OS=Homo sapiens OX=9606 PE=2 SV=1;tr|A0A140VJK6|A0A140VJK6_HUMAN GMP synthase (glutamine-hydrolyzing) OS=Homo sapiens OX=9606 PE=2 SV=1;sp|P49915|GUAA_HUMAN GMP synthase [glutamine-hydrolyzing] OS	4	21	71.24	10	1	10	1	10	1	446120	10182	9092.4	254.55	128890	6438.1
Q86X80;A0PJJ5;Q0D2M6;V9HWK0;Q71V07;O76094;D6RDY6;R4GNC1;O15302	Signal recognition particle subunit SRP72	SRP72;HEL103	tr|Q86X80|Q86X80_HUMAN SRP72 protein (Fragment) OS=Homo sapiens OX=9606 GN=SRP72 PE=2 SV=1;tr|A0PJJ5|A0PJJ5_HUMAN SRP72 protein (Fragment) OS=Homo sapiens OX=9606 GN=SRP72 PE=2 SV=1;tr|Q0D2M6|Q0D2M6_HUMAN SRP72 protein (Fragment) OS=Homo sapiens OX=9606 GN	9	14.3	62.644	6	1	6	1	6	1	335120	9904.3	11514	353.73	223130	14433
B7Z6D5;B3GQE6;Q96GQ7;Q3MI07;A0A087WYH5;Q53G15	RNA helicase;Probable ATP-dependent RNA helicase DDX27	DDX27	tr|B7Z6D5|B7Z6D5_HUMAN RNA helicase OS=Homo sapiens OX=9606 GN=DDX27 PE=1 SV=1;tr|B3GQE6|B3GQE6_HUMAN RNA helicase OS=Homo sapiens OX=9606 GN=DDX27 PE=2 SV=1;sp|Q96GQ7|DDX27_HUMAN Probable ATP-dependent RNA helicase DDX27 OS=Homo sapiens OX=9606 GN=DDX27 P	6	3	86.604	2	1	2	1	2	1	63908	9866.4	1681.8	259.64	40369	21594
A0A804HLF4;P12814;A0A804HKE2;A0A804HII9;A0A804HLD0;A0A7I2V4Y4;A0A024R694;A0A804HK61;A0A804HIN7;A0A804HJU8;A0A804HL31;B7Z565;H9KV75;Q86TX4;B3KUX9;B7Z2W3;B4DFY0;B4DRP5;G3V2N5;A0A804HJQ9;A0A804HI95;H7C5W8;P35609;H0YJ11;A0A494C1A0;A1L0V1;B7Z2N5;B2R8Y4;B4DZQ2;Q08043;A0A494C033;A0A804HKG0;Q5ZEZ4;G3V5M4;A0A087WSZ2;B7Z4V1;A0A494C166;H0YJW3;G3V2W4;A0A804HJN7;G3V2X9;A0A804HIY0;A0A494C060;B7Z4P6;B7Z4K1;Q59F…	Alpha-actinin-1	ACTN1	tr|A0A804HLF4|A0A804HLF4_HUMAN Alpha-actinin-1 OS=Homo sapiens OX=9606 GN=ACTN1 PE=1 SV=1;sp|P12814|ACTN1_HUMAN Alpha-actinin-1 OS=Homo sapiens OX=9606 GN=ACTN1 PE=1 SV=2;tr|A0A804HKE2|A0A804HKE2_HUMAN Alpha-actinin-1 OS=Homo sapiens OX=9606 GN=ACTN1 PE=1	53	17.4	95.911	11	2	3	1	3	1	80387	9806	495.26	196.12	38272	19358
Q05DV5;A0A7P0T8C6;A8K9U6;Q7Z2W4;A0A514C937;C9J6P4	Zinc finger CCCH-type antiviral protein 1	ZC3HAV1	tr|Q05DV5|Q05DV5_HUMAN ZC3HAV1 protein (Fragment) OS=Homo sapiens OX=9606 GN=ZC3HAV1 PE=2 SV=1;tr|A0A7P0T8C6|A0A7P0T8C6_HUMAN Zinc finger CCCH-type containing, antiviral 1 OS=Homo sapiens OX=9606 GN=ZC3HAV1 PE=1 SV=1;tr|A8K9U6|A8K9U6_HUMAN cDNA FLJ76121, h	6	7.4	49.252	2	1	2	1	2	1	70667	9685.3	2436.8	333.98	36233	25435
B7Z2E2;Q53GR7;Q9UJS0;B3KMV8;O75746	Electrogenic aspartate/glutamate antiporter SLC25A13, mitochondrial	SLC25A13	tr|B7Z2E2|B7Z2E2_HUMAN cDNA FLJ54671, highly similar to Calcium-binding mitochondrial carrier protein Aralar2 OS=Homo sapiens OX=9606 PE=2 SV=1;tr|Q53GR7|Q53GR7_HUMAN Solute carrier family 25, member 13 (Citrin) variant (Fragment) OS=Homo sapiens OX=9606 P	5	5.3	62.286	3	1	3	1	3	1	69400	9643.8	2393.1	332.55	31795	19049
A8K5W7;Q9NSE4	isoleucine--tRNA ligase;Isoleucine--tRNA ligase, mitochondrial	IARS2	tr|A8K5W7|A8K5W7_HUMAN isoleucine--tRNA ligase OS=Homo sapiens OX=9606 PE=2 SV=1;sp|Q9NSE4|SYIM_HUMAN Isoleucine--tRNA ligase, mitochondrial OS=Homo sapiens OX=9606 GN=IARS2 PE=1 SV=2	2	5.3	105.94	4	1	4	1	4	1	187310	9562.8	3910.4	251.65	61637	12185
A8K8X0;Q14CX7	N-alpha-acetyltransferase 25, NatB auxiliary subunit	NAA25	tr|A8K8X0|A8K8X0_HUMAN cDNA FLJ75187, highly similar to Homo sapiens nap1 P120 OS=Homo sapiens OX=9606 PE=2 SV=1;sp|Q14CX7|NAA25_HUMAN N-alpha-acetyltransferase 25, NatB auxiliary subunit OS=Homo sapiens OX=9606 GN=NAA25 PE=1 SV=1	2	3.2	112.19	2	1	2	1	2	1	84085	9427.4	1134.6	200.58	44266	29694
A8QI98;Q9Y2L1;F2Z2C0;Q49AG4;G3V1J5	Exosome complex exonuclease RRP44	DIS3	tr|A8QI98|A8QI98_HUMAN DIS3 OS=Homo sapiens OX=9606 PE=2 SV=1;sp|Q9Y2L1|RRP44_HUMAN Exosome complex exonuclease RRP44 OS=Homo sapiens OX=9606 GN=DIS3 PE=1 SV=2;tr|F2Z2C0|F2Z2C0_HUMAN DIS3 homolog, exosome endoribonuclease and 3-5 exoribonuclease OS=Homo	5	2.6	109.06	2	1	2	1	2	1	53306	9346.4	788.75	194.72	37860	20456
M0QX71;Q8TCJ8;Q8NCK5;B2RDP6;Q9BQ67	Glutamate-rich WD repeat-containing protein 1	GRWD1;DKFZp564C172	tr|M0QX71|M0QX71_HUMAN Glutamate rich WD repeat containing 1 (Fragment) OS=Homo sapiens OX=9606 GN=GRWD1 PE=1 SV=1;tr|Q8TCJ8|Q8TCJ8_HUMAN Glutamate-rich WD repeat-containing protein 1 OS=Homo sapiens OX=9606 GN=DKFZp564C172 PE=2 SV=1;tr|Q8NCK5|Q8NCK5_HUMAN	5	7	25.477	1	1	1	1	1	1	29144	8903.3	2081.7	635.95	29144	19486
O43719;B4DRS4;Q5H919;Q5H918	17S U2 SnRNP complex component HTATSF1	HTATSF1	sp|O43719|HTSF1_HUMAN 17S U2 SnRNP complex component HTATSF1 OS=Homo sapiens OX=9606 GN=HTATSF1 PE=1 SV=1;tr|B4DRS4|B4DRS4_HUMAN cDNA FLJ60139, highly similar to Homo sapiens HIV TAT specific factor 1 (HTATSF1), mRNA OS=Homo sapiens OX=9606 PE=2 SV=1;tr|Q5	4	6.8	85.852	4	1	4	1	4	1	215800	8747.3	4231.3	171.52	72589	11927
Q14008;Q8NAH3;E9PQH5;Q8IYN5	Cytoskeleton-associated protein 5	CKAP5	sp|Q14008|CKAP5_HUMAN Cytoskeleton-associated protein 5 OS=Homo sapiens OX=9606 GN=CKAP5 PE=1 SV=3;tr|Q8NAH3|Q8NAH3_HUMAN cDNA FLJ35359 fis, clone SALGL1000107, highly similar to CH-TOG PROTEIN OS=Homo sapiens OX=9606 PE=2 SV=1	4	2.9	225.49	4	1	4	1	4	1	94724	8696	485.75	82.038	35047	12385
Q1XBU7;F6VDH7;Q3KNR6;Q0IJ56;A0A140VKA6;Q8IZP2;Q8NFI4;P50502	Putative protein FAM10A4;Putative protein FAM10A5;Hsc70-interacting protein	ST13;ST13P4;ST13P5	tr|Q1XBU7|Q1XBU7_HUMAN Aging-associated protein 14a OS=Homo sapiens OX=9606 PE=2 SV=1;tr|F6VDH7|F6VDH7_HUMAN ST13 Hsp70 interacting protein (Fragment) OS=Homo sapiens OX=9606 GN=ST13 PE=1 SV=1;tr|Q3KNR6|Q3KNR6_HUMAN ST13 protein OS=Homo sapiens OX=9606 GN=	8	10.7	13.894	1	1	1	1	1	1	23632	8566.4	5908.1	2141.6	23632	18749
E9PPJ0;Q13435;Q7Z3K9;E9PJ04;H0YCG1;E9PIL8;E9PJT3;H0YEX5	Splicing factor 3B subunit 2	SF3B2;DKFZp781L0540	tr|E9PPJ0|E9PPJ0_HUMAN Splicing factor 3b subunit 2 OS=Homo sapiens OX=9606 GN=SF3B2 PE=1 SV=1;sp|Q13435|SF3B2_HUMAN Splicing factor 3B subunit 2 OS=Homo sapiens OX=9606 GN=SF3B2 PE=1 SV=2;tr|Q7Z3K9|Q7Z3K9_HUMAN Uncharacterized protein DKFZp781L0540 (Fragm	8	7.2	98.169	5	1	5	1	5	1	244340	8286.9	5001.1	192.72	132670	9847.8
A0A2U3TZL8;H7BYN4;A0A7I2V5Y5;Q02241;H0YMJ4;A0A2R8Y531;H0YME6	Kinesin-like protein;Kinesin-like protein KIF23	KIF23	tr|A0A2U3TZL8|A0A2U3TZL8_HUMAN Kinesin-like protein OS=Homo sapiens OX=9606 GN=KIF23 PE=1 SV=1;tr|H7BYN4|H7BYN4_HUMAN Kinesin-like protein OS=Homo sapiens OX=9606 GN=KIF23 PE=1 SV=1;tr|A0A7I2V5Y5|A0A7I2V5Y5_HUMAN Kinesin-like protein OS=Homo sapiens OX=960	7	10.1	92.682	5	1	5	1	5	1	131740	8224.7	2135.5	191.27	59436	8120.9
P04350;M0R278;M0QZL7;B4DE77;M0QYM7;M0R1I1;B4DJ43;M0R2D3;B4DFH6;K7ESM5;B3KS31;Q9BUF5;Q3ZCM7;A0A183YE00;M0QX14;M0QY37;M0QY85;M0R0X0;A0AAQ5BHG7;K7EL29;M0R2T4;A0A075B724;K7ES63	Tubulin beta-4A chain;Tubulin beta chain	TUBB4A	sp|P04350|TBB4A_HUMAN Tubulin beta-4A chain OS=Homo sapiens OX=9606 GN=TUBB4A PE=1 SV=2;tr|M0R278|M0R278_HUMAN Tubulin beta chain OS=Homo sapiens OX=9606 GN=TUBB4A PE=1 SV=2;tr|M0QZL7|M0QZL7_HUMAN Tubulin beta chain OS=Homo sapiens OX=9606 GN=TUBB4A PE=1 S	23	38.7	49.585	12	12	1	1	1	1	13290	8180.9	664.48	409.05	13290	17905
Q13620;K4DI93;A0A7P0T954;A0A669KAX4;A0A7P0T9L3;A0A7P0T9C8;A0A7P0TAQ3;A0A804CL36;A0A7P0T8P8;A0A7P0TAF9;A0A7P0T9P5;A0A669KBG9;A0A7P0T9D0;A0A7P0T9R8;B2RBV7;A0A0A0MR50;Q13619;A0A087WWN2;A0A7P0T8W4;A0A669KAU9;A0A7P0Z4G9	Cullin-4B	CUL4B	sp|Q13620|CUL4B_HUMAN Cullin-4B OS=Homo sapiens OX=9606 GN=CUL4B PE=1 SV=4;tr|K4DI93|K4DI93_HUMAN Cullin 4B OS=Homo sapiens OX=9606 GN=CUL4B PE=1 SV=1;tr|A0A7P0T954|A0A7P0T954_HUMAN Cullin 4B OS=Homo sapiens OX=9606 GN=CUL4B PE=1 SV=1;tr|A0A669KAX4|A0A669K	21	11.7	103.98	9	1	9	1	9	1	283980	8179.9	4686.4	146.07	76157	4801
Q6NUR1;Q9BPX3;H0Y9Z8;D6RA93	Condensin complex subunit 3	NCAPG	tr|Q6NUR1|Q6NUR1_HUMAN Non-SMC condensin I complex, subunit G OS=Homo sapiens OX=9606 GN=NCAPG PE=2 SV=1;sp|Q9BPX3|CND3_HUMAN Condensin complex subunit 3 OS=Homo sapiens OX=9606 GN=NCAPG PE=1 SV=1	4	6.1	114.19	5	1	5	1	5	1	157430	8098.4	2683.7	172.31	52348	5893.8
CON__P01044-1;CON__Q2KJ62;CON__P01045-1			;;	3	7.4	68.889	3	1	3	1	3	1	70463	8005.7	2013.2	228.74	0	0
Q9H0A0;Q05CW7;E9PMU0	RNA cytidine acetyltransferase	NAT10	sp|Q9H0A0|NAT10_HUMAN RNA cytidine acetyltransferase OS=Homo sapiens OX=9606 GN=NAT10 PE=1 SV=2;tr|Q05CW7|Q05CW7_HUMAN NAT10 protein (Fragment) OS=Homo sapiens OX=9606 GN=NAT10 PE=2 SV=1	3	4.5	115.73	3	1	3	1	3	1	67836	7741.4	1279.9	146.06	36838	15487
H0Y3Y9;P55036	26S proteasome non-ATPase regulatory subunit 4	PSMD4	tr|H0Y3Y9|H0Y3Y9_HUMAN Proteasome 26S subunit ubiquitin receptor, non-ATPase 4 (Fragment) OS=Homo sapiens OX=9606 GN=PSMD4 PE=1 SV=1;sp|P55036|PSMD4_HUMAN 26S proteasome non-ATPase regulatory subunit 4 OS=Homo sapiens OX=9606 GN=PSMD4 PE=1 SV=1	2	13	21.007	1	1	1	1	1	1	19832	7687.6	3966.5	1537.5	19832	16825
A0A994J4L7;A0A024R7L5;Q92900;A0A8A5YP40;A0A8A5YQV3;A0A8A5YP91;A0A994J773;A0A8A5YPS5;A0A8A5YNF9;A0A8A5YNG5;A0A994J597;B3KY55	Regulator of nonsense transcripts 1	UPF1;UTF	tr|A0A994J4L7|A0A994J4L7_HUMAN UPF1 RNA helicase and ATPase OS=Homo sapiens OX=9606 GN=UPF1 PE=1 SV=1;tr|A0A024R7L5|A0A024R7L5_HUMAN UPF1 OS=Homo sapiens OX=9606 GN=UPF1 PE=2 SV=1;sp|Q92900|RENT1_HUMAN Regulator of nonsense transcripts 1 OS=Homo sapiens OX	12	6.2	122.47	5	1	5	1	5	1	197490	7615.8	2300.3	133.61	64030	5404.2
O94906	Pre-mRNA-processing factor 6	PRPF6	sp|O94906|PRP6_HUMAN Pre-mRNA-processing factor 6 OS=Homo sapiens OX=9606 GN=PRPF6 PE=1 SV=1	1	5.1	106.92	4	1	4	1	4	1	148520	7357.6	2652.2	131.39	63155	12960
A8K6Q8;A0A8V8TLM6;P02786;A0A8V8TLK7;A0A8V8TM41;B7Z2I6;A0A8V8TM46;A0A8V8TLN0;G3V0E5;A0A8V8TN37;F8WBE5;A0A8V8TLK4;A0A8V8TND0	Transferrin receptor protein 1;Transferrin receptor protein 1;Transferrin receptor protein 1, serum form	TFRC	tr|A8K6Q8|A8K6Q8_HUMAN Transferrin receptor protein 1 OS=Homo sapiens OX=9606 PE=2 SV=1;tr|A0A8V8TLM6|A0A8V8TLM6_HUMAN Transferrin receptor protein 1 OS=Homo sapiens OX=9606 GN=TFRC PE=1 SV=1;sp|P02786|TFR1_HUMAN Transferrin receptor protein 1 OS=Homo sapi	13	9.9	84.872	5	1	5	1	5	1	199830	6302.4	4478.2	161.6	0	0
P31151;Q86SG5	Protein S100-A7;Protein S100-A7A	S100A7;S100A7A	sp|P31151|S10A7_HUMAN Protein S100-A7 OS=Homo sapiens OX=9606 GN=S100A7 PE=1 SV=4;sp|Q86SG5|S1A7A_HUMAN Protein S100-A7A OS=Homo sapiens OX=9606 GN=S100A7A PE=1 SV=3	2	23.8	11.471	1	1	1	1	1	1	13817	6052.4	1973.8	864.63	0	0
Q9UHB9;Q96K98;B4DVI7;Q96K97;B3KMI9	Signal recognition particle subunit SRP68	SRP68	sp|Q9UHB9|SRP68_HUMAN Signal recognition particle subunit SRP68 OS=Homo sapiens OX=9606 GN=SRP68 PE=1 SV=2;tr|Q96K98|Q96K98_HUMAN cDNA FLJ14414 fis, clone HEMBA1004847, highly similar to SIGNAL RECOGNITION PARTICLE 68 KD PROTEIN OS=Homo sapiens OX=9606 PE=	5	16.1	70.729	6	1	6	1	6	1	205250	6010.7	3006.1	176.79	70685	4530.4
P10155;B3KN94	RNA-binding protein RO60	RO60	sp|P10155|RO60_HUMAN RNA-binding protein RO60 OS=Homo sapiens OX=9606 GN=RO60 PE=1 SV=2;tr|B3KN94|B3KN94_HUMAN cDNA FLJ13982 fis, clone Y79AA1001711, highly similar to 60 kDa SS-A/Ro ribonucleoprotein OS=Homo sapiens OX=9606 PE=2 SV=1	2	7.4	60.67	4	1	4	1	4	1	100650	5384.4	2258.2	185.67	39900	10524
G3V5R3;Q0D2M5;Q6P151;Q6I9S2;G3V3A4;B4DEG7;Q13573	SNW domain-containing protein 1	SNW1	tr|G3V5R3|G3V5R3_HUMAN SNW domain-containing protein 1 (Fragment) OS=Homo sapiens OX=9606 GN=SNW1 PE=1 SV=1;tr|Q0D2M5|Q0D2M5_HUMAN SNW domain-containing protein 1 (Fragment) OS=Homo sapiens OX=9606 GN=SNW1 PE=2 SV=1;tr|Q6P151|Q6P151_HUMAN SNW domain-contai	7	11.9	20.974	0	1	0	1	0	1	0	4909	0	490.9	0	0
Q8TEX9;Q59FI4;B3KQ33;B3KTB3;B3KPS9;B3KT38;H0YN14;B3KSQ4;Q6I9Y8;B3KPY9;Q59H62;H0YLV0;B4DXR7;H0YMR4;H0YN07;H0YKG5;H0YL92;H0YK93	Importin-4	IPO4	sp|Q8TEX9|IPO4_HUMAN Importin-4 OS=Homo sapiens OX=9606 GN=IPO4 PE=1 SV=2;tr|Q59FI4|Q59FI4_HUMAN Importin 4 variant (Fragment) OS=Homo sapiens OX=9606 PE=2 SV=1;tr|B3KQ33|B3KQ33_HUMAN cDNA FLJ32715 fis, clone TESTI2000784, highly similar to Importin-4 OS=H	18	9.3	118.71	5	1	5	1	5	1	164000	4113.1	1830.9	79.099	0	0
A0A0U1RRH9;B4DUD6;E7EPK1;A8K3D0;A4GYY8;Q3LIE9;Q8TC62;E7ES33;A0A023T695;A0A0U1RRE1;G3V1Q4;A0A024RA87;B4DNE4;Q59EY4;Q3B7A3;A0A5F9ZGZ7;Q16181	Septin;Septin-7	SEPTIN7;DKFZp686F17268;Nbla02942;SEPT7	tr|A0A0U1RRH9|A0A0U1RRH9_HUMAN Septin 7 (Fragment) OS=Homo sapiens OX=9606 GN=SEPTIN7 PE=1 SV=1;tr|B4DUD6|B4DUD6_HUMAN Septin OS=Homo sapiens OX=9606 PE=2 SV=1;tr|E7EPK1|E7EPK1_HUMAN Septin OS=Homo sapiens OX=9606 GN=SEPTIN7 PE=1 SV=2;tr|A8K3D0|A8K3D0_HUMA	17	15.6	16.464	1	0	1	0	1	0	13546	0	1935.1	0	0	0
A0A0S2Z4A8;Q7KYX9;B4E162;Q96I60;A0A0S2Z4I1;A0A024R0Y5;F8VTQ3;A0A2R8Y891;P08237	6-phosphofructokinase type A;ATP-dependent 6-phosphofructokinase;ATP-dependent 6-phosphofructokinase, muscle type	PFKM	tr|A0A0S2Z4A8|A0A0S2Z4A8_HUMAN Phosphofructokinase muscle isoform 4 (Fragment) OS=Homo sapiens OX=9606 GN=PFKM PE=2 SV=1;tr|Q7KYX9|Q7KYX9_HUMAN PFKM protein OS=Homo sapiens OX=9606 GN=PFKM PE=2 SV=1;tr|B4E162|B4E162_HUMAN 6-phosphofructokinase type A OS=Ho	9	3	43.368	1	0	1	0	1	0	29442	0	1840.1	0	0	0
Q00341;A0A024R4E5;B2R5V9;C9JHZ8;H0Y394;Q96CF6;Q6ZS03;B4DKR8;C9JIZ1;C9J5E5;C9JZI8;C9JES8;C9JK79;C9JHS7;C9JT62;C9J739;Q2HJC8;C9JHN6;C9JEJ8;C9JBS3;C9JQ82;C9JMQ6;C9JHS9	Vigilin	HDLBP	sp|Q00341|VIGLN_HUMAN Vigilin OS=Homo sapiens OX=9606 GN=HDLBP PE=1 SV=3;tr|A0A024R4E5|A0A024R4E5_HUMAN High density lipoprotein binding protein OS=Homo sapiens OX=9606 GN=HDLBP PE=1 SV=1;tr|B2R5V9|B2R5V9_HUMAN cDNA, FLJ92652, highly similar to Homo sapien	23	4	141.44	4	0	4	0	4	0	203590	0	1956.4	0	0	0
B4DFL1;E9PEX6;B4DMK9;A0A024R713;P09622	Dihydrolipoyl dehydrogenase;Dihydrolipoyl dehydrogenase, mitochondrial	DLD	tr|B4DFL1|B4DFL1_HUMAN Dihydrolipoyl dehydrogenase OS=Homo sapiens OX=9606 PE=2 SV=1;tr|E9PEX6|E9PEX6_HUMAN Dihydrolipoyl dehydrogenase OS=Homo sapiens OX=9606 GN=DLD PE=1 SV=1;tr|B4DMK9|B4DMK9_HUMAN Dihydrolipoyl dehydrogenase OS=Homo sapiens OX=9606 PE=2	5	6.5	48.899	2	0	2	0	2	0	89531	0	2629.9	0	0	0
A0A024R753;Q9NW13	RNA-binding protein 28	RBM28	tr|A0A024R753|A0A024R753_HUMAN RNA binding motif protein 28 isoform 1 (Fragment) OS=Homo sapiens OX=9606 GN=RBM28 PE=2 SV=1;sp|Q9NW13|RBM28_HUMAN RNA-binding protein 28 OS=Homo sapiens OX=9606 GN=RBM28 PE=1 SV=3	2	2.5	85.737	1	0	1	0	1	0	28264	0	763.89	0	0	0
Q658Z6;B4DT65;Q8NA80;A0A024R7W5;A0A087X0Q1;B4DPX9;A0A087WY31;Q9BYJ9;Q7Z739;Q8N3V9;Q96MZ5;B3KTL8	YTH domain-containing family protein;YTH domain-containing family protein 1;YTH domain-containing family protein 3	DKFZp451J085;YTHDF3;YTHDF1;DKFZp451A052	tr|Q658Z6|Q658Z6_HUMAN YTH domain-containing family protein OS=Homo sapiens OX=9606 GN=DKFZp451J085 PE=2 SV=1;tr|B4DT65|B4DT65_HUMAN YTH domain-containing family protein OS=Homo sapiens OX=9606 PE=2 SV=1;tr|Q8NA80|Q8NA80_HUMAN YTH domain-containing family	12	5.8	43.694	2	0	1	0	1	0	21915	0	1369.7	0	0	0
F8VVM2;Q8NCF7;Q53HC3;B2RE88;A0A024RBE8;A0A024RBH9;Q00325;F8VWR4;F8VWQ0	Solute carrier family 25 member 3	SLC25A3	tr|F8VVM2|F8VVM2_HUMAN Solute carrier family 25 member 3 OS=Homo sapiens OX=9606 GN=SLC25A3 PE=1 SV=1;tr|Q8NCF7|Q8NCF7_HUMAN Solute carrier family 25 member 3 OS=Homo sapiens OX=9606 PE=2 SV=1;tr|Q53HC3|Q53HC3_HUMAN Solute carrier family 25 member 3 (Fragm	9	6.2	36.161	2	0	2	0	2	0	147670	0	8204	0	0	0
Q13838;A0A024RCM3;Q5STU3;O00148;B4DX78;A0A0G2JJZ9;A0A140T9X3;F6WLT2;F6TRA5;F6QYI9;A0A140T996;F6R6M7;F6S4E6;A0A0A0MT12;A0A0G2JJL7;Q59G92;B4DP52;F6UJC5;B4DIJ6;A0A140TA18;K7EQN7;K7EPJ3;H0Y400;Q69YT6;A0A140T9X9;A0A140T9K2;Q7KYK3;A0A140T9K1;A0A140T973;A0A140T9L4;K7EN69;A0A140T9N3;A0A286SD64;A0A286SD52;A0A286SD59;A0A286SD63;A0A286SD67;A0A286SD65;K7ENP6;A0A0G2JHN7;A0A0D9SEM9;K7EL56;K7EIL8;F6U6E2;F6S2B7;…	Spliceosome RNA helicase DDX39B;ATP-dependent RNA helicase DDX39A;RNA helicase	DDX39B;DDX39A;hCG_2005638	sp|Q13838|DX39B_HUMAN Spliceosome RNA helicase DDX39B OS=Homo sapiens OX=9606 GN=DDX39B PE=1 SV=1;tr|A0A024RCM3|A0A024RCM3_HUMAN Spliceosome RNA helicase DDX39B OS=Homo sapiens OX=9606 PE=3 SV=1;tr|Q5STU3|Q5STU3_HUMAN Spliceosome RNA helicase DDX39B OS=Hom	51	12.4	48.991	5	0	5	0	5	0	435760	0	16731	0	0	0
A0A0G2JL47;A0A7P0MQS5;A0A1U9X7A9;A0A1U9X7A6;A0A024RCM4;A0A0G2JK23;A0A7I2V508;P46379;F6S6P2;X6REW1;A0A0G2JJM1;H0Y710	Large proline-rich protein BAG6	BAG6	tr|A0A0G2JL47|A0A0G2JL47_HUMAN Large proline-rich protein BAG6 OS=Homo sapiens OX=9606 GN=BAG6 PE=1 SV=1;tr|A0A7P0MQS5|A0A7P0MQS5_HUMAN Large proline-rich protein BAG6 OS=Homo sapiens OX=9606 GN=BAG6 PE=1 SV=1;tr|A0A1U9X7A9|A0A1U9X7A9_HUMAN Large proline-r	12	3.7	113.46	3	0	3	0	3	0	83435	0	2877.1	0	0	0
A0A1U9X9D5;A0A1U9X9C8;A0A1U9X9C7;A0A1U9X9C4;A0A1U9X9C1;A0A1U9X9A3;A0A1U9X9A1;A0A024RCN6;P26640;A0A140T936;B4DT32;A2ABF4;A0A0G2JJT9;A0A140T954;A0A140T904;H0Y426	Valine--tRNA ligase;valine--tRNA ligase	VARS1	tr|A0A1U9X9D5|A0A1U9X9D5_HUMAN Valine--tRNA ligase OS=Homo sapiens OX=9606 PE=3 SV=2;tr|A0A1U9X9C8|A0A1U9X9C8_HUMAN Valine--tRNA ligase OS=Homo sapiens OX=9606 PE=1 SV=1;tr|A0A1U9X9C7|A0A1U9X9C7_HUMAN Valine--tRNA ligase OS=Homo sapiens OX=9606 PE=1 SV=1;t	16	10	140.46	9	0	9	0	9	0	543120	0	7322.2	0	0	0
B4DMA8;B4E063;A0A1U9X7Y0;A0A1U9X7X5;A0A024RCS7;Q9BW19	Kinesin-like protein;Kinesin-like protein KIFC1	KIFC1	tr|B4DMA8|B4DMA8_HUMAN Kinesin-like protein OS=Homo sapiens OX=9606 PE=2 SV=1;tr|B4E063|B4E063_HUMAN Kinesin-like protein OS=Homo sapiens OX=9606 PE=2 SV=1;tr|A0A1U9X7Y0|A0A1U9X7Y0_HUMAN Kinesin-like protein OS=Homo sapiens OX=9606 PE=3 SV=1;tr|A0A1U9X7X5|	6	2.4	60.512	1	0	1	0	1	0	9578	0	319.27	0	0	0
B4DXT5;B3KML8;A8K6Q9;A0A024RDV9;Q8N0X7	Spartin	SPG20;SPART	tr|B4DXT5|B4DXT5_HUMAN cDNA FLJ53483, highly similar to Spartin OS=Homo sapiens OX=9606 PE=2 SV=1;tr|B3KML8|B3KML8_HUMAN cDNA FLJ11345 fis, clone PLACE1010877, highly similar to Spartin OS=Homo sapiens OX=9606 PE=2 SV=1;tr|A8K6Q9|A8K6Q9_HUMAN cDNA FLJ75882	5	3.3	39.495	1	0	1	0	1	0	40172	0	2008.6	0	0	0
H0Y7V4;A0A075B6F3;Q96JB1	Dynein axonemal heavy chain 8	DNAH8	tr|H0Y7V4|H0Y7V4_HUMAN Dynein axonemal heavy chain 8 OS=Homo sapiens OX=9606 GN=DNAH8 PE=1 SV=1;tr|A0A075B6F3|A0A075B6F3_HUMAN Dynein axonemal heavy chain 8 OS=Homo sapiens OX=9606 GN=DNAH8 PE=1 SV=2;sp|Q96JB1|DYH8_HUMAN Dynein axonemal heavy chain 8 OS=Ho	3	0.5	478.87	1	0	1	0	1	0	123410	0	522.93	0	0	0
A0A087WT27;A0A8V8TMI1;J3KN95;A0A494C1E2;A0A8V8TNH4;A0A494C0G1;A0A494C1Q4;A0A8V8TLT8;B3KN28;A0A8V8TMH7;H0Y987;O95394;A0A8V8TNM1;A0A8V8TM25	phosphoacetylglucosamine mutase;Phosphoacetylglucosamine mutase	PGM3	tr|A0A087WT27|A0A087WT27_HUMAN phosphoacetylglucosamine mutase OS=Homo sapiens OX=9606 GN=PGM3 PE=1 SV=2;tr|A0A8V8TMI1|A0A8V8TMI1_HUMAN phosphoacetylglucosamine mutase OS=Homo sapiens OX=9606 GN=PGM3 PE=1 SV=1;tr|J3KN95|J3KN95_HUMAN phosphoacetylglucosamin	14	5.5	46.613	2	0	2	0	2	0	59849	0	1144.5	0	0	0
A0A087WU03		HNRNPDL	tr|A0A087WU03|A0A087WU03_HUMAN Heterogeneous nuclear ribonucleoprotein D like OS=Homo sapiens OX=9606 GN=HNRNPDL PE=1 SV=1	1	31.6	6.7215	1	0	1	0	1	0	20117	0	5029.2	0	0	0
R4GMX5;I3L192;A0A087WUV8;A0A7P0T8A7;B4DY23;A0A7P0TB04;A0A7P0TA85;Q54A51;B4DNE1;P35613	Basigin	BSG;hEMMPRIN	tr|R4GMX5|R4GMX5_HUMAN Basigin (Fragment) OS=Homo sapiens OX=9606 GN=BSG PE=1 SV=1;tr|I3L192|I3L192_HUMAN Basigin (Ok blood group) (Fragment) OS=Homo sapiens OX=9606 GN=BSG PE=1 SV=8;tr|A0A087WUV8|A0A087WUV8_HUMAN Basigin OS=Homo sapiens OX=9606 GN=BSG PE=	10	10.7	9.3354	1	0	1	0	1	0	30713	0	4387.5	0	0	0
A0A0K0MJ24;Q8IXW7;A0A8I5KS01;X5D907;G3V0J0;A0A8I5KZ21;A8MQB8;A0A8I5KWH0;A0A8I5KT56;R9WQY1;A0A087WY29;A0A8I5KTZ9;W5ZQ92;A0A087WVL8;R9WNI0;A0A087WXI3;Q59GC1;A0A8I5KUC2;A0A8I5KTT6;R9WPL0;A0A8I5KYA7;X5DQX7;Q06787	Fragile X messenger ribonucleoprotein 1	FMR1	tr|A0A0K0MJ24|A0A0K0MJ24_HUMAN Fragile X mental retardation 1 protein OS=Homo sapiens OX=9606 GN=FMR1 PE=2 SV=1;tr|Q8IXW7|Q8IXW7_HUMAN FMR1 protein OS=Homo sapiens OX=9606 GN=FMR1 PE=1 SV=1;tr|A0A8I5KS01|A0A8I5KS01_HUMAN Fragile X messenger ribonucleoprote	23	4.7	33.979	1	0	1	0	1	0	9904.8	0	660.32	0	0	0
A0A087WVM4;B7ZM99;Q6UB35;B2RD24;Q5JYA8;Q5JYA3;H0Y327;Q4VXM1;Q4VXM0;Q4VXV2;Q8WX68	formate--tetrahydrofolate ligase;Monofunctional C1-tetrahydrofolate synthase, mitochondrial	MTHFD1L	tr|A0A087WVM4|A0A087WVM4_HUMAN formate--tetrahydrofolate ligase OS=Homo sapiens OX=9606 GN=MTHFD1L PE=1 SV=1;tr|B7ZM99|B7ZM99_HUMAN formate--tetrahydrofolate ligase OS=Homo sapiens OX=9606 GN=MTHFD1L PE=1 SV=1;sp|Q6UB35|C1TM_HUMAN Monofunctional C1-tetrahy	11	6.7	99.31	5	0	5	0	5	0	154270	0	2926.5	0	0	0
Q7L576;B3KWV6;X5D2F4;A0A087WVZ5;A0A0G2JQH3;B7Z4I3;E7EVJ5;B7Z8N7;B3KWT5;B7Z3H2;H7C229;E7EW33;B7Z217;Q9NSN1;A0A0G2JQT1;A0A0G2JR96;A0A8V8TNU3;Q96F07	Cytoplasmic FMR1-interacting protein 1;Cytoplasmic FMR1-interacting protein;Cytoplasmic FMR1-interacting protein 2	CYFIP1;CYFIP2;DKFZp761H087	sp|Q7L576|CYFP1_HUMAN Cytoplasmic FMR1-interacting protein 1 OS=Homo sapiens OX=9606 GN=CYFIP1 PE=1 SV=1;tr|B3KWV6|B3KWV6_HUMAN Cytoplasmic FMR1-interacting protein OS=Homo sapiens OX=9606 PE=2 SV=1;tr|X5D2F4|X5D2F4_HUMAN Cytoplasmic FMR1 interacting prote	18	2.2	145.18	2	0	2	0	2	0	27361	0	192.26	0	0	0
A0A087X068;A0A087WVZ7;Q9UJW7	Zinc finger protein 229	ZNF229	tr|A0A087X068|A0A087X068_HUMAN Zinc finger protein 229 OS=Homo sapiens OX=9606 GN=ZNF229 PE=1 SV=1;tr|A0A087WVZ7|A0A087WVZ7_HUMAN Zinc finger protein 229 OS=Homo sapiens OX=9606 GN=ZNF229 PE=1 SV=1;sp|Q9UJW7|ZN229_HUMAN Zinc finger protein 229 OS=Homo sapi	3	12	9.6937	1	0	1	0	1	0	98358	0	14051	0	0	0
A0A494C001;A0A499FJY3;A0A087WWP4;Q96T37	RNA-binding protein 15	RBM15	tr|A0A494C001|A0A494C001_HUMAN RNA binding motif protein 15 OS=Homo sapiens OX=9606 GN=RBM15 PE=1 SV=2;tr|A0A499FJY3|A0A499FJY3_HUMAN RNA binding motif protein 15 OS=Homo sapiens OX=9606 GN=RBM15 PE=1 SV=1;tr|A0A087WWP4|A0A087WWP4_HUMAN RNA binding motif p	4	6	98.013	3	0	3	0	3	0	59360	0	805.86	0	0	0
A0A087WX58;K7EPS6;Q7Z4V5	Hepatoma-derived growth factor-related protein 2	HDGFL2	tr|A0A087WX58|A0A087WX58_HUMAN HDGF like 2 (Fragment) OS=Homo sapiens OX=9606 GN=HDGFL2 PE=1 SV=1;tr|K7EPS6|K7EPS6_HUMAN HDGF like 2 (Fragment) OS=Homo sapiens OX=9606 GN=HDGFL2 PE=1 SV=2;sp|Q7Z4V5|HDGR2_HUMAN Hepatoma-derived growth factor-related protein	3	22.1	7.2534	1	0	1	0	1	0	92317	0	18463	0	0	0
A0A087WX71;A0JLU5;Q05C10;Q9H501	ESF1 homolog	ESF1	tr|A0A087WX71|A0A087WX71_HUMAN ESF1 homolog OS=Homo sapiens OX=9606 GN=ESF1 PE=1 SV=1;tr|A0JLU5|A0JLU5_HUMAN ESF1 protein (Fragment) OS=Homo sapiens OX=9606 GN=ESF1 PE=2 SV=1;tr|Q05C10|Q05C10_HUMAN ESF1 protein (Fragment) OS=Homo sapiens OX=9606 GN=ESF1 PE	4	2.6	52.371	1	0	1	0	1	0	11540	0	549.51	0	0	0
M0QXE6;M0QXQ2;M0QZR8;Q59FA0;A0A087WYJ2;A0A2R8Y705;Q308M6;M0R2B7;P28340	DNA-directed DNA polymerase;DNA polymerase;DNA polymerase delta catalytic subunit	POLD1	tr|M0QXE6|M0QXE6_HUMAN DNA-directed DNA polymerase (Fragment) OS=Homo sapiens OX=9606 GN=POLD1 PE=1 SV=1;tr|M0QXQ2|M0QXQ2_HUMAN DNA-directed DNA polymerase (Fragment) OS=Homo sapiens OX=9606 GN=POLD1 PE=1 SV=1;tr|M0QZR8|M0QZR8_HUMAN DNA polymerase OS=Homo	9	3.5	31.66	1	0	1	0	1	0	21083	0	1109.6	0	0	0
A0A087WZ13;Q8IY67;K7EKR9	Ribonucleoprotein PTB-binding 1	RAVER1	tr|A0A087WZ13|A0A087WZ13_HUMAN Ribonucleoprotein, PTB binding 1 OS=Homo sapiens OX=9606 GN=RAVER1 PE=1 SV=1;sp|Q8IY67|RAVR1_HUMAN Ribonucleoprotein PTB-binding 1 OS=Homo sapiens OX=9606 GN=RAVER1 PE=1 SV=1	3	7.8	77.843	3	0	3	0	3	0	74967	0	1139	0	0	0
H0YJE9;H0YJT1;H0YJC0;V9HW24;A0A087X2I1;P62333	26S proteasome regulatory subunit 10B	PSMC6;HEL-S-73	tr|H0YJE9|H0YJE9_HUMAN Proteasome 26S subunit, ATPase 6 OS=Homo sapiens OX=9606 GN=PSMC6 PE=1 SV=2;tr|H0YJT1|H0YJT1_HUMAN Proteasome 26S subunit, ATPase 6 OS=Homo sapiens OX=9606 GN=PSMC6 PE=1 SV=2;tr|H0YJC0|H0YJC0_HUMAN Proteasome 26S subunit, ATPase 6 (F	6	20	8.2554	1	0	1	0	1	0	22291	0	22291	0	0	0
Q75MQ1;B4DLA3;A0A590UK34;A0A590UJR3;A0A590UJ21;A0A590UJ50;A0A090N7U0;Q13616;A0A590UJA0;B3KU45;B3KTW0;A0A590UJ56;A0A590UJC4	Cullin-1	CUL1	tr|Q75MQ1|Q75MQ1_HUMAN Uncharacterized protein CUL1 (Fragment) OS=Homo sapiens OX=9606 GN=CUL1 PE=3 SV=1;tr|B4DLA3|B4DLA3_HUMAN cDNA FLJ58509, highly similar to Cullin-1 OS=Homo sapiens OX=9606 PE=2 SV=1;tr|A0A590UK34|A0A590UK34_HUMAN Cullin 1 OS=Homo sapi	13	6	59.14	2	0	2	0	2	0	51600	0	1779.3	0	0	0
A0A096LPA2;A0A096LP92;A0A7P0T9A7;A0A096LNY6;A0A0A6YY92;B4DP46;A0A384E0N4;Q71UA4;X5D8S6;A0A1B0GTJ7;A0A1B0GWJ0;A0A7P0T8E4;A0A1B0GTG9;A8K4X6;A0A1B0GWF8;A0A096LNY5;X5D2Z4;X5DP48;B4DUM2;A0A7P0Z472;P30566	Adenylosuccinate lyase	ADSL	tr|A0A096LPA2|A0A096LPA2_HUMAN Adenylosuccinate lyase (Fragment) OS=Homo sapiens OX=9606 GN=ADSL PE=1 SV=6;tr|A0A096LP92|A0A096LP92_HUMAN Adenylosuccinate lyase OS=Homo sapiens OX=9606 GN=ADSL PE=1 SV=2;tr|A0A7P0T9A7|A0A7P0T9A7_HUMAN Adenylosuccinate lyase	21	18.8	15.164	1	0	1	0	1	0	25860	0	4309.9	0	0	0
C9JFE4;A0A096LP07;A0A096LPJ3;A8K070;A0A9L9PX62;A0A9L9PXT0;Q13098;J3QQX0;B4DND6	COP9 signalosome complex subunit 1	GPS1	tr|C9JFE4|C9JFE4_HUMAN G protein pathway suppressor 1 OS=Homo sapiens OX=9606 GN=GPS1 PE=1 SV=2;tr|A0A096LP07|A0A096LP07_HUMAN G protein pathway suppressor 1 OS=Homo sapiens OX=9606 GN=GPS1 PE=1 SV=1;tr|A0A096LPJ3|A0A096LPJ3_HUMAN G protein pathway suppres	9	5.3	53.371	2	0	2	0	2	0	58430	0	3246.1	0	0	0
A0A1B0GW70;A0A2R8YDS2;A0A804HJ92;A0A0A0MQZ2;B7ZCA0;A0A2R8Y6T2;A0A1U9X8L0;Q96PV0	Ras/Rap GTPase-activating protein SynGAP	SYNGAP1	tr|A0A1B0GW70|A0A1B0GW70_HUMAN Synaptic Ras GTPase activating protein 1 OS=Homo sapiens OX=9606 GN=SYNGAP1 PE=1 SV=1;tr|A0A2R8YDS2|A0A2R8YDS2_HUMAN Synaptic Ras GTPase activating protein 1 OS=Homo sapiens OX=9606 GN=SYNGAP1 PE=1 SV=1;tr|A0A804HJ92|A0A804HJ	8	3.2	66.164	1	0	1	0	1	0	83352	0	3205.8	0	0	0
A8K3W4;A0A0A0MRA5;B7Z4B8;A8K6U7;A8K5K0;Q9BUJ2;M0R203;M0QZV6;M0R0K8;M0QYZ0;M0R3F1	Heterogeneous nuclear ribonucleoprotein U-like protein 1	HNRNPUL1	tr|A8K3W4|A8K3W4_HUMAN cDNA FLJ75163, highly similar to Homo sapiens heterogeneous nuclear ribonucleoprotein U-like 1 (HNRPUL1), transcript variant 4, mRNA OS=Homo sapiens OX=9606 PE=2 SV=1;tr|A0A0A0MRA5|A0A0A0MRA5_HUMAN Heterogeneous nuclear ribonucleopro	11	3	84.821	2	0	2	0	2	0	59566	0	1805	0	0	0
B2RB02;A0A1B0GTF8;B3KY28;A8K968;A0A0A0MRA8;A0A0A0MSA4;Q9Y2J2	Band 4.1-like protein 3;Band 4.1-like protein 3, N-terminally processed	EPB41L3	tr|B2RB02|B2RB02_HUMAN cDNA, FLJ95236, highly similar to Homo sapiens differentially expressed in adenocarcinoma of the lung, mRNA OS=Homo sapiens OX=9606 PE=1 SV=1;tr|A0A1B0GTF8|A0A1B0GTF8_HUMAN Erythrocyte membrane protein band 4.1 like 3 OS=Homo sapiens	7	3.2	57.718	1	0	1	0	1	0	16248	0	560.29	0	0	0
A0A0A0MRN4;Q5BKZ1	DBIRD complex subunit ZNF326	ZNF326	tr|A0A0A0MRN4|A0A0A0MRN4_HUMAN DBIRD complex subunit ZNF326 OS=Homo sapiens OX=9606 GN=ZNF326 PE=1 SV=1;sp|Q5BKZ1|ZN326_HUMAN DBIRD complex subunit ZNF326 OS=Homo sapiens OX=9606 GN=ZNF326 PE=1 SV=2	2	5.5	55.57	2	0	2	0	2	0	78660	0	3575.5	0	0	0
D7EZH4;Q86UA8;A0A0A0MRP6;B7ZLQ5;P28370	Probable global transcription activator SNF2L1	SMARCA1	tr|D7EZH4|D7EZH4_HUMAN SNF2LT OS=Homo sapiens OX=9606 PE=2 SV=1;tr|Q86UA8|Q86UA8_HUMAN SMARCA1 protein (Fragment) OS=Homo sapiens OX=9606 GN=SMARCA1 PE=2 SV=2;tr|A0A0A0MRP6|A0A0A0MRP6_HUMAN SWI/SNF related, matrix associated, actin dependent regulator of c	5	1.5	89.325	1	0	1	0	1	0	11791	0	310.3	0	0	0
A0A7I2V449;A0A7I2V5R2;H0Y4F7;A0A7I2V3X0;A0A0A0MRX9;A0A7I2V3B6;A0A7I2V397;B4DRW8;A0A7I2V5C6;A0A7I2V5H2;A0A7I2YQX5;A0A7I2YQT2;B4DH07;Q5JRX3	Presequence protease, mitochondrial;Pitrilysin metalloproteinase 1	PITRM1	tr|A0A7I2V449|A0A7I2V449_HUMAN Pitrilysin metallopeptidase 1 OS=Homo sapiens OX=9606 GN=PITRM1 PE=1 SV=1;tr|A0A7I2V5R2|A0A7I2V5R2_HUMAN Pitrilysin metalloproteinase 1 OS=Homo sapiens OX=9606 GN=PITRM1 PE=1 SV=1;tr|H0Y4F7|H0Y4F7_HUMAN Pitrilysin metalloprot	14	4.5	35.674	1	0	1	0	1	0	40194	0	2233	0	0	0
A0A0U1RQL8;Q5T0I0;B7Z4U6;B7Z992;A0A0A0MS51;B7Z9A0;A0A8V8TND7;B7Z6N2;A0A0A0MT01;CON__Q3SX14;A0A384MEF1;P06396	Gelsolin	GSN	tr|A0A0U1RQL8|A0A0U1RQL8_HUMAN Gelsolin (Fragment) OS=Homo sapiens OX=9606 GN=GSN PE=1 SV=1;tr|Q5T0I0|Q5T0I0_HUMAN Gelsolin (Fragment) OS=Homo sapiens OX=9606 GN=GSN PE=1 SV=1;tr|B7Z4U6|B7Z4U6_HUMAN Gelsolin OS=Homo sapiens OX=9606 PE=2 SV=1;tr|B7Z992|B7Z9	12	6.5	26.3	1	0	1	0	1	0	40832	0	5833.1	0	0	0
H0YKU7;A0A0A0MTQ9;A0A0G2JPN6;A0A0G2JMJ5;A0AAA9YHX4;A0A0G2JMR4;A0A0G2JN34;Q7Z4N2	Transient receptor potential cation channel subfamily M member 1	TRPM1	tr|H0YKU7|H0YKU7_HUMAN Transient receptor potential cation channel subfamily M member 1 OS=Homo sapiens OX=9606 GN=TRPM1 PE=1 SV=1;tr|A0A0A0MTQ9|A0A0A0MTQ9_HUMAN Transient receptor potential cation channel subfamily M member 1 (Fragment) OS=Homo sapiens OX	8	0.6	158.36	1	0	1	0	1	0	2146200	0	29808	0	0	0
A8MV53;A0A0A6YYI3;A0A0B4J1V8;Q9NQ55;C9JHF7;H7C446;C9J3W3	Suppressor of SWI4 1 homolog	PPAN;PPAN-P2RY11	tr|A8MV53|A8MV53_HUMAN HCG2033702, isoform CRA_a OS=Homo sapiens OX=9606 GN=PPAN PE=1 SV=1;tr|A0A0A6YYI3|A0A0A6YYI3_HUMAN Protein PPAN-P2RY11 OS=Homo sapiens OX=9606 GN=PPAN-P2RY11 PE=4 SV=1;tr|A0A0B4J1V8|A0A0B4J1V8_HUMAN HCG2039996 OS=Homo sapiens OX=9606	7	5.7	47.144	2	0	2	0	2	0	47298	0	1041.1	0	0	0
A0A8V8TQT7;Q58F05;B4E2T6;A0A8V8TPI7;A0A8V8TQ34;A0A0B4J1W3;B2RBE5;Q9BXJ9	N-alpha-acetyltransferase 15, NatA auxiliary subunit	NAA15;NARG1	tr|A0A8V8TQT7|A0A8V8TQT7_HUMAN N-alpha-acetyltransferase 15, NatA auxiliary subunit OS=Homo sapiens OX=9606 GN=NAA15 PE=1 SV=1;tr|Q58F05|Q58F05_HUMAN NARG1 protein (Fragment) OS=Homo sapiens OX=9606 GN=NARG1 PE=2 SV=1;tr|B4E2T6|B4E2T6_HUMAN cDNA FLJ58231,	8	2.1	50.421	1	0	1	0	1	0	56614	0	2096.8	0	0	0
Q6UN15;A0A994J474;A0A994J6R0;A0A994J3Q0;A0A994J464;A0A994J442;A0A994J6N5;A0A994J453;A0A994J3T5;A0A994J6Q2;A0A0B4J203;A0A994J458;A0A994J3I9;A0A994J469;A0A994J6C6;A0A994J6D6;A0A994J3L5;A0A994J6B4;A0A994J3K5;A0A994J6P0;A0A994J6E2;A0A994J3Q5;A0A994J6C2;A0A994J6D3;A0A994J3L0;A0A994J3R0;A0A994J3M0;A0A994J3J6;A0A994J6P3;A0A994J6C9;A0A994J6Q5;A0A994J6P8;A0A994J3K1;A0A994J3R5;A0A994J448;A0A994J6B8;A0A994J…	Pre-mRNA 3-end-processing factor FIP1;Protein kinase domain-containing protein	FIP1L1	sp|Q6UN15|FIP1_HUMAN Pre-mRNA 3-end-processing factor FIP1 OS=Homo sapiens OX=9606 GN=FIP1L1 PE=1 SV=1;tr|A0A994J474|A0A994J474_HUMAN Pre-mRNA 3-end-processing factor FIP1 OS=Homo sapiens OX=9606 GN=FIP1L1 PE=1 SV=1;tr|A0A994J6R0|A0A994J6R0_HUMAN Pre-mRN	44	5.2	66.526	2	0	2	0	2	0	21143	0	351.13	0	0	0
D6RJA6;A8K6X3;A0A0C4DG89;Q7L014	ATP-dependent RNA helicase;RNA helicase;Probable ATP-dependent RNA helicase DDX46	DDX46	tr|D6RJA6|D6RJA6_HUMAN ATP-dependent RNA helicase OS=Homo sapiens OX=9606 GN=DDX46 PE=1 SV=1;tr|A8K6X3|A8K6X3_HUMAN RNA helicase OS=Homo sapiens OX=9606 PE=2 SV=1;tr|A0A0C4DG89|A0A0C4DG89_HUMAN RNA helicase OS=Homo sapiens OX=9606 GN=DDX46 PE=1 SV=1;sp|Q7L	4	2.1	53.964	1	0	1	0	1	0	20251	0	880.47	0	0	0
F5H3E1;F5H2E6;A0A0C4DGG8;Q8IX12;F5H7M9;F5H1H2	Cell division cycle and apoptosis regulator protein 1	CCAR1	tr|F5H3E1|F5H3E1_HUMAN Cell division cycle and apoptosis regulator 1 OS=Homo sapiens OX=9606 GN=CCAR1 PE=1 SV=1;tr|F5H2E6|F5H2E6_HUMAN Cell division cycle and apoptosis regulator 1 (Fragment) OS=Homo sapiens OX=9606 GN=CCAR1 PE=1 SV=1;tr|A0A0C4DGG8|A0A0C4D	6	4.8	64.033	2	0	2	0	2	0	48255	0	2098	0	0	0
A0A2R8YER1;A0A2R8Y8C1;A0A2R8YD40;A0A2R8Y445;B3KY63;A0A2R8Y425;Q14839;A0A2R8Y5J0;A0A2R8YFK9;A0A2U3TZM0;A0A2R8Y4X2;A0A2R8YDJ9;A0A2R8YDW2;A0A2R8YFD8;F5GWX5;A0A2R8Y5Z7;A0A2R8Y212;A0A2R8Y521;A0A0C4DGG9;A0A2R8YE38;K7EMY3;A0A2R8Y5M9;A0A2R8Y8B3;A0A2R8Y7I0;Q8TDI0;A0A8V8TR54;A0A2R8Y685;A0A5F9ZHX5;Q659D0;Q659F1;B3KRD4;B4DLC6;Q6ZU36;Q12873	DNA helicase;Chromodomain-helicase-DNA-binding protein 4;Chromodomain-helicase-DNA-binding protein 5;Chromodomain-helicase-DNA-binding protein 3	CHD4;CHD5;CHD3;DKFZp434P202;DKFZp434K213	tr|A0A2R8YER1|A0A2R8YER1_HUMAN DNA helicase OS=Homo sapiens OX=9606 GN=CHD4 PE=1 SV=1;tr|A0A2R8Y8C1|A0A2R8Y8C1_HUMAN DNA helicase (Fragment) OS=Homo sapiens OX=9606 GN=CHD4 PE=1 SV=1;tr|A0A2R8YD40|A0A2R8YD40_HUMAN DNA helicase (Fragment) OS=Homo sapiens OX	34	1.5	186.89	2	0	2	0	2	0	38495	0	249.76	0	0	0
U3KQ84;A0A0C4DGS1;P39656	Dolichyl-diphosphooligosaccharide--protein glycosyltransferase 48 kDa subunit	DDOST	tr|U3KQ84|U3KQ84_HUMAN Dolichyl-diphosphooligosaccharide--protein glycosyltransferase 48 kDa subunit (Fragment) OS=Homo sapiens OX=9606 GN=DDOST PE=1 SV=8;tr|A0A0C4DGS1|A0A0C4DGS1_HUMAN Dolichyl-diphosphooligosaccharide--protein glycosyltransferase 48 kDa	3	7.1	17.105	1	0	1	0	1	0	13296	0	1208.8	0	0	0
A0A0C4DH52;A0A8V8TNY3;Q9NZB2	Constitutive coactivator of PPAR-gamma-like protein 1	FAM120A	tr|A0A0C4DH52|A0A0C4DH52_HUMAN Family with sequence similarity 120 member A (Fragment) OS=Homo sapiens OX=9606 GN=FAM120A PE=1 SV=1;tr|A0A8V8TNY3|A0A8V8TNY3_HUMAN Family with sequence similarity 120 member A OS=Homo sapiens OX=9606 GN=FAM120A PE=1 SV=1;sp|	3	3.4	54.06	1	0	1	0	1	0	22808	0	991.65	0	0	0
A0A0D9SFI9;I3L4U9;A0A994J7H4;Q8TAT6	Nuclear protein localization protein 4 homolog	NPLOC4	tr|A0A0D9SFI9|A0A0D9SFI9_HUMAN NPL4 homolog, ubiquitin recognition factor OS=Homo sapiens OX=9606 GN=NPLOC4 PE=1 SV=1;tr|I3L4U9|I3L4U9_HUMAN NPL4 homolog, ubiquitin recognition factor OS=Homo sapiens OX=9606 GN=NPLOC4 PE=1 SV=1;tr|A0A994J7H4|A0A994J7H4_HUM	4	13.4	14.892	1	0	1	0	1	0	18161	0	2270.1	0	0	0
Q5JRC6;A0A0D9SGE8;Q8IWS0	PHD finger protein 6	PHF6	tr|Q5JRC6|Q5JRC6_HUMAN PHD finger protein 6 OS=Homo sapiens OX=9606 GN=PHF6 PE=1 SV=1;tr|A0A0D9SGE8|A0A0D9SGE8_HUMAN PHD finger protein 6 OS=Homo sapiens OX=9606 GN=PHF6 PE=1 SV=1;sp|Q8IWS0|PHF6_HUMAN PHD finger protein 6 OS=Homo sapiens OX=9606 GN=PHF6 PE	3	4.9	36.43	1	0	1	0	1	0	9811	0	545.06	0	0	0
A0A8V8TNP6;A0A0F7L0Q8;A0A8V8TMQ1;A0A0F7KYT8;Q14341;C9JAJ4;B4DM78;B4DXZ6;A0A0F7L1S3;P51114	RNA-binding protein FXR1	FXR1	tr|A0A8V8TNP6|A0A8V8TNP6_HUMAN RNA-binding protein FXR1 OS=Homo sapiens OX=9606 GN=FXR1 PE=1 SV=1;tr|A0A0F7L0Q8|A0A0F7L0Q8_HUMAN RNA-binding protein FXR1 OS=Homo sapiens OX=9606 GN=FXR1 PE=2 SV=1;tr|A0A8V8TMQ1|A0A8V8TMQ1_HUMAN RNA-binding protein FXR1 OS=H	10	5.1	63.863	2	0	2	0	2	0	27861	0	995.05	0	0	0
Q32MZ4;A0A0F7NGI8;Q05D04	Leucine-rich repeat flightless-interacting protein 1	LRRFIP1	sp|Q32MZ4|LRRF1_HUMAN Leucine-rich repeat flightless-interacting protein 1 OS=Homo sapiens OX=9606 GN=LRRFIP1 PE=1 SV=2;tr|A0A0F7NGI8|A0A0F7NGI8_HUMAN Leucine rich repeat (In FLII) interacting protein 1, isoform CRA_c OS=Homo sapiens OX=9606 GN=LRRFIP1 PE=	3	3.8	89.252	2	0	2	0	2	0	41723	0	708.09	0	0	0
A0A0G2JP90;A0A7I2V3P4;A0A7I2V4T6;A0A7I2V2Z5;J3KN36;A0A0G2JN29;Q15155;P69849;Q5JPE7;A0A7I2V4D7;Q1LZN2;A0A7I2V6B0;H3BUC9;Q9H049;A0A087WTD5;A0A7I2V686	BOS complex subunit NOMO1;BOS complex subunit NOMO3;BOS complex subunit NOMO2	NOMO1;NOMO3;NOMO2	tr|A0A0G2JP90|A0A0G2JP90_HUMAN NODAL modulator 1 OS=Homo sapiens OX=9606 GN=NOMO1 PE=1 SV=1;tr|A0A7I2V3P4|A0A7I2V3P4_HUMAN NODAL modulator 3 OS=Homo sapiens OX=9606 GN=NOMO3 PE=1 SV=1;tr|A0A7I2V4T6|A0A7I2V4T6_HUMAN NODAL modulator 3 OS=Homo sapiens OX=9606	16	2.8	122.18	3	0	3	0	3	0	46193	0	782.93	0	0	0
O94973;B7Z5S9;A0A0G2JS82;A0A8I5KPP9;A0A0G2JQM1;Q8N2F8;A0A8I5KYZ9;E9PNC4;B4DXJ6;A0A0G2JQA4;A0A0G2JRF9;B3KMI7;E9PPY8;E9PQP4;Q59FN8;A0A0G2JRS3;O95782	AP-2 complex subunit alpha-2;AP-2 complex subunit alpha;AP-1 complex subunit gamma;AP-2 complex subunit alpha-1	AP2A2;AP2A1	sp|O94973|AP2A2_HUMAN AP-2 complex subunit alpha-2 OS=Homo sapiens OX=9606 GN=AP2A2 PE=1 SV=2;tr|B7Z5S9|B7Z5S9_HUMAN AP-2 complex subunit alpha OS=Homo sapiens OX=9606 PE=2 SV=1;tr|A0A0G2JS82|A0A0G2JS82_HUMAN Adaptor related protein complex 2 subunit alpha	17	4	103.96	2	0	2	0	2	0	39442	0	480.82	0	0	0
Q4G168;B3KWK1;B2RD40;A8K8A4;E7ENV7;B7Z370;A0A0J9YWA1;O75131;Q96FN4;Q8IYJ1;Q96A23;O95741;Q86YQ8;Q9HCH3;Q9UBL6	Copine-3;Copine-2;Copine-9;Copine-4;Copine-6;Copine-8;Copine-5;Copine-7	CPNE4;CPNE6;CPNE8;CPNE5;CPNE3;CPNE2;CPNE9;CPNE7	tr|Q4G168|Q4G168_HUMAN CPNE4 protein OS=Homo sapiens OX=9606 GN=CPNE4 PE=2 SV=1;tr|B3KWK1|B3KWK1_HUMAN Copine VI (Neuronal), isoform CRA_a OS=Homo sapiens OX=9606 GN=CPNE6 PE=2 SV=1;tr|B2RD40|B2RD40_HUMAN cDNA, FLJ96442, highly similar to Homo sapiens copi	15	8.3	11.745	1	0	1	0	1	0	87757	0	21939	0	0	0
A0A0J9YWF7;A0A1B0GUY0;A0A1B0GV49;A0A1B0GTY9;A0A1B0GTJ4;A0A384MDZ8;A0A1B0GUA1;A0A1B0GTG2;A0A1B0GW82;A0A1B0GW77;P49419	aldehyde dehydrogenase (NAD(+));Alpha-aminoadipic semialdehyde dehydrogenase	ALDH7A1	tr|A0A0J9YWF7|A0A0J9YWF7_HUMAN Aldehyde dehydrogenase 7 family member A1 OS=Homo sapiens OX=9606 GN=ALDH7A1 PE=1 SV=1;tr|A0A1B0GUY0|A0A1B0GUY0_HUMAN aldehyde dehydrogenase (NAD(+)) (Fragment) OS=Homo sapiens OX=9606 GN=ALDH7A1 PE=1 SV=1;tr|A0A1B0GV49|A0A1B	11	4.8	32.085	1	0	1	0	1	0	20618	0	1374.5	0	0	0
Q99798;A2A274;A0A7I2V3F1;A0A0K0K1H7;B2RBW5;B4DZ08;A0A7I2V586;A0A7I2V614;A0A7I2V3U0;B4DJW1;A0A7I2V5T4;A0A7I2V5A1;B4DLY4;Q71UF1;B4DEC3;A0A7I2V538;A0A7I2V6A6;A0A7I2V4I8;B4DW08;A0A7I2V3C8;A0A7I2V5W7;O75944;A0A7I2V3U7	Aconitate hydratase, mitochondrial	ACO2;HEL-S-284	sp|Q99798|ACON_HUMAN Aconitate hydratase, mitochondrial OS=Homo sapiens OX=9606 GN=ACO2 PE=1 SV=2;tr|A2A274|A2A274_HUMAN Aconitase 2 OS=Homo sapiens OX=9606 GN=ACO2 PE=1 SV=1;tr|A0A7I2V3F1|A0A7I2V3F1_HUMAN Aconitate hydratase, mitochondrial OS=Homo sapiens	23	11.5	85.424	7	0	7	0	7	0	234440	0	2697.5	0	0	0
G1UI17;A0A0S2A4E4;A0A0M4G3H8;P35573	Glycogen debranching enzyme;Glycogen debranching enzyme;4-alpha-glucanotransferase;Amylo-alpha-1,6-glucosidase	AGL	tr|G1UI17|G1UI17_HUMAN Glycogen debranching enzyme (Fragment) OS=Homo sapiens OX=9606 GN=AGL PE=2 SV=1;tr|A0A0S2A4E4|A0A0S2A4E4_HUMAN Glycogen debranching enzyme OS=Homo sapiens OX=9606 GN=AGL PE=3 SV=1;tr|A0A0M4G3H8|A0A0M4G3H8_HUMAN Glycogen debranching e	4	1	143.72	1	0	1	0	1	0	16964	0	220.31	0	0	0
H7C5W9;A0A0S2Z3L2;P16615;A8K9K1;Q93084	P-type Ca(2+) transporter;Sarcoplasmic/endoplasmic reticulum calcium ATPase 2;Calcium-transporting ATPase;Sarcoplasmic/endoplasmic reticulum calcium ATPase 3	ATP2A2;ATP2A3	tr|H7C5W9|H7C5W9_HUMAN P-type Ca(2+) transporter (Fragment) OS=Homo sapiens OX=9606 GN=ATP2A2 PE=1 SV=1;tr|A0A0S2Z3L2|A0A0S2Z3L2_HUMAN Sarcoplasmic/endoplasmic reticulum calcium ATPase 2 (Fragment) OS=Homo sapiens OX=9606 GN=ATP2A2 PE=2 SV=1;sp|P16615|AT2A	5	3	102.48	2	0	2	0	2	0	85748	0	2091.4	0	0	0
A0A0S2Z476;A0A0S2Z489;O00232	26S proteasome non-ATPase regulatory subunit 12	PSMD12	tr|A0A0S2Z476|A0A0S2Z476_HUMAN Proteasome 26S subunit non-ATPase 12 isoform 2 OS=Homo sapiens OX=9606 GN=PSMD12 PE=2 SV=1;tr|A0A0S2Z489|A0A0S2Z489_HUMAN Proteasome (Prosome, macropain) 26S subunit, non-ATPase, 12, isoform CRA_a (Fragment) OS=Homo sapiens O	3	4.1	36.587	1	0	1	0	1	0	13416	0	838.5	0	0	0
A0A0S2Z4D8;A0A0S2Z4W7;K7ELL7;B4DJQ5;P14314;A0A0S2Z4A0;A2VCQ4;A0A0C4DGP4	Glucosidase 2 subunit beta	PRKCSH	tr|A0A0S2Z4D8|A0A0S2Z4D8_HUMAN Protein kinase C substrate 80K-H isoform 1 (Fragment) OS=Homo sapiens OX=9606 GN=PRKCSH PE=2 SV=1;tr|A0A0S2Z4W7|A0A0S2Z4W7_HUMAN Protein kinase C substrate 80K-H isoform 2 (Fragment) OS=Homo sapiens OX=9606 GN=PRKCSH PE=2 SV=	8	16.5	45.124	5	0	5	0	5	0	335990	0	21626	0	0	0
A0A2R8Y7W2;A0A804HIG8;E7ER27;A0A2R8Y7L2;B3KSP2;E7ET17;B4DI68;A0A804HKU2;A0A2R8YD50;B4DSD0;A0A804HK65;E7EPL9;B4DDM5;B2R659;A0A0S2Z4J1;P51659	Peroxisomal multifunctional enzyme type 2;(3R)-hydroxyacyl-CoA dehydrogenase;Enoyl-CoA hydratase 2	HSD17B4	tr|A0A2R8Y7W2|A0A2R8Y7W2_HUMAN Hydroxysteroid 17-beta dehydrogenase 4 OS=Homo sapiens OX=9606 GN=HSD17B4 PE=1 SV=1;tr|A0A804HIG8|A0A804HIG8_HUMAN Hydroxysteroid 17-beta dehydrogenase 4 OS=Homo sapiens OX=9606 GN=HSD17B4 PE=1 SV=1;tr|E7ER27|E7ER27_HUMAN Hyd	16	14.3	11.625	1	0	1	0	1	0	13657	0	2731.4	0	0	0
Q6PKH5;A0A0S2Z4X1;A0A0S2Z4W4;Q7Z3D7;P98175	RNA-binding protein 10	RBM10;DKFZp686E2459	tr|Q6PKH5|Q6PKH5_HUMAN RBM10 protein (Fragment) OS=Homo sapiens OX=9606 GN=RBM10 PE=2 SV=1;tr|A0A0S2Z4X1|A0A0S2Z4X1_HUMAN Epididymis secretory sperm binding protein (Fragment) OS=Homo sapiens OX=9606 GN=RBM10 PE=2 SV=1;tr|A0A0S2Z4W4|A0A0S2Z4W4_HUMAN RNA bi	5	2.8	59.082	1	0	1	0	1	0	23522	0	1470.1	0	0	0
A0A0S2Z5H3;A0A0S2Z4Y4;Q14677	Clathrin interactor 1	CLINT1	tr|A0A0S2Z5H3|A0A0S2Z5H3_HUMAN Clathrin interactor 1 isoform 2 (Fragment) OS=Homo sapiens OX=9606 GN=CLINT1 PE=2 SV=1;tr|A0A0S2Z4Y4|A0A0S2Z4Y4_HUMAN Clathrin interactor 1 isoform 1 (Fragment) OS=Homo sapiens OX=9606 GN=CLINT1 PE=2 SV=1;sp|Q14677|EPN4_HUMAN	3	2.2	70.294	1	0	1	0	1	0	25997	0	1130.3	0	0	0
B4E0B2;A0A8Q3SHP3;A8K586;A0A8Q3WL34;A0A8Q3SIS1;A0A8Q3SHS3;A0A8Q3WKK0;A0A8Q3SHW6;A0A8Q3WKJ9;A0A8Q3WKN2;A0A8Q3SI03;A0A8Q3SHR2;A0A8Q3SIM7;A0A8Q3WKF8;A0A8Q3SHU2;A0A0S2Z4Z4;A0A8Q3WKI5;Q3MNE1;A0A0S2Z5J4;O00203	AP complex subunit beta;AP-3 complex subunit beta;AP-3 complex subunit beta-1	AP3B1	tr|B4E0B2|B4E0B2_HUMAN cDNA FLJ51426, highly similar to Adapter-related protein complex 3 beta-1 subunit OS=Homo sapiens OX=9606 PE=2 SV=1;tr|A0A8Q3SHP3|A0A8Q3SHP3_HUMAN AP complex subunit beta OS=Homo sapiens OX=9606 GN=AP3B1 PE=1 SV=1;tr|A8K586|A8K586_HU	20	1.9	63.77	1	0	1	0	1	0	30579	0	873.68	0	0	0
K7ER34;K7EJ51;K7ENL0;B4DTL7;Q1WWK5;A0A0S2Z5A5;Q9UHD8	Septin-9	SEPTIN9;SEPT9	tr|K7ER34|K7ER34_HUMAN Septin 9 OS=Homo sapiens OX=9606 GN=SEPTIN9 PE=1 SV=1;tr|K7EJ51|K7EJ51_HUMAN Septin 9 (Fragment) OS=Homo sapiens OX=9606 GN=SEPTIN9 PE=1 SV=1;tr|K7ENL0|K7ENL0_HUMAN Septin 9 (Fragment) OS=Homo sapiens OX=9606 GN=SEPTIN9 PE=1 SV=1;tr|	7	16.7	10.065	1	0	1	0	1	0	19513	0	2168.1	0	0	0
B3KNE7;B3KQF0;A0A0S2Z5M1;Q9UGP8;A6PVC9;A0A0S2Z518	Translocation protein SEC63 homolog	SEC63	tr|B3KNE7|B3KNE7_HUMAN (human) hypothetical protein OS=Homo sapiens OX=9606 PE=2 SV=1;tr|B3KQF0|B3KQF0_HUMAN cDNA FLJ90354 fis, clone NT2RP2003390, highly similar to Translocation protein SEC63 homolog OS=Homo sapiens OX=9606 PE=2 SV=1;tr|A0A0S2Z5M1|A0A0S2	6	6.7	47.93	2	0	2	0	2	0	53989	0	1106.3	0	0	0
G5E9D5;B3KT00;B4DT15;A0A0S2Z5M8;Q9BQ52;J3QRS2;V9GYU5;J3QL08;J3QLK4;V9GZ72;V9GYS7;B3KSU9;B4E365;E7ES68	Zinc phosphodiesterase ELAC protein 2;ribonuclease Z	ELAC2	tr|G5E9D5|G5E9D5_HUMAN Zinc phosphodiesterase ELAC protein 2 OS=Homo sapiens OX=9606 GN=ELAC2 PE=1 SV=1;tr|B3KT00|B3KT00_HUMAN Zinc phosphodiesterase ELAC protein 2 OS=Homo sapiens OX=9606 PE=2 SV=1;tr|B4DT15|B4DT15_HUMAN Zinc phosphodiesterase ELAC protei	14	2.1	90.036	2	0	2	0	2	0	42063	0	978.2	0	0	0
O75122;E3W994;E7EW49;E7ERI8;A0A804HJG7;A0A0U1RQI6;Q6N029;J3KR49;B4DM73;Q96F87;B7Z7Q8;H0Y5T1;B7Z4E5;A0A8V8TLP7;B7Z5R7;A0A8V8TRF6;A0A8V8TQK9;F8WA11;Q7Z460;H7C4X8	CLIP-associating protein 2;TOG domain-containing protein;CLIP-associating protein 1	CLASP2;DKFZp686D11262;CLASP1	sp|O75122|CLAP2_HUMAN CLIP-associating protein 2 OS=Homo sapiens OX=9606 GN=CLASP2 PE=1 SV=3;tr|E3W994|E3W994_HUMAN Cytoplasmic linker associated protein 2 OS=Homo sapiens OX=9606 GN=CLASP2 PE=1 SV=2;tr|E7EW49|E7EW49_HUMAN Cytoplasmic linker associated pro	20	2.1	141.06	2	0	2	0	2	0	27259	0	358.67	0	0	0
A0A140T9T4;Q9P186;Q5SQH5;A0A140T947;B4DZ28;A0A1U9X7L7;Q5SQH4;O60231	RNA helicase;Pre-mRNA-splicing factor ATP-dependent RNA helicase DHX16	DHX16	tr|A0A140T9T4|A0A140T9T4_HUMAN DEAH-box helicase 16 (Fragment) OS=Homo sapiens OX=9606 GN=DHX16 PE=1 SV=1;tr|Q9P186|Q9P186_HUMAN RNA helicase OS=Homo sapiens OX=9606 PE=2 SV=1;tr|Q5SQH5|Q5SQH5_HUMAN RNA helicase OS=Homo sapiens OX=9606 GN=DHX16 PE=1 SV=1;t	8	6.4	21.182	1	0	1	0	1	0	21053	0	3508.9	0	0	0
I3L4Q1;K7EMZ9;A0A140TA76;Q8ND56	Protein LSM14 homolog A	LSM14A	tr|I3L4Q1|I3L4Q1_HUMAN LSM14A mRNA processing body assembly factor OS=Homo sapiens OX=9606 GN=LSM14A PE=1 SV=1;tr|K7EMZ9|K7EMZ9_HUMAN LSM14A mRNA processing body assembly factor (Fragment) OS=Homo sapiens OX=9606 GN=LSM14A PE=1 SV=2;tr|A0A140TA76|A0A140TA7	4	18.6	11.332	1	0	1	0	1	0	46461	0	7743.5	0	0	0
F8VSC4;G3V1U3;B3KWL6;A0A140VJE3;P50579	Methionine aminopeptidase 2	METAP2	tr|F8VSC4|F8VSC4_HUMAN Methionyl aminopeptidase 2 (Fragment) OS=Homo sapiens OX=9606 GN=METAP2 PE=1 SV=1;tr|G3V1U3|G3V1U3_HUMAN Methionyl aminopeptidase 2 OS=Homo sapiens OX=9606 GN=METAP2 PE=1 SV=1;tr|B3KWL6|B3KWL6_HUMAN cDNA FLJ43306 fis, clone NT2NE2006	5	15.5	17.068	1	0	1	0	1	0	20824	0	2603	0	0	0
B4DS96;Q8IY97;A0A140VJE7;B3KXW5;O43747;B4DDL1	Clathrin/coatomer adaptor adaptin-like N-terminal domain-containing protein;AP-1 complex subunit gamma;AP-1 complex subunit gamma-1;GAE domain-containing protein	AP1G1	tr|B4DS96|B4DS96_HUMAN Clathrin/coatomer adaptor adaptin-like N-terminal domain-containing protein OS=Homo sapiens OX=9606 PE=2 SV=1;tr|Q8IY97|Q8IY97_HUMAN AP-1 complex subunit gamma OS=Homo sapiens OX=9606 GN=AP1G1 PE=2 SV=1;tr|A0A140VJE7|A0A140VJE7_HUMAN	6	5	63.832	3	0	3	0	3	0	102270	0	3008	0	0	0
Q59HE2;A0A140VJQ4;P04181	Ornithine aminotransferase;ornithine aminotransferase;Ornithine aminotransferase, mitochondrial;Ornithine aminotransferase, hepatic form;Ornithine aminotransferase, renal form	OAT	tr|Q59HE2|Q59HE2_HUMAN Ornithine aminotransferase (Fragment) OS=Homo sapiens OX=9606 PE=2 SV=1;tr|A0A140VJQ4|A0A140VJQ4_HUMAN ornithine aminotransferase OS=Homo sapiens OX=9606 PE=2 SV=1;sp|P04181|OAT_HUMAN Ornithine aminotransferase, mitochondrial OS=Homo	3	7.1	30.736	1	0	1	0	1	0	40405	0	3108.1	0	0	0
A0A8V8TN70;A0A8V8TM86;A0A494C194;A0A8V8TN48;A0A8V8TLP2;A0A8V8TNF2;J3K000;A0A140VJR2;A0A8V8TLP4;A0A8V8TLR1;A0A8V8TLL9;K7ES25;A0A494C165;P12955	Xaa-Pro dipeptidase	PEPD	tr|A0A8V8TN70|A0A8V8TN70_HUMAN Peptidase D OS=Homo sapiens OX=9606 GN=PEPD PE=1 SV=1;tr|A0A8V8TM86|A0A8V8TM86_HUMAN Peptidase D (Fragment) OS=Homo sapiens OX=9606 GN=PEPD PE=1 SV=1;tr|A0A494C194|A0A494C194_HUMAN Peptidase D OS=Homo sapiens OX=9606 GN=PEPD	14	8.7	12.571	1	0	1	0	1	0	12870	0	1838.6	0	0	0
E9PMJ3;E9PLZ3;E9PIM9;A0A140VJT8;P13489	Ribonuclease inhibitor	RNH1	tr|E9PMJ3|E9PMJ3_HUMAN Ribonuclease inhibitor (Fragment) OS=Homo sapiens OX=9606 GN=RNH1 PE=1 SV=1;tr|E9PLZ3|E9PLZ3_HUMAN Ribonuclease inhibitor (Fragment) OS=Homo sapiens OX=9606 GN=RNH1 PE=1 SV=1;tr|E9PIM9|E9PIM9_HUMAN Ribonuclease inhibitor (Fragment) O	5	7.9	20.475	1	0	1	0	1	0	30080	0	3342.3	0	0	0
I3L3S6;I3L4D7;F5GWB9;B4DHW8;A0A140VJV9;Q8NHS9	Spermatogenesis-associated protein 22	SPATA22	tr|I3L3S6|I3L3S6_HUMAN Spermatogenesis associated 22 (Fragment) OS=Homo sapiens OX=9606 GN=SPATA22 PE=1 SV=8;tr|I3L4D7|I3L4D7_HUMAN Spermatogenesis associated 22 (Fragment) OS=Homo sapiens OX=9606 GN=SPATA22 PE=1 SV=1;tr|F5GWB9|F5GWB9_HUMAN Spermatogenesis	6	22.4	5.5852	1	0	1	0	1	0	41040	0	10260	0	0	0
Q53T60;A0A140VJW5;P14868;H7BZ35	Aspartate--tRNA ligase, cytoplasmic	DARS;DARS1	tr|Q53T60|Q53T60_HUMAN Aspartate--tRNA ligase, cytoplasmic (Fragment) OS=Homo sapiens OX=9606 GN=DARS PE=3 SV=1;tr|A0A140VJW5|A0A140VJW5_HUMAN Aspartate--tRNA ligase, cytoplasmic OS=Homo sapiens OX=9606 PE=2 SV=1;sp|P14868|SYDC_HUMAN Aspartate--tRNA ligase	4	12.1	35.877	3	0	3	0	3	0	158970	0	6623.8	0	0	0
A0A5F9ZHL7;E9PRQ6;A0A5F9ZHH9;A0A5F9ZHJ7;A0A140VJX1;A0A5F9ZHL1;P24752	Acetyl-CoA acetyltransferase, mitochondrial	ACAT1	tr|A0A5F9ZHL7|A0A5F9ZHL7_HUMAN Acetoacetyl-CoA thiolase OS=Homo sapiens OX=9606 GN=ACAT1 PE=1 SV=1;tr|E9PRQ6|E9PRQ6_HUMAN Acetoacetyl-CoA thiolase OS=Homo sapiens OX=9606 GN=ACAT1 PE=1 SV=1;tr|A0A5F9ZHH9|A0A5F9ZHH9_HUMAN Acetoacetyl-CoA thiolase OS=Homo sa	7	16	11.349	1	0	1	0	1	0	16481	0	3296.2	0	0	0
B3KND4;Q9H9B7;A0A140VK12;Q9UBF2;Q9NUP3;Q9H279	Coatomer subunit gamma;Coatomer subunit gamma-2	COPG2	tr|B3KND4|B3KND4_HUMAN Coatomer subunit gamma OS=Homo sapiens OX=9606 PE=2 SV=1;tr|Q9H9B7|Q9H9B7_HUMAN Coatomer subunit gamma OS=Homo sapiens OX=9606 PE=2 SV=1;tr|A0A140VK12|A0A140VK12_HUMAN Coatomer subunit gamma OS=Homo sapiens OX=9606 PE=2 SV=1;sp|Q9UBF	6	7	75.987	4	0	4	0	3	0	73309	0	1831.4	0	0	0
E9PN50;E9PMD8;E9PKD5;E9PM69;R4GNH3;A8K781;A0A140VK42;P17980;E9PLG2	26S proteasome regulatory subunit 6A	PSMC3	tr|E9PN50|E9PN50_HUMAN Proteasome 26S subunit, ATPase 3 (Fragment) OS=Homo sapiens OX=9606 GN=PSMC3 PE=1 SV=9;tr|E9PMD8|E9PMD8_HUMAN Proteasome 26S subunit, ATPase 3 (Fragment) OS=Homo sapiens OX=9606 GN=PSMC3 PE=1 SV=9;tr|E9PKD5|E9PKD5_HUMAN Proteasome 26	9	13.2	28.586	2	0	2	0	2	0	64118	0	2876.2	0	0	0
Q6P707;Q6PJM5;C9J813;Q9NYG1;B4DPW5;E9PGZ1;A0A140VKA0;B7Z6G4;E7EX44;Q05682	Caldesmon	CALD1	tr|Q6P707|Q6P707_HUMAN CALD1 protein (Fragment) OS=Homo sapiens OX=9606 GN=CALD1 PE=2 SV=1;tr|Q6PJM5|Q6PJM5_HUMAN CALD1 protein (Fragment) OS=Homo sapiens OX=9606 GN=CALD1 PE=2 SV=1;tr|C9J813|C9J813_HUMAN Caldesmon 1 (Fragment) OS=Homo sapiens OX=9606 GN=C	10	6.1	21.091	1	0	1	0	1	0	23047	0	2560.7	0	0	0
E9PDE8;Q53ZP9;A0A140VKE7;B4DZR0;O95757;B3KNM0;B4DXT2	Heat shock 70 kDa protein 4L	HSPA4L	tr|E9PDE8|E9PDE8_HUMAN Heat shock protein family A (Hsp70) member 4 like OS=Homo sapiens OX=9606 GN=HSPA4L PE=1 SV=1;tr|Q53ZP9|Q53ZP9_HUMAN Heat shock protein apg-1 OS=Homo sapiens OX=9606 PE=2 SV=1;tr|A0A140VKE7|A0A140VKE7_HUMAN Testis tissue sperm-bindin	7	7.9	91.953	4	1	2	0	2	0	38715	0	759.11	0	0	0
Q13409;A0A140VKE9;B4DPZ3;Q59GU5;E7EQL5;E7EV09;E7EQU2;E7EMU4;E9PGG1;E7ESD3;E7ETL8;E7ET01;E7ERH4;E7ERR6;E7EUM4;Q9H5W7;B4DX93;E7EU01;Q53SA6	Cytoplasmic dynein 1 intermediate chain 2	DYNC1I2	sp|Q13409|DC1I2_HUMAN Cytoplasmic dynein 1 intermediate chain 2 OS=Homo sapiens OX=9606 GN=DYNC1I2 PE=1 SV=3;tr|A0A140VKE9|A0A140VKE9_HUMAN Cytoplasmic dynein 1 intermediate chain 2 OS=Homo sapiens OX=9606 PE=2 SV=1;tr|B4DPZ3|B4DPZ3_HUMAN Cytoplasmic dynei	19	9.9	71.456	4	0	4	0	4	0	234270	0	10881	0	0	0
A0A7P0T984;A0A1B0GWA2;A0A7P0TAL3;A0A2R8YEL0;O00116;B7Z3Q4;B8ZZ81;A0A7P0TAU9;A0A7P0T857;Q53S12;Q53SN7;A0A7P0T8Q7;A0A7P0TA54;B7ZAC5;Q53SG6;A0A7P0T9C9	Alkylglycerone-phosphate synthase;Alkyldihydroxyacetonephosphate synthase, peroxisomal	AGPS	tr|A0A7P0T984|A0A7P0T984_HUMAN Alkylglycerone-phosphate synthase OS=Homo sapiens OX=9606 GN=AGPS PE=1 SV=1;tr|A0A1B0GWA2|A0A1B0GWA2_HUMAN Alkylglycerone-phosphate synthase OS=Homo sapiens OX=9606 GN=AGPS PE=1 SV=2;tr|A0A7P0TAL3|A0A7P0TAL3_HUMAN Alkylglycer	16	11.9	69.081	4	0	4	0	4	0	102560	0	2147.8	0	0	0
A0A1E1ERW3;A0A2R8Y5N1;A0RZB8;Q6URC4;O60610;Q96IL1;B4DVR3	Protein diaphanous homolog 1	DIAPH1	tr|A0A1E1ERW3|A0A1E1ERW3_HUMAN Diaphanous homolog 1 OS=Homo sapiens OX=9606 GN=DIAPH1 PE=2 SV=1;tr|A0A2R8Y5N1|A0A2R8Y5N1_HUMAN Diaphanous related formin 1 OS=Homo sapiens OX=9606 GN=DIAPH1 PE=1 SV=1;tr|A0RZB8|A0RZB8_HUMAN Diaphanous-1 OS=Homo sapiens OX=96	7	2.2	133.88	2	0	2	0	2	0	48437	0	406.47	0	0	0
H0Y9K1;H0Y8V7;H0YAB3;D6RHZ5;H7BXG7;A0A1S5UZ19;D6REX3;O94979	Protein transport protein Sec31A	SEC31A	tr|H0Y9K1|H0Y9K1_HUMAN SEC31 homolog A, COPII coat complex component (Fragment) OS=Homo sapiens OX=9606 GN=SEC31A PE=1 SV=1;tr|H0Y8V7|H0Y8V7_HUMAN SEC31 homolog A, COPII coat complex component (Fragment) OS=Homo sapiens OX=9606 GN=SEC31A PE=1 SV=8;tr|H0YAB	8	3.4	26.21	1	0	1	0	1	0	34160	0	2846.6	0	0	0
A0A7I2V4S2;A0A1W2PP79;A0A7I2YQA0;B4DMT5;H0YDT6;B3KSH1;O00303	Eukaryotic translation initiation factor 3 subunit F	EIF3F	tr|A0A7I2V4S2|A0A7I2V4S2_HUMAN Eukaryotic translation initiation factor 3 subunit F OS=Homo sapiens OX=9606 GN=EIF3F PE=1 SV=1;tr|A0A1W2PP79|A0A1W2PP79_HUMAN Eukaryotic translation initiation factor 3 subunit F OS=Homo sapiens OX=9606 GN=EIF3F PE=1 SV=2;tr	7	12.1	11.606	1	0	1	0	1	0	40999	0	20500	0	0	0
E7EN38;Q32P42;A0A494C1B7;A0A1W2PQ90;Q92878	Zinc-hook domain-containing protein;DNA repair protein RAD50	RAD50	tr|E7EN38|E7EN38_HUMAN RAD50 double strand break repair protein (Fragment) OS=Homo sapiens OX=9606 GN=RAD50 PE=1 SV=1;tr|Q32P42|Q32P42_HUMAN RAD50 protein (Fragment) OS=Homo sapiens OX=9606 GN=RAD50 PE=2 SV=1;tr|A0A494C1B7|A0A494C1B7_HUMAN RAD50 double str	5	2.7	76.557	1	0	1	0	1	0	9276.9	0	272.85	0	0	0
A6NEM2;A0A223PQH6;P51610	Host cell factor 1;HCF N-terminal chain 1;HCF N-terminal chain 2;HCF N-terminal chain 3;HCF N-terminal chain 4;HCF N-terminal chain 5;HCF N-terminal chain 6;HCF C-terminal chain 1;HCF C-terminal chain 2;HCF C-terminal chain 3;HCF C-terminal chain 4;HCF C-terminal chain 5;HCF C-terminal chain 6	HCFC1	tr|A6NEM2|A6NEM2_HUMAN Host cell factor C1 OS=Homo sapiens OX=9606 GN=HCFC1 PE=1 SV=2;tr|A0A223PQH6|A0A223PQH6_HUMAN HCFC1 OS=Homo sapiens OX=9606 PE=4 SV=1;sp|P51610|HCFC1_HUMAN Host cell factor 1 OS=Homo sapiens OX=9606 GN=HCFC1 PE=1 SV=2	3	0.8	213.47	1	0	1	0	1	0	21117	0	274.25	0	0	0
A0A2R8Y7M3;B0YJ88;A0A2R8Y5S7;P35241;Q6PKD3;Q05CU6;B7Z2S7;Q9UJZ8;Q9UJZ6;Q9UK20;Q9UJU1;Q9UJZ2;Q9UJZ7;E9PNP4;A0A2R8Y5P0	Radixin;Ezrin	RDX	tr|A0A2R8Y7M3|A0A2R8Y7M3_HUMAN Radixin OS=Homo sapiens OX=9606 GN=RDX PE=1 SV=1;tr|B0YJ88|B0YJ88_HUMAN Radixin OS=Homo sapiens OX=9606 GN=RDX PE=2 SV=1;tr|A0A2R8Y5S7|A0A2R8Y5S7_HUMAN Radixin OS=Homo sapiens OX=9606 GN=RDX PE=1 SV=1;sp|P35241|RADI_HUMAN Rad	15	13.3	62.93	6	2	1	0	1	0	60036	0	2144.1	0	0	0
A0A2R8YF30;A0A2R8Y633;A0A2R8Y7S7;Q5QPE2;B4DRA5;B4DJW8;A0A2R8YFH5;Q15437	Protein transport protein SEC23;Protein transport protein Sec23B	SEC23B	tr|A0A2R8YF30|A0A2R8YF30_HUMAN SEC23 homolog B, COPII coat complex component (Fragment) OS=Homo sapiens OX=9606 GN=SEC23B PE=1 SV=1;tr|A0A2R8Y633|A0A2R8Y633_HUMAN Protein transport protein SEC23 (Fragment) OS=Homo sapiens OX=9606 GN=SEC23B PE=1 SV=1;tr|A0A	8	40.6	3.8612	1	0	1	0	1	0	10646	0	5323	0	0	0
Q5T7N0;A0A2R8Y6J3;B3KTM6;A2RUM7;Q59GX9;P46777;A0A2R8Y4A2	Large ribosomal subunit protein uL18	RPL5	tr|Q5T7N0|Q5T7N0_HUMAN Ribosomal protein L5 (Fragment) OS=Homo sapiens OX=9606 GN=RPL5 PE=1 SV=2;tr|A0A2R8Y6J3|A0A2R8Y6J3_HUMAN Large ribosomal subunit protein uL18 (Fragment) OS=Homo sapiens OX=9606 GN=RPL5 PE=1 SV=1;tr|B3KTM6|B3KTM6_HUMAN Large ribosomal	7	24.6	14.114	2	0	2	0	2	0	90997	0	22749	0	0	0
B4DL39;B4DSB9;V9H019;A0AAQ5BH41;A0AAQ5BH48;B4DN49;Q53GS1;Q53FK0;A0A2R8Y713;A0AAQ5BH31;A0A2R8YFH0;E9PHA6;A0A2R8Y6P0;A0A2R8YG02;P43246;Q53RU4	DNA mismatch repair protein Msh2;DNA mismatch repair protein	MSH2	tr|B4DL39|B4DL39_HUMAN DNA mismatch repair protein Msh2 OS=Homo sapiens OX=9606 PE=2 SV=1;tr|B4DSB9|B4DSB9_HUMAN DNA mismatch repair protein Msh2 OS=Homo sapiens OX=9606 PE=2 SV=1;tr|V9H019|V9H019_HUMAN MSH2 protein OS=Homo sapiens OX=9606 GN=MSH2 PE=1 SV=	16	3.7	76.788	2	0	2	0	2	0	63276	0	2041.2	0	0	0
B7Z5L2;A0A2R8Y783;A0A3B3ITP0;A0A2R8Y7Y3;Q4VB87;Q4VB86;A0A2R8YD30;Q1WWM3;Q59F12;A0A2U3TZH6;P11171	Protein 4.1	EPB41	tr|B7Z5L2|B7Z5L2_HUMAN cDNA FLJ50624 OS=Homo sapiens OX=9606 PE=2 SV=1;tr|A0A2R8Y783|A0A2R8Y783_HUMAN Erythrocyte membrane protein band 4.1 (Fragment) OS=Homo sapiens OX=9606 GN=EPB41 PE=1 SV=1;tr|A0A3B3ITP0|A0A3B3ITP0_HUMAN Protein 4.1 OS=Homo sapiens OX=	11	7.1	21.779	1	0	1	0	1	0	27358	0	2487	0	0	0
F5H9F7;F8WF72;A0A2U3TZK7		CFAP20DC	tr|F5H9F7|F5H9F7_HUMAN CFAP20 domain containing OS=Homo sapiens OX=9606 GN=CFAP20DC PE=2 SV=1;tr|F8WF72|F8WF72_HUMAN CFAP20 domain containing OS=Homo sapiens OX=9606 GN=CFAP20DC PE=4 SV=1;tr|A0A2U3TZK7|A0A2U3TZK7_HUMAN CFAP20 domain containing OS=Homo sapi	3	7.3	21.529	1	0	1	0	1	0	80472	0	6706	0	0	0
F8W1E5;F8VRD2;B2RE34;A0A2X0U4T9;Q9H0H5	Rac GTPase-activating protein 1	RACGAP1	tr|F8W1E5|F8W1E5_HUMAN Rac GTPase activating protein 1 (Fragment) OS=Homo sapiens OX=9606 GN=RACGAP1 PE=1 SV=1;tr|F8VRD2|F8VRD2_HUMAN Rac GTPase activating protein 1 (Fragment) OS=Homo sapiens OX=9606 GN=RACGAP1 PE=1 SV=8;tr|B2RE34|B2RE34_HUMAN cDNA, FLJ96	5	10.3	16.935	1	0	1	0	1	0	37043	0	4115.9	0	0	0
A8K9K4;A0A3B3IRW2;A0A3B3IRK6;Q58F09;A0A384MDR6;Q13724;A0A3B3IS52;A0A8I5KTK5	Mannosyl-oligosaccharide glucosidase	MOGS;GCS1	tr|A8K9K4|A8K9K4_HUMAN Mannosyl-oligosaccharide glucosidase OS=Homo sapiens OX=9606 PE=2 SV=1;tr|A0A3B3IRW2|A0A3B3IRW2_HUMAN Mannosyl-oligosaccharide glucosidase OS=Homo sapiens OX=9606 GN=MOGS PE=1 SV=1;tr|A0A3B3IRK6|A0A3B3IRK6_HUMAN Mannosyl-oligosacchar	8	5.3	62.238	2	0	2	0	2	0	66103	0	763.35	0	0	0
P35221;A0A384MDY0;B4E2G8;G3XAM7;E5RIE0;B4DU00;B4DKT9;Q49AD3;B3KSR8;E5RJL0;F6KRI5;A0A0A0MTJ6;E5RIB1;E5RG03;E5RGY6;E5RHV7;A0A0A0MRI5	Catenin alpha-1;Catenin alpha-2	CTNNA1;CTNNA2	sp|P35221|CTNA1_HUMAN Catenin alpha-1 OS=Homo sapiens OX=9606 GN=CTNNA1 PE=1 SV=1;tr|A0A384MDY0|A0A384MDY0_HUMAN Catenin alpha-1 OS=Homo sapiens OX=9606 GN=CTNNA1 PE=2 SV=1;tr|B4E2G8|B4E2G8_HUMAN Catenin alpha-1 OS=Homo sapiens OX=9606 PE=2 SV=1;tr|G3XAM7|	17	3.9	100.07	2	0	1	0	1	0	18063	0	384.31	0	0	0
G8JLG1;A0A384MR33;Q14683;A0A6Q8PHC3;Q6MZR8;Q6P2R1;A8K7A6;V9GY57;Q5H934;Q68EN4;B7Z709	Structural maintenance of chromosomes protein;Structural maintenance of chromosomes protein 1A	SMC1A;SMC1L1;DKFZp686L19178	tr|G8JLG1|G8JLG1_HUMAN Structural maintenance of chromosomes protein OS=Homo sapiens OX=9606 GN=SMC1A PE=1 SV=2;tr|A0A384MR33|A0A384MR33_HUMAN Structural maintenance of chromosomes protein OS=Homo sapiens OX=9606 GN=SMC1L1 PE=2 SV=1;sp|Q14683|SMC1A_HUMAN S	11	7.4	140.86	7	0	7	0	7	0	265910	0	2679.1	0	0	0
P46459;A0A994J5X9;K7EQD6;A0A994J7T3;A0A994J5Y2;A0A994J855;A0A994J5C5;B4DH19;B7Z9U2;A0A384MTI6;B4DSK5;A0A994J5K9;B7Z5J7;I3L0N3;A0A994J5X2;I3L0L3;Q96D47;B4DGR3	Vesicle-fusing ATPase	NSF	sp|P46459|NSF_HUMAN Vesicle-fusing ATPase OS=Homo sapiens OX=9606 GN=NSF PE=1 SV=3;tr|A0A994J5X9|A0A994J5X9_HUMAN Vesicle-fusing ATPase OS=Homo sapiens OX=9606 GN=NSF PE=1 SV=1;tr|K7EQD6|K7EQD6_HUMAN Vesicle-fusing ATPase OS=Homo sapiens OX=9606 GN=NSF PE=	18	2.6	82.593	2	0	2	0	2	0	58663	0	1248.1	0	0	0
B7Z4W0;A0A384MTX4;P23193	Transcription elongation factor;Transcription elongation factor A protein 1	TCEA1	tr|B7Z4W0|B7Z4W0_HUMAN Transcription elongation factor OS=Homo sapiens OX=9606 PE=2 SV=1;tr|A0A384MTX4|A0A384MTX4_HUMAN Transcription elongation factor OS=Homo sapiens OX=9606 PE=2 SV=1;sp|P23193|TCEA1_HUMAN Transcription elongation factor A protein 1 OS=H	3	4.3	31.674	1	0	1	0	1	0	11354	0	756.95	0	0	0
Q15019;C9J938;C9JB25;C9IZU3;A0A384N6H6;C9JFT1;F8WB65;C9JZI2;C9IY94;C9JQJ4;A0A1B0GXJ2;C9J2Q4;B5MCX3;B5MD47;C9JSE7;H7C310;C9JT15	Septin-2;Septin	SEPTIN2	sp|Q15019|SEPT2_HUMAN Septin-2 OS=Homo sapiens OX=9606 GN=SEPTIN2 PE=1 SV=1;tr|C9J938|C9J938_HUMAN Septin 2 (Fragment) OS=Homo sapiens OX=9606 GN=SEPTIN2 PE=1 SV=1;tr|C9JB25|C9JB25_HUMAN Septin 2 (Fragment) OS=Homo sapiens OX=9606 GN=SEPTIN2 PE=1 SV=1;tr|C	17	15	41.487	3	0	3	0	3	0	60992	0	1890.7	0	0	0
J3KQY4;D6RHZ1;D6RIH3;D6RCE9;D6RD44;A2RQR6;A0A384NKK0;Q96EI5	Transcription elongation factor A protein-like 4	TCEAL4	tr|J3KQY4|J3KQY4_HUMAN Transcription elongation factor A like 4 (Fragment) OS=Homo sapiens OX=9606 GN=TCEAL4 PE=1 SV=1;tr|D6RHZ1|D6RHZ1_HUMAN Transcription elongation factor A like 4 (Fragment) OS=Homo sapiens OX=9606 GN=TCEAL4 PE=1 SV=1;tr|D6RIH3|D6RIH3_H	8	22	5.8183	1	0	1	0	1	0	5362.7	0	1787.6	0	0	0
Q0PHS6;A0A8Q3WL83;E7EUI8;A0A384NL00;A0A8G1M3Q3;A8K8D9;B4DYA7;A0A8Q3SIN6;Q2Q9B7;Q2Q9H2;Q2VF42;A0A8Q3WL95;A0A8Q3SJB9;A0A4P8W0G4;A0A8Q3WL80;E7EM57;A0A8Q3WLT0;A0A8Q3WL93;Q0PHS1;A0A8Q3SIS5;P11413	glucose-6-phosphate dehydrogenase (NADP(+));Glucose-6-phosphate 1-dehydrogenase	G6PD	tr|Q0PHS6|Q0PHS6_HUMAN glucose-6-phosphate dehydrogenase (NADP(+)) (Fragment) OS=Homo sapiens OX=9606 GN=G6PD PE=4 SV=1;tr|A0A8Q3WL83|A0A8Q3WL83_HUMAN glucose-6-phosphate dehydrogenase (NADP(+)) (Fragment) OS=Homo sapiens OX=9606 GN=G6PD PE=1 SV=1;tr|E7EUI	21	26.2	4.8725	1	0	1	0	1	0	17591	0	4397.8	0	0	0
A8K8G0;B7Z958;B2RDE8;A0A384NPW1;A0AA34QVG5;P51858	Hepatoma-derived growth factor	HDGF	tr|A8K8G0|A8K8G0_HUMAN cDNA FLJ75113 OS=Homo sapiens OX=9606 PE=2 SV=1;tr|B7Z958|B7Z958_HUMAN cDNA FLJ53700, highly similar to Hepatoma-derived growth factor OS=Homo sapiens OX=9606 PE=2 SV=1;tr|B2RDE8|B2RDE8_HUMAN cDNA, FLJ96580, highly similar to Homo sa	6	8.2	22.964	1	0	1	0	1	0	36208	0	2413.9	0	0	0
H0Y9G8;H0Y961;Q96KC0;D6RGI3;A0A384P5S0;D6RER5;Q9NVA2	Septin-11;Septin	SEPTIN11	tr|H0Y9G8|H0Y9G8_HUMAN Septin 11 (Fragment) OS=Homo sapiens OX=9606 GN=SEPTIN11 PE=1 SV=1;tr|H0Y961|H0Y961_HUMAN Septin 11 (Fragment) OS=Homo sapiens OX=9606 GN=SEPTIN11 PE=1 SV=1;tr|Q96KC0|Q96KC0_HUMAN Septin-11 OS=Homo sapiens OX=9606 PE=2 SV=1;tr|D6RGI3	7	23.2	9.819	1	0	1	0	1	0	13365	0	6682.3	0	0	0
B4E1E0;A0A3B3IRI2;P17812;A0A8Q3WL40;A0A3B3IRQ8;A0A3B3ITF6;A0A8Q3WKZ7;B4DMB5;A0A3B3ITB8;B7Z9C4;A0A3B3ISY3;Q9NRF8	CTP synthase;CTP synthase 1	CTPS1	tr|B4E1E0|B4E1E0_HUMAN CTP synthase OS=Homo sapiens OX=9606 GN=CTPS1 PE=1 SV=1;tr|A0A3B3IRI2|A0A3B3IRI2_HUMAN CTP synthase OS=Homo sapiens OX=9606 GN=CTPS1 PE=1 SV=1;sp|P17812|PYRG1_HUMAN CTP synthase 1 OS=Homo sapiens OX=9606 GN=CTPS1 PE=1 SV=2;tr|A0A8Q3W	12	16.8	49.694	5	0	5	0	5	0	436600	0	11978	0	0	0
Q9NVT8;Q9H9J7;A0A3B3IS01;A0A3B3IT01;A0A3B3ISK7;A8K4A8;Q6PI48;A0A3B3ITK9;A0A3B3ITS3;A0A3B3IS54	Aspartate--tRNA ligase, mitochondrial	DARS2	tr|Q9NVT8|Q9NVT8_HUMAN cDNA FLJ10514 fis, clone NT2RP2000710, weakly similar to ASPARTYL-TRNA SYNTHETASE OS=Homo sapiens OX=9606 PE=2 SV=1;tr|Q9H9J7|Q9H9J7_HUMAN cDNA FLJ12692 fis, clone NT2RM4002623, weakly similar to ASPARTYL-TRNA SYNTHETASE OS=Homo sapi	10	3.7	52.552	2	0	2	0	2	0	92999	0	4227.2	0	0	0
P14735;A0A3B3ISG5;A0A7I2YQV5;A0A7I2V2P6;A0A7I2V3E3;A0A7I2V610;A0A7I2V4Q3;A0A7I2V2S1;A0A7I2V3K9;A0A7I2V634;A0A7I2V612;Q59GA5;A0A7I2YQS6;B3KSB8;B7Z7W6;A0A7I2V4A4;A0A7I2V373	Insulin-degrading enzyme	IDE	sp|P14735|IDE_HUMAN Insulin-degrading enzyme OS=Homo sapiens OX=9606 GN=IDE PE=1 SV=4;tr|A0A3B3ISG5|A0A3B3ISG5_HUMAN Insulin degrading enzyme OS=Homo sapiens OX=9606 GN=IDE PE=1 SV=1;tr|A0A7I2YQV5|A0A7I2YQV5_HUMAN Insulin degrading enzyme OS=Homo sapiens O	17	2	117.97	2	0	2	0	2	0	56851	0	1137	0	0	0
H0YHI8;A0A3B3ISH4;B2RAH5;O14974	Protein phosphatase 1 regulatory subunit;Protein phosphatase 1 regulatory subunit 12A	PPP1R12A	tr|H0YHI8|H0YHI8_HUMAN Protein phosphatase 1 regulatory subunit 12A (Fragment) OS=Homo sapiens OX=9606 GN=PPP1R12A PE=1 SV=1;tr|A0A3B3ISH4|A0A3B3ISH4_HUMAN Protein phosphatase 1 regulatory subunit 12A (Fragment) OS=Homo sapiens OX=9606 GN=PPP1R12A PE=1 SV=	4	4.6	40.504	1	0	1	0	1	0	12476	0	693.1	0	0	0
B4DFP1;B7Z6C2;A0A3B3ITK7;P36871;B4DDQ8	Phosphoglucomutase-1;phosphoglucomutase (alpha-D-glucose-1,6-bisphosphate-dependent)	PGM1	tr|B4DFP1|B4DFP1_HUMAN Phosphoglucomutase-1 OS=Homo sapiens OX=9606 PE=2 SV=1;tr|B7Z6C2|B7Z6C2_HUMAN cDNA FLJ50663, highly similar to Phosphoglucomutase-1 OS=Homo sapiens OX=9606 PE=2 SV=1;tr|A0A3B3ITK7|A0A3B3ITK7_HUMAN Phosphoglucomutase-1 OS=Homo sapiens	5	9.7	58.738	3	0	3	0	3	0	102610	0	2721.1	0	0	0
E9PIQ6;A0A9L9PXL3;A0A9L9PY44;A0A9L9PX14;A0A3B3ITS5;H0YDR7;Q14181	DNA polymerase alpha subunit B	POLA2	tr|E9PIQ6|E9PIQ6_HUMAN DNA polymerase alpha 2, accessory subunit (Fragment) OS=Homo sapiens OX=9606 GN=POLA2 PE=1 SV=1;tr|A0A9L9PXL3|A0A9L9PXL3_HUMAN DNA polymerase alpha 2, accessory subunit OS=Homo sapiens OX=9606 GN=POLA2 PE=4 SV=1;tr|A0A9L9PY44|A0A9L9P	7	12.3	15.895	1	0	1	0	1	0	7663.2	0	1094.7	0	0	0
A0A494C064;A0A494C1A2;B4DST3;A0A7P0TAV2;A0A6Q8PGK3;A0A7P0TAJ0;A0A7P0T9G7;B7ZLW8;Q99707	Methionine synthase	MTR	tr|A0A494C064|A0A494C064_HUMAN 5-methyltetrahydrofolate-homocysteine methyltransferase OS=Homo sapiens OX=9606 GN=MTR PE=1 SV=1;tr|A0A494C1A2|A0A494C1A2_HUMAN 5-methyltetrahydrofolate-homocysteine methyltransferase OS=Homo sapiens OX=9606 GN=MTR PE=1 SV=1;	9	4.9	29.229	1	0	1	0	1	0	6738.5	0	481.32	0	0	0
Q1L838;A0A8V8TQW9;A0A494C0M1;A0A8V8TQJ0;P52701	DNA mismatch repair protein;DNA mismatch repair protein Msh6	GTBP;MSH6	tr|Q1L838|Q1L838_HUMAN GTBP-ALT OS=Homo sapiens OX=9606 GN=GTBP PE=3 SV=1;tr|A0A8V8TQW9|A0A8V8TQW9_HUMAN DNA mismatch repair protein OS=Homo sapiens OX=9606 GN=MSH6 PE=1 SV=2;tr|A0A494C0M1|A0A494C0M1_HUMAN DNA mismatch repair protein OS=Homo sapiens OX=960	5	2.5	121.09	2	0	2	0	2	0	24530	0	65.323	0	0	0
H0YFD2;F8WFC1;B7ZLF4;B4DUY9;A0A494C108;B4DUT2;Q8N9T8	Protein KRI1 homolog	KRI1	tr|H0YFD2|H0YFD2_HUMAN KRI1 homolog (Fragment) OS=Homo sapiens OX=9606 GN=KRI1 PE=1 SV=4;tr|F8WFC1|F8WFC1_HUMAN KRI1 homolog (Fragment) OS=Homo sapiens OX=9606 GN=KRI1 PE=1 SV=2;tr|B7ZLF4|B7ZLF4_HUMAN KRI1 protein (Fragment) OS=Homo sapiens OX=9606 GN=KRI1	7	7.5	21.872	1	0	1	0	1	0	31910	0	4558.6	0	0	0
A0A494C1M4;B4DTU7;Q3SY69	10-formyltetrahydrofolate dehydrogenase;Mitochondrial 10-formyltetrahydrofolate dehydrogenase	ALDH1L2	tr|A0A494C1M4|A0A494C1M4_HUMAN 10-formyltetrahydrofolate dehydrogenase OS=Homo sapiens OX=9606 GN=ALDH1L2 PE=1 SV=1;tr|B4DTU7|B4DTU7_HUMAN 10-formyltetrahydrofolate dehydrogenase OS=Homo sapiens OX=9606 PE=2 SV=1;sp|Q3SY69|AL1L2_HUMAN Mitochondrial 10-form	3	1.9	102.85	1	0	1	0	1	0	13192	0	231.45	0	0	0
A0A499FI31;Q15020;B4DYA2;A0A9E8DG70;A0A494C0L2;F8W667;B4DRG9;B4E3R6	Squamous cell carcinoma antigen recognized by T-cells 3	SART3	tr|A0A499FI31|A0A499FI31_HUMAN Spliceosome associated factor 3, U4/U6 recycling protein OS=Homo sapiens OX=9606 GN=SART3 PE=1 SV=1;sp|Q15020|SART3_HUMAN Squamous cell carcinoma antigen recognized by T-cells 3 OS=Homo sapiens OX=9606 GN=SART3 PE=1 SV=1;tr|B	8	6	111.96	3	0	3	0	3	0	81958	0	1040.6	0	0	0
A0A499FJL1;Q9UM02;B2RAH7;P48147	Prolyl endopeptidase	PREP	tr|A0A499FJL1|A0A499FJL1_HUMAN Prolyl endopeptidase OS=Homo sapiens OX=9606 GN=PREP PE=1 SV=1;tr|Q9UM02|Q9UM02_HUMAN Prolyl endopeptidase OS=Homo sapiens OX=9606 PE=2 SV=1;tr|B2RAH7|B2RAH7_HUMAN Prolyl endopeptidase OS=Homo sapiens OX=9606 PE=2 SV=1;sp|P48	4	2	72.926	1	0	1	0	1	0	6947.3	0	165.41	0	0	0
H0YBA4;Q59ER4;A0A590UK44;B4DN85;A0A590UJW8;A0A8V8TKK4;A0A590UJQ1;A8K9T5;Q96J02;Q9H0M0	HECT-type E3 ubiquitin transferase;E3 ubiquitin-protein ligase;E3 ubiquitin-protein ligase Itchy homolog;NEDD4-like E3 ubiquitin-protein ligase WWP1	WWP1;ITCH	tr|H0YBA4|H0YBA4_HUMAN HECT-type E3 ubiquitin transferase (Fragment) OS=Homo sapiens OX=9606 GN=WWP1 PE=1 SV=8;tr|Q59ER4|Q59ER4_HUMAN HECT-type E3 ubiquitin transferase (Fragment) OS=Homo sapiens OX=9606 PE=2 SV=1;tr|A0A590UK44|A0A590UK44_HUMAN E3 ubiquiti	10	5.2	27.088	1	0	1	0	1	0	10626	0	966.04	0	0	0
A0A5C2GM90			tr|A0A5C2GM90|A0A5C2GM90_HUMAN IG c915_light_IGLV1-36_IGLJ2 (Fragment) OS=Homo sapiens OX=9606 PE=2 SV=1	1	15.5	11.506	1	0	1	0	1	0	46940	0	7823.3	0	0	0
A0A5F9ZI22;A0A5F9ZH29;A0A5K1VW85;B4E092;O75419	Cell division control protein 45 homolog	CDC45	tr|A0A5F9ZI22|A0A5F9ZI22_HUMAN Cell division cycle 45 (Fragment) OS=Homo sapiens OX=9606 GN=CDC45 PE=1 SV=1;tr|A0A5F9ZH29|A0A5F9ZH29_HUMAN Cell division cycle 45 OS=Homo sapiens OX=9606 GN=CDC45 PE=1 SV=1;tr|A0A5K1VW85|A0A5K1VW85_HUMAN Cell division cycle	5	5.2	36.884	1	0	1	0	1	0	5592.4	0	328.97	0	0	0
J3KPM9;A0A669KBI6;A0A8V8TN81;A0A669KB68;A0A669KB56;A0A669KBA4;A0A669KB53;P42224	Signal transducer and activator of transcription;Signal transducer and activator of transcription 1-alpha/beta	STAT1	tr|J3KPM9|J3KPM9_HUMAN Signal transducer and activator of transcription OS=Homo sapiens OX=9606 GN=STAT1 PE=1 SV=1;tr|A0A669KBI6|A0A669KBI6_HUMAN Signal transducer and activator of transcription OS=Homo sapiens OX=9606 GN=STAT1 PE=1 SV=1;tr|A0A8V8TN81|A0A8	8	1.7	83.359	1	0	1	0	1	0	33089	0	894.31	0	0	0
B7Z7T5;H3BND8;B7Z855;B7ZAX6;A0A669KBL1;Q93009;Q6U8A4;F5H2X1;B7Z842	Ubiquitin carboxyl-terminal hydrolase;Ubiquitin carboxyl-terminal hydrolase 7	USP7	tr|B7Z7T5|B7Z7T5_HUMAN Ubiquitin carboxyl-terminal hydrolase OS=Homo sapiens OX=9606 PE=2 SV=1;tr|H3BND8|H3BND8_HUMAN Ubiquitin carboxyl-terminal hydrolase (Fragment) OS=Homo sapiens OX=9606 GN=USP7 PE=1 SV=1;tr|B7Z855|B7Z855_HUMAN Ubiquitin carboxyl-termi	9	8.9	92.804	4	0	4	0	4	0	119620	0	2658.2	0	0	0
K7EPP7;A0A6I8PUC2;A0A6I8PU89;A0A6I8PLE7;B4DKK3;K7ER44;A0A6I8PRZ0;B7Z9W6;A0A6I8PR89;A0A6I8PIK4;A0A6I8PS32;A0A6I8PUD4;Q59EH7;A0A6I8PU73;Q99615	DnaJ homolog subfamily C member 7	DNAJC7	tr|K7EPP7|K7EPP7_HUMAN DnaJ heat shock protein family (Hsp40) member C7 OS=Homo sapiens OX=9606 GN=DNAJC7 PE=1 SV=1;tr|A0A6I8PUC2|A0A6I8PUC2_HUMAN DnaJ heat shock protein family (Hsp40) member C7 OS=Homo sapiens OX=9606 GN=DNAJC7 PE=1 SV=1;tr|A0A6I8PU89|A0	15	7.1	28.704	1	0	1	0	1	0	21644	0	1202.5	0	0	0
A0A6I8PTT9;Q06210;A0A6I8PRT6;E5RJP4;B4DN38;A0A6I8PRN4;A0A0S2Z4W6;B3KMR8;B2RB90;A0A0S2Z4X9;O94808	glutamine--fructose-6-phosphate transaminase (isomerizing);Glutamine--fructose-6-phosphate aminotransferase [isomerizing] 1;Glutamine--fructose-6-phosphate aminotransferase [isomerizing] 2	GFPT1;GFPT2	tr|A0A6I8PTT9|A0A6I8PTT9_HUMAN glutamine--fructose-6-phosphate transaminase (isomerizing) OS=Homo sapiens OX=9606 GN=GFPT1 PE=1 SV=1;sp|Q06210|GFPT1_HUMAN Glutamine--fructose-6-phosphate aminotransferase [isomerizing] 1 OS=Homo sapiens OX=9606 GN=GFPT1 PE=	11	3.5	70.431	2	0	2	0	2	0	23056	0	606.72	0	0	0
A0A6Q8PF69;A0A6Q8PGR0;A0A6Q8PHF4;Q4LE38;Q8N516;A0A6Q8PFH9;A0A6Q8PG86;A0A6Q8PEX6;A0A6Q8PFB7;A0A6Q8PF66;A0A6Q8PGW3;B4E3I9;A0A6Q8PHI5;A0A6Q8PH48;Q68DI5;B3KXE7;F5H2T0;A0A6Q8PFN8;A0A6Q8PHA0;A0A6Q8PHC9;O95163	Elongator complex protein 1;IkappaB kinase complex-associated protein	ELP1;IKBKAP variant protein;IKBKAP;DKFZp781H1425	tr|A0A6Q8PF69|A0A6Q8PF69_HUMAN Elongator complex protein 1 OS=Homo sapiens OX=9606 GN=ELP1 PE=1 SV=1;tr|A0A6Q8PGR0|A0A6Q8PGR0_HUMAN Elongator complex protein 1 OS=Homo sapiens OX=9606 GN=ELP1 PE=1 SV=1;tr|A0A6Q8PHF4|A0A6Q8PHF4_HUMAN Elongator complex prote	21	1.4	90.907	1	0	1	0	1	0	22028	0	550.7	0	0	0
B4DEA2;B4E1C5;A0A6Q8PHE3;B4DDD8;B3KWE1;A0A6Q8PF07;A0A6Q8PFF2;A0A6Q8PHA5;A0A6Q8PF47;E7ETE2;P12081	Histidyl-tRNA synthetase;Histidine--tRNA ligase, cytoplasmic;histidine--tRNA ligase	HARS1;HARS	tr|B4DEA2|B4DEA2_HUMAN Histidyl-tRNA synthetase OS=Homo sapiens OX=9606 PE=2 SV=1;tr|B4E1C5|B4E1C5_HUMAN Histidine--tRNA ligase, cytoplasmic OS=Homo sapiens OX=9606 GN=HARS1 PE=1 SV=1;tr|A0A6Q8PHE3|A0A6Q8PHE3_HUMAN Histidine--tRNA ligase, cytoplasmic OS=Ho	11	6.9	35.62	1	0	1	0	1	0	15979	0	840.98	0	0	0
B0AZS5;A0A6Q8PGH7;A0A6Q8PFA6;A0A6Q8PG37;A0A6Q8PH57;B4DM85;O00139;D6R9M0;A0A6Q8PGG1	Kinesin-like protein;Kinesin-like protein KIF2A	KIF2A	tr|B0AZS5|B0AZS5_HUMAN Kinesin-like protein OS=Homo sapiens OX=9606 PE=2 SV=1;tr|A0A6Q8PGH7|A0A6Q8PGH7_HUMAN Kinesin-like protein (Fragment) OS=Homo sapiens OX=9606 GN=KIF2A PE=1 SV=1;tr|A0A6Q8PFA6|A0A6Q8PFA6_HUMAN Kinesin-like protein OS=Homo sapiens OX=9	9	2.9	75.028	2	0	2	0	2	0	46592	0	1456	0	0	0
F8W7R3;A0A6Q8PGF4;B7ZMF2;A0A6Q8PH09;Q9NVI1;B3KNW8;H3BP78;A0A8Q3SIZ6;A0A8Q3SIW9;H3BS60;H3BQE2;H3BT54;H3BMG4	Fanconi anemia group I protein	FANCI	tr|F8W7R3|F8W7R3_HUMAN FA complementation group I OS=Homo sapiens OX=9606 GN=FANCI PE=1 SV=1;tr|A0A6Q8PGF4|A0A6Q8PGF4_HUMAN FA complementation group I OS=Homo sapiens OX=9606 GN=FANCI PE=1 SV=1;tr|B7ZMF2|B7ZMF2_HUMAN Fanconi anemia, complementation group I	13	7.9	123.24	7	0	7	0	7	0	114680	0	1656.3	0	0	0
A0A7I2V258;H0Y938;H0YAC7;P35606;D6R997;B4E2C9;A0A7I2V3G0;A0A7I2YQF9	Coatomer subunit beta	COPB2	tr|A0A7I2V258|A0A7I2V258_HUMAN Coatomer subunit beta OS=Homo sapiens OX=9606 GN=COPB2 PE=1 SV=1;tr|H0Y938|H0Y938_HUMAN Coatomer subunit beta OS=Homo sapiens OX=9606 GN=COPB2 PE=1 SV=2;tr|H0YAC7|H0YAC7_HUMAN Coatomer subunit beta OS=Homo sapiens OX=9606	8	9.4	93.579	6	0	6	0	6	0	200840	0	4008.3	0	0	0
E5RHS5;A0A7I2V5P9;E5RGA2;B3KW56;A0A7I2V3I2;A0A7I2V5Z6;Q6IAX5;B2R806;A0A7I2V2W0;A0A7I2V2H9;A0A7I2V4B4;A0A7I2V3I0;A0A7I2V3S3;P60228	Eukaryotic translation initiation factor 3 subunit E	EIF3E	tr|E5RHS5|E5RHS5_HUMAN Eukaryotic translation initiation factor 3 subunit E OS=Homo sapiens OX=9606 GN=EIF3E PE=1 SV=2;tr|A0A7I2V5P9|A0A7I2V5P9_HUMAN Eukaryotic translation initiation factor 3 subunit E OS=Homo sapiens OX=9606 GN=EIF3E PE=1 SV=1;tr|E5RGA2|	14	2.8	37.114	1	0	1	0	1	0	21164	0	1058.2	0	0	0
F8VZ58;A8K6N6;F8VZJ2;F8VNW4;F8W0W4;A0A7I2V2K5;H0YHX9;A0A7I2V473;Q9BZK3;Q13765;E9PAV3	Putative nascent polypeptide-associated complex subunit alpha-like protein;Nascent polypeptide-associated complex subunit alpha;Nascent polypeptide-associated complex subunit alpha, muscle-specific form	NACA;NACA4P	tr|F8VZ58|F8VZ58_HUMAN Nascent polypeptide associated complex subunit alpha (Fragment) OS=Homo sapiens OX=9606 GN=NACA PE=1 SV=1;tr|A8K6N6|A8K6N6_HUMAN cDNA FLJ76356 OS=Homo sapiens OX=9606 PE=2 SV=1;tr|F8VZJ2|F8VZJ2_HUMAN Nascent polypeptide associated co	11	10.3	13.597	1	0	1	0	1	0	37554	0	12518	0	0	0
A0A7I2YQQ1;A0A7I2V320;Q53GW1;A0A7I2V3B4;A0A7I2V5I2;A0A7I2V3G4;A0A7I2V4U2;A0A7I2V4B8;B7Z738;A0A7I2V590;G3V5E2;G3V2M8;A0A7I2V362;A0A7I2V2U5;H0YIZ7;B7Z5N7;A0A7I2V448;A0A7I2V5H5;Q8WVM8	Sec1 family domain-containing protein 1	SCFD1	tr|A0A7I2YQQ1|A0A7I2YQQ1_HUMAN Sec1 family domain containing 1 OS=Homo sapiens OX=9606 GN=SCFD1 PE=1 SV=1;tr|A0A7I2V320|A0A7I2V320_HUMAN Sec1 family domain containing 1 OS=Homo sapiens OX=9606 GN=SCFD1 PE=1 SV=1;tr|Q53GW1|Q53GW1_HUMAN Vesicle transport-rel	19	5.8	33.229	1	0	1	0	1	0	22743	0	2067.6	0	0	0
A0A7I2V3H7;A0A7I2V361;A0A7I2V3H0;A0A7I2V516;I1E4Y6;Q6Y7W6	GRB10-interacting GYF protein 2	GIGYF2	tr|A0A7I2V3H7|A0A7I2V3H7_HUMAN GRB10 interacting GYF protein 2 OS=Homo sapiens OX=9606 GN=GIGYF2 PE=1 SV=1;tr|A0A7I2V361|A0A7I2V361_HUMAN GRB10 interacting GYF protein 2 OS=Homo sapiens OX=9606 GN=GIGYF2 PE=1 SV=1;tr|A0A7I2V3H0|A0A7I2V3H0_HUMAN GRB10 inter	6	1.1	122.2	1	0	1	0	1	0	7646.7	0	206.67	0	0	0
A0A7I2YQY4;A0A7I2V3A9;P52732;A0A7I2V3V3;B2RAM6	Kinesin-like protein;Kinesin-like protein KIF11	KIF11	tr|A0A7I2YQY4|A0A7I2YQY4_HUMAN Kinesin-like protein OS=Homo sapiens OX=9606 GN=KIF11 PE=1 SV=1;tr|A0A7I2V3A9|A0A7I2V3A9_HUMAN Kinesin-like protein OS=Homo sapiens OX=9606 GN=KIF11 PE=1 SV=1;sp|P52732|KIF11_HUMAN Kinesin-like protein KIF11 OS=Homo sapiens O	5	3.7	75.332	2	0	2	0	2	0	33848	0	805.9	0	0	0
A0A7I2V454;A0A7I2V5R1;Q8TD19	non-specific serine/threonine protein kinase;Serine/threonine-protein kinase Nek9	NEK9	tr|A0A7I2V454|A0A7I2V454_HUMAN non-specific serine/threonine protein kinase OS=Homo sapiens OX=9606 GN=NEK9 PE=1 SV=1;tr|A0A7I2V5R1|A0A7I2V5R1_HUMAN non-specific serine/threonine protein kinase OS=Homo sapiens OX=9606 GN=NEK9 PE=1 SV=1;sp|Q8TD19|NEK9_HUMAN	3	1.5	94.202	1	0	1	0	1	0	19558	0	454.83	0	0	0
Q04637;E7EX73;B2RU06;B2RU10;A0A7I2Y1C3;B4DGF1;E7EUU4;E9PGM1;B4DSI9;Q4LE58;C9JF13;C9J6B6;C9K073;A0A6Q8PFB2;C9J2Z7;Q96I65;H7C0V6	Eukaryotic translation initiation factor 4 gamma 1	EIF4G1;EIF4G1 variant protein	sp|Q04637|IF4G1_HUMAN Eukaryotic translation initiation factor 4 gamma 1 OS=Homo sapiens OX=9606 GN=EIF4G1 PE=1 SV=4;tr|E7EX73|E7EX73_HUMAN Eukaryotic translation initiation factor 4 gamma 1 OS=Homo sapiens OX=9606 GN=EIF4G1 PE=1 SV=1;tr|B2RU06|B2RU06_HUMA	17	3.3	175.49	4	0	4	0	4	0	268650	0	2875.6	0	0	0
A0A7P0T8G7;A0A7P0TB94;A0A7P0T9T8;Q8TDR3;Q8NEH0;Q8IYV2;Q9UHI6	RNA helicase;Probable ATP-dependent RNA helicase DDX20	DDX20	tr|A0A7P0T8G7|A0A7P0T8G7_HUMAN RNA helicase OS=Homo sapiens OX=9606 GN=DDX20 PE=1 SV=1;tr|A0A7P0TB94|A0A7P0TB94_HUMAN RNA helicase OS=Homo sapiens OX=9606 GN=DDX20 PE=1 SV=1;tr|A0A7P0T9T8|A0A7P0T9T8_HUMAN RNA helicase OS=Homo sapiens OX=9606 GN=DDX20 PE=1	7	4.3	37.644	1	0	1	0	1	0	36688	0	1930.9	0	0	0
G3V220;A0A7P0T8N8;O14776	Transcription elongation regulator 1	TCERG1	tr|G3V220|G3V220_HUMAN Transcription elongation regulator 1 OS=Homo sapiens OX=9606 GN=TCERG1 PE=1 SV=1;tr|A0A7P0T8N8|A0A7P0T8N8_HUMAN Transcription elongation regulator 1 OS=Homo sapiens OX=9606 GN=TCERG1 PE=1 SV=1;sp|O14776|TCRG1_HUMAN Transcription elon	3	1.2	116.17	1	0	1	0	1	0	43480	0	1175.1	0	0	0
Q01991;B4DS43;B4DLQ2;A0A7P0TA47;H0YDD4;E9PEJ4;A0A7P0TBK2;A0A7P0Z4G4;B4DJX1;A0A7P0TAG1;A0A7P0T997;A0A7P0TAX2;A0A7P0TBE2;Q86YI5;P10515	Acetyltransferase component of pyruvate dehydrogenase complex;Dihydrolipoamide acetyltransferase component of pyruvate dehydrogenase complex;Dihydrolipoyllysine-residue acetyltransferase component of pyruvate dehydrogenase complex, mitochondrial	DLAT	tr|Q01991|Q01991_HUMAN Dihydrolipoamide S-acetyltransferase (Fragment) OS=Homo sapiens OX=9606 PE=2 SV=1;tr|B4DS43|B4DS43_HUMAN Acetyltransferase component of pyruvate dehydrogenase complex OS=Homo sapiens OX=9606 PE=2 SV=1;tr|B4DLQ2|B4DLQ2_HUMAN Acetyltra	15	6.8	23.397	1	0	1	0	1	0	75603	0	6873	0	0	0
Q8IW76;A0A7P0TBA9;B7ZKK7;P19525;Q05CP4;Q6PK38;A0A7P0TAL9;A0A7P0Z4M0	Interferon-induced, double-stranded RNA-activated protein kinase	EIF2AK2	tr|Q8IW76|Q8IW76_HUMAN eIF2AK2 protein (Fragment) OS=Homo sapiens OX=9606 GN=EIF2AK2 PE=2 SV=1;tr|A0A7P0TBA9|A0A7P0TBA9_HUMAN Eukaryotic translation initiation factor 2 alpha kinase 2 OS=Homo sapiens OX=9606 GN=EIF2AK2 PE=1 SV=1;tr|B7ZKK7|B7ZKK7_HUMAN eIF2	8	4.9	57.619	2	0	2	0	2	0	41581	0	2079	0	0	0
E7EX90;A0A7P0Z4C3;A0A804CDA6;Q6MZZ3;Q14203;Q6AWB3;Q6AWB1;E7EWF7;O95654;Q59F36;H8Y0Y3	Dynactin subunit 1	DCTN1;DKFZp686I0746;DKFZp686E191	tr|E7EX90|E7EX90_HUMAN Dynactin subunit 1 OS=Homo sapiens OX=9606 GN=DCTN1 PE=1 SV=1;tr|A0A7P0Z4C3|A0A7P0Z4C3_HUMAN Dynactin subunit 1 OS=Homo sapiens OX=9606 GN=DCTN1 PE=1 SV=1;tr|A0A804CDA6|A0A804CDA6_HUMAN Dynactin subunit 1 OS=Homo sapiens OX=9606 GN=D	11	7.1	139.09	5	0	5	0	5	0	105000	0	1250	0	0	0
A0A804HK76;O75369;A0A804HL72;Q68CT4;E7EN95;H7C5L4	Filamin-B	FLNB;DKFZp686A1668	tr|A0A804HK76|A0A804HK76_HUMAN Filamin B OS=Homo sapiens OX=9606 GN=FLNB PE=1 SV=1;sp|O75369|FLNB_HUMAN Filamin-B OS=Homo sapiens OX=9606 GN=FLNB PE=1 SV=2;tr|A0A804HL72|A0A804HL72_HUMAN Filamin B OS=Homo sapiens OX=9606 GN=FLNB PE=1 SV=1;tr|Q68CT4|Q68CT4_	6	2.6	274.02	5	1	4	0	4	0	57048	0	355.1	0	0	0
B4DPW4;Q96D30;Q4TT76;H0Y9H2;E7EV99;E7ENY0;A0A804HL01;P35611	Alpha-adducin	ADD1;LA04NC01-25A3.2-001	tr|B4DPW4|B4DPW4_HUMAN cDNA FLJ57858, highly similar to Homo sapiens adducin 1 (alpha) (ADD1), transcript variant 4, mRNA OS=Homo sapiens OX=9606 PE=2 SV=1;tr|Q96D30|Q96D30_HUMAN ADD1 protein OS=Homo sapiens OX=9606 GN=ADD1 PE=2 SV=1;tr|Q4TT76|Q4TT76_HUMAN	8	6.9	28.655	1	0	1	0	1	0	33445	0	3344.5	0	0	0
A0A894J8Q9;Q8TCG1	Protein CIP2A	CIP2A	tr|A0A894J8Q9|A0A894J8Q9_HUMAN NOCIVA OS=Homo sapiens OX=9606 GN=CIP2A PE=2 SV=1;sp|Q8TCG1|CIP2A_HUMAN Protein CIP2A OS=Homo sapiens OX=9606 GN=CIP2A PE=1 SV=2	2	3	62.023	1	0	1	0	1	0	16193	0	522.37	0	0	0
O75534;A0A8I5KW72;Q9GZV0;A0A8I5QKX0;A0A8I5KV85;A0A8I5KPJ6;A0A8I5KXH5;Q96L66;A0A8I5KPC0;A0A8I5QJA6;A0A8I5KTQ3;E9PLT0;E9PNG3;A0A8I5KYL8;A0A8I5KXL1;A0A8I5KWW0;Q9UG93;A0A8I5KPQ8;A0A8I5KS07;A0A8I5KW29;Q9UG12;A0A8I5KYL4;Q8WU01;A0A8I5KNL1;E9PLD4	Cold shock domain-containing protein E1	CSDE1;UNR;DKFZp586J0620	sp|O75534|CSDE1_HUMAN Cold shock domain-containing protein E1 OS=Homo sapiens OX=9606 GN=CSDE1 PE=1 SV=2;tr|A0A8I5KW72|A0A8I5KW72_HUMAN Cold shock domain containing E1 OS=Homo sapiens OX=9606 GN=CSDE1 PE=1 SV=1;tr|Q9GZV0|Q9GZV0_HUMAN cDNA FLJ12454 fis, clo	25	9	88.884	5	0	5	0	5	0	234760	0	2521	0	0	0
A0A8I5KRC9;A0A8I5KTR5;A0A8I5KPV0;A0A8I5KRF4;A0A8I5KQU6;A8K2R3;A0A8I5KRX9;A0A8I5KT29;A0A8I5KRB8;A0A8I5QKM3;A0A8I5KSH0;A0A8I5KVZ4;A0A8I5KV76;R4GMQ1;A0A8I5KXU4;O60341	Lysine-specific histone demethylase;Lysine-specific histone demethylase 1A	KDM1A	tr|A0A8I5KRC9|A0A8I5KRC9_HUMAN Lysine demethylase 1A OS=Homo sapiens OX=9606 GN=KDM1A PE=1 SV=1;tr|A0A8I5KTR5|A0A8I5KTR5_HUMAN Lysine demethylase 1A OS=Homo sapiens OX=9606 GN=KDM1A PE=1 SV=1;tr|A0A8I5KPV0|A0A8I5KPV0_HUMAN Lysine demethylase 1A OS=Homo sap	16	1.9	62.008	1	0	1	0	1	0	28050	0	1275	0	0	0
D6RFF0;A0A8I5KYN2;A0A8I5KQG7;A0A8I5KSZ3;A0A8I5KUI4;A0A8Q3WK75;A0A8Q3SHH4;A0A8Q3SHF1;H0YA82;A0A8Q3SHG9;A0A8Q3SHN7;Q4G0J3	La-related protein 7	LARP7	tr|D6RFF0|D6RFF0_HUMAN La-related protein 7 (Fragment) OS=Homo sapiens OX=9606 GN=LARP7 PE=1 SV=1;tr|A0A8I5KYN2|A0A8I5KYN2_HUMAN La-related protein 7 OS=Homo sapiens OX=9606 GN=LARP7 PE=1 SV=1;tr|A0A8I5KQG7|A0A8I5KQG7_HUMAN La-related protein 7 OS=Homo sap	12	4.3	34.448	1	0	1	0	1	0	11405	0	760.34	0	0	0
A0A8I5KVQ2;A0A8I5KQT3;A0A8I5KR70;Q7Z4Q2	HEAT repeat-containing protein 3	HEATR3	tr|A0A8I5KVQ2|A0A8I5KVQ2_HUMAN HEAT repeat containing 3 (Fragment) OS=Homo sapiens OX=9606 GN=HEATR3 PE=1 SV=1;tr|A0A8I5KQT3|A0A8I5KQT3_HUMAN HEAT repeat containing 3 OS=Homo sapiens OX=9606 GN=HEATR3 PE=1 SV=1;tr|A0A8I5KR70|A0A8I5KR70_HUMAN HEAT repeat co	4	10.5	13.284	1	0	1	0	1	0	24613	0	3516.1	0	0	0
A0A8I5KSP1;A0A8I5KWU3;Q6PKG0;A0A994J4X5;A0A3B3ISF0;Q659C4	La-related protein 1;La-related protein 1B	LARP1;LARP1B	tr|A0A8I5KSP1|A0A8I5KSP1_HUMAN La ribonucleoprotein 1, translational regulator OS=Homo sapiens OX=9606 GN=LARP1 PE=1 SV=1;tr|A0A8I5KWU3|A0A8I5KWU3_HUMAN La ribonucleoprotein 1, translational regulator OS=Homo sapiens OX=9606 GN=LARP1 PE=1 SV=1;sp|Q6PKG0|LA	6	2.4	99.122	2	0	2	0	2	0	50846	0	1037.7	0	0	0
B4DQ46;B2R8Y6;A0A8I5KVF8;Q6MZM4;Q6MZM3;Q6AI02;Q8N3U4	Cohesin subunit SA;Cohesin subunit SA-2	STAG2;DKFZp686P16143;DKFZp686C21148;DKFZp686P168	tr|B4DQ46|B4DQ46_HUMAN cDNA FLJ58155, highly similar to Cohesin subunit SA-2 OS=Homo sapiens OX=9606 PE=2 SV=1;tr|B2R8Y6|B2R8Y6_HUMAN Cohesin subunit SA OS=Homo sapiens OX=9606 PE=2 SV=1;tr|A0A8I5KVF8|A0A8I5KVF8_HUMAN Cohesin subunit SA OS=Homo sapiens OX=	7	1.7	90.345	1	0	1	0	1	0	21137	0	571.26	0	0	0
A0A8I5KVM7	Hexosyltransferase	B3GALT9	tr|A0A8I5KVM7|A0A8I5KVM7_HUMAN Hexosyltransferase OS=Homo sapiens OX=9606 GN=B3GALT9 PE=1 SV=1	1	5.3	28.286	1	0	1	0	1	0	61270	0	3829.4	0	0	0
A0A8I5QJR7;A0A8I5KVV1;Q8TA92;Q9Y4W6;A0A8I5KYF5;K7EP56	AFG3-like protein 2	AFG3L2	tr|A0A8I5QJR7|A0A8I5QJR7_HUMAN AFG3 like matrix AAA peptidase subunit 2 OS=Homo sapiens OX=9606 GN=AFG3L2 PE=1 SV=1;tr|A0A8I5KVV1|A0A8I5KVV1_HUMAN AFG3 like matrix AAA peptidase subunit 2 OS=Homo sapiens OX=9606 GN=AFG3L2 PE=1 SV=1;tr|Q8TA92|Q8TA92_HUMAN S	6	4.5	84.069	3	0	3	0	3	0	93052	0	2164	0	0	0
A0A8I5KZ38;P35580;O14729;O14794;Q9UMG3;Q15753;Q68D89;Q66K75;B4E177;A1L2Z2;Q7Z7R0	Myosin-10	MYH10	tr|A0A8I5KZ38|A0A8I5KZ38_HUMAN Myosin heavy chain 10 OS=Homo sapiens OX=9606 GN=MYH10 PE=1 SV=1;sp|P35580|MYH10_HUMAN Myosin-10 OS=Homo sapiens OX=9606 GN=MYH10 PE=1 SV=3	11	13	230.16	19	0	13	0	13	0	396110	0	2210.9	0	0	0
U3KQ48;A0A8Q3WKH7;A0A8Q3WK70;B3KPV5;O00566	U3 small nucleolar ribonucleoprotein protein MPP10	MPHOSPH10	tr|U3KQ48|U3KQ48_HUMAN M-phase phosphoprotein 10 OS=Homo sapiens OX=9606 GN=MPHOSPH10 PE=1 SV=1;tr|A0A8Q3WKH7|A0A8Q3WKH7_HUMAN M-phase phosphoprotein 10 OS=Homo sapiens OX=9606 GN=MPHOSPH10 PE=1 SV=1;tr|A0A8Q3WK70|A0A8Q3WK70_HUMAN U3 small nucleolar ribonu	5	3.9	53.553	1	0	1	0	1	0	19358	0	1138.7	0	0	0
Q9NSY5;A0A8Z5F6C8;B4DRV5;A0A8Q3WLP2;A0A8Q3WKK2;Q53FD7;Q53H29;A0A8Q3WKJ4;Q7Z3B4	Nucleoporin p54	DKFZp434L1613;NUP54	tr|Q9NSY5|Q9NSY5_HUMAN Uncharacterized protein DKFZp434L1613 OS=Homo sapiens OX=9606 GN=DKFZp434L1613 PE=2 SV=1;tr|A0A8Z5F6C8|A0A8Z5F6C8_HUMAN Nucleoporin 54 OS=Homo sapiens OX=9606 GN=NUP54 PE=1 SV=1;tr|B4DRV5|B4DRV5_HUMAN cDNA FLJ60840, highly similar to	9	11.8	16.498	1	0	1	0	1	0	34383	0	3820.3	0	0	0
B3KXZ2;B3KWR2;A0A8V8TLL2;B4DII5;A0A8V8TL88;Q5BKZ2;B4DWX3;A0A8V8TMV2;O60684;P52294;O15131	Importin subunit alpha;Importin subunit alpha-7;Importin subunit alpha-5;Importin subunit alpha-5, N-terminally processed;Importin subunit alpha-6	KPNA5;KPNA1;KPNA6	tr|B3KXZ2|B3KXZ2_HUMAN cDNA FLJ46417 fis, clone THYMU3012402, highly similar to Importin alpha-1 subunit OS=Homo sapiens OX=9606 PE=2 SV=1;tr|B3KWR2|B3KWR2_HUMAN cDNA FLJ43638 fis, clone SPLEN2039845, highly similar to IMPORTIN ALPHA-1 SUBUNIT OS=Homo sapi	11	4.2	37.457	1	0	1	0	1	0	12528	0	835.17	0	0	0
P49792;A0A8V8TMX6;A0A8V8TLN4;J3KQ37;A0A8Q3SIN4;V9HWE4;J3KNE0;A0A8Q3SII4;Q5JC46;A0A8Q3SII5;H7BZ48;A0A8V8TLA0;A0A8V8TMN6;Q5JC45;Q7Z3J3;A6NKT7;Q99666;O14715;A0A8V8TL79	E3 SUMO-protein ligase RanBP2;peptidylprolyl isomerase;RanBP2-like and GRIP domain-containing protein 4;RanBP2-like and GRIP domain-containing protein 3;RANBP2-like and GRIP domain-containing protein 5/6;RANBP2-like and GRIP domain-containing protein 8	RANBP2;RGPD8;RGPD6;HEL161;RGPD3;RGPD4;RGPD5	sp|P49792|RBP2_HUMAN E3 SUMO-protein ligase RanBP2 OS=Homo sapiens OX=9606 GN=RANBP2 PE=1 SV=2;tr|A0A8V8TMX6|A0A8V8TMX6_HUMAN peptidylprolyl isomerase (Fragment) OS=Homo sapiens OX=9606 GN=RANBP2 PE=1 SV=1;tr|A0A8V8TLN4|A0A8V8TLN4_HUMAN RAN binding protein	19	0.9	358.2	2	0	2	0	2	0	31755	0	168.91	0	0	0
A0A8V8TMY4;P17858;Q01813	ATP-dependent 6-phosphofructokinase;ATP-dependent 6-phosphofructokinase, liver type;ATP-dependent 6-phosphofructokinase, platelet type	PFKP;PFKL	tr|A0A8V8TMY4|A0A8V8TMY4_HUMAN ATP-dependent 6-phosphofructokinase OS=Homo sapiens OX=9606 GN=PFKP PE=1 SV=1;sp|P17858|PFKAL_HUMAN ATP-dependent 6-phosphofructokinase, liver type OS=Homo sapiens OX=9606 GN=PFKL PE=1 SV=6;sp|Q01813|PFKAP_HUMAN ATP-dependent	3	2.3	90.879	1	0	1	0	1	0	34502	0	1045.5	0	0	0
I3L245;A0A8V8TQC2;B4DP20;A0A8V8TQA5		NUP88	tr|I3L245|I3L245_HUMAN Nucleoporin 88 (Fragment) OS=Homo sapiens OX=9606 GN=NUP88 PE=1 SV=1;tr|A0A8V8TQC2|A0A8V8TQC2_HUMAN Nucleoporin 88 OS=Homo sapiens OX=9606 GN=NUP88 PE=1 SV=1;tr|B4DP20|B4DP20_HUMAN cDNA FLJ58372, highly similar to Nuclear pore comple	4	4.6	16.921	1	0	1	0	1	0	16901	0	1877.9	0	0	0
P52948;H0YEN4;A0A8V8TQF7;A0A8V8TR21;A0A8V8TQG1;H0YCR0;A0A8V8TPX4;A0A8V8TRC7;A0A8V8TPW9;H7C3P6;A0A8V8TRD0;A8KA17;A0A8V8TQG5;H0YDA1;A0A3B3ITD8;A0A8V8TR23;A0A142I7X2;B4DWF8;A0A1D8GZ64;A0A1D8GZ56;H0YCT1	Nuclear pore complex protein Nup98-Nup96;Nuclear pore complex protein Nup98;Nuclear pore complex protein Nup96;Nuclear pore complex protein Nup98-Nup96	NUP98	sp|P52948|NUP98_HUMAN Nuclear pore complex protein Nup98-Nup96 OS=Homo sapiens OX=9606 GN=NUP98 PE=1 SV=4;tr|H0YEN4|H0YEN4_HUMAN Nuclear pore complex protein Nup98-Nup96 OS=Homo sapiens OX=9606 GN=NUP98 PE=1 SV=2;tr|A0A8V8TQF7|A0A8V8TQF7_HUMAN Nuclear pore	21	3.2	197.58	3	0	3	0	3	0	45324	0	402.55	0	0	0
O00429;B4DYR6;F8VUJ9;F8VZ52;A0A994J3M8;A0A994J402;F8VR28;A0A8V8TQT5;A0A994J6L8;Q32Q67;A0A994J696;A0A994J3G5;H0YI79;H0YHY4;A0A994J409;A0A994J3F1;B4DDQ3;F8W1W3;B4DPZ9;A0A994J6L3;A0A8V8TQV1;F8VYL3;A0A8V8TRA9;A0A994J691;A0A994J3G1	Dynamin-1-like protein	DNM1L	sp|O00429|DNM1L_HUMAN Dynamin-1-like protein OS=Homo sapiens OX=9606 GN=DNM1L PE=1 SV=2;tr|B4DYR6|B4DYR6_HUMAN Dynamin-1-like protein OS=Homo sapiens OX=9606 PE=2 SV=1;tr|F8VUJ9|F8VUJ9_HUMAN Dynamin-1-like protein OS=Homo sapiens OX=9606 GN=DNM1L PE=1 SV=2	25	3.1	81.876	2	0	2	0	2	0	47335	0	946.69	0	0	0
Q5H924;A0A994J483;Q7Z6Z7	HECT-type E3 ubiquitin transferase;E3 ubiquitin-protein ligase HUWE1	HUWE1	tr|Q5H924|Q5H924_HUMAN HECT-type E3 ubiquitin transferase (Fragment) OS=Homo sapiens OX=9606 GN=HUWE1 PE=1 SV=1;tr|A0A994J483|A0A994J483_HUMAN HECT-type E3 ubiquitin transferase OS=Homo sapiens OX=9606 GN=HUWE1 PE=1 SV=1;sp|Q7Z6Z7|HUWE1_HUMAN E3 ubiquitin-	3	1.3	374.19	2	0	2	0	2	0	41697	0	213.44	0	0	0
I3L3Z8;A0A994J6E8;A0A994J491;Q6P2Q9;B4DK16;A0A994J6S8;Q53GM6;I3L0J9;Q6JH02;Q6JH03	Pre-mRNA-processing-splicing factor 8	PRPF8	tr|I3L3Z8|I3L3Z8_HUMAN Pre-mRNA processing factor 8 OS=Homo sapiens OX=9606 GN=PRPF8 PE=1 SV=2;tr|A0A994J6E8|A0A994J6E8_HUMAN Pre-mRNA processing factor 8 OS=Homo sapiens OX=9606 GN=PRPF8 PE=1 SV=1;tr|A0A994J491|A0A994J491_HUMAN Pre-mRNA processing factor	10	5.6	266.36	10	0	10	0	10	0	336160	0	2458.9	0	0	0
B3KMK7;A0A994J4I5;A0A994J6K9;Q9Y2A7	Nck-associated protein 1	NCKAP1	tr|B3KMK7|B3KMK7_HUMAN Nck-associated protein 1 OS=Homo sapiens OX=9606 PE=2 SV=1;tr|A0A994J4I5|A0A994J4I5_HUMAN Nck-associated protein 1 OS=Homo sapiens OX=9606 GN=NCKAP1 PE=1 SV=1;tr|A0A994J6K9|A0A994J6K9_HUMAN Nck-associated protein 1 OS=Homo sapiens OX	4	2.7	59.658	1	0	1	0	1	0	20347	0	753.6	0	0	0
Q86X58;Q59EZ5;Q6P468;A0A994J583;A0A994J766;A0A994J4T3;A0A994J6S4;A0A994J4R6;Q93008	ubiquitinyl hydrolase 1;Probable ubiquitin carboxyl-terminal hydrolase FAF-X	USP9X	tr|Q86X58|Q86X58_HUMAN USP9X protein (Fragment) OS=Homo sapiens OX=9606 GN=USP9X PE=2 SV=1;tr|Q59EZ5|Q59EZ5_HUMAN USP9X protein variant (Fragment) OS=Homo sapiens OX=9606 PE=2 SV=1;tr|Q6P468|Q6P468_HUMAN USP9X protein (Fragment) OS=Homo sapiens OX=9606 GN=	9	3.6	53.945	1	0	1	0	1	0	16836	0	990.34	0	0	0
A0A994J749;A0A384N6C2;A0A7I2V2T3;P12268;H0Y4R1;E7ETK5;A0A7I2YQK5;A1L3Z9;A0A994J420;Q2TAL8;A0A994J457;Q9NXG9;Q9H9Z1;A0A994J751;A0A994J6Q4;A0A994J492;B7Z1G4;Q6RUP8	Inosine-5-monophosphate dehydrogenase;Inosine-5-monophosphate dehydrogenase 2	IMPDH;IMPDH2	tr|A0A994J749|A0A994J749_HUMAN Inosine-5-monophosphate dehydrogenase OS=Homo sapiens OX=9606 GN=IMPDH PE=3 SV=1;tr|A0A384N6C2|A0A384N6C2_HUMAN Inosine-5-monophosphate dehydrogenase OS=Homo sapiens OX=9606 GN=IMPDH PE=2 SV=1;tr|A0A7I2V2T3|A0A7I2V2T3_HUMAN	18	5.7	131.68	5	0	5	0	5	0	198170	0	2972.9	0	0	0
A0A994J758;A0A994J761;A0A994J753;B4DG62;A8K7J7;Q59FD4;B3KXY9;P19367;A0A994J4Q4;B3KRA9;A0A994J428;A0A994J432;A0A994J4Q0;A0A994J6R1;A0A994J6R6	Hexokinase-1;Phosphotransferase	HK1	tr|A0A994J758|A0A994J758_HUMAN Hexokinase-1 OS=Homo sapiens OX=9606 GN=HK1 PE=1 SV=1;tr|A0A994J761|A0A994J761_HUMAN Hexokinase-1 OS=Homo sapiens OX=9606 GN=HK1 PE=1 SV=1;tr|A0A994J753|A0A994J753_HUMAN Hexokinase-1 OS=Homo sapiens OX=9606 GN=HK1 PE=1 SV=1;t	15	5	96.356	3	0	3	0	3	0	63988	0	801.88	0	0	0
A0A994J7P9;P51116	RNA-binding protein FXR2	FXR2	tr|A0A994J7P9|A0A994J7P9_HUMAN FMR1 autosomal homolog 2 OS=Homo sapiens OX=9606 GN=FXR2 PE=1 SV=1;sp|P51116|FXR2_HUMAN RNA-binding protein FXR2 OS=Homo sapiens OX=9606 GN=FXR2 PE=1 SV=2	2	5.5	80.84	2	0	2	0	2	0	31557	0	830.44	0	0	0
B4DX47;A0AAG2UWL8;A0AAG2TNX0;A6NKC0;A6NDY2	Putative protein FAM90A7;Putative protein FAM90A10	FAM90A7;FAM90A10	tr|B4DX47|B4DX47_HUMAN cDNA FLJ59061 OS=Homo sapiens OX=9606 PE=2 SV=1;tr|A0AAG2UWL8|A0AAG2UWL8_HUMAN Family with sequence similarity 90 member A10 OS=Homo sapiens OX=9606 GN=FAM90A10 PE=3 SV=1;tr|A0AAG2TNX0|A0AAG2TNX0_HUMAN Family with sequence similarity	5	4	43.007	1	0	1	0	1	0	1039200	0	45183	0	0	0
B4DUL5;A0AAQ5BHN1;P31930	Cytochrome b-c1 complex subunit 1, mitochondrial	UQCRC1	tr|B4DUL5|B4DUL5_HUMAN cDNA FLJ51625, highly similar to Ubiquinol-cytochrome-c reductase complex coreprotein I, mitochondrial OS=Homo sapiens OX=9606 PE=2 SV=1;tr|A0AAQ5BHN1|A0AAQ5BHN1_HUMAN Ubiquinol-cytochrome c reductase core protein 1 OS=Homo sapiens O	3	3.3	40.372	1	0	1	0	1	0	25798	0	1433.2	0	0	0
A0JLS5;J3KNP2;Q12788	Transducin beta-like protein 3	TBL3	tr|A0JLS5|A0JLS5_HUMAN TBL3 protein (Fragment) OS=Homo sapiens OX=9606 GN=TBL3 PE=2 SV=1;tr|J3KNP2|J3KNP2_HUMAN Transducin beta like 3 (Fragment) OS=Homo sapiens OX=9606 GN=TBL3 PE=1 SV=1;sp|Q12788|TBL3_HUMAN Transducin beta-like protein 3 OS=Homo sapiens	3	2.3	63.091	1	0	1	0	1	0	20091	0	627.84	0	0	0
A1L0W4;K7EL68;Q6FG59;Q16543	Hsp90 co-chaperone Cdc37;Hsp90 co-chaperone Cdc37, N-terminally processed	MBD5;CDC37	tr|A1L0W4|A1L0W4_HUMAN CDC37 protein (Fragment) OS=Homo sapiens OX=9606 GN=MBD5 PE=2 SV=1;tr|K7EL68|K7EL68_HUMAN Cell division cycle 37, HSP90 cochaperone (Fragment) OS=Homo sapiens OX=9606 GN=CDC37 PE=1 SV=1;tr|Q6FG59|Q6FG59_HUMAN Hsp90 co-chaperone Cdc37	4	15.5	12.191	1	0	1	0	1	0	162760	0	27126	0	0	0
A4UCU1;B4DQR2;G5E9W3;Q53F02;Q9UKF6	Cleavage and polyadenylation specificity factor subunit 3	CPSF3	tr|A4UCU1|A4UCU1_HUMAN Cleavage and polyadenylation specific factor 3 (Fragment) OS=Homo sapiens OX=9606 PE=2 SV=1;tr|B4DQR2|B4DQR2_HUMAN cDNA FLJ57562, highly similar to Cleavage and polyadenylation specificityfactor 73 kDa subunit OS=Homo sapiens OX=9606	5	10.1	16.837	1	0	1	0	1	0	14738	0	1842.2	0	0	0
A6NJA2;B2RD79;P54578;B3KTG4	Ubiquitin carboxyl-terminal hydrolase;Ubiquitin carboxyl-terminal hydrolase 14	USP14	tr|A6NJA2|A6NJA2_HUMAN Ubiquitin carboxyl-terminal hydrolase OS=Homo sapiens OX=9606 GN=USP14 PE=1 SV=2;tr|B2RD79|B2RD79_HUMAN Ubiquitin carboxyl-terminal hydrolase OS=Homo sapiens OX=9606 PE=2 SV=1;sp|P54578|UBP14_HUMAN Ubiquitin carboxyl-terminal hydrola	4	5.6	51.086	2	0	2	0	2	0	54210	0	2258.7	0	0	0
P68032;P68133;A8K3K1;A6NL76;B7Z6P1;A0AAQ5BGI5;P62736;P63267;A0AAQ5BGG2;A0AAQ5BGK5;A0AAQ5BGK4;A0AAQ5BGG5;D2JYH4;A0AAQ5BGI6;A0A804HKV3;Q7Z7J6;B3KW67;B3KUD3;A0AAQ5BGH2;B4DUI8;Q13707;B7Z6I1;F6QUT6;F6UVQ4;C9JFL5;B8ZZJ2;F8WB63;A0AAQ5BGG7;Q562R1;B3KPP5;K4EQ44;K4ENJ5;K4EP00;Q562T8;Q562Q4;Q562T0;Q562T3;Q562X2;Q562R0;Q562X7;Q562X1;Q562X6;Q562Y4;Q562X4;Q562U1;Q562P8;Q562L3;Q562X0;Q562Q2;Q562U0;Q562T4;Q562R6…	Actin, alpha cardiac muscle 1;Actin, alpha cardiac muscle 1, intermediate form;Actin, alpha skeletal muscle;Actin, alpha skeletal muscle, intermediate form;Actin, alpha cardiac muscle 1;Actin, alpha skeletal muscle;Actin, aortic smooth muscle;Actin, aortic smooth muscle, intermediate form;Actin, gamma-enteric smooth muscle;Actin, gamma-enteric smooth muscle, intermediate form;Actin, aortic smooth…	ACTC1;ACTA1;ACTA2;ACTG2	sp|P68032|ACTC_HUMAN Actin, alpha cardiac muscle 1 OS=Homo sapiens OX=9606 GN=ACTC1 PE=1 SV=1;sp|P68133|ACTS_HUMAN Actin, alpha skeletal muscle OS=Homo sapiens OX=9606 GN=ACTA1 PE=1 SV=1;tr|A8K3K1|A8K3K1_HUMAN Actin, alpha cardiac muscle 1 OS=Homo sapiens	62	25.2	42.019	9	5	1	0	1	0	59846	0	2992.3	0	0	0
A6NMQ1;P09884	DNA polymerase;DNA polymerase alpha catalytic subunit	POLA1	tr|A6NMQ1|A6NMQ1_HUMAN DNA polymerase OS=Homo sapiens OX=9606 GN=POLA1 PE=1 SV=1;sp|P09884|DPOLA_HUMAN DNA polymerase alpha catalytic subunit OS=Homo sapiens OX=9606 GN=POLA1 PE=1 SV=2	2	1.1	166.46	1	0	1	0	1	0	15619	0	216.93	0	0	0
H7C495;B3KVT9;A6NNK5;Q12888	TP53-binding protein 1	TP53BP1	tr|H7C495|H7C495_HUMAN Tumor protein p53 binding protein 1 (Fragment) OS=Homo sapiens OX=9606 GN=TP53BP1 PE=1 SV=1;tr|B3KVT9|B3KVT9_HUMAN cDNA FLJ41424 fis, clone BRHIP2003748, highly similar to Tumor suppressor p53-binding protein 1 OS=Homo sapiens OX=960	4	12.1	16.366	1	0	1	0	1	0	4849700	0	969930	0	0	0
A8K067;B4DI19;A8MVQ3;B4DKY1;B4DPV7;P49589;Q59HE5;Q53HG6	Cysteine--tRNA ligase, cytoplasmic;cysteine--tRNA ligase	CARS;CARS1	tr|A8K067|A8K067_HUMAN Cysteine--tRNA ligase, cytoplasmic (Fragment) OS=Homo sapiens OX=9606 PE=2 SV=1;tr|B4DI19|B4DI19_HUMAN Cysteine--tRNA ligase, cytoplasmic OS=Homo sapiens OX=9606 PE=2 SV=1;tr|A8MVQ3|A8MVQ3_HUMAN Cysteine--tRNA ligase, cytoplasmic OS=	8	4.5	73.423	2	0	2	0	2	0	60876	0	972.65	0	0	0
B3KUZ8;A8K482;P00505;B4DY39	Aspartate aminotransferase;Aspartate aminotransferase, mitochondrial	GOT2	tr|B3KUZ8|B3KUZ8_HUMAN Aspartate aminotransferase OS=Homo sapiens OX=9606 PE=2 SV=1;tr|A8K482|A8K482_HUMAN Aspartate aminotransferase OS=Homo sapiens OX=9606 PE=2 SV=1;sp|P00505|AATM_HUMAN Aspartate aminotransferase, mitochondrial OS=Homo sapiens OX=9606 G	4	6.5	41.326	2	0	2	0	2	0	45742	0	1988.8	0	0	0
H7C415;B4DRG7;E9PHA2;A8K4T8;Q15003	Condensin complex subunit 2	NCAPH	tr|H7C415|H7C415_HUMAN Condensin complex subunit 2 (Fragment) OS=Homo sapiens OX=9606 GN=NCAPH PE=1 SV=1;tr|B4DRG7|B4DRG7_HUMAN Condensin complex subunit 2 OS=Homo sapiens OX=9606 PE=2 SV=1;tr|E9PHA2|E9PHA2_HUMAN Condensin complex subunit 2 OS=Homo sapiens	5	7.1	20.04	1	0	1	0	1	0	28964	0	4137.8	0	0	0
B4DVK5;B4DQ39;B3KVF0;B1AHB1;Q53FG5;B1AHB0;A8K521;P33992;Q59F49;B1AHB2;B1AHA9	DNA replication licensing factor MCM5	MCM5	tr|B4DVK5|B4DVK5_HUMAN DNA replication licensing factor MCM5 OS=Homo sapiens OX=9606 PE=2 SV=1;tr|B4DQ39|B4DQ39_HUMAN DNA replication licensing factor MCM5 OS=Homo sapiens OX=9606 PE=2 SV=1;tr|B3KVF0|B3KVF0_HUMAN DNA replication licensing factor MCM5 OS=Ho	11	11.2	44.981	4	0	4	0	4	0	250070	0	8623.2	0	0	0
F5H6J5;F5GX80;A8K559;Q6NZY4	Zinc finger CCHC domain-containing protein 8	ZCCHC8	tr|F5H6J5|F5H6J5_HUMAN Zinc finger CCHC-type containing 8 (Fragment) OS=Homo sapiens OX=9606 GN=ZCCHC8 PE=1 SV=1;tr|F5GX80|F5GX80_HUMAN Zinc finger CCHC-type containing 8 (Fragment) OS=Homo sapiens OX=9606 GN=ZCCHC8 PE=1 SV=1;tr|A8K559|A8K559_HUMAN cDNA FL	4	9.2	20.879	1	0	1	0	1	0	22491	0	1874.3	0	0	0
Q53HM6;B3KY12;A8K7V1;A8K566;Q12874;B4DW90	Splicing factor 3A subunit 3	SF3A3	tr|Q53HM6|Q53HM6_HUMAN Splicing factor 3a, subunit 3 variant (Fragment) OS=Homo sapiens OX=9606 PE=2 SV=1;tr|B3KY12|B3KY12_HUMAN cDNA FLJ46581 fis, clone THYMU3043200, highly similar to Splicing factor 3A subunit 3 OS=Homo sapiens OX=9606 PE=2 SV=1;tr|A8K7	6	7.6	58.876	4	0	4	0	4	0	189810	0	6134.3	0	0	0
K7EP16;K7ENA8;Q6IAM0;A8K5K5;O75821	Eukaryotic translation initiation factor 3 subunit G	EIF3G	tr|K7EP16|K7EP16_HUMAN Eukaryotic translation initiation factor 3 subunit G (Fragment) OS=Homo sapiens OX=9606 GN=EIF3G PE=1 SV=1;tr|K7ENA8|K7ENA8_HUMAN Eukaryotic translation initiation factor 3 subunit G (Fragment) OS=Homo sapiens OX=9606 GN=EIF3G PE=1 S	5	13.6	13.212	1	0	1	0	1	0	54851	0	7835.8	0	0	0
B5BU72;A8K5U9;Q13492;E5RFU0;E5RHK9;E9PI56;E9PKP6;E5RFC6;E5RK51;E5RIJ5;E9PLJ8;E5RGY9;Q8N6B4;E9PDG8;O60641	Phosphatidylinositol-binding clathrin assembly protein	PICALM	tr|B5BU72|B5BU72_HUMAN Phosphatidylinositol-binding clathrin assembly protein isoform 2 OS=Homo sapiens OX=9606 GN=PICALM PE=2 SV=1;tr|A8K5U9|A8K5U9_HUMAN cDNA FLJ75056, highly similar to Homo sapiens phosphatidylinositol binding clathrin assembly protein	15	7.7	66.393	3	0	3	0	3	0	63372	0	2640.5	0	0	0
E5RIW1;B4DSP8;A8K607;E7ESC6;Q9UIA9	Exportin-7	XPO7	tr|E5RIW1|E5RIW1_HUMAN Exportin 7 (Fragment) OS=Homo sapiens OX=9606 GN=XPO7 PE=1 SV=2;tr|B4DSP8|B4DSP8_HUMAN cDNA FLJ56596, highly similar to Exportin-7 OS=Homo sapiens OX=9606 PE=2 SV=1;tr|A8K607|A8K607_HUMAN cDNA FLJ76855, highly similar to Homo sapiens	5	6.8	26.843	1	0	1	0	1	0	11124	0	794.55	0	0	0
Q59EF5;A8K644;Q08170;A0A590UJK4;A0A590UK01;A0A590UJP7;Q59GY3;V9HVZ0;A8K588;A0A0D9SEM4;Q53F45;A0A590UK80;Q13247	Serine/arginine-rich splicing factor 4;RRM domain-containing protein;Serine/arginine-rich splicing factor 6	SFRS4;SRSF4;SRSF6;HEL-S-91	tr|Q59EF5|Q59EF5_HUMAN Splicing factor, arginine/serine-rich 4 variant (Fragment) OS=Homo sapiens OX=9606 PE=2 SV=1;tr|A8K644|A8K644_HUMAN Splicing factor, arginine/serine-rich 4, isoform CRA_b OS=Homo sapiens OX=9606 GN=SFRS4 PE=2 SV=1;sp|Q08170|SRSF4_HUM	13	6	48.084	2	0	2	0	2	0	56297	0	6255.2	0	0	0
H3BM93;A8K897;H3BVG0;Q8N1F7;H3BNN5;H3BV11;H3BRI8;H3BMX0;H3BP95	Nuclear pore complex protein Nup93	NUP93	tr|H3BM93|H3BM93_HUMAN Nuclear pore complex protein Nup93 (Fragment) OS=Homo sapiens OX=9606 GN=NUP93 PE=1 SV=1;tr|A8K897|A8K897_HUMAN Nuclear pore complex protein Nup93 OS=Homo sapiens OX=9606 PE=2 SV=1;tr|H3BVG0|H3BVG0_HUMAN Nuclear pore complex protein	9	30.3	19.87	3	0	3	0	3	0	79300	0	4904.8	0	0	0
A8K8B2;H3BLV9;Q96SB4;D6RBF8	non-specific serine/threonine protein kinase;SRSF protein kinase 1	SRPK1	tr|A8K8B2|A8K8B2_HUMAN non-specific serine/threonine protein kinase OS=Homo sapiens OX=9606 PE=2 SV=1;tr|H3BLV9|H3BLV9_HUMAN non-specific serine/threonine protein kinase (Fragment) OS=Homo sapiens OX=9606 GN=SRPK1 PE=1 SV=1;sp|Q96SB4|SRPK1_HUMAN SRSF prote	4	4.7	74.281	2	0	2	0	2	0	56374	0	939.8	0	0	0
K7EQY6;K7ENI9;K7ERR5;K7EQU7;K7EQQ8;B4DHS5;A8K8L2;Q9NXH9	tRNA (guanine(26)-N(2))-dimethyltransferase	TRMT1	tr|K7EQY6|K7EQY6_HUMAN tRNA methyltransferase 1 OS=Homo sapiens OX=9606 GN=TRMT1 PE=1 SV=1;tr|K7ENI9|K7ENI9_HUMAN tRNA methyltransferase 1 OS=Homo sapiens OX=9606 GN=TRMT1 PE=1 SV=1;tr|K7ERR5|K7ERR5_HUMAN tRNA methyltransferase 1 OS=Homo sapiens OX=9606 GN	8	15.3	9.5425	1	0	1	0	1	0	26659	0	6664.8	0	0	0
A8K9T9;A8K8N7;O15067;B4DJ26;J3QSG0;J3QSH6;Q9BR56;Q6P4B4	phosphoribosylformylglycinamidine synthase;Phosphoribosylformylglycinamidine synthase	PFAS	tr|A8K9T9|A8K9T9_HUMAN phosphoribosylformylglycinamidine synthase OS=Homo sapiens OX=9606 PE=2 SV=1;tr|A8K8N7|A8K8N7_HUMAN phosphoribosylformylglycinamidine synthase OS=Homo sapiens OX=9606 GN=PFAS PE=2 SV=1;sp|O15067|PUR4_HUMAN Phosphoribosylformylglycina	8	5.2	144.64	5	0	5	0	5	0	222280	0	2621.4	0	0	0
B7Z3U8;K7EP06;Q05D80;A8K946;O43148	mRNA (guanine-N(7))-methyltransferase;mRNA cap guanine-N7 methyltransferase	RNMT	tr|B7Z3U8|B7Z3U8_HUMAN mRNA (guanine-N(7))-methyltransferase OS=Homo sapiens OX=9606 PE=2 SV=1;tr|K7EP06|K7EP06_HUMAN mRNA (guanine-N(7))-methyltransferase OS=Homo sapiens OX=9606 GN=RNMT PE=1 SV=1;tr|Q05D80|Q05D80_HUMAN mRNA (guanine-N(7))-methyltransfera	5	8.1	27.561	1	0	1	0	1	0	36467	0	3315.2	0	0	0
B4E392;B4DTD4;A8K964;Q9H307	Pinin	PNN	tr|B4E392|B4E392_HUMAN cDNA FLJ52602, highly similar to Pinin OS=Homo sapiens OX=9606 PE=2 SV=1;tr|B4DTD4|B4DTD4_HUMAN cDNA FLJ56361, highly similar to Pinin OS=Homo sapiens OX=9606 PE=2 SV=1;tr|A8K964|A8K964_HUMAN Pinin OS=Homo sapiens OX=9606 PE=2 SV=1;s	4	1.8	49.138	1	0	1	0	1	0	17538	0	1031.6	0	0	0
B7ZLZ7;A8K984;O95347;Q2KQ72;Q05BV1;B3KMB1;Q5T821;Q7Z2X1;Q05D74;A0JLM9;Q32Q15;Q6IPS5;B3KM27	Structural maintenance of chromosomes protein;Structural maintenance of chromosomes protein 2	SMC2	tr|B7ZLZ7|B7ZLZ7_HUMAN Structural maintenance of chromosomes protein OS=Homo sapiens OX=9606 GN=SMC2 PE=2 SV=1;tr|A8K984|A8K984_HUMAN Structural maintenance of chromosomes protein OS=Homo sapiens OX=9606 PE=2 SV=1;sp|O95347|SMC2_HUMAN Structural maintenanc	13	3.5	135.7	3	0	3	0	3	0	77727	0	277.11	0	0	0
A8K9X5;Q9UNN5	FAS-associated factor 1	FAF1	tr|A8K9X5|A8K9X5_HUMAN cDNA FLJ76472, highly similar to Homo sapiens Fas (TNFRSF6) associated factor 1 (FAF1), transcript variant 1, mRNA OS=Homo sapiens OX=9606 PE=2 SV=1;sp|Q9UNN5|FAF1_HUMAN FAS-associated factor 1 OS=Homo sapiens OX=9606 GN=FAF1 PE=1 SV	2	1.7	73.919	1	0	1	0	1	0	47558	0	1829.2	0	0	0
O43592;A8KA19;F8WDU6	Exportin-T	XPOT	sp|O43592|XPOT_HUMAN Exportin-T OS=Homo sapiens OX=9606 GN=XPOT PE=1 SV=2;tr|A8KA19|A8KA19_HUMAN Exportin-T OS=Homo sapiens OX=9606 PE=2 SV=1	3	8.1	109.96	5	0	5	0	5	0	101340	0	1506.5	0	0	0
A8KAK1;Q9NYU2	UDP-glucose:glycoprotein glucosyltransferase 1	UGGT1	tr|A8KAK1|A8KAK1_HUMAN cDNA FLJ77398, highly similar to Homo sapiens UDP-glucose ceramide glucosyltransferase-like 1, transcript variant 2, mRNA OS=Homo sapiens OX=9606 PE=2 SV=1;sp|Q9NYU2|UGGG1_HUMAN UDP-glucose:glycoprotein glucosyltransferase 1 OS=Homo	2	1.7	175	2	0	2	0	2	0	55637	0	762.15	0	0	0
A8KAQ5;P08621;M0QYR1;Q9UFS1;B3KPV0	U1 small nuclear ribonucleoprotein 70 kDa	SNRNP70	tr|A8KAQ5|A8KAQ5_HUMAN U1 small nuclear ribonucleoprotein 70 kDa OS=Homo sapiens OX=9606 PE=2 SV=1;sp|P08621|RU17_HUMAN U1 small nuclear ribonucleoprotein 70 kDa OS=Homo sapiens OX=9606 GN=SNRNP70 PE=1 SV=2;tr|M0QYR1|M0QYR1_HUMAN Small nuclear ribonucleopr	5	13.7	51.495	5	0	5	0	5	0	285720	0	15757	0	0	0
A8MU58;B2R7M3;Q13155	Aminoacyl tRNA synthase complex-interacting multifunctional protein 2	AIMP2	tr|A8MU58|A8MU58_HUMAN Aminoacyl tRNA synthetase complex interacting multifunctional protein 2 OS=Homo sapiens OX=9606 GN=AIMP2 PE=1 SV=2;tr|B2R7M3|B2R7M3_HUMAN Aminoacyl tRNA synthase complex-interacting multifunctional protein 2 OS=Homo sapiens OX=9606 P	3	3.7	26.76	1	0	1	0	1	0	12404	0	1127.6	0	0	0
B0AZQ4;Q86VX4;Q9UQE7	Structural maintenance of chromosomes protein;Structural maintenance of chromosomes protein 3	SMC3	tr|B0AZQ4|B0AZQ4_HUMAN Structural maintenance of chromosomes protein OS=Homo sapiens OX=9606 PE=2 SV=1;tr|Q86VX4|Q86VX4_HUMAN Structural maintenance of chromosomes protein OS=Homo sapiens OX=9606 GN=SMC3 PE=2 SV=1;sp|Q9UQE7|SMC3_HUMAN Structural maintenanc	3	4.8	141.53	3	0	3	0	3	0	109610	0	1686.3	0	0	0
B1Q2B0;Q6ZNB6	NF-X1-type zinc finger protein NFXL1	URCC5;NFXL1	tr|B1Q2B0|B1Q2B0_HUMAN URCC5 OS=Homo sapiens OX=9606 GN=URCC5 PE=2 SV=1;sp|Q6ZNB6|NFXL1_HUMAN NF-X1-type zinc finger protein NFXL1 OS=Homo sapiens OX=9606 GN=NFXL1 PE=1 SV=2	2	2	101.31	1	0	1	0	1	0	23171	0	492.99	0	0	0
Q03701;B2R5U7;C9J9W7	CCAAT/enhancer-binding protein zeta	CEBPZ	sp|Q03701|CEBPZ_HUMAN CCAAT/enhancer-binding protein zeta OS=Homo sapiens OX=9606 GN=CEBPZ PE=1 SV=3;tr|B2R5U7|B2R5U7_HUMAN cDNA, FLJ92633, highly similar to Homo sapiens CCAAT-box-binding transcription factor (CBF2), mRNA OS=Homo sapiens OX=9606 PE=2 SV=1	3	2.4	120.97	2	0	2	0	2	0	40526	0	844.28	0	0	0
Q9UK43;Q95HA6;B2R5Y4;Q13123;D6REL4;Q9H4P6;E7EQZ7;Q9Y3Z5;B4DEH2;D6RCQ4;D6RAY9	Protein Red	CSA2;IK;DKFZp564B112	tr|Q9UK43|Q9UK43_HUMAN Chondrosarcoma-associated protein 2 OS=Homo sapiens OX=9606 GN=CSA2 PE=2 SV=1;tr|Q95HA6|Q95HA6_HUMAN IK cytokine, down-regulator of HLA II OS=Homo sapiens OX=9606 GN=IK PE=2 SV=1;tr|B2R5Y4|B2R5Y4_HUMAN cDNA, FLJ92684, highly similar	11	8.1	65.585	4	0	4	0	4	0	150610	0	4277	0	0	0
B4DDC8;B3KXL8;Q6IAU5;B2R665;O15355	Protein phosphatase 1G	PPM1G	tr|B4DDC8|B4DDC8_HUMAN Protein phosphatase 1G OS=Homo sapiens OX=9606 PE=2 SV=1;tr|B3KXL8|B3KXL8_HUMAN Protein phosphatase 1G OS=Homo sapiens OX=9606 PE=2 SV=1;tr|Q6IAU5|Q6IAU5_HUMAN Protein phosphatase 1G OS=Homo sapiens OX=9606 GN=PPM1G PE=2 SV=1;tr|B2R6	5	8	56.134	3	0	3	0	3	0	182260	0	4736.1	0	0	0
B3KMX1;B3KM69;E9PFH4;B2R6H7;C9J7E5;Q9Y5L0	Transportin-3	TNPO3	tr|B3KMX1|B3KMX1_HUMAN cDNA FLJ12848 fis, clone NT2RP2003391, highly similar to Transportin-3 OS=Homo sapiens OX=9606 PE=2 SV=1;tr|B3KM69|B3KM69_HUMAN cDNA FLJ10401 fis, clone NT2RM4000421, highly similar to Transportin-3 OS=Homo sapiens OX=9606 PE=2 SV=1;	6	3.5	53.945	1	0	1	0	1	0	5322.9	0	241.95	0	0	0
B4DLP6;Q9BPW0;H0YDU8;Q53FR0;B2R6R6;P53041	Serine/threonine-protein phosphatase;Serine/threonine-protein phosphatase 5	PPP5C	tr|B4DLP6|B4DLP6_HUMAN Serine/threonine-protein phosphatase OS=Homo sapiens OX=9606 PE=2 SV=1;tr|Q9BPW0|Q9BPW0_HUMAN Serine/threonine-protein phosphatase (Fragment) OS=Homo sapiens OX=9606 GN=PPP5C PE=2 SV=2;tr|H0YDU8|H0YDU8_HUMAN Serine/threonine-protein	6	3.9	54.885	1	0	1	0	1	0	23511	0	870.79	0	0	0
B4DXX1;B2R713;Q7Z2T5	tRNA (guanine(26)-N(2))-dimethyltransferase;TRMT1-like protein	TRMT1L	tr|B4DXX1|B4DXX1_HUMAN tRNA (guanine(26)-N(2))-dimethyltransferase OS=Homo sapiens OX=9606 PE=2 SV=1;tr|B2R713|B2R713_HUMAN TRMT1-like protein OS=Homo sapiens OX=9606 PE=2 SV=1;sp|Q7Z2T5|TRM1L_HUMAN TRMT1-like protein OS=Homo sapiens OX=9606 GN=TRMT1L PE=1	3	2.3	65.033	1	0	1	0	1	0	20663	0	590.39	0	0	0
F5H3C1;B4DUQ3;B2R7C2;O43264	Centromere/kinetochore protein zw10 homolog	ZW10	tr|F5H3C1|F5H3C1_HUMAN Zw10 kinetochore protein OS=Homo sapiens OX=9606 GN=ZW10 PE=1 SV=1;tr|B4DUQ3|B4DUQ3_HUMAN cDNA FLJ56672, highly similar to Centromere/kinetochore protein zw10 homolog OS=Homo sapiens OX=9606 PE=2 SV=1;tr|B2R7C2|B2R7C2_HUMAN cDNA, FLJ	4	9.6	15.676	1	0	1	0	1	0	30009	0	4287	0	0	0
B2R923;Q6YN16	Hydroxysteroid dehydrogenase-like protein 2	HSDL2	tr|B2R923|B2R923_HUMAN Hydroxysteroid dehydrogenase-like protein 2 OS=Homo sapiens OX=9606 PE=2 SV=1;sp|Q6YN16|HSDL2_HUMAN Hydroxysteroid dehydrogenase-like protein 2 OS=Homo sapiens OX=9606 GN=HSDL2 PE=1 SV=1	2	5.2	37.306	1	0	1	0	1	0	27029	0	1175.2	0	0	0
B2RCA8;Q86SS6	Synaptotagmin-9	SYT9	tr|B2RCA8|B2RCA8_HUMAN cDNA, FLJ95945 OS=Homo sapiens OX=9606 PE=2 SV=1;sp|Q86SS6|SYT9_HUMAN Synaptotagmin-9 OS=Homo sapiens OX=9606 GN=SYT9 PE=1 SV=1	2	1.4	56.115	1	0	1	0	1	0	25144	0	1047.7	0	0	0
B4E1R7;B2RCM3;Q59EF6	Calpain-2 catalytic subunit		tr|B4E1R7|B4E1R7_HUMAN Calpain-2 catalytic subunit OS=Homo sapiens OX=9606 PE=2 SV=1;tr|B2RCM3|B2RCM3_HUMAN Calpain-2 catalytic subunit OS=Homo sapiens OX=9606 PE=2 SV=1;tr|Q59EF6|Q59EF6_HUMAN Calpain-2 catalytic subunit (Fragment) OS=Homo sapiens OX=9606	3	2.5	60.507	2	0	2	0	2	0	36008	0	342.53	0	0	0
H3BR35;Q7KZX8;B2RCT6;P15170;A8K2W7;B4DQM6;H3BSV8	Eukaryotic peptide chain release factor GTP-binding subunit;Eukaryotic peptide chain release factor GTP-binding subunit ERF3A	GSPT1	tr|H3BR35|H3BR35_HUMAN Eukaryotic peptide chain release factor GTP-binding subunit (Fragment) OS=Homo sapiens OX=9606 GN=GSPT1 PE=1 SV=1;tr|Q7KZX8|Q7KZX8_HUMAN G1 to S phase transition 1 OS=Homo sapiens OX=9606 PE=2 SV=1;tr|B2RCT6|B2RCT6_HUMAN cDNA, FLJ962	7	25.9	52.832	7	0	7	0	3	0	229840	0	4261.2	0	0	0
F6VXF5;B3KTZ6;B5MCF9;B2RDF2;O00541;H7C267	Pescadillo homolog	PES1	tr|F6VXF5|F6VXF5_HUMAN Pescadillo homolog 1, containing BRCT domain (Zebrafish), isoform CRA_b OS=Homo sapiens OX=9606 GN=PES1 PE=1 SV=1;tr|B3KTZ6|B3KTZ6_HUMAN cDNA FLJ39001 fis, clone NT2RI2022584, highly similar to Pescadillo homolog 1 OS=Homo sapiens OX	6	4.2	51.464	2	0	2	0	2	0	65136	0	1761.3	0	0	0
B2RDF5;Q9UBT2;B3KMZ6;A0A3R5W301;K7EPL2;B7Z5X0;B3KNA3;U3KQ55;K7ES38;U3KQ93;K7ESK7	SUMO-activating enzyme subunit 2	UBA2	tr|B2RDF5|B2RDF5_HUMAN SUMO-activating enzyme subunit 2 OS=Homo sapiens OX=9606 PE=2 SV=1;sp|Q9UBT2|SAE2_HUMAN SUMO-activating enzyme subunit 2 OS=Homo sapiens OX=9606 GN=UBA2 PE=1 SV=2;tr|B3KMZ6|B3KMZ6_HUMAN SUMO-activating enzyme subunit 2 OS=Homo sapien	11	14.1	71.179	6	0	6	0	6	0	253220	0	6194.3	0	0	0
B2RDG4;Q15397	Pumilio homolog 3	PUM3	tr|B2RDG4|B2RDG4_HUMAN cDNA, FLJ96597 OS=Homo sapiens OX=9606 PE=2 SV=1;sp|Q15397|PUM3_HUMAN Pumilio homolog 3 OS=Homo sapiens OX=9606 GN=PUM3 PE=1 SV=3	2	2.4	57.432	1	0	1	0	1	0	15717	0	507	0	0	0
B4DNY3;B4DNW7;B4DI38;D3DPU2;B2RDY9;Q01518;Q5T0R7;Q5T0R6;Q5T0R5;Q5T0R4;Q5T0R3;Q5T0R2;Q5T0R1;Q5T0R9;B4DUZ8;B4DNA3	Adenylyl cyclase-associated protein 1;Adenylyl cyclase-associated protein	CAP1	tr|B4DNY3|B4DNY3_HUMAN Adenylyl cyclase-associated protein 1 OS=Homo sapiens OX=9606 PE=2 SV=1;tr|B4DNW7|B4DNW7_HUMAN Adenylyl cyclase-associated protein 1 OS=Homo sapiens OX=9606 PE=2 SV=1;tr|B4DI38|B4DI38_HUMAN Adenylyl cyclase-associated protein 1 OS=Ho	16	16.2	43.706	4	0	4	0	4	0	333950	0	12736	0	0	0
B2RNR6;Q96KR1;A8K849;B3KP82	Zinc finger RNA-binding protein	ZFR	tr|B2RNR6|B2RNR6_HUMAN Zinc finger RNA-binding protein OS=Homo sapiens OX=9606 GN=ZFR PE=2 SV=1;sp|Q96KR1|ZFR_HUMAN Zinc finger RNA-binding protein OS=Homo sapiens OX=9606 GN=ZFR PE=1 SV=2;tr|A8K849|A8K849_HUMAN cDNA FLJ75527, highly similar to Homo sapien	4	6.5	117.01	5	0	5	0	5	0	137800	0	2995.6	0	0	0
Q5T3Q7;B2RWN5;Q9H583;Q96ES5;Q8N7L7;B7ZAU8;B4E263;B3KWS1;A2VDI1	HEAT repeat-containing protein 1;HEAT repeat-containing protein 1;HEAT repeat-containing protein 1, N-terminally processed	HEATR1	tr|Q5T3Q7|Q5T3Q7_HUMAN HEAT repeat-containing protein 1 OS=Homo sapiens OX=9606 GN=HEATR1 PE=1 SV=1;tr|B2RWN5|B2RWN5_HUMAN HEAT repeat-containing protein 1 OS=Homo sapiens OX=9606 GN=HEATR1 PE=2 SV=1;sp|Q9H583|HEAT1_HUMAN HEAT repeat-containing protein 1 O	9	1.2	233.27	2	0	2	0	2	0	33742	0	180.05	0	0	0
B2WTN6;C9J4M6;B4DR40;B4DH29;C9J2Y9;B4DHJ3;P30876	DNA-directed RNA polymerase;DNA-directed RNA polymerase subunit beta;DNA-directed RNA polymerase II subunit RPB2	rpB2;POLR2B	tr|B2WTN6|B2WTN6_HUMAN DNA-directed RNA polymerase (Fragment) OS=Homo sapiens OX=9606 GN=rpB2 PE=3 SV=1;tr|C9J4M6|C9J4M6_HUMAN DNA-directed RNA polymerase subunit beta OS=Homo sapiens OX=9606 GN=POLR2B PE=1 SV=3;tr|B4DR40|B4DR40_HUMAN DNA-directed RNA poly	7	26.5	5.7355	1	0	1	0	1	0	24300	0	8099.9	0	0	0
K9MS24;B2ZZ89;Q01082;F8W6C1;A4QPE4;A0AAQ5BGS8;A0AAQ5BGT9;A0AAQ5BGU2;A0AAQ5BGT4;A0AAQ5BGW1;A0A087WYQ1;O15020	Spectrin beta chain;Spectrin beta chain, non-erythrocytic 1	SPTBN1	tr|K9MS24|K9MS24_HUMAN Spectrin beta chain OS=Homo sapiens OX=9606 GN=SPTBN1 PE=2 SV=1;tr|B2ZZ89|B2ZZ89_HUMAN Spectrin beta chain OS=Homo sapiens OX=9606 GN=SPTBN1 PE=2 SV=1;sp|Q01082|SPTB2_HUMAN Spectrin beta chain, non-erythrocytic 1 OS=Homo sapiens OX=9	12	2.6	274.41	4	0	4	0	4	0	91042	0	456.15	0	0	0
B3KM42;E9PHI6;Q9Y6G9	Dynein light intermediate chain;Cytoplasmic dynein 1 light intermediate chain 1	DYNC1LI1	tr|B3KM42|B3KM42_HUMAN Dynein light intermediate chain OS=Homo sapiens OX=9606 PE=2 SV=1;tr|E9PHI6|E9PHI6_HUMAN Dynein light intermediate chain OS=Homo sapiens OX=9606 GN=DYNC1LI1 PE=1 SV=1;sp|Q9Y6G9|DC1L1_HUMAN Cytoplasmic dynein 1 light intermediate chai	3	5	41.08	1	0	1	0	1	0	10627	0	425.08	0	0	0
B3KMK0;P57740	Nuclear pore complex protein;Nuclear pore complex protein Nup107	NUP107	tr|B3KMK0|B3KMK0_HUMAN Nuclear pore complex protein OS=Homo sapiens OX=9606 PE=2 SV=1;sp|P57740|NU107_HUMAN Nuclear pore complex protein Nup107 OS=Homo sapiens OX=9606 GN=NUP107 PE=1 SV=1	2	3.5	69.205	2	0	2	0	2	0	33064	0	395.24	0	0	0
Q53GG3;B3KN57;B3KML1;O60749;D6RC15	Sorting nexin-2	SNX2	tr|Q53GG3|Q53GG3_HUMAN Sorting nexin-2 (Fragment) OS=Homo sapiens OX=9606 PE=2 SV=1;tr|B3KN57|B3KN57_HUMAN Sorting nexin-2 OS=Homo sapiens OX=9606 PE=2 SV=1;tr|B3KML1|B3KML1_HUMAN Sorting nexin-2 OS=Homo sapiens OX=9606 PE=2 SV=1;sp|O60749|SNX2_HUMAN Sorti	5	4.8	58.444	2	0	2	0	2	0	80969	0	2998.9	0	0	0
B3KY03;B3KMS0;Q15021;E7EN77;Q6ZV00;B4E0B7;A0PJ76;F5H431;F5GZK7	Condensin complex subunit 1	NCAPD2	tr|B3KY03|B3KY03_HUMAN Condensin complex subunit 1 OS=Homo sapiens OX=9606 PE=2 SV=1;tr|B3KMS0|B3KMS0_HUMAN Condensin complex subunit 1 OS=Homo sapiens OX=9606 PE=2 SV=1;sp|Q15021|CND1_HUMAN Condensin complex subunit 1 OS=Homo sapiens OX=9606 GN=NCAPD2 PE=	9	3.7	152.86	4	0	4	0	4	0	124210	0	1725.1	0	0	0
B3KN45;Q9P2I0	Cleavage and polyadenylation specificity factor subunit 2	CPSF2	tr|B3KN45|B3KN45_HUMAN Cleavage and polyadenylation specificity factor subunit 2 OS=Homo sapiens OX=9606 PE=2 SV=1;sp|Q9P2I0|CPSF2_HUMAN Cleavage and polyadenylation specificity factor subunit 2 OS=Homo sapiens OX=9606 GN=CPSF2 PE=1 SV=2	2	1.9	78.191	1	0	1	0	1	0	11597	0	297.36	0	0	0
B3KTX2;B3KN67;F8W9S7;Q14C86	GTPase-activating protein and VPS9 domain-containing protein 1	GAPVD1	tr|B3KTX2|B3KTX2_HUMAN cDNA FLJ38905 fis, clone NT2NE2002162, highly similar to Homo sapiens GTPase activating protein and VPS9 domains 1 (GAPVD1), mRNA OS=Homo sapiens OX=9606 PE=2 SV=1;tr|B3KN67|B3KN67_HUMAN cDNA FLJ13779 fis, clone PLACE4000445, highly	4	3.2	55.797	1	0	1	0	1	0	25475	0	1340.8	0	0	0
B3KNC3;Q9Y3T9;Q9H9J5;Q8NAK7;B4DM71	Nucleolar complex protein 2 homolog	NOC2L	tr|B3KNC3|B3KNC3_HUMAN cDNA FLJ14222 fis, clone NT2RP3003992, highly similar to Nucleolar complex protein 2 homolog OS=Homo sapiens OX=9606 PE=2 SV=1;sp|Q9Y3T9|NOC2L_HUMAN Nucleolar complex protein 2 homolog OS=Homo sapiens OX=9606 GN=NOC2L PE=1 SV=4;tr|Q9	5	5.3	84.916	4	0	4	0	4	0	112020	0	3117.8	0	0	0
B3KNL2;Q9Y230;M0R0Y3;M0QXI6;B4DW30;X6R2L4	RuvB-like helicase;RuvB-like 2	RUVBL2	tr|B3KNL2|B3KNL2_HUMAN RuvB-like helicase OS=Homo sapiens OX=9606 GN=RUVBL2 PE=2 SV=1;sp|Q9Y230|RUVB2_HUMAN RuvB-like 2 OS=Homo sapiens OX=9606 GN=RUVBL2 PE=1 SV=3;tr|M0R0Y3|M0R0Y3_HUMAN RuvB-like helicase OS=Homo sapiens OX=9606 GN=RUVBL2 PE=1 SV=1	6	8.9	47.404	3	0	3	0	3	0	99437	0	4143.2	0	0	0
B3KNN3;B3KU91;E9PGY2;B3KPE2;H0Y650;Q86Y56	Dynein axonemal assembly factor 5	DNAAF5	tr|B3KNN3|B3KNN3_HUMAN cDNA FLJ30033 fis, clone 3NB692001433, highly similar to HEAT repeat-containing protein 2 OS=Homo sapiens OX=9606 PE=2 SV=1;tr|B3KU91|B3KU91_HUMAN cDNA FLJ39381 fis, clone PERIC2000422, highly similar to HEAT repeat-containing protei	6	8.2	30.903	2	0	2	0	2	0	55834	0	3101.9	0	0	0
Q5H9B4;Q5H9B5;Q5H9A7;Q6FGX5;B3KQF4;P01033	Metalloproteinase inhibitor 1	TIMP1	tr|Q5H9B4|Q5H9B4_HUMAN Metalloproteinase inhibitor 1 (Fragment) OS=Homo sapiens OX=9606 GN=TIMP1 PE=1 SV=8;tr|Q5H9B5|Q5H9B5_HUMAN Metalloproteinase inhibitor 1 OS=Homo sapiens OX=9606 GN=TIMP1 PE=1 SV=1;tr|Q5H9A7|Q5H9A7_HUMAN Metalloproteinase inhibitor 1	6	18.9	10.607	1	0	1	0	1	0	84750	0	18189	0	0	0
B3KY42;B3KRB2;Q96PZ0;E7EUH7	Pseudouridylate synthase 7 homolog	PUS7	tr|B3KY42|B3KY42_HUMAN cDNA FLJ46788 fis, clone TRACH3028855, highly similar to Pseudouridylate synthase 7 homolog OS=Homo sapiens OX=9606 PE=2 SV=1;tr|B3KRB2|B3KRB2_HUMAN cDNA FLJ33964 fis, clone CTONG2019029, highly similar to Pseudouridylate synthase 7	4	2.9	75.036	2	0	2	0	2	0	36733	0	992.79	0	0	0
B3KRY3;P11279	Lysosome-associated membrane glycoprotein 1	LAMP1	tr|B3KRY3|B3KRY3_HUMAN cDNA FLJ35079 fis, clone PLACE6005283, highly similar to Lysosome-associated membrane glycoprotein 1 OS=Homo sapiens OX=9606 PE=2 SV=1;sp|P11279|LAMP1_HUMAN Lysosome-associated membrane glycoprotein 1 OS=Homo sapiens OX=9606 GN=LAMP1	2	4.1	42.585	1	0	1	0	1	0	17679	0	982.14	0	0	0
B3KTJ9;Q8N163;E5RHJ4;E2PSM9;G3V119;H0YB24	Cell cycle and apoptosis regulator protein 2	CCAR2	tr|B3KTJ9|B3KTJ9_HUMAN cDNA FLJ38393 fis, clone FEBRA2007212 OS=Homo sapiens OX=9606 PE=2 SV=1;sp|Q8N163|CCAR2_HUMAN Cell cycle and apoptosis regulator protein 2 OS=Homo sapiens OX=9606 GN=CCAR2 PE=1 SV=2;tr|E5RHJ4|E5RHJ4_HUMAN Cell cycle and apoptosis reg	6	2.6	102.93	2	0	2	0	2	0	81445	0	1628.9	0	0	0
T2DQ69;B3KTL4;B3KX23;Q86XP3;B3KMI4;B3KV84	RNA helicase;ATP-dependent RNA helicase DDX42	DDX42	tr|T2DQ69|T2DQ69_HUMAN MAP3K3/DDX42 fusion protein 1 (Fragment) OS=Homo sapiens OX=9606 PE=2 SV=1;tr|B3KTL4|B3KTL4_HUMAN RNA helicase OS=Homo sapiens OX=9606 PE=2 SV=1;tr|B3KX23|B3KX23_HUMAN cDNA FLJ44516 fis, clone UTERU3002600, highly similar to Homo sap	6	8.7	61.054	3	0	3	0	3	0	68475	0	542.5	0	0	0
K7EJE8;K7EKE6;B3KU28;Q2VPA0;B4DPX0;B3KXS5;E5KMI6;P36776;K7ER27;A4VCH6;K7ER56	Lon protease homolog, mitochondrial;Lon protease homolog	LONP1	tr|K7EJE8|K7EJE8_HUMAN Lon protease homolog, mitochondrial OS=Homo sapiens OX=9606 GN=LONP1 PE=1 SV=1;tr|K7EKE6|K7EKE6_HUMAN Lon protease homolog, mitochondrial OS=Homo sapiens OX=9606 GN=LONP1 PE=1 SV=1;tr|B3KU28|B3KU28_HUMAN Lon protease homolog, mitocho	11	8.1	93.296	5	0	5	0	5	0	119290	0	1961.8	0	0	0
E9PD53;B3KXX5;Q9NTJ3;B3KVJ5;C9J9E4;C9JWF0;C9IYK2;C9JJ64;Q6P169;C9JR83;Q6NSG3;Q58F29	Structural maintenance of chromosomes protein;Structural maintenance of chromosomes protein 4	SMC4	tr|E9PD53|E9PD53_HUMAN Structural maintenance of chromosomes protein OS=Homo sapiens OX=9606 GN=SMC4 PE=1 SV=1;tr|B3KXX5|B3KXX5_HUMAN Structural maintenance of chromosomes protein OS=Homo sapiens OX=9606 PE=2 SV=1;sp|Q9NTJ3|SMC4_HUMAN Structural maintenanc	12	2.6	144.45	3	0	3	0	3	0	109470	0	1563.9	0	0	0
B4DSV5;B3KXZ4;P49736;H0Y8E6;B7Z8Z6;Q9BWF4	DNA replication licensing factor MCM2;DNA helicase	MCM2	tr|B4DSV5|B4DSV5_HUMAN DNA replication licensing factor MCM2 OS=Homo sapiens OX=9606 PE=2 SV=1;tr|B3KXZ4|B3KXZ4_HUMAN DNA replication licensing factor MCM2 OS=Homo sapiens OX=9606 PE=2 SV=1;sp|P49736|MCM2_HUMAN DNA replication licensing factor MCM2 OS=Homo	6	18.9	87.363	10	0	10	0	10	0	510950	0	8237.5	0	0	0
Q99459;B3KY60;B4DSH1	Cell division cycle 5-like protein	CDC5L	sp|Q99459|CDC5L_HUMAN Cell division cycle 5-like protein OS=Homo sapiens OX=9606 GN=CDC5L PE=1 SV=2;tr|B3KY60|B3KY60_HUMAN cDNA FLJ16777 fis, clone BRHIP2029567, highly similar to Cell division cycle 5-like protein OS=Homo sapiens OX=9606 PE=2 SV=1;tr|B4DS	3	6.9	92.25	4	0	4	0	4	0	162870	0	3367.4	0	0	0
M0R0Z3;B4DDB5;Q6IBK5;P35269	Transcription initiation factor IIF subunit alpha;General transcription factor IIF subunit 1	GTF2F1	tr|M0R0Z3|M0R0Z3_HUMAN Transcription initiation factor IIF subunit alpha (Fragment) OS=Homo sapiens OX=9606 GN=GTF2F1 PE=1 SV=1;tr|B4DDB5|B4DDB5_HUMAN Transcription initiation factor IIF subunit alpha OS=Homo sapiens OX=9606 PE=2 SV=1;tr|Q6IBK5|Q6IBK5_HUMA	4	12.6	14.685	1	0	1	0	1	0	66758	0	11126	0	0	0
B4DE59;CON__P08727;CON__P19001;P08727;K7EMS3;C9JM50;C9JTG5;CON__Q8N1A0;Q8N1A0	Junction plakoglobin;Keratin, type I cytoskeletal 19	KRT19	tr|B4DE59|B4DE59_HUMAN Junction plakoglobin OS=Homo sapiens OX=9606 PE=2 SV=1;;;sp|P08727|K1C19_HUMAN Keratin, type I cytoskeletal 19 OS=Homo sapiens OX=9606 GN=KRT19 PE=1 SV=4	9	5.9	62.615	2	2	2	0	0	0	225640	0	5785.7	0	0	0
B4DE91;B4DX14;P49189;B4DYY1	4-trimethylaminobutyraldehyde dehydrogenase;4-trimethylaminobutyraldehyde dehydrogenase;4-trimethylaminobutyraldehyde dehydrogenase, N-terminally processed	ALDH9A1	tr|B4DE91|B4DE91_HUMAN 4-trimethylaminobutyraldehyde dehydrogenase OS=Homo sapiens OX=9606 PE=2 SV=1;tr|B4DX14|B4DX14_HUMAN 4-trimethylaminobutyraldehyde dehydrogenase OS=Homo sapiens OX=9606 PE=2 SV=1;sp|P49189|AL9A1_HUMAN 4-trimethylaminobutyraldehyde de	4	5.2	52.769	2	0	2	0	2	0	55290	0	2303.7	0	0	0
B7ZA74;B7Z4W4;B4DEA3;Q53F10;P54727	UV excision repair protein RAD23;UV excision repair protein RAD23 homolog B	RAD23B	tr|B7ZA74|B7ZA74_HUMAN UV excision repair protein RAD23 OS=Homo sapiens OX=9606 PE=2 SV=1;tr|B7Z4W4|B7Z4W4_HUMAN UV excision repair protein RAD23 OS=Homo sapiens OX=9606 PE=2 SV=1;tr|B4DEA3|B4DEA3_HUMAN UV excision repair protein RAD23 OS=Homo sapiens OX=9	5	4.9	40.755	1	0	1	0	1	0	13713	0	1246.6	0	0	0
B8ZZQ4;B4DF73;Q96EY7	Small ribosomal subunit protein mS39	PTCD3	tr|B8ZZQ4|B8ZZQ4_HUMAN Pentatricopeptide repeat domain 3 (Fragment) OS=Homo sapiens OX=9606 GN=PTCD3 PE=1 SV=3;tr|B4DF73|B4DF73_HUMAN cDNA FLJ57349 OS=Homo sapiens OX=9606 PE=2 SV=1;sp|Q96EY7|PTCD3_HUMAN Small ribosomal subunit protein mS39 OS=Homo sapiens	3	7	21.075	1	0	1	0	1	0	29013	0	2417.7	0	0	0
Q59G73;B4DFE4;B4DKG8;Q01780	Exosome complex component 10	EXOSC10	tr|Q59G73|Q59G73_HUMAN Exosome component 10 isoform 2 variant (Fragment) OS=Homo sapiens OX=9606 PE=2 SV=1;tr|B4DFE4|B4DFE4_HUMAN cDNA FLJ59618, highly similar to Exosome component 10 OS=Homo sapiens OX=9606 PE=2 SV=1;tr|B4DKG8|B4DKG8_HUMAN cDNA FLJ60634,	4	2.8	49.221	1	0	1	0	1	0	13404	0	496.44	0	0	0
F8W6L3;B4DGB3;Q7RTQ4;Q7RTQ0;Q7RTQ1;Q7RTQ2;G3V3H3;Q7RTQ8;Q7Z5D5;B5BU63;Q7RTP8;G3V2E7;G5E9S8;Q7RTQ7;Q7RTQ9;E7EVH7;B4DS14;Q07866;G3V5R9;G3V2P7;A8MZ87;Q9H0B6	Kinesin light chain;Kinesin light chain 1	KLC1;KNS2	tr|F8W6L3|F8W6L3_HUMAN Kinesin light chain OS=Homo sapiens OX=9606 GN=KLC1 PE=1 SV=1;tr|B4DGB3|B4DGB3_HUMAN Kinesin light chain OS=Homo sapiens OX=9606 PE=2 SV=1;tr|Q7RTQ4|Q7RTQ4_HUMAN Kinesin light chain OS=Homo sapiens OX=9606 GN=KNS2 PE=2 SV=1;tr|Q7RTQ0	22	7.6	65.485	3	0	3	0	3	0	60022	0	841.24	0	0	0
Q9Y617;B4DHQ3;B4DHX7	Phosphoserine aminotransferase	PSAT1	sp|Q9Y617|SERC_HUMAN Phosphoserine aminotransferase OS=Homo sapiens OX=9606 GN=PSAT1 PE=1 SV=2;tr|B4DHQ3|B4DHQ3_HUMAN Phosphoserine aminotransferase OS=Homo sapiens OX=9606 PE=2 SV=1	3	8.4	40.422	3	0	3	0	3	0	87025	0	3531.6	0	0	0
B4DJK4;B4E0Q4;B4DZJ7;O00267	Transcription elongation factor SPT5	SUPT5H	tr|B4DJK4|B4DJK4_HUMAN cDNA FLJ54005, highly similar to Transcription elongation factor SPT5 OS=Homo sapiens OX=9606 PE=2 SV=1;tr|B4E0Q4|B4E0Q4_HUMAN Transcription elongation factor SPT5 OS=Homo sapiens OX=9606 GN=SUPT5H PE=2 SV=1;tr|B4DZJ7|B4DZJ7_HUMAN Tr	4	3.8	96.913	2	0	2	0	2	0	44526	0	655.94	0	0	0
C9JTK6;Q53SW9;B4DK14;J3KQ32;Q9NTK5	Obg-like ATPase 1	OLA1;PTD004	tr|C9JTK6|C9JTK6_HUMAN Obg like ATPase 1 (Fragment) OS=Homo sapiens OX=9606 GN=OLA1 PE=1 SV=1;tr|Q53SW9|Q53SW9_HUMAN Uncharacterized protein PTD004 (Fragment) OS=Homo sapiens OX=9606 GN=PTD004 PE=4 SV=1;tr|B4DK14|B4DK14_HUMAN cDNA FLJ58890, highly similar	5	12.9	12.302	1	0	1	0	1	0	8002.6	0	1143.2	0	0	0
B4DK32;Q14139;Q05BZ7;B7Z7P0	Ubiquitin conjugation factor E4;Ubiquitin conjugation factor E4 A	UBE4A	tr|B4DK32|B4DK32_HUMAN Ubiquitin conjugation factor E4 (Fragment) OS=Homo sapiens OX=9606 PE=2 SV=1;sp|Q14139|UBE4A_HUMAN Ubiquitin conjugation factor E4 A OS=Homo sapiens OX=9606 GN=UBE4A PE=1 SV=2;tr|Q05BZ7|Q05BZ7_HUMAN Ubiquitin conjugation factor E4 (F	4	2.7	119.81	2	0	2	0	2	0	26805	0	536.09	0	0	0
B4DKU3;Q8IY81	pre-rRNA 2-O-ribose RNA methyltransferase FTSJ3	FTSJ3	tr|B4DKU3|B4DKU3_HUMAN cDNA FLJ53449, highly similar to rRNA methyltransferase 3 OS=Homo sapiens OX=9606 PE=2 SV=1;sp|Q8IY81|SPB1_HUMAN pre-rRNA 2-O-ribose RNA methyltransferase FTSJ3 OS=Homo sapiens OX=9606 GN=FTSJ3 PE=1 SV=2	2	6.1	82.578	3	0	3	0	3	0	96183	0	3316.7	0	0	0
M0R2U2;M0R1H0;M0R2B0;M0R0P1;M0R299;M0QXL5;Q96BS4;M0R2Q4;B4DLD4;P22087	rRNA 2-O-methyltransferase fibrillarin	FBL	tr|M0R2U2|M0R2U2_HUMAN Fibrillarin (Fragment) OS=Homo sapiens OX=9606 GN=FBL PE=1 SV=1;tr|M0R1H0|M0R1H0_HUMAN Fibrillarin (Fragment) OS=Homo sapiens OX=9606 GN=FBL PE=1 SV=1;tr|M0R2B0|M0R2B0_HUMAN Fibrillarin (Fragment) OS=Homo sapiens OX=9606 GN=FBL PE=1	10	8.3	16.164	1	0	1	0	1	0	27298	0	2729.8	0	0	0
E9PQ61;B4DLG2;O75152	Zinc finger CCCH domain-containing protein 11A	ZC3H11A	tr|E9PQ61|E9PQ61_HUMAN Zinc finger CCCH-type containing 11A OS=Homo sapiens OX=9606 GN=ZC3H11A PE=1 SV=1;tr|B4DLG2|B4DLG2_HUMAN cDNA FLJ58196, highly similar to Zinc finger CCCH domain-containing protein 11A OS=Homo sapiens OX=9606 PE=2 SV=1;sp|O75152|ZC11	3	4.3	72.531	2	0	2	0	2	0	59019	0	1844.4	0	0	0
B4DM19;B4DZF1;Q9UHD9	Ubiquilin-2	UBQLN2	tr|B4DM19|B4DM19_HUMAN cDNA FLJ60127, highly similar to Ubiquilin-2 OS=Homo sapiens OX=9606 PE=2 SV=1;tr|B4DZF1|B4DZF1_HUMAN cDNA FLJ56541, highly similar to Ubiquilin-2 OS=Homo sapiens OX=9606 PE=2 SV=1;sp|Q9UHD9|UBQL2_HUMAN Ubiquilin-2 OS=Homo sapiens OX	3	3.3	52.921	1	0	1	0	1	0	20840	0	1488.5	0	0	0
Q05BX6;B4DMM4;Q15276	Rab GTPase-binding effector protein 1	RABEP1	tr|Q05BX6|Q05BX6_HUMAN RABEP1 protein (Fragment) OS=Homo sapiens OX=9606 GN=RABEP1 PE=2 SV=1;tr|B4DMM4|B4DMM4_HUMAN cDNA FLJ60304, highly similar to Rab GTPase-binding effector protein 1 OS=Homo sapiens OX=9606 PE=2 SV=1;sp|Q15276|RABE1_HUMAN Rab GTPase-bi	3	2.7	82.376	1	0	1	0	1	0	4830.8	0	112.34	0	0	0
Q96G03;B4DN40;H0Y921	Phosphopentomutase	PGM2	sp|Q96G03|PGM2_HUMAN Phosphopentomutase OS=Homo sapiens OX=9606 GN=PGM2 PE=1 SV=4;tr|B4DN40|B4DN40_HUMAN cDNA FLJ54368, highly similar to Phosphoglucomutase-2 OS=Homo sapiens OX=9606 PE=2 SV=1;tr|H0Y921|H0Y921_HUMAN Phosphoglucomutase 2 (Fragment) OS=Homo	3	5.1	68.283	2	0	2	0	2	0	22616	0	665.18	0	0	0
F8VQE1;B4DN52;Q53GG0;Q9UHB6;F8VRN8;F8VS07;B3KTW2	LIM domain and actin-binding protein 1	LIMA1	tr|F8VQE1|F8VQE1_HUMAN LIM domain and actin binding 1 OS=Homo sapiens OX=9606 GN=LIMA1 PE=1 SV=1;tr|B4DN52|B4DN52_HUMAN cDNA FLJ55990, highly similar to LIM domain and actin-binding protein 1 OS=Homo sapiens OX=9606 PE=2 SV=1;tr|Q53GG0|Q53GG0_HUMAN Epithel	7	4.3	66.99	2	0	2	0	2	0	52870	0	681.65	0	0	0
B4DP06;H7C1S2;C9JLK0	Bifunctional purine biosynthesis protein ATIC	ATIC	tr|B4DP06|B4DP06_HUMAN Bifunctional purine biosynthesis protein ATIC OS=Homo sapiens OX=9606 PE=2 SV=1;tr|H7C1S2|H7C1S2_HUMAN 5-aminoimidazole-4-carboxamide ribonucleotide formyltransferase/IMP cyclohydrolase (Fragment) OS=Homo sapiens OX=9606 GN=ATIC PE=1	3	35.5	58.661	11	6	1	0	1	0	12348	0	374.18	0	0	0
H7C3D3;Q96AF9;B4DQR8;Q28617;B4DY85;H0Y2Y8;Q9BUS0;Q15942	Zyxin	ZYX	tr|H7C3D3|H7C3D3_HUMAN Zyxin (Fragment) OS=Homo sapiens OX=9606 GN=ZYX PE=1 SV=1;tr|Q96AF9|Q96AF9_HUMAN Zyxin (Fragment) OS=Homo sapiens OX=9606 GN=ZYX PE=2 SV=2;tr|B4DQR8|B4DQR8_HUMAN Zyxin OS=Homo sapiens OX=9606 PE=2 SV=1;tr|Q28617|Q28617_HUMAN Zyxin (F	8	14.2	18.055	1	0	1	0	1	0	49335	0	4933.5	0	0	0
G3V3T3;G3V3B0;Q69YJ6;B4DQZ7;S4R3H4;E7EQT4;Q9UKV3	Apoptotic chromatin condensation inducer in the nucleus	ACIN1;DKFZp667N107	tr|G3V3T3|G3V3T3_HUMAN Apoptotic chromatin condensation inducer 1 (Fragment) OS=Homo sapiens OX=9606 GN=ACIN1 PE=1 SV=1;tr|G3V3B0|G3V3B0_HUMAN Apoptotic chromatin condensation inducer 1 OS=Homo sapiens OX=9606 GN=ACIN1 PE=1 SV=1;tr|Q69YJ6|Q69YJ6_HUMAN Unch	7	8.2	21.126	1	0	1	0	1	0	29176	0	2244.3	0	0	0
H0YLQ3;B4DR08;B4DTP3;H0YM23;O75179;H7C2F5;Q9NXF0;H3BLS9;Q7Z586;Q8TEF1;E9PDP5;Q8IWZ3	Ankyrin repeat domain-containing protein 17;Ankyrin repeat and KH domain-containing protein 1	ANKRD17;ANKHD1;FLJ00246	tr|H0YLQ3|H0YLQ3_HUMAN Ankyrin repeat domain 17 (Fragment) OS=Homo sapiens OX=9606 GN=ANKRD17 PE=1 SV=1;tr|B4DR08|B4DR08_HUMAN cDNA FLJ58273, highly similar to Homo sapiens ankyrin repeat domain 17 (ANKRD17), transcript variant 1, mRNA OS=Homo sapiens OX=9	12	3.6	91.926	2	0	2	0	2	0	36377	0	1347.3	0	0	0
H0YCV6;B4DR25;P22059	Oxysterol-binding protein;Oxysterol-binding protein 1	OSBP	tr|H0YCV6|H0YCV6_HUMAN Oxysterol binding protein (Fragment) OS=Homo sapiens OX=9606 GN=OSBP PE=1 SV=1;tr|B4DR25|B4DR25_HUMAN Oxysterol-binding protein OS=Homo sapiens OX=9606 PE=2 SV=1;sp|P22059|OSBP1_HUMAN Oxysterol-binding protein 1 OS=Homo sapiens OX=96	3	17.5	19.548	2	0	2	0	2	0	53136	0	5904	0	0	0
B4DYV0;Q96L67;B4DRI0;Q6UUU9;G3V1R5;O43847;H0Y5G9	Nardilysin	NRD1;NRDC	tr|B4DYV0|B4DYV0_HUMAN cDNA FLJ59785, highly similar to Nardilysin OS=Homo sapiens OX=9606 PE=2 SV=1;tr|Q96L67|Q96L67_HUMAN Nardilysin OS=Homo sapiens OX=9606 GN=NRD1 PE=2 SV=1;tr|B4DRI0|B4DRI0_HUMAN cDNA FLJ60831, highly similar to Nardilysin OS=Homo sapi	7	4.1	86.327	2	0	2	0	2	0	29246	0	1044.5	0	0	0
B4DRP9;Q69YJ7;Q9NTZ6;B3KQH4	RNA-binding protein 12	DKFZp667H197;RBM12	tr|B4DRP9|B4DRP9_HUMAN cDNA FLJ58274, highly similar to RNA-binding protein 12 OS=Homo sapiens OX=9606 PE=2 SV=1;tr|Q69YJ7|Q69YJ7_HUMAN Uncharacterized protein DKFZp667H197 (Fragment) OS=Homo sapiens OX=9606 GN=DKFZp667H197 PE=2 SV=1;sp|Q9NTZ6|RBM12_HUMAN	4	2.7	76.416	2	0	2	0	2	0	51765	0	652.18	0	0	0
B4DSD8;P11216;Q59GM9	Alpha-1,4 glucan phosphorylase;Glycogen phosphorylase, brain form	PYGB	tr|B4DSD8|B4DSD8_HUMAN Alpha-1,4 glucan phosphorylase OS=Homo sapiens OX=9606 PE=2 SV=1;sp|P11216|PYGB_HUMAN Glycogen phosphorylase, brain form OS=Homo sapiens OX=9606 GN=PYGB PE=1 SV=5;tr|Q59GM9|Q59GM9_HUMAN Alpha-1,4 glucan phosphorylase (Fragment) OS=Ho	3	4.1	85.786	3	1	2	0	2	0	41441	0	353.27	0	0	0
B4DSN3;G5EA31;P53992	Protein transport protein Sec24C	SEC24C	tr|B4DSN3|B4DSN3_HUMAN cDNA FLJ60345, highly similar to Protein transport protein Sec24C OS=Homo sapiens OX=9606 PE=2 SV=1;tr|G5EA31|G5EA31_HUMAN SEC24 homolog C, COPII coat complex component OS=Homo sapiens OX=9606 GN=SEC24C PE=1 SV=1;sp|P53992|SC24C_HUMA	3	1.6	106.56	1	0	1	0	1	0	20182	0	492.23	0	0	0
F5H365;B4DSQ5;Q15436;B4E0Q9;B4DF60;G3V5K1;G3V5X8;G3V4Q2;G3V4V1;G3V1W4;G3V3G5;G3V2R6	Protein transport protein SEC23;Protein transport protein Sec23A	SEC23A	tr|F5H365|F5H365_HUMAN Protein transport protein SEC23 OS=Homo sapiens OX=9606 GN=SEC23A PE=1 SV=1;tr|B4DSQ5|B4DSQ5_HUMAN Protein transport protein SEC23 OS=Homo sapiens OX=9606 PE=2 SV=1;sp|Q15436|SC23A_HUMAN Protein transport protein Sec23A OS=Homo sapie	12	6.2	82.968	3	0	3	0	3	0	51572	0	836.14	0	0	0
B4DSU9;F8WJN3;Q16630	Cleavage and polyadenylation specificity factor subunit 6	CPSF6	tr|B4DSU9|B4DSU9_HUMAN cDNA FLJ58421, highly similar to Cleavage and polyadenylation specificity factor 6 OS=Homo sapiens OX=9606 PE=2 SV=1;tr|F8WJN3|F8WJN3_HUMAN Cleavage and polyadenylation specificity factor subunit 6 OS=Homo sapiens OX=9606 GN=CPSF6 PE	3	5.3	33.572	1	0	1	0	1	0	79285	0	9910.7	0	0	0
Q8WXF1;B4DWI8;X6RDA4	Paraspeckle component 1	PSPC1	sp|Q8WXF1|PSPC1_HUMAN Paraspeckle component 1 OS=Homo sapiens OX=9606 GN=PSPC1 PE=1 SV=1;tr|B4DWI8|B4DWI8_HUMAN Paraspeckle component 1 OS=Homo sapiens OX=9606 PE=2 SV=1;tr|X6RDA4|X6RDA4_HUMAN Paraspeckle component 1 (Fragment) OS=Homo sapiens OX=9606 GN=P	3	5.9	58.743	2	0	2	0	2	0	81957	0	2436.8	0	0	0
B4DWZ4;Q6FHX6;P39748;I3L3E9;F5H1Y3	Flap endonuclease 1	FEN1	tr|B4DWZ4|B4DWZ4_HUMAN Flap endonuclease 1 OS=Homo sapiens OX=9606 PE=2 SV=1;tr|Q6FHX6|Q6FHX6_HUMAN Flap endonuclease 1 OS=Homo sapiens OX=9606 GN=FEN1 PE=2 SV=1;sp|P39748|FEN1_HUMAN Flap endonuclease 1 OS=Homo sapiens OX=9606 GN=FEN1 PE=1 SV=1;tr|I3L3E9|I	5	16	38.791	4	0	4	0	4	0	81152	0	2105.9	0	0	0
B4DZC0;B7ZAX9;O60264	SWI/SNF-related matrix-associated actin-dependent regulator of chromatin subfamily A member 5	SMARCA5	tr|B4DZC0|B4DZC0_HUMAN cDNA FLJ51771, highly similar to SWI/SNF-related matrix-associatedactin-dependent regulator of chromatin subfamily A member5 OS=Homo sapiens OX=9606 PE=2 SV=1;tr|B7ZAX9|B7ZAX9_HUMAN cDNA, FLJ79343, highly similar to SWI/SNF-related m	3	1.5	116.76	1	0	1	0	1	0	31858	0	589.97	0	0	0
H0Y3P2;D3DQV9;Q59G42;B4DZF2;P78344;Q2TU89;E9PKF8;Q3LIE0;H0YE22;H0YEC5;H0YD77;H0YCH5	Eukaryotic translation initiation factor 4 gamma 2	EIF4G2;AAG1	tr|H0Y3P2|H0Y3P2_HUMAN Eukaryotic translation initiation factor 4 gamma 2 OS=Homo sapiens OX=9606 GN=EIF4G2 PE=1 SV=1;tr|D3DQV9|D3DQV9_HUMAN Eukaryotic translation initiation factor 4 gamma 2 OS=Homo sapiens OX=9606 GN=EIF4G2 PE=1 SV=1;tr|Q59G42|Q59G42_HUM	12	5.5	98.117	4	0	4	0	4	0	137040	0	2855	0	0	0
X6RJY0;B4E343;Q9BVJ6;Q08E77;Q5TAP6	U3 small nucleolar RNA-associated protein 14 homolog A;U3 small nucleolar RNA-associated protein 14 homolog C	UTP14A;UTP14C	tr|X6RJY0|X6RJY0_HUMAN UTP14A small subunit processome component (Fragment) OS=Homo sapiens OX=9606 GN=UTP14A PE=1 SV=1;tr|B4E343|B4E343_HUMAN cDNA FLJ54249, highly similar to U3 small nucleolar RNA-associated protein 14 homolog A OS=Homo sapiens OX=9606 P	5	9.1	36.619	2	0	2	0	2	0	21272	0	1272.6	0	0	0
B4E3M6;P42285;A8K6I4	Exosome RNA helicase MTR4	MTREX	tr|B4E3M6|B4E3M6_HUMAN cDNA FLJ55446, highly similar to Superkiller viralicidic activity 2-like 2 OS=Homo sapiens OX=9606 PE=2 SV=1;sp|P42285|MTREX_HUMAN Exosome RNA helicase MTR4 OS=Homo sapiens OX=9606 GN=MTREX PE=1 SV=3;tr|A8K6I4|A8K6I4_HUMAN cDNA FLJ76	3	6.5	106.76	4	0	4	0	4	0	103760	0	1062.3	0	0	0
Q3B7I9;Q6IBR8;B5BU01;P20042;Q59GZ3	Eukaryotic translation initiation factor 2 subunit 2	EIF2S2	tr|Q3B7I9|Q3B7I9_HUMAN eIF2S2 protein (Fragment) OS=Homo sapiens OX=9606 GN=EIF2S2 PE=2 SV=1;tr|Q6IBR8|Q6IBR8_HUMAN Eukaryotic translation initiation factor 2 subunit 2 OS=Homo sapiens OX=9606 GN=EIF2S2 PE=2 SV=1;tr|B5BU01|B5BU01_HUMAN Eukaryotic translati	5	40.2	10.229	2	0	2	0	2	0	56018	0	3458.6	0	0	0
B5BU99;Q9Y5A9;S4R3J8;S4R3V3	YTH domain-containing family protein;YTH domain-containing family protein 2	YTHDF2	tr|B5BU99|B5BU99_HUMAN YTH domain-containing family protein OS=Homo sapiens OX=9606 GN=YTHDF2 PE=2 SV=1;sp|Q9Y5A9|YTHD2_HUMAN YTH domain-containing family protein 2 OS=Homo sapiens OX=9606 GN=YTHDF2 PE=1 SV=2	4	13.3	61.319	6	0	6	0	5	0	269190	0	10883	0	0	0
B5BUB5;P05455;E7ERC4;E9PGX9;E9PFL9;Q14730;Q2F832;Q9UMH6	Lupus La protein	SSB	tr|B5BUB5|B5BUB5_HUMAN Autoantigen La (Fragment) OS=Homo sapiens OX=9606 GN=SSB PE=2 SV=1;sp|P05455|LA_HUMAN Lupus La protein OS=Homo sapiens OX=9606 GN=SSB PE=1 SV=2;tr|E7ERC4|E7ERC4_HUMAN Small RNA binding exonuclease protection factor La (Fragment) OS=H	8	20.1	46.867	6	0	6	0	6	0	172580	0	4662.8	0	0	0
B5MDQ0;Q2NKX8	DNA excision repair protein ERCC-6-like	ERCC6L	tr|B5MDQ0|B5MDQ0_HUMAN ERCC excision repair 6 like, spindle assembly checkpoint helicase OS=Homo sapiens OX=9606 GN=ERCC6L PE=1 SV=1;sp|Q2NKX8|ERC6L_HUMAN DNA excision repair protein ERCC-6-like OS=Homo sapiens OX=9606 GN=ERCC6L PE=1 SV=1	2	2.2	126.98	1	0	1	0	1	0	3693.9	0	62.609	0	0	0
H7C2H4;B7Z6W5;Q9NTF0;B7Z2D6;P35520;Q96EH7	Cystathionine beta-synthase;CBS domain-containing protein	CBS;DKFZp727E011	tr|H7C2H4|H7C2H4_HUMAN Cystathionine beta-synthase (Fragment) OS=Homo sapiens OX=9606 GN=CBS PE=1 SV=1;tr|B7Z6W5|B7Z6W5_HUMAN Cystathionine beta-synthase OS=Homo sapiens OX=9606 PE=2 SV=1;tr|Q9NTF0|Q9NTF0_HUMAN Cystathionine beta-synthase (Fragment) OS=Hom	6	16.1	24.644	2	0	2	0	2	0	49015	0	4027.1	0	0	0
F8WB26;B7Z592;Q8WU90	Zinc finger CCCH domain-containing protein 15	ZC3H15	tr|F8WB26|F8WB26_HUMAN Zinc finger CCCH-type containing 15 OS=Homo sapiens OX=9606 GN=ZC3H15 PE=1 SV=1;tr|B7Z592|B7Z592_HUMAN Zinc finger CCCH domain-containing protein 15 OS=Homo sapiens OX=9606 PE=2 SV=1;sp|Q8WU90|ZC3HF_HUMAN Zinc finger CCCH domain-cont	3	16.2	11.82	1	0	1	0	1	0	28397	0	4056.7	0	0	0
H7C399;B7Z600;Q53S54;Q13618	Cullin-3	CUL3	tr|H7C399|H7C399_HUMAN Cullin 3 (Fragment) OS=Homo sapiens OX=9606 GN=CUL3 PE=1 SV=1;tr|B7Z600|B7Z600_HUMAN cDNA FLJ53180, highly similar to Cullin-3 OS=Homo sapiens OX=9606 PE=2 SV=1;tr|Q53S54|Q53S54_HUMAN Uncharacterized protein CUL3 (Fragment) OS=Homo s	4	17.1	12.503	1	0	1	0	1	0	15937	0	3187.4	0	0	0
Q5T8U5;Q5T8U7;B7Z605;B7Z8F3;B7Z7A8;O15260	Surfeit locus protein 4	SURF4	tr|Q5T8U5|Q5T8U5_HUMAN Surfeit locus protein 4 OS=Homo sapiens OX=9606 GN=SURF4 PE=1 SV=1;tr|Q5T8U7|Q5T8U7_HUMAN Surfeit locus protein 4 OS=Homo sapiens OX=9606 GN=SURF4 PE=3 SV=1;tr|B7Z605|B7Z605_HUMAN Surfeit locus protein 4 OS=Homo sapiens OX=9606 PE=2	6	7	21.127	1	0	1	0	1	0	10583	0	1175.9	0	0	0
E7EWK3;B7Z8P5;Q9H2U1;H7C5F5	RNA helicase;ATP-dependent DNA/RNA helicase DHX36	DHX36	tr|E7EWK3|E7EWK3_HUMAN RNA helicase (Fragment) OS=Homo sapiens OX=9606 GN=DHX36 PE=1 SV=1;tr|B7Z8P5|B7Z8P5_HUMAN RNA helicase (Fragment) OS=Homo sapiens OX=9606 PE=2 SV=1;sp|Q9H2U1|DHX36_HUMAN ATP-dependent DNA/RNA helicase DHX36 OS=Homo sapiens OX=9606 GN	4	4.9	91.43	3	0	3	0	3	0	55397	0	1497.2	0	0	0
B7Z961;Q5BJH7	Protein YIF1B	YIF1B	tr|B7Z961|B7Z961_HUMAN cDNA FLJ50074, moderately similar to Homo sapiens Yip1 interacting factor homolog B (YIF1B), transcript variant 4, mRNA OS=Homo sapiens OX=9606 PE=2 SV=1;sp|Q5BJH7|YIF1B_HUMAN Protein YIF1B OS=Homo sapiens OX=9606 GN=YIF1B PE=1 SV=1	2	7.5	20.836	1	0	1	0	1	0	39540	0	5648.5	0	0	0
B7Z9D5;Q9NXF1	Testis-expressed protein 10	TEX10	tr|B7Z9D5|B7Z9D5_HUMAN cDNA FLJ50387 OS=Homo sapiens OX=9606 PE=2 SV=1;sp|Q9NXF1|TEX10_HUMAN Testis-expressed protein 10 OS=Homo sapiens OX=9606 GN=TEX10 PE=1 SV=2	2	3.7	49.377	1	0	1	0	1	0	13950	0	697.49	0	0	0
P62258;G9K389;V9HW98;G9K388;B7ZA86;B4DE78;B3KNB4;V9HWD6;B5BU24;K7EM20;B2R6N6;B4DMT8;K7EIT4;B4DHC4;Q53S41;B4DJB0;B4DY04;P27348;Q04917;P31946;P61981;P31947;Q9H4N8	14-3-3 protein epsilon;14-3-3 protein gamma;14-3-3 protein beta/alpha;14-3-3 protein theta;14-3-3 protein eta;14-3-3 protein beta/alpha;14-3-3 protein beta/alpha, N-terminally processed;14-3-3 protein gamma;14-3-3 protein gamma, N-terminally processed;14-3-3 protein sigma	YWHAE;YWHAE/FAM22B fusion;HEL2;YWHAE/FAM22A fusion;HEL-S-1;YWHAB;YWHAQ;YWHAH;YWHAG;SFN	sp|P62258|1433E_HUMAN 14-3-3 protein epsilon OS=Homo sapiens OX=9606 GN=YWHAE PE=1 SV=1;tr|G9K389|G9K389_HUMAN 14-3-3 protein epsilon (Fragment) OS=Homo sapiens OX=9606 GN=YWHAE/FAM22B fusion PE=2 SV=1;tr|V9HW98|V9HW98_HUMAN 14-3-3 protein epsilon OS=Homo	23	8.6	29.174	2	1	1	0	1	0	14050	0	826.47	0	0	0
B7ZAY8;O94874	E3 UFM1-protein ligase 1	UFL1	tr|B7ZAY8|B7ZAY8_HUMAN E3 UFM1-protein ligase 1 OS=Homo sapiens OX=9606 PE=2 SV=1;sp|O94874|UFL1_HUMAN E3 UFM1-protein ligase 1 OS=Homo sapiens OX=9606 GN=UFL1 PE=1 SV=2	2	5.3	33.568	1	0	1	0	1	0	17789	0	1046.4	0	0	0
B7ZLC9;Q8TEQ6	Gem-associated protein 5	GEMIN5	tr|B7ZLC9|B7ZLC9_HUMAN GEMIN5 protein OS=Homo sapiens OX=9606 GN=GEMIN5 PE=2 SV=1;sp|Q8TEQ6|GEMI5_HUMAN Gem-associated protein 5 OS=Homo sapiens OX=9606 GN=GEMIN5 PE=1 SV=3	2	2.7	168.43	3	0	3	0	3	0	96267	0	1188.5	0	0	0
B9EG90;P11387;Q9BVT2;A0A7P0T9R7;A0A7P0T852	DNA topoisomerase I;DNA topoisomerase 1;DNA topoisomerase I eukaryotic-type domain-containing protein	TOP1	tr|B9EG90|B9EG90_HUMAN DNA topoisomerase I OS=Homo sapiens OX=9606 GN=TOP1 PE=2 SV=1;sp|P11387|TOP1_HUMAN DNA topoisomerase 1 OS=Homo sapiens OX=9606 GN=TOP1 PE=1 SV=2;tr|Q9BVT2|Q9BVT2_HUMAN DNA topoisomerase I eukaryotic-type domain-containing protein (Fr	5	3	90.699	2	0	2	0	2	0	46770	0	1230.8	0	0	0
F8WAU4;C9IZ01;E5KND5;Q96RP9	Elongation factor G, mitochondrial	GFM1	tr|F8WAU4|F8WAU4_HUMAN G elongation factor mitochondrial 1 OS=Homo sapiens OX=9606 GN=GFM1 PE=1 SV=1;tr|C9IZ01|C9IZ01_HUMAN G elongation factor mitochondrial 1 OS=Homo sapiens OX=9606 GN=GFM1 PE=1 SV=1;tr|E5KND5|E5KND5_HUMAN Elongation factor G, mitochondr	4	2	50.911	1	0	1	0	1	0	35684	0	1274.4	0	0	0
C9JIG9;O95747	Serine/threonine-protein kinase OSR1	OXSR1	tr|C9JIG9|C9JIG9_HUMAN Serine/threonine-protein kinase OSR1 OS=Homo sapiens OX=9606 GN=OXSR1 PE=1 SV=1;sp|O95747|OXSR1_HUMAN Serine/threonine-protein kinase OSR1 OS=Homo sapiens OX=9606 GN=OXSR1 PE=1 SV=1	2	3.2	51.856	1	0	1	0	1	0	10651	0	507.18	0	0	0
J3QL22;J3QS85;J3KTQ1;J3QKR0;C9JLV5;Q9UNS2	COP9 signalosome complex subunit 3	COPS3	tr|J3QL22|J3QL22_HUMAN COP9 signalosome subunit 3 OS=Homo sapiens OX=9606 GN=COPS3 PE=1 SV=1;tr|J3QS85|J3QS85_HUMAN COP9 signalosome subunit 3 OS=Homo sapiens OX=9606 GN=COPS3 PE=1 SV=1;tr|J3KTQ1|J3KTQ1_HUMAN COP9 signalosome subunit 3 OS=Homo sapiens OX=9	6	60	2.1494	1	0	1	0	1	0	3647	0	1823.5	0	0	0
CON__A2I7N0;CON__A2I7N1			;	2	18.2	46.311	6	1	1	0	1	0	14564	0	728.21	0	0	0
CON__P01030;CON__ENSEMBL:ENSBTAP00000007350			;	2	0.6	192.79	1	0	1	0	1	0	36892	0	409.91	0	0	0
CON__ENSEMBL:ENSBTAP00000018574				1	6.9	55.207	3	0	3	0	3	0	82336	0	2528.6	0	0	0
CON__ENSEMBL:ENSBTAP00000024462;CON__ENSEMBL:ENSBTAP00000024466			;	2	6	46.543	2	0	2	0	2	0	57453	0	3023.8	0	0	0
CON__P28800;C9JMH6;A0A0J9YY65;A0A0G2JPA8;P08697	Alpha-2-antiplasmin	SERPINF2	;tr|C9JMH6|C9JMH6_HUMAN Alpha-2-antiplasmin (Fragment) OS=Homo sapiens OX=9606 GN=SERPINF2 PE=1 SV=1;tr|A0A0J9YY65|A0A0J9YY65_HUMAN Serpin family F member 2 (Fragment) OS=Homo sapiens OX=9606 GN=SERPINF2 PE=1 SV=1;tr|A0A0G2JPA8|A0A0G2JPA8_HUMAN Serpin fami	5	6.5	54.71	2	0	2	0	2	0	69660	0	1900.5	0	0	0
CON__P50448				1	3.4	51.723	1	0	1	0	1	0	16914	0	845.68	0	0	0
CON__Q3MHN2;A0A8Q3SI37;A0A8Q3SI95;P02748	Complement component C9;Complement component C9;Complement component C9a;Complement component C9b	C9	;tr|A0A8Q3SI37|A0A8Q3SI37_HUMAN Complement component C9 OS=Homo sapiens OX=9606 GN=C9 PE=1 SV=1;tr|A0A8Q3SI95|A0A8Q3SI95_HUMAN Complement component C9 OS=Homo sapiens OX=9606 GN=C9 PE=1 SV=1;sp|P02748|CO9_HUMAN Complement component C9 OS=Homo sapiens OX=96	4	4.2	61.998	2	0	2	0	2	0	49307	0	1826.2	0	0	0
CON__Q3SZH5				1	5.4	45.456	1	0	1	0	1	0	12095	0	671.97	0	0	0
D6R9I9;P61221;H0Y990;D6RGF4	ATP-binding cassette sub-family E member 1	ABCE1	tr|D6R9I9|D6R9I9_HUMAN ATP binding cassette subfamily E member 1 OS=Homo sapiens OX=9606 GN=ABCE1 PE=1 SV=1;sp|P61221|ABCE1_HUMAN ATP-binding cassette sub-family E member 1 OS=Homo sapiens OX=9606 GN=ABCE1 PE=1 SV=1;tr|H0Y990|H0Y990_HUMAN ATP binding casse	4	5.2	47.037	2	0	2	0	2	0	65073	0	1195	0	0	0
Q0QF12;D6RFM5;P31040;A0A494C1T6;B3KT34;B4DYN5;B3KYA5	succinate dehydrogenase;Succinate dehydrogenase [ubiquinone] flavoprotein subunit, mitochondrial	SDHA	tr|Q0QF12|Q0QF12_HUMAN succinate dehydrogenase (Fragment) OS=Homo sapiens OX=9606 GN=SDHA PE=2 SV=1;tr|D6RFM5|D6RFM5_HUMAN Succinate dehydrogenase [ubiquinone] flavoprotein subunit, mitochondrial OS=Homo sapiens OX=9606 GN=SDHA PE=1 SV=1;sp|P31040|SDHA_HUM	7	9.5	60.05	4	0	4	0	4	0	98794	0	736.53	0	0	0
Q92616;E1NZA1;B4DM32	Stalled ribosome sensor GCN1	GCN1;PRIC295	sp|Q92616|GCN1_HUMAN Stalled ribosome sensor GCN1 OS=Homo sapiens OX=9606 GN=GCN1 PE=1 SV=7;tr|E1NZA1|E1NZA1_HUMAN Peroxisome proliferator activated receptor interacting complex protein OS=Homo sapiens OX=9606 GN=PRIC295 PE=2 SV=1	3	4.4	292.71	8	0	8	0	8	0	173640	0	830.57	0	0	0
H0YIT0;Q53SC0;E9PF88;E9PCS8;E7EQY4;E7EV10;E7ESY4;Q9BTC8;Q13330	Metastasis-associated protein MTA3;Metastasis-associated protein MTA1	MTA1;tmp_locus_6;MTA3	tr|H0YIT0|H0YIT0_HUMAN Metastasis associated 1 (Fragment) OS=Homo sapiens OX=9606 GN=MTA1 PE=4 SV=1;tr|Q53SC0|Q53SC0_HUMAN Uncharacterized protein tmp_locus_6 (Fragment) OS=Homo sapiens OX=9606 GN=tmp_locus_6 PE=4 SV=1;tr|E9PF88|E9PF88_HUMAN Metastasis ass	9	31.6	6.3361	1	0	1	0	1	0	33725	0	16862	0	0	0
O15042;E7ET15;H7C4V2	U2 snRNP-associated SURP motif-containing protein	U2SURP	sp|O15042|SR140_HUMAN U2 snRNP-associated SURP motif-containing protein OS=Homo sapiens OX=9606 GN=U2SURP PE=1 SV=2;tr|E7ET15|E7ET15_HUMAN U2 snRNP associated SURP domain containing OS=Homo sapiens OX=9606 GN=U2SURP PE=1 SV=1	3	4.8	118.29	4	0	4	0	4	0	120710	0	2156.3	0	0	0
E9KL44;H0YFD6;P40939;A0A2R8YG21;B4DDZ5;B4DRH6;A0A2R8Y4F5;A0A2R8Y688	enoyl-CoA hydratase;Trifunctional enzyme subunit alpha, mitochondrial;Long-chain enoyl-CoA hydratase;Long chain 3-hydroxyacyl-CoA dehydrogenase	HADHA	tr|E9KL44|E9KL44_HUMAN enoyl-CoA hydratase OS=Homo sapiens OX=9606 PE=2 SV=1;tr|H0YFD6|H0YFD6_HUMAN enoyl-CoA hydratase OS=Homo sapiens OX=9606 GN=HADHA PE=1 SV=2;sp|P40939|ECHA_HUMAN Trifunctional enzyme subunit alpha, mitochondrial OS=Homo sapiens OX=960	8	13	82.999	5	0	5	0	5	0	208740	0	2649.1	0	0	0
H0YF10;Q5JP01;E9PC52;Q6FHQ0;Q16576;Q09028	Histone-binding protein RBBP7;Histone-binding protein RBBP4	RBBP4;RBBP7	tr|H0YF10|H0YF10_HUMAN RB binding protein 4, chromatin remodeling factor (Fragment) OS=Homo sapiens OX=9606 GN=RBBP4 PE=1 SV=1;tr|Q5JP01|Q5JP01_HUMAN Histone-binding protein RBBP7 (Fragment) OS=Homo sapiens OX=9606 GN=RBBP7 PE=1 SV=1;tr|E9PC52|E9PC52_HUMAN	6	6.3	23.194	1	0	1	0	1	0	136810	0	15202	0	0	0
E9PSB6;Q8N9H8	Exonuclease mut-7 homolog	EXD3	tr|E9PSB6|E9PSB6_HUMAN Exonuclease 3-5 domain containing 3 OS=Homo sapiens OX=9606 GN=EXD3 PE=1 SV=1;sp|Q8N9H8|MUT7_HUMAN Exonuclease mut-7 homolog OS=Homo sapiens OX=9606 GN=EXD3 PE=1 SV=3	2	7.1	15.936	1	0	1	0	1	0	22591	0	3227.3	0	0	0
F5H3X6;F5GY37;Q99623	Prohibitin;Prohibitin-2	PHB2	tr|F5H3X6|F5H3X6_HUMAN Prohibitin (Fragment) OS=Homo sapiens OX=9606 GN=PHB2 PE=1 SV=3;tr|F5GY37|F5GY37_HUMAN Prohibitin OS=Homo sapiens OX=9606 GN=PHB2 PE=1 SV=1;sp|Q99623|PHB2_HUMAN Prohibitin-2 OS=Homo sapiens OX=9606 GN=PHB2 PE=1 SV=2	3	4.9	27.437	1	0	1	0	1	0	19894	0	1170.3	0	0	0
F6T1Q0;Q6L8Q7	2,5-phosphodiesterase 12	PDE12	tr|F6T1Q0|F6T1Q0_HUMAN Phosphodiesterase 12 OS=Homo sapiens OX=9606 GN=PDE12 PE=1 SV=1;sp|Q6L8Q7|PDE12_HUMAN 2,5-phosphodiesterase 12 OS=Homo sapiens OX=9606 GN=PDE12 PE=1 SV=2	2	3.8	52.175	1	0	1	0	1	0	28290	0	1178.8	0	0	0
F8W1I4;Q8TBL5;F8VY40;Q6P4E2;Q96J85;Q71RC2	La-related protein 4	LARP4	tr|F8W1I4|F8W1I4_HUMAN La ribonucleoprotein 4 (Fragment) OS=Homo sapiens OX=9606 GN=LARP4 PE=1 SV=1;tr|Q8TBL5|Q8TBL5_HUMAN LARP4 protein OS=Homo sapiens OX=9606 GN=LARP4 PE=1 SV=1;tr|F8VY40|F8VY40_HUMAN La ribonucleoprotein 4 (Fragment) OS=Homo sapiens OX=	6	10.4	14.143	1	0	1	0	1	0	16108	0	3221.7	0	0	0
F8W785;O00461	Golgi integral membrane protein 4	GOLIM4	tr|F8W785|F8W785_HUMAN Golgi integral membrane protein 4 OS=Homo sapiens OX=9606 GN=GOLIM4 PE=1 SV=1;sp|O00461|GOLI4_HUMAN Golgi integral membrane protein 4 OS=Homo sapiens OX=9606 GN=GOLIM4 PE=1 SV=1	2	1.6	78.759	1	0	1	0	1	0	7966.8	0	209.65	0	0	0
Q05D78;F8W7U8;P49959;F5H742;A0A0S2Z438;F5H256;Q9BS79;F5GXT0	Double-strand break repair protein MRE11;Double-strand break repair protein	MRE11A;MRE11	tr|Q05D78|Q05D78_HUMAN Double-strand break repair protein MRE11 (Fragment) OS=Homo sapiens OX=9606 GN=MRE11A PE=2 SV=1;tr|F8W7U8|F8W7U8_HUMAN Double-strand break repair protein OS=Homo sapiens OX=9606 GN=MRE11 PE=1 SV=1;sp|P49959|MRE11_HUMAN Double-strand	8	7	59.724	3	0	3	0	3	0	69604	0	2784.2	0	0	0
F8WDV0;Q9UI26;H0Y8M5;B3KN03	Importin-11	IPO11	tr|F8WDV0|F8WDV0_HUMAN Importin 11 OS=Homo sapiens OX=9606 GN=IPO11 PE=1 SV=1;sp|Q9UI26|IPO11_HUMAN Importin-11 OS=Homo sapiens OX=9606 GN=IPO11 PE=1 SV=1;tr|H0Y8M5|H0Y8M5_HUMAN Importin 11 (Fragment) OS=Homo sapiens OX=9606 GN=IPO11 PE=1 SV=1;tr|B3KN03|B3	4	4.4	99.707	2	0	2	0	2	0	29961	0	749.02	0	0	0
G1UI16;Q29RF7;B3KMN2;Q96DB6	Sister chromatid cohesion protein PDS5 homolog A	PDS5A	tr|G1UI16|G1UI16_HUMAN SCC-112 protein, isoform CRA_b OS=Homo sapiens OX=9606 GN=PDS5A PE=2 SV=1;sp|Q29RF7|PDS5A_HUMAN Sister chromatid cohesion protein PDS5 homolog A OS=Homo sapiens OX=9606 GN=PDS5A PE=1 SV=1;tr|B3KMN2|B3KMN2_HUMAN cDNA FLJ11695 fis, clo	4	2.2	150.83	2	0	2	0	2	0	27263	0	363.51	0	0	0
H0YJ63;G3V438;H0YJG7;O95433	Activator of 90 kDa heat shock protein ATPase homolog 1	AHSA1	tr|H0YJ63|H0YJ63_HUMAN Activator of HSP90 ATPase activity 1 (Fragment) OS=Homo sapiens OX=9606 GN=AHSA1 PE=1 SV=1;tr|G3V438|G3V438_HUMAN Activator of HSP90 ATPase activity 1 (Fragment) OS=Homo sapiens OX=9606 GN=AHSA1 PE=1 SV=1;tr|H0YJG7|H0YJG7_HUMAN Activ	4	24.4	10.031	1	0	1	0	1	0	36590	0	9147.6	0	0	0
H0Y8P4;Q8TED0	U3 small nucleolar RNA-associated protein 15 homolog	UTP15	tr|H0Y8P4|H0Y8P4_HUMAN U3 small nucleolar RNA-associated protein 15 homolog (Fragment) OS=Homo sapiens OX=9606 GN=UTP15 PE=1 SV=1;sp|Q8TED0|UTP15_HUMAN U3 small nucleolar RNA-associated protein 15 homolog OS=Homo sapiens OX=9606 GN=UTP15 PE=1 SV=3	2	1.8	61.32	1	0	1	0	1	0	16177	0	577.73	0	0	0
H0YBE9;O60271	C-Jun-amino-terminal kinase-interacting protein 4	SPAG9	tr|H0YBE9|H0YBE9_HUMAN Sperm associated antigen 9 (Fragment) OS=Homo sapiens OX=9606 GN=SPAG9 PE=1 SV=1;sp|O60271|JIP4_HUMAN C-Jun-amino-terminal kinase-interacting protein 4 OS=Homo sapiens OX=9606 GN=SPAG9 PE=1 SV=4	2	9.2	19.266	1	0	1	0	1	0	24245	0	2424.5	0	0	0
J3KNJ2;H0YCQ8;Q7L2H7	Eukaryotic translation initiation factor 3 subunit M	EIF3M	tr|J3KNJ2|J3KNJ2_HUMAN Eukaryotic translation initiation factor 3 subunit M (Fragment) OS=Homo sapiens OX=9606 GN=EIF3M PE=1 SV=1;tr|H0YCQ8|H0YCQ8_HUMAN Eukaryotic translation initiation factor 3 subunit M (Fragment) OS=Homo sapiens OX=9606 GN=EIF3M PE=1 S	3	10.5	21.692	1	0	1	0	1	0	32695	0	3269.5	0	0	0
H0YLW7;H0YMW8;H0YNF3;H0YMR6;H0YLE6;H0YL55;H7BXE3;Q9NWH9	SAFB-like transcription modulator	SLTM	tr|H0YLW7|H0YLW7_HUMAN SAFB like transcription modulator OS=Homo sapiens OX=9606 GN=SLTM PE=1 SV=1;tr|H0YMW8|H0YMW8_HUMAN SAFB like transcription modulator OS=Homo sapiens OX=9606 GN=SLTM PE=1 SV=1;tr|H0YNF3|H0YNF3_HUMAN SAFB like transcription modulator (	8	30.6	6.6127	1	0	1	0	1	0	16982	0	8491.2	0	0	0
H3BRG4;P22695;A0A087WVZ4;H3BUE4;H3BUI9;H3BP04;H3BSJ9	Cytochrome b-c1 complex subunit 2, mitochondrial	UQCRC2	tr|H3BRG4|H3BRG4_HUMAN Ubiquinol-cytochrome c reductase core protein 2 OS=Homo sapiens OX=9606 GN=UQCRC2 PE=1 SV=1;sp|P22695|QCR2_HUMAN Cytochrome b-c1 complex subunit 2, mitochondrial OS=Homo sapiens OX=9606 GN=UQCRC2 PE=1 SV=3;tr|A0A087WVZ4|A0A087WVZ4_HU	7	7.3	44.634	2	0	2	0	2	0	64897	0	2372	0	0	0
H6TXS1		BRCA1	tr|H6TXS1|H6TXS1_HUMAN Breast cancer type 1 susceptibility protein (Fragment) OS=Homo sapiens OX=9606 GN=BRCA1 PE=4 SV=1	1	8.1	9.6277	1	0	1	0	1	0	178750	0	25535	0	0	0
Q7L2E3;H7BXY3;Q6W6M7	ATP-dependent RNA helicase DHX30	DHX30	sp|Q7L2E3|DHX30_HUMAN ATP-dependent RNA helicase DHX30 OS=Homo sapiens OX=9606 GN=DHX30 PE=1 SV=1;tr|H7BXY3|H7BXY3_HUMAN ATP-dependent RNA helicase DHX30 OS=Homo sapiens OX=9606 GN=DHX30 PE=1 SV=1	3	4.8	133.94	5	0	5	0	5	0	130310	0	1471.9	0	0	0
Q9HC39;Q9HBB9;I3L2C7;Q8WUM5;P57678	Gem-associated protein 4	GEMIN4	tr|Q9HC39|Q9HC39_HUMAN Gem-associated protein 4 OS=Homo sapiens OX=9606 PE=2 SV=1;tr|Q9HBB9|Q9HBB9_HUMAN HC56 OS=Homo sapiens OX=9606 PE=4 SV=1;tr|I3L2C7|I3L2C7_HUMAN Gem nuclear organelle associated protein 4 OS=Homo sapiens OX=9606 GN=GEMIN4 PE=1 SV=1;tr	5	0.8	118.79	1	0	1	0	1	0	6158.5	0	114.05	0	0	0
K7EJY5;Q6P1N0	Coiled-coil and C2 domain-containing protein 1A	CC2D1A	tr|K7EJY5|K7EJY5_HUMAN Coiled-coil and C2 domain containing 1A (Fragment) OS=Homo sapiens OX=9606 GN=CC2D1A PE=1 SV=1;sp|Q6P1N0|C2D1A_HUMAN Coiled-coil and C2 domain-containing protein 1A OS=Homo sapiens OX=9606 GN=CC2D1A PE=1 SV=1	2	2.9	39.079	1	0	1	0	1	0	10936	0	643.29	0	0	0
K7ENU6;K7EKZ1;Q8NFA0	ubiquitinyl hydrolase 1;Ubiquitin carboxyl-terminal hydrolase 32	USP32	tr|K7ENU6|K7ENU6_HUMAN Ubiquitin specific peptidase 32 (Fragment) OS=Homo sapiens OX=9606 GN=USP32 PE=1 SV=1;tr|K7EKZ1|K7EKZ1_HUMAN ubiquitinyl hydrolase 1 (Fragment) OS=Homo sapiens OX=9606 GN=USP32 PE=1 SV=1;sp|Q8NFA0|UBP32_HUMAN Ubiquitin carboxyl-termi	3	8.5	17.562	1	0	1	0	1	0	24966	0	3120.7	0	0	0
K7EP46;Q9BW75;Q96CV8;P52888;K7EIK4;K7EL32;K7EL02;B4DU96	Thimet oligopeptidase	THOP1	tr|K7EP46|K7EP46_HUMAN Thimet oligopeptidase OS=Homo sapiens OX=9606 GN=THOP1 PE=1 SV=1;tr|Q9BW75|Q9BW75_HUMAN Thimet oligopeptidase (Fragment) OS=Homo sapiens OX=9606 GN=THOP1 PE=2 SV=2;tr|Q96CV8|Q96CV8_HUMAN Thimet oligopeptidase OS=Homo sapiens OX=9606	8	6	65.119	2	0	2	0	2	0	66383	0	1160.1	0	0	0
K7ES11;Q9C0C9	(E3-independent) E2 ubiquitin-conjugating enzyme	UBE2O	tr|K7ES11|K7ES11_HUMAN Ubiquitin conjugating enzyme E2 O (Fragment) OS=Homo sapiens OX=9606 GN=UBE2O PE=1 SV=1;sp|Q9C0C9|UBE2O_HUMAN (E3-independent) E2 ubiquitin-conjugating enzyme OS=Homo sapiens OX=9606 GN=UBE2O PE=1 SV=3	2	1.9	88.749	1	0	1	0	1	0	21947	0	627.06	0	0	0
L0L6C1;Q93034	Cullin-5	CUL5	tr|L0L6C1|L0L6C1_HUMAN Cullin-5 (Fragment) OS=Homo sapiens OX=9606 GN=CUL5 PE=3 SV=1;sp|Q93034|CUL5_HUMAN Cullin-5 OS=Homo sapiens OX=9606 GN=CUL5 PE=1 SV=4	2	5.8	30.328	1	0	1	0	1	0	8937.7	0	558.61	0	0	0
L0R835		CCDC152	tr|L0R835|L0R835_HUMAN Alternative protein CCDC152 OS=Homo sapiens OX=9606 GN=CCDC152 PE=4 SV=1	1	22.4	7.1657	1	0	1	0	1	0	43089	0	10772	0	0	0
L8ECH8		OGFOD1	tr|L8ECH8|L8ECH8_HUMAN Alternative protein OGFOD1 OS=Homo sapiens OX=9606 GN=OGFOD1 PE=4 SV=1	1	16.1	9.7638	1	0	1	0	1	0	31418	0	7854.5	0	0	0
M0QXN5;P37198	Nuclear pore glycoprotein p62	NUP62	tr|M0QXN5|M0QXN5_HUMAN Nucleoporin 62 OS=Homo sapiens OX=9606 GN=NUP62 PE=1 SV=1;sp|P37198|NUP62_HUMAN Nuclear pore glycoprotein p62 OS=Homo sapiens OX=9606 GN=NUP62 PE=1 SV=3	2	6.5	45.615	2	0	2	0	2	0	52632	0	5848	0	0	0
O00178;F5H716;B2RDW9	GTP-binding protein 1	GTPBP1	sp|O00178|GTPB1_HUMAN GTP-binding protein 1 OS=Homo sapiens OX=9606 GN=GTPBP1 PE=1 SV=3;tr|F5H716|F5H716_HUMAN GTP binding protein 1 (Fragment) OS=Homo sapiens OX=9606 GN=GTPBP1 PE=1 SV=1;tr|B2RDW9|B2RDW9_HUMAN GTP-binding protein 1 OS=Homo sapiens OX=9606	3	4.8	72.453	2	0	2	0	2	0	56450	0	1468.8	0	0	0
O00231;J3QRY4;B4DTS5	26S proteasome non-ATPase regulatory subunit 11	PSMD11	sp|O00231|PSD11_HUMAN 26S proteasome non-ATPase regulatory subunit 11 OS=Homo sapiens OX=9606 GN=PSMD11 PE=1 SV=3;tr|J3QRY4|J3QRY4_HUMAN Proteasome 26S subunit, non-ATPase 11 (Fragment) OS=Homo sapiens OX=9606 GN=PSMD11 PE=1 SV=8;tr|B4DTS5|B4DTS5_HUMAN cDN	3	11.4	47.463	4	0	4	0	4	0	94808	0	3511.4	0	0	0
Q59F59;O15397	Importin-8	IPO8	tr|Q59F59|Q59F59_HUMAN Importin 8 variant (Fragment) OS=Homo sapiens OX=9606 PE=2 SV=1;sp|O15397|IPO8_HUMAN Importin-8 OS=Homo sapiens OX=9606 GN=IPO8 PE=1 SV=2	2	4.7	55.522	2	0	1	0	1	0	19704	0	1037.1	0	0	0
O43290;E9PQI8;B4DP43;B4DMR4;B4DDH9	U4/U6.U5 tri-snRNP-associated protein 1	SART1	sp|O43290|SNUT1_HUMAN U4/U6.U5 tri-snRNP-associated protein 1 OS=Homo sapiens OX=9606 GN=SART1 PE=1 SV=1;tr|E9PQI8|E9PQI8_HUMAN Spliceosome associated factor 1, recruiter of U4/U6.U5 tri-snRNP OS=Homo sapiens OX=9606 GN=SART1 PE=1 SV=1;tr|B4DP43|B4DP43_HUM	5	4.4	90.254	2	0	2	0	2	0	55096	0	712.16	0	0	0
O43598	5-hydroxymethyl-dUMP N-hydrolase	DNPH1	sp|O43598|DNPH1_HUMAN 5-hydroxymethyl-dUMP N-hydrolase OS=Homo sapiens OX=9606 GN=DNPH1 PE=1 SV=1	1	8.6	19.108	1	0	1	0	1	0	23280	0	2910	0	0	0
O43776;B4DN60;K7ENF0;K7EJ19;K7EIU7;K7EQ35;B4DGT6	Asparagine--tRNA ligase, cytoplasmic;asparagine--tRNA ligase	NARS1	sp|O43776|SYNC_HUMAN Asparagine--tRNA ligase, cytoplasmic OS=Homo sapiens OX=9606 GN=NARS1 PE=1 SV=1;tr|B4DN60|B4DN60_HUMAN asparagine--tRNA ligase OS=Homo sapiens OX=9606 PE=2 SV=1	7	10.2	62.942	4	0	4	0	4	0	125520	0	3293.6	0	0	0
O60216;E5RG18;B3KUT8;A0A8I5KWV3;A0A804HJ87;F6KSS9;Q9H4I0	Double-strand-break repair protein rad21 homolog;64-kDa C-terminal product;Double-strand-break repair protein rad21-like protein 1	RAD21;RAD21L1;RAD21L	sp|O60216|RAD21_HUMAN Double-strand-break repair protein rad21 homolog OS=Homo sapiens OX=9606 GN=RAD21 PE=1 SV=2;tr|E5RG18|E5RG18_HUMAN Double-strand-break repair protein rad21 homolog OS=Homo sapiens OX=9606 GN=RAD21 PE=1 SV=1;tr|B3KUT8|B3KUT8_HUMAN cDNA	7	4	71.689	2	0	2	0	2	0	24661	0	948.5	0	0	0
O75475	PC4 and SFRS1-interacting protein	PSIP1	sp|O75475|PSIP1_HUMAN PC4 and SFRS1-interacting protein OS=Homo sapiens OX=9606 GN=PSIP1 PE=1 SV=1	1	3.4	60.103	1	0	1	0	1	0	32173	0	1149	0	0	0
O75643;A4FU77;A0A494C1A5;Q9UNV9;B4E0P5;A2RRQ7;B4E150;Q9H8B9;Q7L5W4;Q9P172	U5 small nuclear ribonucleoprotein 200 kDa helicase	SNRNP200	sp|O75643|U520_HUMAN U5 small nuclear ribonucleoprotein 200 kDa helicase OS=Homo sapiens OX=9606 GN=SNRNP200 PE=1 SV=2;tr|A4FU77|A4FU77_HUMAN U5 small nuclear ribonucleoprotein 200 kDa helicase (Fragment) OS=Homo sapiens OX=9606 GN=SNRNP200 PE=2 SV=1;tr|A0	10	7.2	244.5	12	0	12	0	12	0	403680	0	2912.7	0	0	0
O94826;B4DZ87;B3KQK5;B3KQK0	Mitochondrial import receptor subunit TOM70	TOMM70	sp|O94826|TOM70_HUMAN Mitochondrial import receptor subunit TOM70 OS=Homo sapiens OX=9606 GN=TOMM70 PE=1 SV=1;tr|B4DZ87|B4DZ87_HUMAN cDNA FLJ57240, highly similar to Mitochondrial proteins import receptor OS=Homo sapiens OX=9606 PE=2 SV=1;tr|B3KQK5|B3KQK5_	4	13.7	67.454	4	0	4	0	4	0	138650	0	698.02	0	0	0
Q0P607;O95104;Q05BU5;B7Z876;B7Z3A4;A0A0A0MT33;Q9UPN6	SR-related and CTD-associated factor 4;SR-related and CTD-associated factor 8	SFRS15;SCAF4;RBM16;SCAF8	tr|Q0P607|Q0P607_HUMAN Splicing factor, arginine/serine-rich 15 OS=Homo sapiens OX=9606 GN=SFRS15 PE=2 SV=1;sp|O95104|SCAF4_HUMAN SR-related and CTD-associated factor 4 OS=Homo sapiens OX=9606 GN=SCAF4 PE=1 SV=3;tr|Q05BU5|Q05BU5_HUMAN RBM16 protein (Fragme	7	4.2	125.74	2	0	2	0	2	0	47995	0	945.21	0	0	0
P05023;B7Z3V1;A0A2R8YEY8;B1AKY9;M0R116;Q53ES0;A0A0S2Z3W6;B2RAQ4;P50993;P13637;A0A0A0MT26;B3KRI1;B7Z9V4;B7Z1Q9;B4DIQ8;H0Y7C1;B3KX35;B4DHD7;B3KV59;B7Z3F8;A0A384MR29;Q53FM3;A0A2H4Y9T5;M0QXF2;Q658V6;A0A669K9X0;B3KW93;E9PRA5;Q13733;B3KSY7;B3KNQ8;B7Z1N5;A0A0S2Z3D3;P20648	Sodium/potassium-transporting ATPase subunit alpha-1;Sodium/potassium-transporting ATPase subunit alpha;Sodium/potassium-transporting ATPase subunit alpha-2;Sodium/potassium-transporting ATPase subunit alpha-3	ATP1A1;ATP1A2;ATP1A3	sp|P05023|AT1A1_HUMAN Sodium/potassium-transporting ATPase subunit alpha-1 OS=Homo sapiens OX=9606 GN=ATP1A1 PE=1 SV=1;tr|B7Z3V1|B7Z3V1_HUMAN Sodium/potassium-transporting ATPase subunit alpha (Fragment) OS=Homo sapiens OX=9606 PE=2 SV=1;tr|A0A2R8YEY8|A0A2	34	7.9	112.89	5	0	5	0	5	0	322150	0	5951.9	0	0	0
Q53XC0;P05198	Eukaryotic translation initiation factor 2 subunit 1	EIF2S1	tr|Q53XC0|Q53XC0_HUMAN Eukaryotic translation initiation factor 2 subunit 1 OS=Homo sapiens OX=9606 GN=EIF2S1 PE=2 SV=1;sp|P05198|IF2A_HUMAN Eukaryotic translation initiation factor 2 subunit 1 OS=Homo sapiens OX=9606 GN=EIF2S1 PE=1 SV=3	2	9.2	36.112	2	0	2	0	2	0	199310	0	9059.6	0	0	0
P11047	Laminin subunit gamma-1	LAMC1	sp|P11047|LAMC1_HUMAN Laminin subunit gamma-1 OS=Homo sapiens OX=9606 GN=LAMC1 PE=1 SV=3	1	1.1	177.6	1	0	1	0	1	0	30151	0	407.45	0	0	0
Q6FI35;Q6FHF5;P12004	Proliferating cell nuclear antigen	PCNA	tr|Q6FI35|Q6FI35_HUMAN Proliferating cell nuclear antigen OS=Homo sapiens OX=9606 GN=PCNA PE=2 SV=1;tr|Q6FHF5|Q6FHF5_HUMAN Proliferating cell nuclear antigen (Fragment) OS=Homo sapiens OX=9606 GN=PCNA PE=2 SV=1;sp|P12004|PCNA_HUMAN Proliferating cell nucle	3	10	28.715	2	0	2	0	2	0	74191	0	4636.9	0	0	0
P12270;Q58F23;Q504U6;A0PJC9	Nucleoprotein TPR	TPR	sp|P12270|TPR_HUMAN Nucleoprotein TPR OS=Homo sapiens OX=9606 GN=TPR PE=1 SV=3;tr|Q58F23|Q58F23_HUMAN TPR protein (Fragment) OS=Homo sapiens OX=9606 GN=TPR PE=2 SV=1;tr|Q504U6|Q504U6_HUMAN TPR protein (Fragment) OS=Homo sapiens OX=9606 GN=TPR PE=2 SV=1	4	2.3	267.29	6	0	6	0	6	0	182080	0	1524.3	0	0	0
P12532	Creatine kinase U-type, mitochondrial	CKMT1A	sp|P12532|KCRU_HUMAN Creatine kinase U-type, mitochondrial OS=Homo sapiens OX=9606 GN=CKMT1A PE=1 SV=1	1	5	47.036	1	0	1	0	1	0	56849	0	2842.5	0	0	0
Q59GX5;V9HWJ7;Q53FI1;P13796;B3KUI1	Plastin-2	HEL-S-37;LCP1	tr|Q59GX5|Q59GX5_HUMAN L-plastin variant (Fragment) OS=Homo sapiens OX=9606 PE=2 SV=1;tr|V9HWJ7|V9HWJ7_HUMAN Epididymis secretory protein Li 37 OS=Homo sapiens OX=9606 GN=HEL-S-37 PE=2 SV=1;tr|Q53FI1|Q53FI1_HUMAN L-plastin variant (Fragment) OS=Homo sapien	5	15.3	55.718	8	1	2	0	2	0	70376	0	2426.8	0	0	0
Q9HBB2;V9HWB7;P21399	Cytoplasmic aconitate hydratase	IRP1;HEL60;ACO1	tr|Q9HBB2|Q9HBB2_HUMAN Cytoplasmic aconitate hydratase OS=Homo sapiens OX=9606 GN=IRP1 PE=2 SV=1;tr|V9HWB7|V9HWB7_HUMAN Cytoplasmic aconitate hydratase OS=Homo sapiens OX=9606 GN=HEL60 PE=2 SV=1;sp|P21399|ACOHC_HUMAN Cytoplasmic aconitate hydratase OS=Homo	3	2.8	87.088	1	0	1	0	1	0	22880	0	635.57	0	0	0
P26232;C9J144;C9IZ88	Catenin alpha-2	CTNNA2	sp|P26232|CTNA2_HUMAN Catenin alpha-2 OS=Homo sapiens OX=9606 GN=CTNNA2 PE=1 SV=5;tr|C9J144|C9J144_HUMAN Catenin alpha 2 (Fragment) OS=Homo sapiens OX=9606 GN=CTNNA2 PE=1 SV=1;tr|C9IZ88|C9IZ88_HUMAN Catenin alpha-2 (Fragment) OS=Homo sapiens OX=9606 GN=CTN	3	3.7	105.31	2	0	2	0	1	0	47014	0	714.73	0	0	0
P31689;B7Z5C0;Q9NXZ8	DnaJ homolog subfamily A member 1	DNAJA1;HDJ2	sp|P31689|DNJA1_HUMAN DnaJ homolog subfamily A member 1 OS=Homo sapiens OX=9606 GN=DNAJA1 PE=1 SV=2;tr|B7Z5C0|B7Z5C0_HUMAN cDNA FLJ52352, highly similar to DnaJ homolog subfamily A member 1 OS=Homo sapiens OX=9606 PE=2 SV=1;tr|Q9NXZ8|Q9NXZ8_HUMAN HDJ2 prot	3	8.1	44.868	2	0	2	0	2	0	26905	0	785.68	0	0	0
P33176;V9HW29;A8K048;M1VE91;M1VKJ2;M1VRN1;C1PHA2;M1VPF9;M1V490;M1V481;M1VE89;M1VPF7;M1VKI9;M1VRN0;O60282;J3KNA1;B2RCP3;A0A7I2V492;A0A6Q8PEZ8;A0A7I2V3N5;A0A6Q8PGJ3;B7Z2M7;A0A7I2V4K6;B4DS27;Q6P164;Q12840;A1L179;A0A0G2JMZ6;Q2TA90;Q66K46;B0I1S7;A0A7I2V581;Q57Z91;A0A7I2V3V4;A0A7I2YQQ7;A0A7I2V352;Q6PKD1;Q6PJC4;A0A6Q8PFV6;Q3LIE3;A5D6Y6;Q59GB8;Q57YV6;A0A7I2YQB4	Kinesin-1 heavy chain;Kinesin-like protein;Tyrosine-protein kinase receptor	KIF5B;HEL-S-61;KIF5B-RET(NM_020630)_K24;R11;KIF5B-RET(NM_020975)_K23;R12;KIF5B-RET(NM_020630)_K23;R12;KIF5B-ALK;KIF5B-RET(NM_020975)_K22;R12;KIF5B-RET(NM_020630)_K22;R12;KIF5B-ALK_K17;A20;KIF5B-RET(NM_020975)_K16;R12;KIF5B-RET(NM_020630)_K15;R12;KIF5B-RET(NM_020630)_K16;R12;KIF5B-RET(NM_020975)_K15;R12	sp|P33176|KINH_HUMAN Kinesin-1 heavy chain OS=Homo sapiens OX=9606 GN=KIF5B PE=1 SV=1;tr|V9HW29|V9HW29_HUMAN Kinesin-like protein OS=Homo sapiens OX=9606 GN=HEL-S-61 PE=2 SV=1;tr|A8K048|A8K048_HUMAN Kinesin-like protein (Fragment) OS=Homo sapiens OX=9606 P	44	12.9	109.68	9	0	9	0	9	0	304050	0	4941.4	0	0	0
P34897;Q53ET4;V9HW06;Q5HYG8;Q5BJF5;B4DJ63;B4DWA7;B4DJQ3;B4E1G2;B4DP88;B4DW25;G3V5L0;G3V2Y4;B4DLV4;H0YIZ0;G3V4W5;G3V540;G3V241;B4DZB5;G3V2E4;G3V2W0;Q53ET7;G3V4X0;G3V4T0;G3V3Y8;P34896;G3V2D2	Serine hydroxymethyltransferase, mitochondrial;Serine hydroxymethyltransferase;glycine hydroxymethyltransferase	SHMT2;HEL-S-51e;DKFZp686P09201	sp|P34897|GLYM_HUMAN Serine hydroxymethyltransferase, mitochondrial OS=Homo sapiens OX=9606 GN=SHMT2 PE=1 SV=3;tr|Q53ET4|Q53ET4_HUMAN Serine hydroxymethyltransferase (Fragment) OS=Homo sapiens OX=9606 PE=2 SV=1;tr|V9HW06|V9HW06_HUMAN Serine hydroxymethyltr	27	15.3	55.992	5	0	5	0	5	0	147490	0	4220	0	0	0
Q2VIR3;P41091	Eukaryotic translation initiation factor 2 subunit 3B;Eukaryotic translation initiation factor 2 subunit 3	EIF2S3B;EIF2S3	sp|Q2VIR3|IF2GL_HUMAN Eukaryotic translation initiation factor 2 subunit 3B OS=Homo sapiens OX=9606 GN=EIF2S3B PE=1 SV=2;sp|P41091|IF2G_HUMAN Eukaryotic translation initiation factor 2 subunit 3 OS=Homo sapiens OX=9606 GN=EIF2S3 PE=1 SV=3	2	3.4	51.228	1	0	1	0	1	0	54983	0	2618.2	0	0	0
P46781	Small ribosomal subunit protein uS4	RPS9	sp|P46781|RS9_HUMAN Small ribosomal subunit protein uS4 OS=Homo sapiens OX=9606 GN=RPS9 PE=1 SV=3	1	7.7	22.591	1	0	1	0	1	0	10898	0	990.71	0	0	0
P49756;H0YE46;E9PQU5	RNA-binding protein 25	RBM25	sp|P49756|RBM25_HUMAN RNA-binding protein 25 OS=Homo sapiens OX=9606 GN=RBM25 PE=1 SV=3;tr|H0YE46|H0YE46_HUMAN RNA binding motif protein 25 (Fragment) OS=Homo sapiens OX=9606 GN=RBM25 PE=1 SV=1;tr|E9PQU5|E9PQU5_HUMAN RNA binding motif protein 25 (Fragment)	3	3.9	100.18	2	0	2	0	2	0	39444	0	1195.3	0	0	0
P49790	Nuclear pore complex protein Nup153	NUP153	sp|P49790|NU153_HUMAN Nuclear pore complex protein Nup153 OS=Homo sapiens OX=9606 GN=NUP153 PE=1 SV=2	1	2.6	153.94	2	0	2	0	2	0	56163	0	891.48	0	0	0
P50570;Q59G96;B4DJ53;K7EMQ3;Q6ZV85;Q6ZTU8;Q9UPH5;Q6ZSZ9;E5RIK2;Q8N1K8;A0A8I5KXV5;B3KPF2;B3KUU8;E5RHK8;H0YBC6;Q9UQ16	Dynamin-2	DNM2	sp|P50570|DYN2_HUMAN Dynamin-2 OS=Homo sapiens OX=9606 GN=DNM2 PE=1 SV=2;tr|Q59G96|Q59G96_HUMAN Dynamin 2 isoform 4 variant (Fragment) OS=Homo sapiens OX=9606 PE=2 SV=1;tr|B4DJ53|B4DJ53_HUMAN cDNA FLJ56447, highly similar to Dynamin-2 OS=Homo sapiens OX=96	16	4.7	98.063	3	0	3	0	3	0	125630	0	768.72	0	0	0
Q02790;B2R9U2;F5H120;F5H1U3	Peptidyl-prolyl cis-trans isomerase FKBP4;Peptidyl-prolyl cis-trans isomerase FKBP4, N-terminally processed;peptidylprolyl isomerase	FKBP4	sp|Q02790|FKBP4_HUMAN Peptidyl-prolyl cis-trans isomerase FKBP4 OS=Homo sapiens OX=9606 GN=FKBP4 PE=1 SV=3;tr|B2R9U2|B2R9U2_HUMAN peptidylprolyl isomerase OS=Homo sapiens OX=9606 PE=2 SV=1	4	30.1	51.804	9	0	9	0	9	0	399680	0	9361.7	0	0	0
Q02952;Q5CZB5	A-kinase anchor protein 12	AKAP12;DKFZp686M0430	sp|Q02952|AKA12_HUMAN A-kinase anchor protein 12 OS=Homo sapiens OX=9606 GN=AKAP12 PE=1 SV=4;tr|Q5CZB5|Q5CZB5_HUMAN Uncharacterized protein DKFZp686M0430 OS=Homo sapiens OX=9606 GN=DKFZp686M0430 PE=2 SV=1	2	1.7	191.48	2	0	2	0	2	0	56632	0	330.41	0	0	0
Q05BU6;Q6PJY9;Q6PKC9;Q6PJB9;Q5T760;Q05519	Serine/arginine-rich splicing factor 11	SFRS11;SRSF11	tr|Q05BU6|Q05BU6_HUMAN SFRS11 protein (Fragment) OS=Homo sapiens OX=9606 GN=SFRS11 PE=2 SV=1;tr|Q6PJY9|Q6PJY9_HUMAN SFRS11 protein (Fragment) OS=Homo sapiens OX=9606 GN=SFRS11 PE=2 SV=1;tr|Q6PKC9|Q6PKC9_HUMAN SFRS11 protein (Fragment) OS=Homo sapiens OX=96	6	6.9	24.847	1	0	1	0	1	0	28263	0	3532.9	0	0	0
X6R941;Q09161	Nuclear cap-binding protein subunit 1	NCBP1	tr|X6R941|X6R941_HUMAN Nuclear cap binding protein subunit 1 (Fragment) OS=Homo sapiens OX=9606 GN=NCBP1 PE=1 SV=1;sp|Q09161|NCBP1_HUMAN Nuclear cap-binding protein subunit 1 OS=Homo sapiens OX=9606 GN=NCBP1 PE=1 SV=1	2	5.8	18.386	1	0	1	0	1	0	10766	0	1538.1	0	0	0
Q5HYD4;Q6IT96;Q13547	Histone deacetylase;Histone deacetylase 1	DKFZp686H12203;HDAC1	tr|Q5HYD4|Q5HYD4_HUMAN Uncharacterized protein DKFZp686H12203 (Fragment) OS=Homo sapiens OX=9606 GN=DKFZp686H12203 PE=4 SV=1;tr|Q6IT96|Q6IT96_HUMAN Histone deacetylase OS=Homo sapiens OX=9606 GN=HDAC1 PE=2 SV=1;sp|Q13547|HDAC1_HUMAN Histone deacetylase 1 O	3	8	26.996	1	0	1	0	1	0	20732	0	2591.5	0	0	0
Q13564	NEDD8-activating enzyme E1 regulatory subunit	NAE1	sp|Q13564|ULA1_HUMAN NEDD8-activating enzyme E1 regulatory subunit OS=Homo sapiens OX=9606 GN=NAE1 PE=1 SV=1	1	6.6	60.246	3	0	3	0	3	0	92750	0	4032.6	0	0	0
Q14166;Q9BR23	Tubulin--tyrosine ligase-like protein 12	TTLL12	sp|Q14166|TTL12_HUMAN Tubulin--tyrosine ligase-like protein 12 OS=Homo sapiens OX=9606 GN=TTLL12 PE=1 SV=2	2	15.5	74.403	6	0	6	0	6	0	190960	0	3174.1	0	0	0
Q59HB8;Q4LE64;Q14980;Q7Z757;Q96HN5;H0YFY6;Q9UPG3;K4DIE0;Q3SYK8;F5H6Y5;F5H4J1;A8K394	Nuclear mitotic apparatus protein 1	NUMA1 variant protein;NUMA1	tr|Q59HB8|Q59HB8_HUMAN Nuclear mitotic apparatus protein 1 variant (Fragment) OS=Homo sapiens OX=9606 PE=2 SV=1;tr|Q4LE64|Q4LE64_HUMAN NUMA1 variant protein (Fragment) OS=Homo sapiens OX=9606 GN=NUMA1 variant protein PE=2 SV=1;sp|Q14980|NUMA1_HUMAN Nuclear	12	3.5	178.08	4	0	4	0	4	0	93504	0	913.4	0	0	0
Q15046;Q6ZTI3;H3BVA8	Lysine--tRNA ligase	KARS1	sp|Q15046|SYK_HUMAN Lysine--tRNA ligase OS=Homo sapiens OX=9606 GN=KARS1 PE=1 SV=3	3	15.2	68.047	7	0	7	0	7	0	277660	0	4012.3	0	0	0
Q15061	WD repeat-containing protein 43	WDR43	sp|Q15061|WDR43_HUMAN WD repeat-containing protein 43 OS=Homo sapiens OX=9606 GN=WDR43 PE=1 SV=3	1	2.2	74.89	1	0	1	0	1	0	17198	0	464.82	0	0	0
Q2YD88;Q9H8K1;Q96TA1	Protein Niban 2	FAM129B;NIBAN2	tr|Q2YD88|Q2YD88_HUMAN FAM129B protein (Fragment) OS=Homo sapiens OX=9606 GN=FAM129B PE=2 SV=1;tr|Q9H8K1|Q9H8K1_HUMAN cDNA FLJ13518 fis, clone PLACE1005799 OS=Homo sapiens OX=9606 PE=2 SV=1;sp|Q96TA1|NIBA2_HUMAN Protein Niban 2 OS=Homo sapiens OX=9606 GN=N	3	3.4	35.228	1	0	1	0	1	0	14625	0	1329.6	0	0	0
Q32P28;E2QRI1;Q68CW0;B4DNM8	Prolyl 3-hydroxylase 1;procollagen-proline 3-dioxygenase	P3H1;DKFZp547C166	sp|Q32P28|P3H1_HUMAN Prolyl 3-hydroxylase 1 OS=Homo sapiens OX=9606 GN=P3H1 PE=1 SV=2;tr|E2QRI1|E2QRI1_HUMAN Prolyl 3-hydroxylase 1 (Fragment) OS=Homo sapiens OX=9606 GN=P3H1 PE=1 SV=1;tr|Q68CW0|Q68CW0_HUMAN procollagen-proline 3-dioxygenase OS=Homo sapien	4	2.7	83.393	2	0	2	0	2	0	25608	0	853.6	0	0	0
Q4ZG72;Q9NVP1;H7C452;Q59FR7;Q8N254	ATP-dependent RNA helicase;ATP-dependent RNA helicase DDX18	DDX18	tr|Q4ZG72|Q4ZG72_HUMAN ATP-dependent RNA helicase (Fragment) OS=Homo sapiens OX=9606 GN=DDX18 PE=3 SV=1;sp|Q9NVP1|DDX18_HUMAN ATP-dependent RNA helicase DDX18 OS=Homo sapiens OX=9606 GN=DDX18 PE=1 SV=2;tr|H7C452|H7C452_HUMAN ATP-dependent RNA helicase (Fra	5	5.3	61.594	2	0	2	0	2	0	50016	0	1448.9	0	0	0
Q58EY4;Q92922;Q05CR1;B4DYQ1;B4DYF9;Q05BW5;B4DF22;Q59G16;F8VXC8;Q8TAQ2;F8WE13	SWI/SNF complex subunit SMARCC1;SWI/SNF complex subunit SMARCC2	SMARCC1;SMARCC2	tr|Q58EY4|Q58EY4_HUMAN SWI/SNF related, matrix associated, actin dependent regulator of chromatin, subfamily c, member 1 OS=Homo sapiens OX=9606 GN=SMARCC1 PE=2 SV=1;sp|Q92922|SMRC1_HUMAN SWI/SNF complex subunit SMARCC1 OS=Homo sapiens OX=9606 GN=SMARCC1 P	11	6.5	122.91	4	0	4	0	4	0	81156	0	528.37	0	0	0
Q58FF6	Putative heat shock protein HSP 90-beta 4	HSP90AB4P	sp|Q58FF6|H90B4_HUMAN Putative heat shock protein HSP 90-beta 4 OS=Homo sapiens OX=9606 GN=HSP90AB4P PE=5 SV=1	1	10.1	58.264	6	6	1	0	1	0	24297	0	971.88	0	0	0
Q5QJE6	Deoxynucleotidyltransferase terminal-interacting protein 2	DNTTIP2	sp|Q5QJE6|TDIF2_HUMAN Deoxynucleotidyltransferase terminal-interacting protein 2 OS=Homo sapiens OX=9606 GN=DNTTIP2 PE=1 SV=2	1	4.1	84.468	2	0	2	0	2	0	40942	0	252.26	0	0	0
Q5SSJ5;B0QZK9;B0QZK8;B0QZK4;Q5SWC8	Heterochromatin protein 1-binding protein 3	HP1BP3	sp|Q5SSJ5|HP1B3_HUMAN Heterochromatin protein 1-binding protein 3 OS=Homo sapiens OX=9606 GN=HP1BP3 PE=1 SV=1;tr|B0QZK9|B0QZK9_HUMAN Heterochromatin protein 1 binding protein 3 (Fragment) OS=Homo sapiens OX=9606 GN=HP1BP3 PE=1 SV=8;tr|B0QZK8|B0QZK8_HUMAN H	5	4.3	61.206	2	0	2	0	2	0	58550	0	2342	0	0	0
Q9UNX4;Q5TDG3;B3KMW5	WD repeat-containing protein 3	WDR3	sp|Q9UNX4|WDR3_HUMAN WD repeat-containing protein 3 OS=Homo sapiens OX=9606 GN=WDR3 PE=1 SV=1;tr|Q5TDG3|Q5TDG3_HUMAN WD repeat domain 3, isoform CRA_b OS=Homo sapiens OX=9606 GN=WDR3 PE=2 SV=1;tr|B3KMW5|B3KMW5_HUMAN cDNA FLJ12796 fis, clone NT2RP2002058, h	3	3.2	106.1	2	0	2	0	2	0	42210	0	879.37	0	0	0
Q6MZS5		DKFZp686A13234	tr|Q6MZS5|Q6MZS5_HUMAN Uncharacterized protein DKFZp686A13234 (Fragment) OS=Homo sapiens OX=9606 GN=DKFZp686A13234 PE=2 SV=1	1	27.6	68.359	13	5	1	0	1	0	14781	0	447.91	0	0	0
Q71U36;B4DQK4;Q1ZYQ1;P0DPH8;P0DPH7;Q9UQM3;A0AAG2UW83;Q6PEY2;F8VQQ4;V9GZ17	Tubulin alpha-1A chain;Detyrosinated tubulin alpha-1A chain;Tubulin alpha chain;Tubulin alpha-3D chain;Detyrosinated tubulin alpha-3D chain;Tubulin alpha-3C chain;Detyrosinated tubulin alpha-3C chain;Tubulin alpha-3E chain;Detyrosinated tubulin alpha-3E chain	TUBA1A;TUBA2;TUBA3D;TUBA3C;TUBA3E	sp|Q71U36|TBA1A_HUMAN Tubulin alpha-1A chain OS=Homo sapiens OX=9606 GN=TUBA1A PE=1 SV=1;tr|B4DQK4|B4DQK4_HUMAN Tubulin alpha chain OS=Homo sapiens OX=9606 PE=2 SV=1;tr|Q1ZYQ1|Q1ZYQ1_HUMAN Tubulin alpha chain OS=Homo sapiens OX=9606 GN=TUBA2 PE=2 SV=1;sp|P	10	65.6	50.135	19	12	2	0	1	0	38987	0	1856.5	0	0	0
Q86UP2;H0YJZ8;G3V5G2;G3V4Y7	Kinectin	KTN1	sp|Q86UP2|KTN1_HUMAN Kinectin OS=Homo sapiens OX=9606 GN=KTN1 PE=1 SV=1;tr|H0YJZ8|H0YJZ8_HUMAN Kinectin 1 (Fragment) OS=Homo sapiens OX=9606 GN=KTN1 PE=1 SV=1;tr|G3V5G2|G3V5G2_HUMAN Kinectin 1 (Fragment) OS=Homo sapiens OX=9606 GN=KTN1 PE=1 SV=1;tr|G3V4Y7|	4	2.2	156.27	2	0	2	0	2	0	32047	0	386.11	0	0	0
Q8N1G4	Leucine-rich repeat-containing protein 47	LRRC47	sp|Q8N1G4|LRC47_HUMAN Leucine-rich repeat-containing protein 47 OS=Homo sapiens OX=9606 GN=LRRC47 PE=1 SV=1	1	4.5	63.472	2	0	2	0	2	0	34548	0	1191.3	0	0	0
Q8N1L4	Putative inactive cytochrome P450 family member 4Z2	CYP4Z2P	sp|Q8N1L4|CP4Z2_HUMAN Putative inactive cytochrome P450 family member 4Z2 OS=Homo sapiens OX=9606 GN=CYP4Z2P PE=5 SV=2	1	3.2	40.158	1	0	1	0	1	0	188300	0	10461	0	0	0
Q8TCS8	Polyribonucleotide nucleotidyltransferase 1, mitochondrial	PNPT1	sp|Q8TCS8|PNPT1_HUMAN Polyribonucleotide nucleotidyltransferase 1, mitochondrial OS=Homo sapiens OX=9606 GN=PNPT1 PE=1 SV=2	1	1.8	85.95	1	0	1	0	1	0	30332	0	722.2	0	0	0
Q8TDD1	ATP-dependent RNA helicase DDX54	DDX54	sp|Q8TDD1|DDX54_HUMAN ATP-dependent RNA helicase DDX54 OS=Homo sapiens OX=9606 GN=DDX54 PE=1 SV=2	1	1.2	98.594	1	0	1	0	1	0	27239	0	592.15	0	0	0
Q9Y678;Q8WUI6;B3KW21	Coatomer subunit gamma-1	COPG1;COPG	sp|Q9Y678|COPG1_HUMAN Coatomer subunit gamma-1 OS=Homo sapiens OX=9606 GN=COPG1 PE=1 SV=1;tr|Q8WUI6|Q8WUI6_HUMAN COPG protein (Fragment) OS=Homo sapiens OX=9606 GN=COPG PE=2 SV=2;tr|B3KW21|B3KW21_HUMAN cDNA FLJ41945 fis, clone PLACE6019676, highly similar	3	6.5	97.717	4	0	3	0	3	0	110230	0	1826.1	0	0	0
Q96A33	PAT complex subunit CCDC47	CCDC47	sp|Q96A33|CCD47_HUMAN PAT complex subunit CCDC47 OS=Homo sapiens OX=9606 GN=CCDC47 PE=1 SV=1	1	3.5	55.873	1	0	1	0	1	0	75971	0	3617.7	0	0	0
Q96AG4	Leucine-rich repeat-containing protein 59;Leucine-rich repeat-containing protein 59, N-terminally processed	LRRC59	sp|Q96AG4|LRC59_HUMAN Leucine-rich repeat-containing protein 59 OS=Homo sapiens OX=9606 GN=LRRC59 PE=1 SV=1	1	4.2	34.93	1	0	1	0	1	0	14409	0	1029.2	0	0	0
Q96HE7;G3V5B3;G3V3E6	ERO1-like protein alpha	ERO1A	sp|Q96HE7|ERO1A_HUMAN ERO1-like protein alpha OS=Homo sapiens OX=9606 GN=ERO1A PE=1 SV=2;tr|G3V5B3|G3V5B3_HUMAN ERO1-like protein alpha (Fragment) OS=Homo sapiens OX=9606 GN=ERO1A PE=1 SV=1;tr|G3V3E6|G3V3E6_HUMAN ERO1-like protein alpha OS=Homo sapiens OX=	3	5.6	54.392	2	0	2	0	2	0	64975	0	2599	0	0	0
Q96NL1	Transmembrane protein 74	TMEM74	sp|Q96NL1|TMM74_HUMAN Transmembrane protein 74 OS=Homo sapiens OX=9606 GN=TMEM74 PE=1 SV=1	1	6.2	33.338	1	0	1	0	1	0	430650	0	30761	0	0	0
Q9BXP5;Q7Z4Y3;H7C3A1;A0A0A0MSP6	Serrate RNA effector molecule homolog;Arsenite-resistance protein 2	SRRT	sp|Q9BXP5|SRRT_HUMAN Serrate RNA effector molecule homolog OS=Homo sapiens OX=9606 GN=SRRT PE=1 SV=1;tr|Q7Z4Y3|Q7Z4Y3_HUMAN Arsenite-resistance protein 2 OS=Homo sapiens OX=9606 PE=2 SV=1;tr|H7C3A1|H7C3A1_HUMAN Arsenite-resistance protein 2 (Fragment) OS=H	4	6.2	100.67	5	0	5	0	5	0	311050	0	5235.4	0	0	0
Q9NQZ2	Something about silencing protein 10	UTP3	sp|Q9NQZ2|SAS10_HUMAN Something about silencing protein 10 OS=Homo sapiens OX=9606 GN=UTP3 PE=1 SV=1	1	2.3	54.557	1	0	1	0	1	0	44775	0	3198.2	0	0	0
Q9NUQ3	Gamma-taxilin	TXLNG	sp|Q9NUQ3|TXLNG_HUMAN Gamma-taxilin OS=Homo sapiens OX=9606 GN=TXLNG PE=1 SV=2	1	3.6	60.585	1	0	1	0	1	0	31970	0	1278.8	0	0	0
Q9UK61	Protein TASOR	TASOR	sp|Q9UK61|TASOR_HUMAN Protein TASOR OS=Homo sapiens OX=9606 GN=TASOR PE=1 SV=3	1	0.7	189.03	1	0	1	0	1	0	7278.5	0	80.872	0	0	0
Q9Y2X3;B3KN82;B4DUY3	Nucleolar protein 58	NOP58	sp|Q9Y2X3|NOP58_HUMAN Nucleolar protein 58 OS=Homo sapiens OX=9606 GN=NOP58 PE=1 SV=1;tr|B3KN82|B3KN82_HUMAN cDNA FLJ13913 fis, clone Y79AA1000231, highly similar to Nucleolar protein NOP5 OS=Homo sapiens OX=9606 PE=2 SV=1	3	21.4	59.578	7	0	7	0	7	0	223880	0	4415.2	0	0	0
Q9Y4E8	Ubiquitin carboxyl-terminal hydrolase 15	USP15	sp|Q9Y4E8|UBP15_HUMAN Ubiquitin carboxyl-terminal hydrolase 15 OS=Homo sapiens OX=9606 GN=USP15 PE=1 SV=3	1	1.4	112.42	1	0	1	0	1	0	7918.3	0	155.26	0	0	0
Q9Y5B9	FACT complex subunit SPT16	SUPT16H	sp|Q9Y5B9|SP16H_HUMAN FACT complex subunit SPT16 OS=Homo sapiens OX=9606 GN=SUPT16H PE=1 SV=1	1	2.8	119.91	2	0	2	0	2	0	60737	0	510.71	0	0	0
Q9Y5Q9	General transcription factor 3C polypeptide 3	GTF3C3	sp|Q9Y5Q9|TF3C3_HUMAN General transcription factor 3C polypeptide 3 OS=Homo sapiens OX=9606 GN=GTF3C3 PE=1 SV=1	1	1.4	101.27	1	0	1	0	1	0	10041	0	228.19	0	0	0
Q9Y5V3;B4DWM5;B4DX55;Q8TEN0;Q5H907;Q5H909;Q9UNF1	Melanoma-associated antigen D1;Melanoma-associated antigen D2	MAGED1;FLJ00163;MAGED2	sp|Q9Y5V3|MAGD1_HUMAN Melanoma-associated antigen D1 OS=Homo sapiens OX=9606 GN=MAGED1 PE=1 SV=3;tr|B4DWM5|B4DWM5_HUMAN cDNA FLJ61436, highly similar to Melanoma-associated antigen D2 OS=Homo sapiens OX=9606 PE=2 SV=1;tr|B4DX55|B4DX55_HUMAN cDNA FLJ58171,	7	3.5	86.16	2	0	2	0	2	0	78660	0	3146.4	0	0	0
REV__A0A8V8TLA0;REV__A0A8V8TL79;REV__P49792			tr|A0A8V8TLA0|A0A8V8TLA0_HUMAN RAN binding protein 2 OS=Homo sapiens OX=9606 GN=RANBP2 PE=1 SV=1;tr|A0A8V8TL79|A0A8V8TL79_HUMAN RAN binding protein 2 OS=Homo sapiens OX=9606 GN=RANBP2 PE=1 SV=1;sp|P49792|RBP2_HUMAN E3 SUMO-protein ligase RanBP2 OS=Homo sap	3	0	163.72	1	0	1	0	1	0	142790	0			0	0
REV__Q5H924;REV__A0A994J483;REV__Q7Z6Z7			tr|Q5H924|Q5H924_HUMAN HECT-type E3 ubiquitin transferase (Fragment) OS=Homo sapiens OX=9606 GN=HUWE1 PE=1 SV=1;tr|A0A994J483|A0A994J483_HUMAN HECT-type E3 ubiquitin transferase OS=Homo sapiens OX=9606 GN=HUWE1 PE=1 SV=1;sp|Q7Z6Z7|HUWE1_HUMAN E3 ubiquitin-	3	0	374.19	1	0	1	0	1	0	65525	0			0	0
REV__K7EJ61;REV__B4E2D7;REV__Q86T90;REV__A8K8C3;REV__K7EM46			tr|K7EJ61|K7EJ61_HUMAN KIAA1328 OS=Homo sapiens OX=9606 GN=KIAA1328 PE=1 SV=1;tr|B4E2D7|B4E2D7_HUMAN cDNA FLJ59818 OS=Homo sapiens OX=9606 PE=2 SV=1;sp|Q86T90|K1328_HUMAN Protein hinderin OS=Homo sapiens OX=9606 GN=KIAA1328 PE=1 SV=2;tr|A8K8C3|A8K8C3_HUMAN	5	0	18.415	1	0	1	0	1	0	47749	0			0	0
REV__B4E0S6;REV__O43143			tr|B4E0S6|B4E0S6_HUMAN RNA helicase OS=Homo sapiens OX=9606 PE=2 SV=1;sp|O43143|DHX15_HUMAN ATP-dependent RNA helicase DHX15 OS=Homo sapiens OX=9606 GN=DHX15 PE=1 SV=2	2	0	89.546	1	0	1	0	1	0	7251200	0			0	0
REV__Q71E78			tr|Q71E78|Q71E78_HUMAN Extraskeletal myxoid chondrosarcoma EWS/TEC/CHN fusion protein (Fragment) OS=Homo sapiens OX=9606 PE=2 SV=1	1	0	19.953	1	0	1	0	1	0	186950	0			0	0
REV__Q92766			sp|Q92766|RREB1_HUMAN Ras-responsive element-binding protein 1 OS=Homo sapiens OX=9606 GN=RREB1 PE=1 SV=3	1	0	181.42	1	0	1	0	1	0	89344	0			0	0
U3KQ51		ZEB2	tr|U3KQ51|U3KQ51_HUMAN Zinc finger E-box binding homeobox 2 OS=Homo sapiens OX=9606 GN=ZEB2 PE=1 SV=3	1	2.1	107	1	0	1	0	1	0	189920	0	4521.9	0	0	0

## Sheet: IP-MS (after screening)
Protein IDs	Protein names	Gene names	Fasta headers	Number of proteins	Sequence coverage [%]	Mol. weight [kDa]	Peptides IgG	Peptides IP-G7	Razor + unique peptides IgG	Razor + unique peptides IP-G7	Unique peptides IgG	Unique peptides IP-G7	Intensity IgG	Intensity IP-G7	iBAQ IgG	iBAQ IP-G7	LFQ intensity IgG	LFQ intensity IP-G7
L8ECI5		C11orf30	tr|L8ECI5|L8ECI5_HUMAN Alternative protein C11orf30 OS=Homo sapiens OX=9606 GN=C11orf30 PE=4 SV=1	1	39.1	5.3775	0	1	0	1	0	1	0	8249100	0	2749700	0	0	IgG:unique peptides=0
Q05BI1;A0JLT1;A8K818;O15446	DNA-directed RNA polymerase I subunit RPA34	CD3EAP;POLR1G	tr|Q05BI1|Q05BI1_HUMAN CD3EAP protein (Fragment) OS=Homo sapiens OX=9606 GN=CD3EAP PE=2 SV=1;tr|A0JLT1|A0JLT1_HUMAN CD3EAP protein (Fragment) OS=Homo sapiens OX=9606 GN=CD3EAP PE=2 SV=1;tr|A8K818|A8K818_HUMAN cDNA FLJ75784, highly similar to Homo sapiens C	4	8.7	41.979	0	1	0	1	0	1	0	2212800	0	138300	0	0	IgG:unique peptides=0
Q96TC2;Q969N8;Q6YNR1;A0A0S2Z3M9;A0A0S2Z3E7;A0A0E3SU01;P23560	Brain-derived neurotrophic factor;Brain-derived neurotrophic factor;BDNF precursor form	BDNF 2-5;BDNF 1-5;BDNF	tr|Q96TC2|Q96TC2_HUMAN Brain-derived neurotrophic factor (Fragment) OS=Homo sapiens OX=9606 GN=BDNF 2-5 PE=2 SV=1;tr|Q969N8|Q969N8_HUMAN Brain-derived neurotrophic factor (Fragment) OS=Homo sapiens OX=9606 GN=BDNF 1-5 PE=2 SV=1;tr|Q6YNR1|Q6YNR1_HUMAN Brain	7	70	3.323	0	1	0	1	0	1	0	1369300	0	1369300	0	0	IgG:unique peptides=0
A8K2N4;Q8NC74	RBBP8 N-terminal-like protein	RBBP8NL	tr|A8K2N4|A8K2N4_HUMAN cDNA FLJ77972 OS=Homo sapiens OX=9606 PE=2 SV=1;sp|Q8NC74|RB8NL_HUMAN RBBP8 N-terminal-like protein OS=Homo sapiens OX=9606 GN=RBBP8NL PE=1 SV=3	2	1.8	71.446	0	1	0	1	0	1	0	1081400	0	31806	0	0	IgG:unique peptides=0
A0A5C2GBQ5			tr|A0A5C2GBQ5|A0A5C2GBQ5_HUMAN IGL c343_light_IGKV4-1_IGKJ4 (Fragment) OS=Homo sapiens OX=9606 PE=2 SV=1	1	13.3	12.284	0	1	0	1	0	1	0	751140	0	150230	0	0	IgG:unique peptides=0
C9J038;Q9GZV5;C9JR84;C9JQS8;C9J337	WW domain-containing transcription regulator protein 1	WWTR1	tr|C9J038|C9J038_HUMAN WW domain containing transcription regulator 1 (Fragment) OS=Homo sapiens OX=9606 GN=WWTR1 PE=1 SV=1;sp|Q9GZV5|WWTR1_HUMAN WW domain-containing transcription regulator protein 1 OS=Homo sapiens OX=9606 GN=WWTR1 PE=1 SV=1;tr|C9JR84|C9	5	43.4	20.456	2	5	2	5	2	5	152080	685550	2359.4	15162	124110	687060	log2FC>2
CON__P13647;P13647;B4E1T1;B4DL32;H0YI76;F8W0C6;H0YIN9;F8VV57	Keratin, type II cytoskeletal 5	KRT5	;sp|P13647|K2C5_HUMAN Keratin, type II cytoskeletal 5 OS=Homo sapiens OX=9606 GN=KRT5 PE=1 SV=3;tr|B4E1T1|B4E1T1_HUMAN Keratin, type II cytoskeletal 5 OS=Homo sapiens OX=9606 PE=2 SV=1;tr|B4DL32|B4DL32_HUMAN cDNA FLJ59922, highly similar to Keratin, type I	8	26.9	62.378	10	16	2	9	1	3	138770	644990	4476.3	20806	43545	363500	log2FC>2
B3KS53			tr|B3KS53|B3KS53_HUMAN cDNA FLJ35535 fis, clone SPLEN2002419, highly similar to EGF-containing fibulin-like extracellular matrix protein 1 OS=Homo sapiens OX=9606 PE=2 SV=1	1	2.9	39.447	0	1	0	1	0	1	0	618480	0	32552	0	0	IgG:unique peptides=0
O95146;O95987		LAGE-2;CAMEL	tr|O95146|O95146_HUMAN Alternative polypetide LAGE-2alt OS=Homo sapiens OX=9606 GN=LAGE-2 PE=2 SV=1;tr|O95987|O95987_HUMAN CTL-recognized antigen on melanoma (CAMEL) OS=Homo sapiens OX=9606 GN=CAMEL PE=2 SV=1	2	39.7	6.1881	0	1	0	1	0	1	0	478160	0	239080	0	0	IgG:unique peptides=0
CON__P08779;P08779;Q16195;K7ENW6;CON__Q9Z2K1;CON__Q3ZAW8;B4DWU0;B4E2J5	Keratin, type I cytoskeletal 16	KRT16	;sp|P08779|K1C16_HUMAN Keratin, type I cytoskeletal 16 OS=Homo sapiens OX=9606 GN=KRT16 PE=1 SV=4	8	41.9	51.267	5	17	3	9	3	9	87706	473970	2541.6	12607	36496	256860	log2FC>2
B2RBR1			tr|B2RBR1|B2RBR1_HUMAN cDNA, FLJ95640, highly similar to Homo sapiens discs, large (Drosophila) homolog 5 (DLG5), mRNA OS=Homo sapiens OX=9606 PE=2 SV=1	1	2.1	74.851	0	1	0	1	0	1	0	412940	0	11798	0	0	IgG:unique peptides=0
A0A5C2GL83			tr|A0A5C2GL83|A0A5C2GL83_HUMAN IG c76_heavy_IGHV6-1_IGHD1-1_IGHJ3 (Fragment) OS=Homo sapiens OX=9606 PE=1 SV=1	1	14.4	14.023	0	1	0	1	0	1	0	348200	0	43525	0	0	IgG:unique peptides=0
A0A1B0GWA9;A0A1B0GVC3;Q96HU8	GTP-binding protein Di-Ras2	DIRAS2	tr|A0A1B0GWA9|A0A1B0GWA9_HUMAN DIRAS family GTPase 2 (Fragment) OS=Homo sapiens OX=9606 GN=DIRAS2 PE=1 SV=1;tr|A0A1B0GVC3|A0A1B0GVC3_HUMAN DIRAS family GTPase 2 (Fragment) OS=Homo sapiens OX=9606 GN=DIRAS2 PE=1 SV=1;sp|Q96HU8|DIRA2_HUMAN GTP-binding protei	3	25.6	4.7093	0	1	0	1	0	1	0	291670	0	97225	0	0	IgG:unique peptides=0
C9JXU6;F5GZF3;C9JCL9;H7C441;C9JXG5;F8WCP5;Q13769	THO complex subunit 5 homolog	THOC5	tr|C9JXU6|C9JXU6_HUMAN THO complex subunit 5 (Fragment) OS=Homo sapiens OX=9606 GN=THOC5 PE=1 SV=1;tr|F5GZF3|F5GZF3_HUMAN THO complex subunit 5 OS=Homo sapiens OX=9606 GN=THOC5 PE=1 SV=1;tr|C9JCL9|C9JCL9_HUMAN THO complex subunit 5 (Fragment) OS=Homo sapie	7	15.1	10.76	0	1	0	1	0	1	0	261280	0	37325	0	0	IgG:unique peptides=0
Q9NZT1;Q53H37	Calmodulin-like protein 5	CALML5	sp|Q9NZT1|CALL5_HUMAN Calmodulin-like protein 5 OS=Homo sapiens OX=9606 GN=CALML5 PE=1 SV=2;tr|Q53H37|Q53H37_HUMAN Calmodulin-like skin protein variant (Fragment) OS=Homo sapiens OX=9606 PE=2 SV=1	2	30.8	15.892	0	3	0	3	0	3	0	254320	0	28257	0	0	IgG:unique peptides=0
A0A0N6YMF5	ATP synthase subunit a	ATP6	tr|A0A0N6YMF5|A0A0N6YMF5_HUMAN ATP synthase subunit a OS=Homo sapiens OX=9606 GN=ATP6 PE=3 SV=1	1	4	24.769	0	1	0	1	0	1	0	218750	0	109380	0	0	IgG:unique peptides=0
CON__Q7RTS7;CON__Q32MB2;F8W1S1;Q7RTS7;Q86Y46;H0YIG3;CON__Q14CN4-1;CON__Q6IME9;CON__Q3SY84;Q14CN4;Q3SY84	Keratin, type II cytoskeletal 74;Keratin, type II cytoskeletal 73;Keratin, type II cytoskeletal 72;Keratin, type II cytoskeletal 71	KRT74;KRT73;KRT72;KRT71	;;tr|F8W1S1|F8W1S1_HUMAN Keratin 74 OS=Homo sapiens OX=9606 GN=KRT74 PE=1 SV=1;sp|Q7RTS7|K2C74_HUMAN Keratin, type II cytoskeletal 74 OS=Homo sapiens OX=9606 GN=KRT74 PE=1 SV=2;sp|Q86Y46|K2C73_HUMAN Keratin, type II cytoskeletal 73 OS=Homo sapiens OX=9606	11	4	57.865	0	2	0	1	0	1	0	206990	0	6899.8	0	0	IgG:unique peptides=0
A0A125QYY8			tr|A0A125QYY8|A0A125QYY8_HUMAN IBM-B1 light chain variable region (Fragment) OS=Homo sapiens OX=9606 PE=2 SV=1	1	11.6	12.167	0	1	0	1	0	1	0	204810	0	29259	0	0	IgG:unique peptides=0
Q92896;Q6ZMF1;H3BM42	Golgi apparatus protein 1	GLG1	sp|Q92896|GSLG1_HUMAN Golgi apparatus protein 1 OS=Homo sapiens OX=9606 GN=GLG1 PE=1 SV=2;tr|Q6ZMF1|Q6ZMF1_HUMAN Golgi apparatus protein 1 OS=Homo sapiens OX=9606 PE=2 SV=1;tr|H3BM42|H3BM42_HUMAN Golgi apparatus protein 1 OS=Homo sapiens OX=9606 GN=GLG1 PE	3	1.5	134.55	1	1	1	1	1	1	12968	173810	212.59	2849.3	0	0	log2FC>2
REV__Q3B773;REV__Q6PGR4;REV__Q6NTH1;REV__Q6PDT8;REV__E7EVU5;REV__Q05CG3;REV__E7EW50;REV__J3KS51;REV__Q86W52;REV__A5PKW7;REV__Q7Z516;REV__O75376;REV__A0A994J5B8;REV__H0Y459			tr|Q3B773|Q3B773_HUMAN Nuclear receptor corepressor 1 OS=Homo sapiens OX=9606 GN=NCOR1 PE=2 SV=1;tr|Q6PGR4|Q6PGR4_HUMAN Nuclear receptor corepressor 1 (Fragment) OS=Homo sapiens OX=9606 GN=NCOR1 PE=2 SV=1;tr|Q6NTH1|Q6NTH1_HUMAN Nuclear receptor corepressor	14	0	23.71	0	1	0	1	0	1	0	166760			0	0	IgG:unique peptides=0
REV__Q569K6			sp|Q569K6|CC157_HUMAN Coiled-coil domain-containing protein 157 OS=Homo sapiens OX=9606 GN=CCDC157 PE=1 SV=3	1	0	83.94	0	1	0	1	0	1	0	129210			0	0	IgG:unique peptides=0
Q7Z5U1;Q05D20;Q6P0P7;Q6PJV4		THRAP3	tr|Q7Z5U1|Q7Z5U1_HUMAN THRAP3 protein (Fragment) OS=Homo sapiens OX=9606 GN=THRAP3 PE=2 SV=1;tr|Q05D20|Q05D20_HUMAN THRAP3 protein (Fragment) OS=Homo sapiens OX=9606 GN=THRAP3 PE=2 SV=1;tr|Q6P0P7|Q6P0P7_HUMAN THRAP3 protein (Fragment) OS=Homo sapiens OX=96	4	17.7	41.6	4	5	0	1	0	1	0	117280	0	9773.7	0	0	IgG:unique peptides=0
H7C005;Q96M89	Coiled-coil domain-containing protein 138	CCDC138	tr|H7C005|H7C005_HUMAN Coiled-coil domain containing 138 (Fragment) OS=Homo sapiens OX=9606 GN=CCDC138 PE=1 SV=1;sp|Q96M89|CC138_HUMAN Coiled-coil domain-containing protein 138 OS=Homo sapiens OX=9606 GN=CCDC138 PE=1 SV=1	2	3.4	41.002	0	1	0	1	0	1	0	110450	0	5813.4	0	0	IgG:unique peptides=0
B4DU21;Q8NE73;Q9Y227	Ectonucleoside triphosphate diphosphohydrolase 4	ENTPD4	tr|B4DU21|B4DU21_HUMAN cDNA FLJ58352, highly similar to Ectonucleoside triphosphate diphosphohydrolase 4 OS=Homo sapiens OX=9606 PE=2 SV=1;tr|Q8NE73|Q8NE73_HUMAN ENTPD4 protein OS=Homo sapiens OX=9606 GN=ENTPD4 PE=1 SV=1;sp|Q9Y227|ENTP4_HUMAN Ectonucleosid	3	1.7	61.669	0	1	0	1	0	1	0	109560	0	3912.8	0	0	IgG:unique peptides=0
J3KP02		LEKR1	tr|J3KP02|J3KP02_HUMAN Leucine, glutamate and lysine rich 1 OS=Homo sapiens OX=9606 GN=LEKR1 PE=1 SV=1	1	1	81.228	0	1	0	1	0	1	0	104730	0	2276.7	0	0	IgG:unique peptides=0
Q96RW7	Hemicentin-1	HMCN1	sp|Q96RW7|HMCN1_HUMAN Hemicentin-1 OS=Homo sapiens OX=9606 GN=HMCN1 PE=1 SV=2	1	0.2	613.38	0	1	0	1	0	1	0	91838	0	351.87	0	0	IgG:unique peptides=0
A0A7T0LNW4			tr|A0A7T0LNW4|A0A7T0LNW4_HUMAN Immunglobulin heavy chain variable region (Fragment) OS=Homo sapiens OX=9606 PE=2 SV=1	1	15.7	13.472	0	1	0	1	0	1	0	88594	0	12656	0	0	IgG:unique peptides=0
P12273	Prolactin-inducible protein	PIP	sp|P12273|PIP_HUMAN Prolactin-inducible protein OS=Homo sapiens OX=9606 GN=PIP PE=1 SV=1	1	32.2	16.572	0	4	0	4	0	4	0	86168	0	9574.2	0	0	IgG:unique peptides=0
A0A8Q3SIF8;A0A8Q3SIB0;O75319;A0A8Q3SIE6;A0A8Q3SI85;H7C0E6;A0A8Q3SI82;A0A8Q3WM77;A0A8Q3SIC9	RNA/RNP complex-1-interacting phosphatase	DUSP11	tr|A0A8Q3SIF8|A0A8Q3SIF8_HUMAN Dual specificity phosphatase 11 OS=Homo sapiens OX=9606 GN=DUSP11 PE=1 SV=1;tr|A0A8Q3SIB0|A0A8Q3SIB0_HUMAN Dual specificity phosphatase 11 OS=Homo sapiens OX=9606 GN=DUSP11 PE=1 SV=1;sp|O75319|DUS11_HUMAN RNA/RNP complex-1-in	9	20.6	33.726	1	3	1	3	1	3	13565	82664	753.63	1407.1	0	0	log2FC>2
A0A8Q3SIG1;M0QZD8;Q6ZTK2	Vitellogenin domain-containing protein;Putative uncharacterized protein LOC400499	LOC400499	tr|A0A8Q3SIG1|A0A8Q3SIG1_HUMAN Vitellogenin domain-containing protein OS=Homo sapiens OX=9606 GN=LOC400499 PE=4 SV=1;tr|M0QZD8|M0QZD8_HUMAN Vitellogenin domain-containing protein OS=Homo sapiens OX=9606 GN=LOC400499 PE=4 SV=3;sp|Q6ZTK2|YP015_HUMAN Putative	3	0.4	363.32	0	1	0	1	0	1	0	73750	0	482.03	0	0	IgG:unique peptides=0
REV__L0R6E8			tr|L0R6E8|L0R6E8_HUMAN Alternative protein CELSR3 OS=Homo sapiens OX=9606 GN=CELSR3 PE=4 SV=1	1	0	12.922	0	1	0	1	0	1	0	72496			0	0	IgG:unique peptides=0
CON__Q5D862;Q5D862	Filaggrin-2	FLG2	;sp|Q5D862|FILA2_HUMAN Filaggrin-2 OS=Homo sapiens OX=9606 GN=FLG2 PE=1 SV=1	2	1	248.07	0	2	0	2	0	2	0	71616	0	967.78	0	0	IgG:unique peptides=0
L0R6T2		ZDHHC20	tr|L0R6T2|L0R6T2_HUMAN Alternative protein ZDHHC20 OS=Homo sapiens OX=9606 GN=ZDHHC20 PE=4 SV=1	1	9.6	13.59	0	1	0	1	0	1	0	63862	0	12772	0	0	IgG:unique peptides=0
H0YA55;B4DPR2;F6KPG5;A0A0C4DGB6;A8K9P0;CON__P02768-1;B2RBS8;B4DPP6;P02768;C9JKR2;D6RHD5;B7WNR0;Q56G89	Albumin	ALB	tr|H0YA55|H0YA55_HUMAN Albumin (Fragment) OS=Homo sapiens OX=9606 GN=ALB PE=1 SV=1;tr|B4DPR2|B4DPR2_HUMAN Albumin OS=Homo sapiens OX=9606 PE=2 SV=1;tr|F6KPG5|F6KPG5_HUMAN Albumin (Fragment) OS=Homo sapiens OX=9606 PE=2 SV=1;tr|A0A0C4DGB6|A0A0C4DGB6_HUMAN A	13	13.2	51.459	3	5	0	2	0	2	0	58798	0	2351.9	0	0	IgG:unique peptides=0
A0A5C2GAC5;A0A7S5C1C1			tr|A0A5C2GAC5|A0A5C2GAC5_HUMAN IGH + IGL c72_heavy_IGHV3-23_IGHD5-24_IGHJ5 (Fragment) OS=Homo sapiens OX=9606 PE=2 SV=1;tr|A0A7S5C1C1|A0A7S5C1C1_HUMAN IGH c1279_heavy_IGHV3-23_IGHD3-10_IGHJ3 (Fragment) OS=Homo sapiens OX=9606 PE=2 SV=1	2	13.6	12.795	0	1	0	1	0	1	0	50515	0	10103	0	0	IgG:unique peptides=0
Q59EA5;Q6MZQ5;O00635	E3 ubiquitin-protein ligase TRIM38	DKFZp686F23130;TRIM38	tr|Q59EA5|Q59EA5_HUMAN Tripartite motif-containing 38 variant (Fragment) OS=Homo sapiens OX=9606 PE=2 SV=1;tr|Q6MZQ5|Q6MZQ5_HUMAN Uncharacterized protein DKFZp686F23130 OS=Homo sapiens OX=9606 GN=DKFZp686F23130 PE=2 SV=1;sp|O00635|TRI38_HUMAN E3 ubiquitin-	3	3.7	34.218	0	1	0	1	0	1	0	48779	0	3484.2	0	0	IgG:unique peptides=0
CON__Q04695;CON__Q9QWL7;Q04695;K7EPJ9;B4E2P9	Keratin, type I cytoskeletal 17	KRT17	;;sp|Q04695|K1C17_HUMAN Keratin, type I cytoskeletal 17 OS=Homo sapiens OX=9606 GN=KRT17 PE=1 SV=2	5	15.3	48.105	2	7	0	1	0	1	0	43976	0	1516.4	0	0	IgG:unique peptides=0
CON__P48668;B2R853;P48668;CON__P04259;B4DRY0;B4DKV4	Keratin, type II cytoskeletal 6C	KRT6C	;tr|B2R853|B2R853_HUMAN cDNA, FLJ93744, highly similar to Homo sapiens keratin 6E (KRT6E), mRNA OS=Homo sapiens OX=9606 PE=2 SV=1;sp|P48668|K2C6C_HUMAN Keratin, type II cytoskeletal 6C OS=Homo sapiens OX=9606 GN=KRT6C PE=1 SV=3;;tr|B4DRY0|B4DRY0_HUMAN cDNA	6	32.6	60.024	13	14	0	1	0	0	0	42132	0	1404.4	0	0	IgG:unique peptides=0
Q4VBP4;A8K5C5;Q8N3R9;G3V2H1;Q658X5	Protein PALS1;MAGUK p55 subfamily member 5	MPP5;PALS1;DKFZp666F1010	tr|Q4VBP4|Q4VBP4_HUMAN Protein PALS1 OS=Homo sapiens OX=9606 GN=MPP5 PE=2 SV=1;tr|A8K5C5|A8K5C5_HUMAN Protein PALS1 OS=Homo sapiens OX=9606 PE=2 SV=1;sp|Q8N3R9|PALS1_HUMAN Protein PALS1 OS=Homo sapiens OX=9606 GN=PALS1 PE=1 SV=3;tr|G3V2H1|G3V2H1_HUMAN Prot	5	4.4	77.321	1	2	1	2	1	2	8597.1	39781	214.93	343.38	14589	51013	log2FC>2
Q3SYB5;Q96P63	Serpin B12	SERPINB12	tr|Q3SYB5|Q3SYB5_HUMAN SERPINB12 protein OS=Homo sapiens OX=9606 GN=SERPINB12 PE=2 SV=1;sp|Q96P63|SPB12_HUMAN Serpin B12 OS=Homo sapiens OX=9606 GN=SERPINB12 PE=1 SV=1	2	8.7	20.916	0	1	0	1	0	1	0	39098	0	3909.8	0	0	IgG:unique peptides=0
P07477;CON__P07477;E7EQ64;Q53ZX8;Q7Z5F3;A6XMV9;Q5NV56;Q3SY20;Q3SY19;A0A0J9YYC8;Q53ZX9;H0Y8D1;Q6PK75;A0A0J9YY49;Q86W17;Q45KI0;Q53ZX7;Q8NHM4;P07478;A6XMV8	Serine protease 1;Alpha-trypsin chain 1;Alpha-trypsin chain 2;trypsin;Putative trypsin-6;Trypsin-2	PRSS1;PRSS2;TRY8;PRSS3P2	sp|P07477|TRY1_HUMAN Serine protease 1 OS=Homo sapiens OX=9606 GN=PRSS1 PE=1 SV=1;;tr|E7EQ64|E7EQ64_HUMAN Serine protease 1 OS=Homo sapiens OX=9606 GN=PRSS1 PE=1 SV=1;tr|Q53ZX8|Q53ZX8_HUMAN Protease serine 1 (Fragment) OS=Homo sapiens OX=9606 GN=PRSS1 PE=4	20	11.3	26.558	0	2	0	1	0	1	0	31036	0	3879.5	0	0	IgG:unique peptides=0
F8VP67;F8VUG2;F8W1U3;Q969I0;CON__P05787;P05787;CON__H-INV:HIT000292931;Q7L4M3	Keratin, type II cytoskeletal 8	KRT8	tr|F8VP67|F8VP67_HUMAN Keratin, type II cytoskeletal 8 (Fragment) OS=Homo sapiens OX=9606 GN=KRT8 PE=1 SV=1;tr|F8VUG2|F8VUG2_HUMAN Keratin, type II cytoskeletal 8 (Fragment) OS=Homo sapiens OX=9606 GN=KRT8 PE=1 SV=1;tr|F8W1U3|F8W1U3_HUMAN Keratin, type II	8	19.5	13.588	4	4	0	1	0	1	0	24294	0	3036.7	0	0	IgG:unique peptides=0
O00755	Protein Wnt-7a	WNT7A	sp|O00755|WNT7A_HUMAN Protein Wnt-7a OS=Homo sapiens OX=9606 GN=WNT7A PE=1 SV=2	1	2.3	39.005	0	1	0	1	0	1	0	24083	0	1146.8	0	0	IgG:unique peptides=0
Q02413	Desmoglein-1	DSG1	sp|Q02413|DSG1_HUMAN Desmoglein-1 OS=Homo sapiens OX=9606 GN=DSG1 PE=1 SV=2	1	1	113.75	0	1	0	1	0	1	0	20817	0	507.72	0	0	IgG:unique peptides=0
B4DZZ8;A0A8V8TNV9;B4DVK8;A0A8V8TM21;A0A1U9X8L9;A0A1U9X8K3;A0A1U9X8J5;A0A024RCX7;Q92504	Zinc transporter SLC39A7	SLC39A7	tr|B4DZZ8|B4DZZ8_HUMAN Zinc transporter SLC39A7 OS=Homo sapiens OX=9606 PE=2 SV=1;tr|A0A8V8TNV9|A0A8V8TNV9_HUMAN Zinc transporter SLC39A7 OS=Homo sapiens OX=9606 GN=SLC39A7 PE=1 SV=1;tr|B4DVK8|B4DVK8_HUMAN Zinc transporter SLC39A7 OS=Homo sapiens OX=9606 P	9	3.7	39.599	0	1	0	1	0	1	0	18502	0	2312.8	0	0	IgG:unique peptides=0
P14923;A0A0S2Z487;C9JTX4;C9JK18;C9JKY1;C9J826;A0A2R8Y815;A0A2R8Y5A3;B5BU28;A0A2R8Y7Z0;A0AAQ5BIC3;A0A2R8YCH5;B4DGU4;A0A2R8Y5Z1;A0A2R8Y750;A0A2R8Y5C3;B4DL06;A0A2R8Y543;B4DSW9;A0A2R8Y804;A0AAQ5BIC2;A0AAQ5BIB8;A0AAQ5BIA4;A0AAQ5BIB9;A0AAQ5BIC6;A0A2R8Y6G0;P35222	Junction plakoglobin	JUP	sp|P14923|PLAK_HUMAN Junction plakoglobin OS=Homo sapiens OX=9606 GN=JUP PE=1 SV=3;tr|A0A0S2Z487|A0A0S2Z487_HUMAN Junction plakoglobin (Fragment) OS=Homo sapiens OX=9606 GN=JUP PE=2 SV=1;tr|C9JTX4|C9JTX4_HUMAN Junction plakoglobin (Fragment) OS=Homo sapien	27	4.4	81.744	2	1	0	1	0	1	0	15008	0	326.27	0	0	IgG:unique peptides=0
Q5T8U3;P62424	60S ribosomal protein L7a;Large ribosomal subunit protein eL8	RPL7A	tr|Q5T8U3|Q5T8U3_HUMAN 60S ribosomal protein L7a (Fragment) OS=Homo sapiens OX=9606 GN=RPL7A PE=1 SV=1;sp|P62424|RL7A_HUMAN Large ribosomal subunit protein eL8 OS=Homo sapiens OX=9606 GN=RPL7A PE=1 SV=2	2	8.4	21.545	0	1	0	1	0	1	0	14040	0	1560	0	0	IgG:unique peptides=0
A0A4D5RAH1;Q5T3N1;A0A4D5RAU4;A0A4D5RAI5;A0A4D5RAG0;A0A4D5RAB7;Q5TZZ9;P04083	Annexin;Annexin A1;Annexin Ac2-26	ANXA1	tr|A0A4D5RAH1|A0A4D5RAH1_HUMAN Annexin OS=Homo sapiens OX=9606 PE=3 SV=1;tr|Q5T3N1|Q5T3N1_HUMAN Annexin (Fragment) OS=Homo sapiens OX=9606 GN=ANXA1 PE=1 SV=1;tr|A0A4D5RAU4|A0A4D5RAU4_HUMAN Annexin OS=Homo sapiens OX=9606 PE=3 SV=1;tr|A0A4D5RAI5|A0A4D5RAI5_	8	8.7	20.493	0	1	0	1	0	1	0	12637	0	1148.8	0	0	IgG:unique peptides=0
H0YMH6;H0YLX2;A0AAA9Y9D9;B7ZKX1;A0A8C8UYX0;Q2KHR2	DNA-binding protein RFX7	RFX7	tr|H0YMH6|H0YMH6_HUMAN Regulatory factor X7 (Fragment) OS=Homo sapiens OX=9606 GN=RFX7 PE=1 SV=3;tr|H0YLX2|H0YLX2_HUMAN Regulatory factor X7 OS=Homo sapiens OX=9606 GN=RFX7 PE=1 SV=2;tr|A0AAA9Y9D9|A0AAA9Y9D9_HUMAN Regulatory factor X7 OS=Homo sapiens OX=96	6	16	8.6817	0	1	0	1	0	1	0	11548	0	2309.6	0	0	IgG:unique peptides=0
REV__Q8IYF3			sp|Q8IYF3|TEX11_HUMAN Testis-expressed protein 11 OS=Homo sapiens OX=9606 GN=TEX11 PE=1 SV=3	1	0	107.89	0	1	0	1	0	1	0	11355			0	0	IgG:unique peptides=0
G3V5R3;Q0D2M5;Q6P151;Q6I9S2;G3V3A4;B4DEG7;Q13573	SNW domain-containing protein 1	SNW1	tr|G3V5R3|G3V5R3_HUMAN SNW domain-containing protein 1 (Fragment) OS=Homo sapiens OX=9606 GN=SNW1 PE=1 SV=1;tr|Q0D2M5|Q0D2M5_HUMAN SNW domain-containing protein 1 (Fragment) OS=Homo sapiens OX=9606 GN=SNW1 PE=2 SV=1;tr|Q6P151|Q6P151_HUMAN SNW domain-contai	7	11.9	20.974	0	1	0	1	0	1	0	4909	0	490.9	0	0	IgG:unique peptides=0
