# Supplementary material for: Targeting GALNT7 Disrupts the TAZ O‐GalNAcylation Feedback Loop to Suppress Gallbladder Cancer Progression
Source: Adv Sci (Weinh). 2026 Jul 11:e76490. Online ahead of print. doi: 10.1002/advs.76490 (PMC13355891; doi:10.1002/advs.76490)
Supplement: Supplementary file 4 — Supporting file 4: advs76490‐sup‐0004‐Table S3.xlsx. [file ADVS-9999-e76490-s001.xlsx]

## Sheet: IP-MS(WT)
Protein	Protein ID	Entry Name	Gene	Protein Length	Organism	Protein Existence	Description	Protein Probability	Top Peptide Probability	Combined Total Peptides	Combined Spectral Count	Combined Unique Spectral Count	Combined Total Spectral Count	timsTOF_HT_LFQ_H0064240702_F_WWTR_WT_RA2_1_22270 Spectral Count	timsTOF_HT_LFQ_H0064240702_F_WWTR_WT_RA2_1_22270 Unique Spectral Count	timsTOF_HT_LFQ_H0064240702_F_WWTR_WT_RA2_1_22270 Total Spectral Count	timsTOF_HT_LFQ_H0064240702_F_WWTR_WT_RA2_1_22270 Intensity	Indistinguishable Proteins
sp|A0A075B6R9|KVD24_HUMAN	A0A075B6R9	KVD24_HUMAN	IGKV2D-24	120	Homo sapiens	1:Experimental evidence at protein level	Probable non-functional immunoglobulin kappa variable 2D-24	0.9843	0.9964	2	4	0	4	4	0	4	9039575	sp|A0A0C4DH68|KV224_HUMAN
sp|A0A075B6S2|KVD29_HUMAN	A0A075B6S2	KVD29_HUMAN	IGKV2D-29	120	Homo sapiens	3:Protein inferred from homology	Immunoglobulin kappa variable 2D-29	0.9976	0.999	2	2	0	3	2	0	3	1.15478e+06	sp|A0A0A0MRZ7|KVD26_HUMAN, sp|A2NJV5|KV229_HUMAN
sp|A0A0A0MS14|HV145_HUMAN	A0A0A0MS14	HV145_HUMAN	IGHV1-45	117	Homo sapiens	3:Protein inferred from homology	Immunoglobulin heavy variable 1-45	1	0.999	1	2	2	2	2	2	2	338210
sp|A0A0J9YX35|HV64D_HUMAN	A0A0J9YX35	HV64D_HUMAN	IGHV3-64D	117	Homo sapiens	3:Protein inferred from homology	Immunoglobulin heavy variable 3-64D	1	0.999	1	2	2	2	2	2	2	717473
sp|A0A8I5KQE6|RPSA2_HUMAN	A0A8I5KQE6	RPSA2_HUMAN	RPSA2	295	Homo sapiens	3:Protein inferred from homology	Small ribosomal subunit protein uS2B	1	0.999	3	4	0	4	4	0	4	1.00349e+06	sp|P08865|RSSA_HUMAN
sp|A0FGR8|ESYT2_HUMAN	A0FGR8	ESYT2_HUMAN	ESYT2	921	Homo sapiens	1:Experimental evidence at protein level	Extended synaptotagmin-2	1	0.999	7	7	7	7	7	7	7	1.07038e+06
sp|A1L0T0|HACL2_HUMAN	A1L0T0	HACL2_HUMAN	ILVBL	632	Homo sapiens	1:Experimental evidence at protein level	2-hydroxyacyl-CoA lyase 2	1	0.999	5	5	5	5	5	5	5	610946
sp|A1L390|PKHG3_HUMAN	A1L390	PKHG3_HUMAN	PLEKHG3	1219	Homo sapiens	1:Experimental evidence at protein level	Pleckstrin homology domain-containing family G member 3	0.9807	0.999	1	2	2	2	2	2	2	68009
sp|A6NHL2|TBAL3_HUMAN	A6NHL2	TBAL3_HUMAN	TUBAL3	446	Homo sapiens	1:Experimental evidence at protein level	Tubulin alpha chain-like 3	1	0.999	5	2	2	11	2	2	11	581072
sp|A6NIX2|WTIP_HUMAN	A6NIX2	WTIP_HUMAN	WTIP	430	Homo sapiens	1:Experimental evidence at protein level	Wilms tumor protein 1-interacting protein	1	0.999	3	4	4	4	4	4	4	458151
sp|A6NKD9|CC85C_HUMAN	A6NKD9	CC85C_HUMAN	CCDC85C	419	Homo sapiens	1:Experimental evidence at protein level	Coiled-coil domain-containing protein 85C	1	0.999	29	86	84	86	86	84	86	48305976
sp|A8CG34|P121C_HUMAN	A8CG34	P121C_HUMAN	POM121C	1229	Homo sapiens	1:Experimental evidence at protein level	Nuclear envelope pore membrane protein POM 121C	1	0.9989	3	3	1	3	3	1	3	41215
sp|A8K2U0|A2ML1_HUMAN	A8K2U0	A2ML1_HUMAN	A2ML1	1454	Homo sapiens	1:Experimental evidence at protein level	Alpha-2-macroglobulin-like protein 1	0.9976	0.9987	2	3	3	3	3	3	3	269270
sp|A8MPP1|D11L8_HUMAN	A8MPP1	D11L8_HUMAN	DDX11L8	907	Homo sapiens	1:Experimental evidence at protein level	Putative ATP-dependent RNA helicase DDX11-like protein 8	0.9998	0.9981	2	2	0	2	2	0	2	199583	sp|Q96FC9|DDX11_HUMAN
sp|B5ME19|EIFCL_HUMAN	B5ME19	EIFCL_HUMAN	EIF3CL	914	Homo sapiens	1:Experimental evidence at protein level	Eukaryotic translation initiation factor 3 subunit C-like protein	1	0.999	5	6	0	6	6	0	6	653601	sp|Q99613|EIF3C_HUMAN
sp|O00116|ADAS_HUMAN	O00116	ADAS_HUMAN	AGPS	658	Homo sapiens	1:Experimental evidence at protein level	Alkyldihydroxyacetonephosphate synthase, peroxisomal	1	0.999	7	11	11	11	11	11	11	994861
sp|O00139|KIF2A_HUMAN	O00139	KIF2A_HUMAN	KIF2A	706	Homo sapiens	1:Experimental evidence at protein level	Kinesin-like protein KIF2A	0.9999	0.9989	2	2	2	2	2	2	2	72366.7
sp|O00148|DX39A_HUMAN	O00148	DX39A_HUMAN	DDX39A	427	Homo sapiens	1:Experimental evidence at protein level	ATP-dependent RNA helicase DDX39A	1	0.999	11	16	4	16	16	4	16	5179634
sp|O00159|MYO1C_HUMAN	O00159	MYO1C_HUMAN	MYO1C	1063	Homo sapiens	1:Experimental evidence at protein level	Unconventional myosin-Ic	1	0.999	44	87	85	87	87	85	87	68769872
sp|O00231|PSD11_HUMAN	O00231	PSD11_HUMAN	PSMD11	422	Homo sapiens	1:Experimental evidence at protein level	26S proteasome non-ATPase regulatory subunit 11	1	0.999	5	6	6	6	6	6	6	472697
sp|O00267|SPT5H_HUMAN	O00267	SPT5H_HUMAN	SUPT5H	1087	Homo sapiens	1:Experimental evidence at protein level	Transcription elongation factor SPT5	1	0.999	6	7	7	7	7	7	7	448845
sp|O00303|EIF3F_HUMAN	O00303	EIF3F_HUMAN	EIF3F	357	Homo sapiens	1:Experimental evidence at protein level	Eukaryotic translation initiation factor 3 subunit F	1	0.999	2	2	2	2	2	2	2	411263
sp|O00308|WWP2_HUMAN	O00308	WWP2_HUMAN	WWP2	870	Homo sapiens	1:Experimental evidence at protein level	NEDD4-like E3 ubiquitin-protein ligase WWP2	0.9373	0.9851	3	1	1	3	1	1	3	103168
sp|O00311|CDC7_HUMAN	O00311	CDC7_HUMAN	CDC7	574	Homo sapiens	1:Experimental evidence at protein level	Cell division cycle 7-related protein kinase	1	0.9981	3	3	3	3	3	3	3	408827
sp|O00391|QSOX1_HUMAN	O00391	QSOX1_HUMAN	QSOX1	747	Homo sapiens	1:Experimental evidence at protein level	Sulfhydryl oxidase 1	0.9978	0.998	2	2	2	2	2	2	2	157626
sp|O00410|IPO5_HUMAN	O00410	IPO5_HUMAN	IPO5	1097	Homo sapiens	1:Experimental evidence at protein level	Importin-5	1	0.999	6	8	8	8	8	8	8	950440
sp|O00411|RPOM_HUMAN	O00411	RPOM_HUMAN	POLRMT	1230	Homo sapiens	1:Experimental evidence at protein level	DNA-directed RNA polymerase, mitochondrial	0.9999	0.999	2	2	2	2	2	2	2	153450
sp|O00425|IF2B3_HUMAN	O00425	IF2B3_HUMAN	IGF2BP3	579	Homo sapiens	1:Experimental evidence at protein level	Insulin-like growth factor 2 mRNA-binding protein 3	0.9906	0.9913	3	1	1	4	1	1	4	56872
sp|O00459|P85B_HUMAN	O00459	P85B_HUMAN	PIK3R2	728	Homo sapiens	1:Experimental evidence at protein level	Phosphatidylinositol 3-kinase regulatory subunit beta	1	0.999	6	6	5	6	6	5	6	900465
sp|O00469|PLOD2_HUMAN	O00469	PLOD2_HUMAN	PLOD2	737	Homo sapiens	1:Experimental evidence at protein level	Procollagen-lysine,2-oxoglutarate 5-dioxygenase 2	0.9728	0.9986	1	1	1	1	1	1	1	67599.3
sp|O00471|EXOC5_HUMAN	O00471	EXOC5_HUMAN	EXOC5	708	Homo sapiens	1:Experimental evidence at protein level	Exocyst complex component 5	0.9079	0.9949	1	1	1	1	1	1	1	0
sp|O00487|PSDE_HUMAN	O00487	PSDE_HUMAN	PSMD14	310	Homo sapiens	1:Experimental evidence at protein level	26S proteasome non-ATPase regulatory subunit 14	0.818	0.9888	1	1	1	1	1	1	1	125970
sp|O00505|IMA4_HUMAN	O00505	IMA4_HUMAN	KPNA3	521	Homo sapiens	1:Experimental evidence at protein level	Importin subunit alpha-4	0.9997	0.9983	2	2	1	2	2	1	2	129670
sp|O00567|NOP56_HUMAN	O00567	NOP56_HUMAN	NOP56	594	Homo sapiens	1:Experimental evidence at protein level	Nucleolar protein 56	1	0.999	4	5	5	5	5	5	5	817186
sp|O00571|DDX3X_HUMAN	O00571	DDX3X_HUMAN	DDX3X	662	Homo sapiens	1:Experimental evidence at protein level	ATP-dependent RNA helicase DDX3X	1	0.999	27	42	6	42	42	6	42	15069506
sp|O14526|FCHO1_HUMAN	O14526	FCHO1_HUMAN	FCHO1	889	Homo sapiens	1:Experimental evidence at protein level	F-BAR domain only protein 1	1	0.999	18	24	24	24	24	24	24	3.80031e+06
sp|O14545|TRAD1_HUMAN	O14545	TRAD1_HUMAN	TRAFD1	582	Homo sapiens	1:Experimental evidence at protein level	TRAF-type zinc finger domain-containing protein 1	0.9999	0.999	2	2	2	2	2	2	2	147071
sp|O14559|RHG33_HUMAN	O14559	RHG33_HUMAN	ARHGAP33	1287	Homo sapiens	1:Experimental evidence at protein level	Rho GTPase-activating protein 33	0.9994	0.999	2	5	5	5	5	5	5	33347.5
sp|O14639|ABLM1_HUMAN	O14639	ABLM1_HUMAN	ABLIM1	778	Homo sapiens	1:Experimental evidence at protein level	Actin-binding LIM protein 1	1	0.999	6	8	8	8	8	8	8	842018
sp|O14641|DVL2_HUMAN	O14641	DVL2_HUMAN	DVL2	736	Homo sapiens	1:Experimental evidence at protein level	Segment polarity protein dishevelled homolog DVL-2	1	0.999	4	8	8	8	8	8	8	993552
sp|O14654|IRS4_HUMAN	O14654	IRS4_HUMAN	IRS4	1257	Homo sapiens	1:Experimental evidence at protein level	Insulin receptor substrate 4	1	0.999	38	72	72	72	72	72	72	30980070
sp|O14744|ANM5_HUMAN	O14744	ANM5_HUMAN	PRMT5	637	Homo sapiens	1:Experimental evidence at protein level	Protein arginine N-methyltransferase 5	1	0.999	2	2	2	2	2	2	2	246639
sp|O14757|CHK1_HUMAN	O14757	CHK1_HUMAN	CHEK1	476	Homo sapiens	1:Experimental evidence at protein level	Serine/threonine-protein kinase Chk1	1	0.999	20	31	31	31	31	31	31	12355859
sp|O14773|TPP1_HUMAN	O14773	TPP1_HUMAN	TPP1	563	Homo sapiens	1:Experimental evidence at protein level	Tripeptidyl-peptidase 1	1	0.999	3	5	5	5	5	5	5	349760
sp|O14776|TCRG1_HUMAN	O14776	TCRG1_HUMAN	TCERG1	1098	Homo sapiens	1:Experimental evidence at protein level	Transcription elongation regulator 1	1	0.999	2	2	2	2	2	2	2	203209
sp|O14828|SCAM3_HUMAN	O14828	SCAM3_HUMAN	SCAMP3	347	Homo sapiens	1:Experimental evidence at protein level	Secretory carrier-associated membrane protein 3	1	0.999	3	4	4	4	4	4	4	542279
sp|O14929|HAT1_HUMAN	O14929	HAT1_HUMAN	HAT1	419	Homo sapiens	1:Experimental evidence at protein level	Histone acetyltransferase type B catalytic subunit	0.9807	0.999	1	1	1	1	1	1	1	101137
sp|O14936|CSKP_HUMAN	O14936	CSKP_HUMAN	CASK	926	Homo sapiens	1:Experimental evidence at protein level	Peripheral plasma membrane protein CASK	1	0.999	5	5	5	5	5	5	5	1.61016e+06
sp|O14939|PLD2_HUMAN	O14939	PLD2_HUMAN	PLD2	933	Homo sapiens	1:Experimental evidence at protein level	Phospholipase D2	0.9093	0.9949	1	1	1	1	1	1	1	55545.5
sp|O14965|AURKA_HUMAN	O14965	AURKA_HUMAN	AURKA	403	Homo sapiens	1:Experimental evidence at protein level	Aurora kinase A	1	0.999	12	25	24	25	25	24	25	4227206
sp|O14974|MYPT1_HUMAN	O14974	MYPT1_HUMAN	PPP1R12A	1030	Homo sapiens	1:Experimental evidence at protein level	Protein phosphatase 1 regulatory subunit 12A	1	0.999	32	48	45	48	48	45	48	12282158
sp|O14980|XPO1_HUMAN	O14980	XPO1_HUMAN	XPO1	1071	Homo sapiens	1:Experimental evidence at protein level	Exportin-1	1	0.999	11	18	18	18	18	18	18	3.45932e+06
sp|O15027|SC16A_HUMAN	O15027	SC16A_HUMAN	SEC16A	2357	Homo sapiens	1:Experimental evidence at protein level	Protein transport protein Sec16A	1	0.999	5	5	5	5	5	5	5	526418
sp|O15037|KHNYN_HUMAN	O15037	KHNYN_HUMAN	KHNYN	678	Homo sapiens	1:Experimental evidence at protein level	Protein KHNYN	0.9807	0.999	1	1	1	1	1	1	1	72872.9
sp|O15042|SR140_HUMAN	O15042	SR140_HUMAN	U2SURP	1029	Homo sapiens	1:Experimental evidence at protein level	U2 snRNP-associated SURP motif-containing protein	1	0.999	5	5	5	5	5	5	5	690931
sp|O15049|N4BP3_HUMAN	O15049	N4BP3_HUMAN	N4BP3	544	Homo sapiens	1:Experimental evidence at protein level	NEDD4-binding protein 3	1	0.999	5	5	5	5	5	5	5	609958
sp|O15067|PUR4_HUMAN	O15067	PUR4_HUMAN	PFAS	1338	Homo sapiens	1:Experimental evidence at protein level	Phosphoribosylformylglycinamidine synthase	1	0.999	5	5	5	5	5	5	5	464204
sp|O15084|ANR28_HUMAN	O15084	ANR28_HUMAN	ANKRD28	1053	Homo sapiens	1:Experimental evidence at protein level	Serine/threonine-protein phosphatase 6 regulatory ankyrin repeat subunit A	0.9807	0.999	1	1	1	1	1	1	1	80166.4
sp|O15091|MRPP3_HUMAN	O15091	MRPP3_HUMAN	PRORP	583	Homo sapiens	1:Experimental evidence at protein level	Mitochondrial ribonuclease P catalytic subunit	0.9794	0.9989	1	1	1	1	1	1	1	29916.8
sp|O15111|IKKA_HUMAN	O15111	IKKA_HUMAN	CHUK	745	Homo sapiens	1:Experimental evidence at protein level	Inhibitor of nuclear factor kappa-B kinase subunit alpha	1	0.9973	3	3	3	3	3	3	3	233014
sp|O15160|RPAC1_HUMAN	O15160	RPAC1_HUMAN	POLR1C	346	Homo sapiens	1:Experimental evidence at protein level	DNA-directed RNA polymerases I and III subunit RPAC1	1	0.999	7	8	8	8	8	8	8	1.57621e+06
sp|O15169|AXIN1_HUMAN	O15169	AXIN1_HUMAN	AXIN1	862	Homo sapiens	1:Experimental evidence at protein level	Axin-1	0.9635	0.9981	1	1	1	1	1	1	1	95768
sp|O15226|NKRF_HUMAN	O15226	NKRF_HUMAN	NKRF	690	Homo sapiens	1:Experimental evidence at protein level	NF-kappa-B-repressing factor	0.7688	0.9849	1	1	1	1	1	1	1	30735.3
sp|O15269|SPTC1_HUMAN	O15269	SPTC1_HUMAN	SPTLC1	473	Homo sapiens	1:Experimental evidence at protein level	Serine palmitoyltransferase 1	1	0.999	7	10	10	10	10	10	10	1800876
sp|O15294|OGT1_HUMAN	O15294	OGT1_HUMAN	OGT	1046	Homo sapiens	1:Experimental evidence at protein level	UDP-N-acetylglucosamine--peptide N-acetylglucosaminyltransferase 110 kDa subunit	1	0.999	4	5	5	5	5	5	5	453389
sp|O15305|PMM2_HUMAN	O15305	PMM2_HUMAN	PMM2	246	Homo sapiens	1:Experimental evidence at protein level	Phosphomannomutase 2	0.9971	0.9937	2	3	2	3	3	2	3	627150
sp|O15347|HMGB3_HUMAN	O15347	HMGB3_HUMAN	HMGB3	200	Homo sapiens	1:Experimental evidence at protein level	High mobility group protein B3	0.9749	0.9987	1	1	1	1	1	1	1	0
sp|O15350|P73_HUMAN	O15350	P73_HUMAN	TP73	636	Homo sapiens	1:Experimental evidence at protein level	Tumor protein p73	1	0.999	3	3	3	3	3	3	3	427362
sp|O15371|EIF3D_HUMAN	O15371	EIF3D_HUMAN	EIF3D	548	Homo sapiens	1:Experimental evidence at protein level	Eukaryotic translation initiation factor 3 subunit D	1	0.999	6	7	7	7	7	7	7	1.05635e+06
sp|O15372|EIF3H_HUMAN	O15372	EIF3H_HUMAN	EIF3H	352	Homo sapiens	1:Experimental evidence at protein level	Eukaryotic translation initiation factor 3 subunit H	0.9993	0.9984	2	2	2	2	2	2	2	150680
sp|O15379|HDAC3_HUMAN	O15379	HDAC3_HUMAN	HDAC3	428	Homo sapiens	1:Experimental evidence at protein level	Histone deacetylase 3	0.9951	0.9989	2	1	1	2	1	1	2	31678.1
sp|O15397|IPO8_HUMAN	O15397	IPO8_HUMAN	IPO8	1037	Homo sapiens	1:Experimental evidence at protein level	Importin-8	1	0.999	4	4	4	4	4	4	4	398650
sp|O15460|P4HA2_HUMAN	O15460	P4HA2_HUMAN	P4HA2	535	Homo sapiens	1:Experimental evidence at protein level	Prolyl 4-hydroxylase subunit alpha-2	1	0.999	2	3	3	3	3	3	3	173065
sp|O15484|CAN5_HUMAN	O15484	CAN5_HUMAN	CAPN5	640	Homo sapiens	1:Experimental evidence at protein level	Calpain-5	1	0.999	3	3	3	3	3	3	3	334188
sp|O15492|RGS16_HUMAN	O15492	RGS16_HUMAN	RGS16	202	Homo sapiens	1:Experimental evidence at protein level	Regulator of G-protein signaling 16	0.7338	0.9819	1	1	1	1	1	1	1	1.33716e+06
sp|O43143|DHX15_HUMAN	O43143	DHX15_HUMAN	DHX15	795	Homo sapiens	1:Experimental evidence at protein level	ATP-dependent RNA helicase DHX15	1	0.999	10	11	11	11	11	11	11	1800547
sp|O43164|PJA2_HUMAN	O43164	PJA2_HUMAN	PJA2	708	Homo sapiens	1:Experimental evidence at protein level	E3 ubiquitin-protein ligase Praja-2	0.9793	0.9989	1	2	2	2	2	2	2	55970.5
sp|O43166|SI1L1_HUMAN	O43166	SI1L1_HUMAN	SIPA1L1	1804	Homo sapiens	1:Experimental evidence at protein level	Signal-induced proliferation-associated 1-like protein 1	1	0.999	7	7	7	7	7	7	7	589495
sp|O43175|SERA_HUMAN	O43175	SERA_HUMAN	PHGDH	533	Homo sapiens	1:Experimental evidence at protein level	D-3-phosphoglycerate dehydrogenase	1	0.999	14	22	22	22	22	22	22	8627421
sp|O43242|PSMD3_HUMAN	O43242	PSMD3_HUMAN	PSMD3	534	Homo sapiens	1:Experimental evidence at protein level	26S proteasome non-ATPase regulatory subunit 3	1	0.999	6	8	8	8	8	8	8	886315
sp|O43251|RFOX2_HUMAN	O43251	RFOX2_HUMAN	RBFOX2	390	Homo sapiens	1:Experimental evidence at protein level	RNA binding protein fox-1 homolog 2	1	0.999	4	5	2	5	5	2	5	549742
sp|O43390|HNRPR_HUMAN	O43390	HNRPR_HUMAN	HNRNPR	633	Homo sapiens	1:Experimental evidence at protein level	Heterogeneous nuclear ribonucleoprotein R	1	0.999	12	13	9	13	13	9	13	2.55721e+06
sp|O43491|E41L2_HUMAN	O43491	E41L2_HUMAN	EPB41L2	1005	Homo sapiens	1:Experimental evidence at protein level	Band 4.1-like protein 2	1	0.999	15	18	18	19	18	18	19	2.63935e+06
sp|O43505|B4GA1_HUMAN	O43505	B4GA1_HUMAN	B4GAT1	415	Homo sapiens	1:Experimental evidence at protein level	Beta-1,4-glucuronyltransferase 1	0.9807	0.999	1	1	1	1	1	1	1	72881.9
sp|O43592|XPOT_HUMAN	O43592	XPOT_HUMAN	XPOT	962	Homo sapiens	1:Experimental evidence at protein level	Exportin-T	1	0.999	5	6	6	6	6	6	6	595748
sp|O43615|TIM44_HUMAN	O43615	TIM44_HUMAN	TIMM44	452	Homo sapiens	1:Experimental evidence at protein level	Mitochondrial import inner membrane translocase subunit TIM44	0.9807	0.999	1	1	1	1	1	1	1	246654
sp|O43663|PRC1_HUMAN	O43663	PRC1_HUMAN	PRC1	620	Homo sapiens	1:Experimental evidence at protein level	Protein regulator of cytokinesis 1	1	0.999	13	22	22	22	22	22	22	2741959
sp|O43670|ZN207_HUMAN	O43670	ZN207_HUMAN	ZNF207	478	Homo sapiens	1:Experimental evidence at protein level	BUB3-interacting and GLEBS motif-containing protein ZNF207	1	0.9989	2	3	3	3	3	3	3	294136
sp|O43684|BUB3_HUMAN	O43684	BUB3_HUMAN	BUB3	328	Homo sapiens	1:Experimental evidence at protein level	Mitotic checkpoint protein BUB3	1	0.999	3	3	3	3	3	3	3	340236
sp|O43707|ACTN4_HUMAN	O43707	ACTN4_HUMAN	ACTN4	911	Homo sapiens	1:Experimental evidence at protein level	Alpha-actinin-4	1	0.999	35	62	49	62	62	49	62	16636546
sp|O43719|HTSF1_HUMAN	O43719	HTSF1_HUMAN	HTATSF1	755	Homo sapiens	1:Experimental evidence at protein level	17S U2 SnRNP complex component HTATSF1	0.9807	0.999	1	1	1	1	1	1	1	29028.2
sp|O43747|AP1G1_HUMAN	O43747	AP1G1_HUMAN	AP1G1	822	Homo sapiens	1:Experimental evidence at protein level	AP-1 complex subunit gamma-1	1	0.999	2	2	2	2	2	2	2	171056
sp|O43790|KRT86_HUMAN	O43790	KRT86_HUMAN	KRT86	486	Homo sapiens	1:Experimental evidence at protein level	Keratin, type II cuticular Hb6	1	0.9989	4	3	0	4	3	0	4	185713
sp|O43795|MYO1B_HUMAN	O43795	MYO1B_HUMAN	MYO1B	1136	Homo sapiens	1:Experimental evidence at protein level	Unconventional myosin-Ib	1	0.999	53	140	124	140	140	124	140	95889712
sp|O43818|U3IP2_HUMAN	O43818	U3IP2_HUMAN	RRP9	475	Homo sapiens	1:Experimental evidence at protein level	U3 small nucleolar RNA-interacting protein 2	0.7373	0.9822	1	1	1	1	1	1	1	262702
sp|O43823|AKAP8_HUMAN	O43823	AKAP8_HUMAN	AKAP8	692	Homo sapiens	1:Experimental evidence at protein level	A-kinase anchor protein 8	1	0.999	3	3	3	3	3	3	3	179951
sp|O43837|IDH3B_HUMAN	O43837	IDH3B_HUMAN	IDH3B	385	Homo sapiens	1:Experimental evidence at protein level	Isocitrate dehydrogenase [NAD] subunit beta, mitochondrial	1	0.999	6	8	8	8	8	8	8	1.18559e+06
sp|O43852|CALU_HUMAN	O43852	CALU_HUMAN	CALU	315	Homo sapiens	1:Experimental evidence at protein level	Calumenin	0.9807	0.999	1	1	1	1	1	1	1	66280.7
sp|O43854|EDIL3_HUMAN	O43854	EDIL3_HUMAN	EDIL3	480	Homo sapiens	1:Experimental evidence at protein level	EGF-like repeat and discoidin I-like domain-containing protein 3	0.997	0.999	1	1	1	1	1	1	1	109352
sp|O43865|SAHH2_HUMAN	O43865	SAHH2_HUMAN	AHCYL1	530	Homo sapiens	1:Experimental evidence at protein level	S-adenosylhomocysteine hydrolase-like protein 1	0.9802	0.999	1	1	0	1	1	0	1	115495	sp|Q96HN2|SAHH3_HUMAN
sp|O43929|ORC4_HUMAN	O43929	ORC4_HUMAN	ORC4	436	Homo sapiens	1:Experimental evidence at protein level	Origin recognition complex subunit 4	1	0.9989	3	3	3	3	3	3	3	355297
sp|O60237|MYPT2_HUMAN	O60237	MYPT2_HUMAN	PPP1R12B	982	Homo sapiens	1:Experimental evidence at protein level	Protein phosphatase 1 regulatory subunit 12B	1	0.999	4	5	5	8	5	5	8	198273
sp|O60245|PCDH7_HUMAN	O60245	PCDH7_HUMAN	PCDH7	1069	Homo sapiens	1:Experimental evidence at protein level	Protocadherin-7	1	0.999	3	4	4	4	4	4	4	287541
sp|O60264|SMCA5_HUMAN	O60264	SMCA5_HUMAN	SMARCA5	1052	Homo sapiens	1:Experimental evidence at protein level	SWI/SNF-related matrix-associated actin-dependent regulator of chromatin subfamily A member 5	1	0.999	8	10	6	10	10	6	10	1.20774e+06
sp|O60292|SI1L3_HUMAN	O60292	SI1L3_HUMAN	SIPA1L3	1781	Homo sapiens	1:Experimental evidence at protein level	Signal-induced proliferation-associated 1-like protein 3	1	0.999	3	3	3	3	3	3	3	68440.9
sp|O60299|LZTS3_HUMAN	O60299	LZTS3_HUMAN	LZTS3	673	Homo sapiens	2:Experimental evidence at transcript level	Leucine zipper putative tumor suppressor 3	1	0.999	14	19	19	19	19	19	19	2.11368e+06
sp|O60341|KDM1A_HUMAN	O60341	KDM1A_HUMAN	KDM1A	852	Homo sapiens	1:Experimental evidence at protein level	Lysine-specific histone demethylase 1A	1	0.9985	3	4	4	4	4	4	4	327463
sp|O60506|HNRPQ_HUMAN	O60506	HNRPQ_HUMAN	SYNCRIP	623	Homo sapiens	1:Experimental evidence at protein level	Heterogeneous nuclear ribonucleoprotein Q	1	0.999	8	7	7	11	7	7	11	886404
sp|O60547|GMDS_HUMAN	O60547	GMDS_HUMAN	GMDS	372	Homo sapiens	1:Experimental evidence at protein level	GDP-mannose 4,6 dehydratase	1	0.999	9	17	17	17	17	17	17	2982679
sp|O60645|EXOC3_HUMAN	O60645	EXOC3_HUMAN	EXOC3	745	Homo sapiens	1:Experimental evidence at protein level	Exocyst complex component 3	0.9807	0.999	1	1	1	1	1	1	1	89513
sp|O60658|PDE8A_HUMAN	O60658	PDE8A_HUMAN	PDE8A	829	Homo sapiens	1:Experimental evidence at protein level	High affinity cAMP-specific and IBMX-insensitive 3',5'-cyclic phosphodiesterase 8A	0.9807	0.999	1	2	2	2	2	2	2	145743
sp|O60664|PLIN3_HUMAN	O60664	PLIN3_HUMAN	PLIN3	434	Homo sapiens	1:Experimental evidence at protein level	Perilipin-3	0.9807	0.999	1	1	1	1	1	1	1	84274.5
sp|O60701|UGDH_HUMAN	O60701	UGDH_HUMAN	UGDH	494	Homo sapiens	1:Experimental evidence at protein level	UDP-glucose 6-dehydrogenase	1	0.999	4	4	4	4	4	4	4	321485
sp|O60716|CTND1_HUMAN	O60716	CTND1_HUMAN	CTNND1	968	Homo sapiens	1:Experimental evidence at protein level	Catenin delta-1	1	0.999	13	15	15	15	15	15	15	2516276
sp|O60784|TOM1_HUMAN	O60784	TOM1_HUMAN	TOM1	492	Homo sapiens	1:Experimental evidence at protein level	Target of Myb1 membrane trafficking protein	1	0.999	6	9	9	9	9	9	9	1.67235e+06
sp|O60814|H2B1K_HUMAN	O60814	H2B1K_HUMAN	H2BC12	126	Homo sapiens	1:Experimental evidence at protein level	Histone H2B type 1-K	0.9998	0.9965	2	2	0	2	2	0	2	430533	sp|P57053|H2BFS_HUMAN, sp|P58876|H2B1D_HUMAN, sp|P62807|H2B1C_HUMAN, sp|Q5QNW6|H2B2F_HUMAN, sp|Q93079|H2B1H_HUMAN, sp|Q99877|H2B1N_HUMAN, sp|Q99879|H2B1M_HUMAN, sp|Q99880|H2B1L_HUMAN
sp|O60832|DKC1_HUMAN	O60832	DKC1_HUMAN	DKC1	514	Homo sapiens	1:Experimental evidence at protein level	H/ACA ribonucleoprotein complex subunit DKC1	0.9805	0.999	1	1	1	1	1	1	1	72150.6
sp|O60884|DNJA2_HUMAN	O60884	DNJA2_HUMAN	DNAJA2	412	Homo sapiens	1:Experimental evidence at protein level	DnaJ homolog subfamily A member 2	1	0.999	2	2	2	2	2	2	2	385834
sp|O60907|TBL1X_HUMAN	O60907	TBL1X_HUMAN	TBL1X	577	Homo sapiens	1:Experimental evidence at protein level	F-box-like/WD repeat-containing protein TBL1X	0.9988	0.999	3	1	1	3	1	1	3	124219
sp|O60934|NBN_HUMAN	O60934	NBN_HUMAN	NBN	754	Homo sapiens	1:Experimental evidence at protein level	Nibrin	1	0.9989	4	4	4	4	4	4	4	471515
sp|O75027|ABCB7_HUMAN	O75027	ABCB7_HUMAN	ABCB7	752	Homo sapiens	1:Experimental evidence at protein level	Iron-sulfur clusters transporter ABCB7, mitochondrial	0.9999	0.9987	2	2	2	2	2	2	2	223851
sp|O75052|CAPON_HUMAN	O75052	CAPON_HUMAN	NOS1AP	506	Homo sapiens	1:Experimental evidence at protein level	Carboxyl-terminal PDZ ligand of neuronal nitric oxide synthase protein	0.9613	0.998	1	1	1	1	1	1	1	47480.3
sp|O75083|WDR1_HUMAN	O75083	WDR1_HUMAN	WDR1	606	Homo sapiens	1:Experimental evidence at protein level	WD repeat-containing protein 1	1	0.999	2	2	2	2	2	2	2	519670
sp|O75122|CLAP2_HUMAN	O75122	CLAP2_HUMAN	CLASP2	1294	Homo sapiens	1:Experimental evidence at protein level	CLIP-associating protein 2	0.9974	0.999	2	2	1	2	2	1	2	141073
sp|O75146|HIP1R_HUMAN	O75146	HIP1R_HUMAN	HIP1R	1068	Homo sapiens	1:Experimental evidence at protein level	Huntingtin-interacting protein 1-related protein	0.9994	0.9985	2	2	2	2	2	2	2	111231
sp|O75175|CNOT3_HUMAN	O75175	CNOT3_HUMAN	CNOT3	753	Homo sapiens	1:Experimental evidence at protein level	CCR4-NOT transcription complex subunit 3	1	0.999	3	3	3	3	3	3	3	595100
sp|O75306|NDUS2_HUMAN	O75306	NDUS2_HUMAN	NDUFS2	463	Homo sapiens	1:Experimental evidence at protein level	NADH dehydrogenase [ubiquinone] iron-sulfur protein 2, mitochondrial	1	0.999	6	8	8	8	8	8	8	834748
sp|O75319|DUS11_HUMAN	O75319	DUS11_HUMAN	DUSP11	330	Homo sapiens	1:Experimental evidence at protein level	RNA/RNP complex-1-interacting phosphatase	0.9345	0.9964	1	1	1	1	1	1	1	92867.7
sp|O75330|HMMR_HUMAN	O75330	HMMR_HUMAN	HMMR	724	Homo sapiens	1:Experimental evidence at protein level	Hyaluronan mediated motility receptor	1	0.999	4	5	5	5	5	5	5	427668
sp|O75367|H2AY_HUMAN	O75367	H2AY_HUMAN	MACROH2A1	369	Homo sapiens	1:Experimental evidence at protein level	Core histone macro-H2A.1	1	0.999	4	5	5	5	5	5	5	420377
sp|O75369|FLNB_HUMAN	O75369	FLNB_HUMAN	FLNB	2602	Homo sapiens	1:Experimental evidence at protein level	Filamin-B	0.9996	0.9978	2	2	2	2	2	2	2	99709.8
sp|O75381|PEX14_HUMAN	O75381	PEX14_HUMAN	PEX14	377	Homo sapiens	1:Experimental evidence at protein level	Peroxisomal membrane protein PEX14	0.7893	0.9866	1	1	1	1	1	1	1	69112.4
sp|O75382|TRIM3_HUMAN	O75382	TRIM3_HUMAN	TRIM3	744	Homo sapiens	1:Experimental evidence at protein level	Tripartite motif-containing protein 3	0.9716	0.9985	1	1	1	1	1	1	1	109272
sp|O75390|CISY_HUMAN	O75390	CISY_HUMAN	CS	466	Homo sapiens	1:Experimental evidence at protein level	Citrate synthase, mitochondrial	1	0.999	3	5	5	5	5	5	5	1.20229e+06
sp|O75400|PR40A_HUMAN	O75400	PR40A_HUMAN	PRPF40A	957	Homo sapiens	1:Experimental evidence at protein level	Pre-mRNA-processing factor 40 homolog A	0.9531	0.9975	1	1	1	1	1	1	1	45638.8
sp|O75419|CDC45_HUMAN	O75419	CDC45_HUMAN	CDC45	566	Homo sapiens	1:Experimental evidence at protein level	Cell division control protein 45 homolog	1	0.999	3	4	4	4	4	4	4	342845
sp|O75420|GGYF1_HUMAN	O75420	GGYF1_HUMAN	GIGYF1	1035	Homo sapiens	1:Experimental evidence at protein level	GRB10-interacting GYF protein 1	0.9999	0.9989	2	2	2	2	2	2	2	122436
sp|O75439|MPPB_HUMAN	O75439	MPPB_HUMAN	PMPCB	489	Homo sapiens	1:Experimental evidence at protein level	Mitochondrial-processing peptidase subunit beta	0.9807	0.999	1	1	1	1	1	1	1	88188.6
sp|O75529|TAF5L_HUMAN	O75529	TAF5L_HUMAN	TAF5L	589	Homo sapiens	1:Experimental evidence at protein level	TAF5-like RNA polymerase II p300/CBP-associated factor-associated factor 65 kDa subunit 5L	0.9994	0.995	2	2	2	2	2	2	2	90386.4
sp|O75533|SF3B1_HUMAN	O75533	SF3B1_HUMAN	SF3B1	1304	Homo sapiens	1:Experimental evidence at protein level	Splicing factor 3B subunit 1	1	0.999	9	11	11	11	11	11	11	952922
sp|O75534|CSDE1_HUMAN	O75534	CSDE1_HUMAN	CSDE1	798	Homo sapiens	1:Experimental evidence at protein level	Cold shock domain-containing protein E1	1	0.9989	5	5	5	5	5	5	5	542774
sp|O75600|KBL_HUMAN	O75600	KBL_HUMAN	GCAT	419	Homo sapiens	1:Experimental evidence at protein level	2-amino-3-ketobutyrate coenzyme A ligase, mitochondrial	0.9313	0.9963	1	1	1	1	1	1	1	158442
sp|O75616|ERAL1_HUMAN	O75616	ERAL1_HUMAN	ERAL1	437	Homo sapiens	1:Experimental evidence at protein level	GTPase Era, mitochondrial	1	0.999	4	7	7	7	7	7	7	958259
sp|O75694|NU155_HUMAN	O75694	NU155_HUMAN	NUP155	1391	Homo sapiens	1:Experimental evidence at protein level	Nuclear pore complex protein Nup155	1	0.999	14	21	21	21	21	21	21	2.49908e+06
sp|O75746|S2512_HUMAN	O75746	S2512_HUMAN	SLC25A12	678	Homo sapiens	1:Experimental evidence at protein level	Electrogenic aspartate/glutamate antiporter SLC25A12, mitochondrial	1	0.999	14	9	9	19	9	9	19	1457072
sp|O75781|PALM_HUMAN	O75781	PALM_HUMAN	PALM	387	Homo sapiens	1:Experimental evidence at protein level	Paralemmin-1	1	0.999	2	2	2	2	2	2	2	315409
sp|O75794|CD123_HUMAN	O75794	CD123_HUMAN	CDC123	336	Homo sapiens	1:Experimental evidence at protein level	Translation initiation factor eIF2 assembly protein	1	0.999	4	4	4	4	4	4	4	419093
sp|O75874|IDHC_HUMAN	O75874	IDHC_HUMAN	IDH1	414	Homo sapiens	1:Experimental evidence at protein level	Isocitrate dehydrogenase [NADP] cytoplasmic	1	0.999	3	3	3	3	3	3	3	325262
sp|O75955|FLOT1_HUMAN	O75955	FLOT1_HUMAN	FLOT1	427	Homo sapiens	1:Experimental evidence at protein level	Flotillin-1	1	0.999	20	36	36	36	36	36	36	9223474
sp|O75970|MPDZ_HUMAN	O75970	MPDZ_HUMAN	MPDZ	2070	Homo sapiens	1:Experimental evidence at protein level	Multiple PDZ domain protein	1	0.999	77	200	200	201	200	200	201	112481080
sp|O76031|CLPX_HUMAN	O76031	CLPX_HUMAN	CLPX	633	Homo sapiens	1:Experimental evidence at protein level	ATP-dependent Clp protease ATP-binding subunit clpX-like, mitochondrial	1	0.999	6	7	7	7	7	7	7	1.19993e+06
sp|O76094|SRP72_HUMAN	O76094	SRP72_HUMAN	SRP72	671	Homo sapiens	1:Experimental evidence at protein level	Signal recognition particle subunit SRP72	0.9999	0.9987	2	2	2	2	2	2	2	162307
sp|O94776|MTA2_HUMAN	O94776	MTA2_HUMAN	MTA2	668	Homo sapiens	1:Experimental evidence at protein level	Metastasis-associated protein MTA2	0.9997	0.9985	2	2	1	2	2	1	2	145331
sp|O94826|TOM70_HUMAN	O94826	TOM70_HUMAN	TOMM70	608	Homo sapiens	1:Experimental evidence at protein level	Mitochondrial import receptor subunit TOM70	0.9999	0.999	2	3	3	3	3	3	3	154473
sp|O94827|PKHG5_HUMAN	O94827	PKHG5_HUMAN	PLEKHG5	1006	Homo sapiens	1:Experimental evidence at protein level	Pleckstrin homology domain-containing family G member 5	1	0.999	11	13	13	13	13	13	13	1714228
sp|O94832|MYO1D_HUMAN	O94832	MYO1D_HUMAN	MYO1D	1006	Homo sapiens	1:Experimental evidence at protein level	Unconventional myosin-Id	1	0.999	62	135	130	136	135	130	136	76362504
sp|O94874|UFL1_HUMAN	O94874	UFL1_HUMAN	UFL1	794	Homo sapiens	1:Experimental evidence at protein level	E3 UFM1-protein ligase 1	0.9825	0.9935	1	2	2	2	2	2	2	116906
sp|O94887|FARP2_HUMAN	O94887	FARP2_HUMAN	FARP2	1054	Homo sapiens	1:Experimental evidence at protein level	FERM, ARHGEF and pleckstrin domain-containing protein 2	1	0.999	3	3	3	3	3	3	3	296073
sp|O94905|ERLN2_HUMAN	O94905	ERLN2_HUMAN	ERLIN2	339	Homo sapiens	1:Experimental evidence at protein level	Erlin-2	1	0.999	3	3	1	3	3	1	3	270084
sp|O94906|PRP6_HUMAN	O94906	PRP6_HUMAN	PRPF6	941	Homo sapiens	1:Experimental evidence at protein level	Pre-mRNA-processing factor 6	1	0.999	7	9	9	9	9	9	9	976693
sp|O94925|GLSK_HUMAN	O94925	GLSK_HUMAN	GLS	669	Homo sapiens	1:Experimental evidence at protein level	Glutaminase kidney isoform, mitochondrial	0.9964	0.9985	2	2	2	2	2	2	2	144853
sp|O94979|SC31A_HUMAN	O94979	SC31A_HUMAN	SEC31A	1220	Homo sapiens	1:Experimental evidence at protein level	Protein transport protein Sec31A	0.9792	0.9989	1	1	1	1	1	1	1	137903
sp|O95140|MFN2_HUMAN	O95140	MFN2_HUMAN	MFN2	757	Homo sapiens	1:Experimental evidence at protein level	Mitofusin-2	1	0.999	6	7	6	7	7	6	7	405438
sp|O95163|ELP1_HUMAN	O95163	ELP1_HUMAN	ELP1	1332	Homo sapiens	1:Experimental evidence at protein level	Elongator complex protein 1	1	0.999	7	8	8	8	8	8	8	653275
sp|O95202|LETM1_HUMAN	O95202	LETM1_HUMAN	LETM1	739	Homo sapiens	1:Experimental evidence at protein level	Mitochondrial proton/calcium exchanger protein	1	0.9982	3	3	3	3	3	3	3	200185
sp|O95271|TNKS1_HUMAN	O95271	TNKS1_HUMAN	TNKS	1327	Homo sapiens	1:Experimental evidence at protein level	Poly [ADP-ribose] polymerase tankyrase-1	1	0.999	35	64	47	64	64	47	64	18870258
sp|O95347|SMC2_HUMAN	O95347	SMC2_HUMAN	SMC2	1197	Homo sapiens	1:Experimental evidence at protein level	Structural maintenance of chromosomes protein 2	1	0.999	13	17	17	17	17	17	17	2012693
sp|O95373|IPO7_HUMAN	O95373	IPO7_HUMAN	IPO7	1038	Homo sapiens	1:Experimental evidence at protein level	Importin-7	1	0.999	4	4	4	4	4	4	4	739128
sp|O95394|AGM1_HUMAN	O95394	AGM1_HUMAN	PGM3	542	Homo sapiens	1:Experimental evidence at protein level	Phosphoacetylglucosamine mutase	1	0.999	3	5	5	5	5	5	5	776898
sp|O95396|MOCS3_HUMAN	O95396	MOCS3_HUMAN	MOCS3	460	Homo sapiens	1:Experimental evidence at protein level	Adenylyltransferase and sulfurtransferase MOCS3	0.9806	0.999	1	1	1	1	1	1	1	150905
sp|O95398|RPGF3_HUMAN	O95398	RPGF3_HUMAN	RAPGEF3	923	Homo sapiens	1:Experimental evidence at protein level	Rap guanine nucleotide exchange factor 3	0.9072	0.9948	1	1	1	1	1	1	1	3.53551e+06
sp|O95400|CD2B2_HUMAN	O95400	CD2B2_HUMAN	CD2BP2	341	Homo sapiens	1:Experimental evidence at protein level	CD2 antigen cytoplasmic tail-binding protein 2	0.9791	0.9989	1	1	1	1	1	1	1	111915
sp|O95425|SVIL_HUMAN	O95425	SVIL_HUMAN	SVIL	2214	Homo sapiens	1:Experimental evidence at protein level	Supervillin	1	0.999	15	18	18	18	18	18	18	1.85844e+06
sp|O95429|BAG4_HUMAN	O95429	BAG4_HUMAN	BAG4	457	Homo sapiens	1:Experimental evidence at protein level	BAG family molecular chaperone regulator 4	1	0.999	13	22	22	22	22	22	22	8873259
sp|O95433|AHSA1_HUMAN	O95433	AHSA1_HUMAN	AHSA1	338	Homo sapiens	1:Experimental evidence at protein level	Activator of 90 kDa heat shock protein ATPase homolog 1	0.9806	0.999	1	1	1	1	1	1	1	52810
sp|O95470|SGPL1_HUMAN	O95470	SGPL1_HUMAN	SGPL1	568	Homo sapiens	1:Experimental evidence at protein level	Sphingosine-1-phosphate lyase 1	1	0.999	2	2	2	2	2	2	2	276408
sp|O95487|SC24B_HUMAN	O95487	SC24B_HUMAN	SEC24B	1268	Homo sapiens	1:Experimental evidence at protein level	Protein transport protein Sec24B	1	0.999	13	18	17	18	18	17	18	2.26201e+06
sp|O95573|ACSL3_HUMAN	O95573	ACSL3_HUMAN	ACSL3	720	Homo sapiens	1:Experimental evidence at protein level	Fatty acid CoA ligase Acsl3	1	0.999	9	12	10	12	12	10	12	2.08337e+06
sp|O95644|NFAC1_HUMAN	O95644	NFAC1_HUMAN	NFATC1	943	Homo sapiens	1:Experimental evidence at protein level	Nuclear factor of activated T-cells, cytoplasmic 1	1	0.999	4	4	3	4	4	3	4	293062
sp|O95678|K2C75_HUMAN	O95678	K2C75_HUMAN	KRT75	551	Homo sapiens	1:Experimental evidence at protein level	Keratin, type II cytoskeletal 75	0	0.999	15	4	0	27	4	0	27	881734
sp|O95757|HS74L_HUMAN	O95757	HS74L_HUMAN	HSPA4L	839	Homo sapiens	1:Experimental evidence at protein level	Heat shock 70 kDa protein 4L	1	0.9988	5	3	3	5	3	3	5	474428
sp|O95782|AP2A1_HUMAN	O95782	AP2A1_HUMAN	AP2A1	977	Homo sapiens	1:Experimental evidence at protein level	AP-2 complex subunit alpha-1	0.9971	0.9962	2	2	1	2	2	1	2	245991
sp|O95785|WIZ_HUMAN	O95785	WIZ_HUMAN	WIZ	1651	Homo sapiens	1:Experimental evidence at protein level	Protein Wiz	1	0.999	3	3	3	3	3	3	3	242916
sp|O95810|CAVN2_HUMAN	O95810	CAVN2_HUMAN	CAVIN2	425	Homo sapiens	1:Experimental evidence at protein level	Caveolae-associated protein 2	1	0.999	1	3	3	3	3	3	3	40345
sp|O95819|M4K4_HUMAN	O95819	M4K4_HUMAN	MAP4K4	1239	Homo sapiens	1:Experimental evidence at protein level	Mitogen-activated protein kinase kinase kinase kinase 4	1	0.999	3	5	4	5	5	4	5	589889
sp|O95831|AIFM1_HUMAN	O95831	AIFM1_HUMAN	AIFM1	613	Homo sapiens	1:Experimental evidence at protein level	Apoptosis-inducing factor 1, mitochondrial	1	0.999	8	11	11	11	11	11	11	1830731
sp|O95835|LATS1_HUMAN	O95835	LATS1_HUMAN	LATS1	1130	Homo sapiens	1:Experimental evidence at protein level	Serine/threonine-protein kinase LATS1	1	0.999	64	299	271	299	299	271	299	315944736
sp|O96019|ACL6A_HUMAN	O96019	ACL6A_HUMAN	ACTL6A	429	Homo sapiens	1:Experimental evidence at protein level	Actin-like protein 6A	1	0.999	9	13	12	13	13	12	13	2.24931e+06
sp|P00367|DHE3_HUMAN	P00367	DHE3_HUMAN	GLUD1	558	Homo sapiens	1:Experimental evidence at protein level	Glutamate dehydrogenase 1, mitochondrial	1	0.999	5	9	5	9	9	5	9	645909
sp|P00505|AATM_HUMAN	P00505	AATM_HUMAN	GOT2	430	Homo sapiens	1:Experimental evidence at protein level	Aspartate aminotransferase, mitochondrial	1	0.999	4	5	5	5	5	5	5	431824
sp|P00558|PGK1_HUMAN	P00558	PGK1_HUMAN	PGK1	417	Homo sapiens	1:Experimental evidence at protein level	Phosphoglycerate kinase 1	1	0.999	8	11	7	11	11	7	11	1.27032e+06
sp|P01008|ANT3_HUMAN	P01008	ANT3_HUMAN	SERPINC1	464	Homo sapiens	1:Experimental evidence at protein level	Antithrombin-III	0.9981	0.9985	2	2	2	2	2	2	2	336471
sp|P01024|CO3_HUMAN	P01024	CO3_HUMAN	C3	1663	Homo sapiens	1:Experimental evidence at protein level	Complement C3	1	0.999	7	12	12	12	12	12	12	15310785
sp|P01040|CYTA_HUMAN	P01040	CYTA_HUMAN	CSTA	98	Homo sapiens	1:Experimental evidence at protein level	Cystatin-A	1	0.999	3	3	3	3	3	3	3	358931
sp|P01857|IGHG1_HUMAN	P01857	IGHG1_HUMAN	IGHG1	399	Homo sapiens	1:Experimental evidence at protein level	Immunoglobulin heavy constant gamma 1	0.9999	0.999	2	2	0	2	2	0	2	66727.7	sp|P0DOX5|IGG1_HUMAN
sp|P02452|CO1A1_HUMAN	P02452	CO1A1_HUMAN	COL1A1	1464	Homo sapiens	1:Experimental evidence at protein level	Collagen alpha-1(I) chain	1	0.9986	2	4	4	4	4	4	4	3474502
sp|P02533|K1C14_HUMAN	P02533	K1C14_HUMAN	KRT14	472	Homo sapiens	1:Experimental evidence at protein level	Keratin, type I cytoskeletal 14	1	0.999	29	48	18	61	48	18	61	26236024
sp|P02538|K2C6A_HUMAN	P02538	K2C6A_HUMAN	KRT6A	564	Homo sapiens	1:Experimental evidence at protein level	Keratin, type II cytoskeletal 6A	1	0.999	35	22	1	56	22	1	56	8678785
sp|P02545|LMNA_HUMAN	P02545	LMNA_HUMAN	LMNA	664	Homo sapiens	1:Experimental evidence at protein level	Prelamin-A/C	1	0.999	20	22	22	23	22	22	23	2.09025e+06
sp|P02649|APOE_HUMAN	P02649	APOE_HUMAN	APOE	317	Homo sapiens	1:Experimental evidence at protein level	Apolipoprotein E	1	0.999	2	2	2	2	2	2	2	556163
sp|P02656|APOC3_HUMAN	P02656	APOC3_HUMAN	APOC3	99	Homo sapiens	1:Experimental evidence at protein level	Apolipoprotein C-III	0.8894	0.9937	1	1	1	1	1	1	1	142622
sp|P02671|FIBA_HUMAN	P02671	FIBA_HUMAN	FGA	866	Homo sapiens	1:Experimental evidence at protein level	Fibrinogen alpha chain	0.9307	0.9962	1	1	1	1	1	1	1	149816
sp|P02675|FIBB_HUMAN	P02675	FIBB_HUMAN	FGB	491	Homo sapiens	1:Experimental evidence at protein level	Fibrinogen beta chain	0.9983	0.9977	2	3	3	3	3	3	3	304201
sp|P02679|FIBG_HUMAN	P02679	FIBG_HUMAN	FGG	453	Homo sapiens	1:Experimental evidence at protein level	Fibrinogen gamma chain	0.9765	0.9988	1	1	1	1	1	1	1	192732
sp|P02686|MBP_HUMAN	P02686	MBP_HUMAN	MBP	304	Homo sapiens	1:Experimental evidence at protein level	Myelin basic protein	0.9755	0.9987	1	1	1	1	1	1	1	42305.7
sp|P02751|FINC_HUMAN	P02751	FINC_HUMAN	FN1	2477	Homo sapiens	1:Experimental evidence at protein level	Fibronectin	1	0.9977	3	3	3	3	3	3	3	57819.2
sp|P02765|FETUA_HUMAN	P02765	FETUA_HUMAN	AHSG	367	Homo sapiens	1:Experimental evidence at protein level	Alpha-2-HS-glycoprotein	0.9807	0.999	1	1	1	1	1	1	1	41664.6
sp|P02768|ALBU_HUMAN	P02768	ALBU_HUMAN	ALB	609	Homo sapiens	1:Experimental evidence at protein level	Albumin	1	0.999	13	34	34	34	34	34	34	43628756
sp|P02786|TFR1_HUMAN	P02786	TFR1_HUMAN	TFRC	760	Homo sapiens	1:Experimental evidence at protein level	Transferrin receptor protein 1	1	0.999	7	8	8	8	8	8	8	692781
sp|P04040|CATA_HUMAN	P04040	CATA_HUMAN	CAT	527	Homo sapiens	1:Experimental evidence at protein level	Catalase	1	0.999	4	5	5	5	5	5	5	398412
sp|P04049|RAF1_HUMAN	P04049	RAF1_HUMAN	RAF1	648	Homo sapiens	1:Experimental evidence at protein level	RAF proto-oncogene serine/threonine-protein kinase	1	0.999	6	4	3	7	4	3	7	348046
sp|P04075|ALDOA_HUMAN	P04075	ALDOA_HUMAN	ALDOA	364	Homo sapiens	1:Experimental evidence at protein level	Fructose-bisphosphate aldolase A	1	0.999	4	5	5	5	5	5	5	415005
sp|P04114|APOB_HUMAN	P04114	APOB_HUMAN	APOB	4563	Homo sapiens	1:Experimental evidence at protein level	Apolipoprotein B-100	1	0.999	9	21	21	21	21	21	21	2463416
sp|P04150|GCR_HUMAN	P04150	GCR_HUMAN	NR3C1	777	Homo sapiens	1:Experimental evidence at protein level	Glucocorticoid receptor	0.9999	0.999	2	2	2	2	2	2	2	8627.47
sp|P04181|OAT_HUMAN	P04181	OAT_HUMAN	OAT	439	Homo sapiens	1:Experimental evidence at protein level	Ornithine aminotransferase, mitochondrial	1	0.999	9	17	17	17	17	17	17	2.48385e+06
sp|P04259|K2C6B_HUMAN	P04259	K2C6B_HUMAN	KRT6B	564	Homo sapiens	1:Experimental evidence at protein level	Keratin, type II cytoskeletal 6B	1	0.999	35	4	3	55	4	3	55	1.12302e+06
sp|P04264|K2C1_HUMAN	P04264	K2C1_HUMAN	KRT1	644	Homo sapiens	1:Experimental evidence at protein level	Keratin, type II cytoskeletal 1	1	0.999	62	212	187	213	212	187	213	310323616
sp|P04350|TBB4A_HUMAN	P04350	TBB4A_HUMAN	TUBB4A	444	Homo sapiens	1:Experimental evidence at protein level	Tubulin beta-4A chain	1	0.999	24	3	3	143	3	3	143	1.04419e+06
sp|P04406|G3P_HUMAN	P04406	G3P_HUMAN	GAPDH	335	Homo sapiens	1:Experimental evidence at protein level	Glyceraldehyde-3-phosphate dehydrogenase	1	0.999	5	6	5	6	6	5	6	1104167
sp|P04637|P53_HUMAN	P04637	P53_HUMAN	TP53	393	Homo sapiens	1:Experimental evidence at protein level	Cellular tumor antigen p53	1	0.999	9	13	13	13	13	13	13	2777576
sp|P04792|HSPB1_HUMAN	P04792	HSPB1_HUMAN	HSPB1	205	Homo sapiens	1:Experimental evidence at protein level	Heat shock protein beta-1	0.9759	0.9987	1	2	2	2	2	2	2	49249
sp|P04843|RPN1_HUMAN	P04843	RPN1_HUMAN	RPN1	607	Homo sapiens	1:Experimental evidence at protein level	Dolichyl-diphosphooligosaccharide--protein glycosyltransferase subunit 1	1	0.999	16	24	24	24	24	24	24	8648737
sp|P04844|RPN2_HUMAN	P04844	RPN2_HUMAN	RPN2	631	Homo sapiens	1:Experimental evidence at protein level	Dolichyl-diphosphooligosaccharide--protein glycosyltransferase subunit 2	1	0.999	4	6	6	6	6	6	6	674873
sp|P04899|GNAI2_HUMAN	P04899	GNAI2_HUMAN	GNAI2	355	Homo sapiens	1:Experimental evidence at protein level	Guanine nucleotide-binding protein G(i) subunit alpha-2	1	0.999	7	4	3	11	4	3	11	660218
sp|P04908|H2A1B_HUMAN	P04908	H2A1B_HUMAN	H2AC4	130	Homo sapiens	1:Experimental evidence at protein level	Histone H2A type 1-B/E	0.9794	0.9989	1	3	0	3	3	0	3	1.94343e+06	sp|P0C0S5|H2AZ_HUMAN, sp|P0C0S8|H2A1_HUMAN, sp|P16104|H2AX_HUMAN, sp|P20671|H2A1D_HUMAN, sp|Q16777|H2A2C_HUMAN, sp|Q6FI13|H2A2A_HUMAN, sp|Q71UI9|H2AV_HUMAN, sp|Q7L7L0|H2A3_HUMAN, sp|Q8IUE6|H2A2B_HUMAN, sp|Q93077|H2A1C_HUMAN, sp|Q96KK5|H2A1H_HUMAN, sp|Q96QV6|H2A1A_HUMAN, sp|Q99878|H2A1J_HUMAN, sp|Q9BTM1|H2AJ_HUMAN
sp|P05023|AT1A1_HUMAN	P05023	AT1A1_HUMAN	ATP1A1	1023	Homo sapiens	1:Experimental evidence at protein level	Sodium/potassium-transporting ATPase subunit alpha-1	1	0.999	23	31	13	31	31	13	31	7649599
sp|P05089|ARGI1_HUMAN	P05089	ARGI1_HUMAN	ARG1	322	Homo sapiens	1:Experimental evidence at protein level	Arginase-1	0.9999	0.9989	2	2	2	2	2	2	2	316556
sp|P05109|S10A8_HUMAN	P05109	S10A8_HUMAN	S100A8	93	Homo sapiens	1:Experimental evidence at protein level	Protein S100-A8	0.9999	0.9989	2	2	2	2	2	2	2	486783
sp|P05141|ADT2_HUMAN	P05141	ADT2_HUMAN	SLC25A5	298	Homo sapiens	1:Experimental evidence at protein level	ADP/ATP translocase 2	1	0.999	6	7	2	7	7	2	7	2.69601e+06
sp|P05166|PCCB_HUMAN	P05166	PCCB_HUMAN	PCCB	539	Homo sapiens	1:Experimental evidence at protein level	Propionyl-CoA carboxylase beta chain, mitochondrial	1	0.9972	3	4	4	4	4	4	4	225446
sp|P05386|RLA1_HUMAN	P05386	RLA1_HUMAN	RPLP1	114	Homo sapiens	1:Experimental evidence at protein level	Large ribosomal subunit protein P1	0.8041	0.9878	1	1	0	1	1	0	1	148825	sp|P05387|RLA2_HUMAN
sp|P05455|LA_HUMAN	P05455	LA_HUMAN	SSB	408	Homo sapiens	1:Experimental evidence at protein level	Lupus La protein	0.9806	0.999	1	1	1	1	1	1	1	297476
sp|P05783|K1C18_HUMAN	P05783	K1C18_HUMAN	KRT18	430	Homo sapiens	1:Experimental evidence at protein level	Keratin, type I cytoskeletal 18	1	0.999	14	19	17	21	19	17	21	4103688
sp|P05787|K2C8_HUMAN	P05787	K2C8_HUMAN	KRT8	483	Homo sapiens	1:Experimental evidence at protein level	Keratin, type II cytoskeletal 8	1	0.999	27	19	16	38	19	16	38	4812454
sp|P06241|FYN_HUMAN	P06241	FYN_HUMAN	FYN	537	Homo sapiens	1:Experimental evidence at protein level	Tyrosine-protein kinase Fyn	1	0.999	8	3	3	12	3	3	12	552105
sp|P06280|AGAL_HUMAN	P06280	AGAL_HUMAN	GLA	429	Homo sapiens	1:Experimental evidence at protein level	Alpha-galactosidase A	0.9389	0.9967	1	1	1	1	1	1	1	44632.9
sp|P06396|GELS_HUMAN	P06396	GELS_HUMAN	GSN	782	Homo sapiens	1:Experimental evidence at protein level	Gelsolin	0.9984	0.9974	2	2	2	2	2	2	2	340051
sp|P06454|PTMA_HUMAN	P06454	PTMA_HUMAN	PTMA	111	Homo sapiens	1:Experimental evidence at protein level	Prothymosin alpha	0.9806	0.999	1	1	1	1	1	1	1	178825
sp|P06576|ATPB_HUMAN	P06576	ATPB_HUMAN	ATP5F1B	529	Homo sapiens	1:Experimental evidence at protein level	ATP synthase subunit beta, mitochondrial	1	0.999	16	50	50	50	50	50	50	14244146
sp|P06702|S10A9_HUMAN	P06702	S10A9_HUMAN	S100A9	114	Homo sapiens	1:Experimental evidence at protein level	Protein S100-A9	1	0.999	2	4	4	4	4	4	4	589322
sp|P06733|ENOA_HUMAN	P06733	ENOA_HUMAN	ENO1	434	Homo sapiens	1:Experimental evidence at protein level	Alpha-enolase	1	0.999	16	24	23	24	24	23	24	7546659
sp|P06737|PYGL_HUMAN	P06737	PYGL_HUMAN	PYGL	847	Homo sapiens	1:Experimental evidence at protein level	Glycogen phosphorylase, liver form	1	0.999	1	4	4	4	4	4	4	101411
sp|P06744|G6PI_HUMAN	P06744	G6PI_HUMAN	GPI	558	Homo sapiens	1:Experimental evidence at protein level	Glucose-6-phosphate isomerase	1	0.999	7	9	9	9	9	9	9	1.69171e+06
sp|P06748|NPM_HUMAN	P06748	NPM_HUMAN	NPM1	294	Homo sapiens	1:Experimental evidence at protein level	Nucleophosmin	1	0.999	2	2	2	2	2	2	2	447343
sp|P06753|TPM3_HUMAN	P06753	TPM3_HUMAN	TPM3	285	Homo sapiens	1:Experimental evidence at protein level	Tropomyosin alpha-3 chain	0.9721	0.9985	1	2	0	2	2	0	2	163714	sp|P07951|TPM2_HUMAN, sp|P09493|TPM1_HUMAN, sp|P67936|TPM4_HUMAN
sp|P06858|LIPL_HUMAN	P06858	LIPL_HUMAN	LPL	475	Homo sapiens	1:Experimental evidence at protein level	Lipoprotein lipase	0.9807	0.999	1	1	1	1	1	1	1	95595.7
sp|P07199|CENPB_HUMAN	P07199	CENPB_HUMAN	CENPB	599	Homo sapiens	1:Experimental evidence at protein level	Major centromere autoantigen B	0.9807	0.999	1	1	1	1	1	1	1	28115.5
sp|P07237|PDIA1_HUMAN	P07237	PDIA1_HUMAN	P4HB	508	Homo sapiens	1:Experimental evidence at protein level	Protein disulfide-isomerase	1	0.999	5	5	5	5	5	5	5	623563
sp|P07333|CSF1R_HUMAN	P07333	CSF1R_HUMAN	CSF1R	972	Homo sapiens	1:Experimental evidence at protein level	Macrophage colony-stimulating factor 1 receptor	0	0.9877	1	1	0	1	1	0	1	594678	sp|P08922|ROS1_HUMAN, sp|P31152|MK04_HUMAN, sp|Q16659|MK06_HUMAN, sp|Q6P3R8|NEK5_HUMAN
sp|P07355|ANXA2_HUMAN	P07355	ANXA2_HUMAN	ANXA2	339	Homo sapiens	1:Experimental evidence at protein level	Annexin A2	1	0.999	7	7	2	7	7	2	7	1.12083e+06
sp|P07384|CAN1_HUMAN	P07384	CAN1_HUMAN	CAPN1	714	Homo sapiens	1:Experimental evidence at protein level	Calpain-1 catalytic subunit	0.9657	0.9982	1	1	1	1	1	1	1	136452
sp|P07437|TBB5_HUMAN	P07437	TBB5_HUMAN	TUBB	444	Homo sapiens	1:Experimental evidence at protein level	Tubulin beta chain	1	0.999	30	104	11	165	104	11	165	115923096
sp|P07477|TRY1_HUMAN	P07477	TRY1_HUMAN	PRSS1	247	Homo sapiens	1:Experimental evidence at protein level	Serine protease 1	0.7495	0.9833	1	1	1	1	1	1	1	0
sp|P07814|SYEP_HUMAN	P07814	SYEP_HUMAN	EPRS1	1512	Homo sapiens	1:Experimental evidence at protein level	Bifunctional glutamate/proline--tRNA ligase	1	0.999	3	3	3	3	3	3	3	287507
sp|P07900|HS90A_HUMAN	P07900	HS90A_HUMAN	HSP90AA1	732	Homo sapiens	1:Experimental evidence at protein level	Heat shock protein HSP 90-alpha	1	0.999	34	32	23	64	32	23	64	12806943
sp|P07910|HNRPC_HUMAN	P07910	HNRPC_HUMAN	HNRNPC	306	Homo sapiens	1:Experimental evidence at protein level	Heterogeneous nuclear ribonucleoproteins C1/C2	1	0.9967	3	4	3	4	4	3	4	1.31869e+06
sp|P07947|YES_HUMAN	P07947	YES_HUMAN	YES1	543	Homo sapiens	1:Experimental evidence at protein level	Tyrosine-protein kinase Yes	1	0.999	14	24	14	25	24	14	25	7.62333e+06
sp|P07948|LYN_HUMAN	P07948	LYN_HUMAN	LYN	512	Homo sapiens	1:Experimental evidence at protein level	Tyrosine-protein kinase Lyn	1	0.999	21	32	30	32	32	30	32	13086305
sp|P07954|FUMH_HUMAN	P07954	FUMH_HUMAN	FH	510	Homo sapiens	1:Experimental evidence at protein level	Fumarate hydratase, mitochondrial	0.9807	0.999	1	1	1	1	1	1	1	212481
sp|P07996|TSP1_HUMAN	P07996	TSP1_HUMAN	THBS1	1170	Homo sapiens	1:Experimental evidence at protein level	Thrombospondin-1	0.9999	0.9989	2	2	1	2	2	1	2	85507.4
sp|P08123|CO1A2_HUMAN	P08123	CO1A2_HUMAN	COL1A2	1366	Homo sapiens	1:Experimental evidence at protein level	Collagen alpha-2(I) chain	0.9999	0.9988	2	2	2	2	2	2	2	1.57343e+06
sp|P08133|ANXA6_HUMAN	P08133	ANXA6_HUMAN	ANXA6	673	Homo sapiens	1:Experimental evidence at protein level	Annexin A6	0.9995	0.999	2	3	3	3	3	3	3	179821
sp|P08174|DAF_HUMAN	P08174	DAF_HUMAN	CD55	381	Homo sapiens	1:Experimental evidence at protein level	Complement decay-accelerating factor	1	0.999	8	12	12	12	12	12	12	3.84072e+06
sp|P08183|MDR1_HUMAN	P08183	MDR1_HUMAN	ABCB1	1280	Homo sapiens	1:Experimental evidence at protein level	ATP-dependent translocase ABCB1	0.8952	0.9941	1	1	0	1	1	0	1	93417.7	sp|P21439|MDR3_HUMAN
sp|P08195|4F2_HUMAN	P08195	4F2_HUMAN	SLC3A2	630	Homo sapiens	1:Experimental evidence at protein level	Amino acid transporter heavy chain SLC3A2	1	0.999	8	9	9	9	9	9	9	946802
sp|P08237|PFKAM_HUMAN	P08237	PFKAM_HUMAN	PFKM	780	Homo sapiens	1:Experimental evidence at protein level	ATP-dependent 6-phosphofructokinase, muscle type	1	0.999	6	7	7	8	7	7	8	480961
sp|P08238|HS90B_HUMAN	P08238	HS90B_HUMAN	HSP90AB1	724	Homo sapiens	1:Experimental evidence at protein level	Heat shock protein HSP 90-beta	1	0.999	36	80	26	80	80	26	80	37078124
sp|P08240|SRPRA_HUMAN	P08240	SRPRA_HUMAN	SRPRA	638	Homo sapiens	1:Experimental evidence at protein level	Signal recognition particle receptor subunit alpha	0.8804	0.9931	1	1	1	1	1	1	1	54832.4
sp|P08243|ASNS_HUMAN	P08243	ASNS_HUMAN	ASNS	561	Homo sapiens	1:Experimental evidence at protein level	Asparagine synthetase [glutamine-hydrolyzing]	1	0.999	13	16	16	16	16	16	16	5.34988e+06
sp|P08559|ODPA_HUMAN	P08559	ODPA_HUMAN	PDHA1	390	Homo sapiens	1:Experimental evidence at protein level	Pyruvate dehydrogenase E1 component subunit alpha, somatic form, mitochondrial	1	0.999	6	6	5	6	6	5	6	1.53326e+06
sp|P08582|TRFM_HUMAN	P08582	TRFM_HUMAN	MELTF	738	Homo sapiens	1:Experimental evidence at protein level	Melanotransferrin	1	0.9987	4	5	5	5	5	5	5	481292
sp|P08621|RU17_HUMAN	P08621	RU17_HUMAN	SNRNP70	437	Homo sapiens	1:Experimental evidence at protein level	U1 small nuclear ribonucleoprotein 70 kDa	0.9994	0.9979	3	4	4	4	4	4	4	190973
sp|P08670|VIME_HUMAN	P08670	VIME_HUMAN	VIM	466	Homo sapiens	1:Experimental evidence at protein level	Vimentin	1	0.999	32	60	50	60	60	50	60	24886550
sp|P08754|GNAI3_HUMAN	P08754	GNAI3_HUMAN	GNAI3	354	Homo sapiens	1:Experimental evidence at protein level	Guanine nucleotide-binding protein G(i) subunit alpha-3	1	0.999	8	9	4	12	9	4	12	1.37834e+06
sp|P08758|ANXA5_HUMAN	P08758	ANXA5_HUMAN	ANXA5	320	Homo sapiens	1:Experimental evidence at protein level	Annexin A5	0.729	0.9814	1	1	1	1	1	1	1	43640.2
sp|P08779|K1C16_HUMAN	P08779	K1C16_HUMAN	KRT16	473	Homo sapiens	1:Experimental evidence at protein level	Keratin, type I cytoskeletal 16	1	0.999	25	20	20	49	20	20	49	3.77947e+06
sp|P09543|CN37_HUMAN	P09543	CN37_HUMAN	CNP	421	Homo sapiens	1:Experimental evidence at protein level	2',3'-cyclic-nucleotide 3'-phosphodiesterase	0.9989	0.9963	2	2	2	2	2	2	2	337511
sp|P09622|DLDH_HUMAN	P09622	DLDH_HUMAN	DLD	509	Homo sapiens	1:Experimental evidence at protein level	Dihydrolipoyl dehydrogenase, mitochondrial	1	0.999	6	8	8	8	8	8	8	796067
sp|P09651|ROA1_HUMAN	P09651	ROA1_HUMAN	HNRNPA1	372	Homo sapiens	1:Experimental evidence at protein level	Heterogeneous nuclear ribonucleoprotein A1	0.9806	0.999	1	1	1	1	1	1	1	39954
sp|P09874|PARP1_HUMAN	P09874	PARP1_HUMAN	PARP1	1014	Homo sapiens	1:Experimental evidence at protein level	Poly [ADP-ribose] polymerase 1	1	0.999	24	33	33	33	33	33	33	4.87734e+06
sp|P09960|LKHA4_HUMAN	P09960	LKHA4_HUMAN	LTA4H	611	Homo sapiens	1:Experimental evidence at protein level	Leukotriene A-4 hydrolase	0.9783	0.9989	1	2	2	2	2	2	2	64592.9
sp|P0CG47|UBB_HUMAN	P0CG47	UBB_HUMAN	UBB	229	Homo sapiens	1:Experimental evidence at protein level	Polyubiquitin-B	1	0.999	10	29	0	29	29	0	29	18152252	sp|P0CG48|UBC_HUMAN, sp|P62979|RS27A_HUMAN, sp|P62987|RL40_HUMAN
sp|P0DME0|SETLP_HUMAN	P0DME0	SETLP_HUMAN	SETSIP	302	Homo sapiens	1:Experimental evidence at protein level	Protein SETSIP	1	0.999	2	2	0	2	2	0	2	258840	sp|Q01105|SET_HUMAN
sp|P0DMV8|HS71A_HUMAN	P0DMV8	HS71A_HUMAN	HSPA1A	641	Homo sapiens	1:Experimental evidence at protein level	Heat shock 70 kDa protein 1A	1	0.999	39	111	0	122	111	0	122	139094656	sp|P0DMV9|HS71B_HUMAN
sp|P0DOX6|IGM_HUMAN	P0DOX6	IGM_HUMAN		576	Homo sapiens	1:Experimental evidence at protein level	Immunoglobulin mu heavy chain	0.9805	0.999	1	1	1	1	1	1	1	241809
sp|P10155|RO60_HUMAN	P10155	RO60_HUMAN	RO60	538	Homo sapiens	1:Experimental evidence at protein level	RNA-binding protein RO60	1	0.9989	5	5	5	5	5	5	5	467493
sp|P10321|HLAC_HUMAN	P10321	HLAC_HUMAN	HLA-C	366	Homo sapiens	1:Experimental evidence at protein level	HLA class I histocompatibility antigen, C alpha chain	1	0.999	2	2	1	2	2	1	2	1.18605e+06
sp|P10398|ARAF_HUMAN	P10398	ARAF_HUMAN	ARAF	606	Homo sapiens	1:Experimental evidence at protein level	Serine/threonine-protein kinase A-Raf	1	0.999	9	10	7	10	10	7	10	1.51035e+06
sp|P10412|H14_HUMAN	P10412	H14_HUMAN	H1-4	219	Homo sapiens	1:Experimental evidence at protein level	Histone H1.4	1	0.999	8	17	7	17	17	7	17	4966636
sp|P10515|ODP2_HUMAN	P10515	ODP2_HUMAN	DLAT	647	Homo sapiens	1:Experimental evidence at protein level	Dihydrolipoyllysine-residue acetyltransferase component of pyruvate dehydrogenase complex, mitochondrial	0.9252	0.9959	1	1	1	1	1	1	1	278407
sp|P10586|PTPRF_HUMAN	P10586	PTPRF_HUMAN	PTPRF	1907	Homo sapiens	1:Experimental evidence at protein level	Receptor-type tyrosine-protein phosphatase F	0.977	0.9988	1	1	0	1	1	0	1	55739.9	sp|P23468|PTPRD_HUMAN, sp|Q13332|PTPRS_HUMAN
sp|P10809|CH60_HUMAN	P10809	CH60_HUMAN	HSPD1	573	Homo sapiens	1:Experimental evidence at protein level	60 kDa heat shock protein, mitochondrial	1	0.999	40	118	118	118	118	118	118	79627232
sp|P11021|BIP_HUMAN	P11021	BIP_HUMAN	HSPA5	654	Homo sapiens	1:Experimental evidence at protein level	Endoplasmic reticulum chaperone BiP	1	0.999	35	87	85	93	87	85	93	41303400
sp|P11142|HSP7C_HUMAN	P11142	HSP7C_HUMAN	HSPA8	646	Homo sapiens	1:Experimental evidence at protein level	Heat shock cognate 71 kDa protein	1	0.999	45	168	125	168	168	125	168	191808624
sp|P11166|GTR1_HUMAN	P11166	GTR1_HUMAN	SLC2A1	492	Homo sapiens	1:Experimental evidence at protein level	Solute carrier family 2, facilitated glucose transporter member 1	0.8907	0.9938	1	1	1	1	1	1	1	1.02795e+06
sp|P11171|EPB41_HUMAN	P11171	EPB41_HUMAN	EPB41	864	Homo sapiens	1:Experimental evidence at protein level	Protein 4.1	1	0.999	8	9	9	10	9	9	10	928407
sp|P11172|UMPS_HUMAN	P11172	UMPS_HUMAN	UMPS	480	Homo sapiens	1:Experimental evidence at protein level	Uridine 5'-monophosphate synthase	1	0.9988	3	3	3	3	3	3	3	480668
sp|P11310|ACADM_HUMAN	P11310	ACADM_HUMAN	ACADM	421	Homo sapiens	1:Experimental evidence at protein level	Medium-chain specific acyl-CoA dehydrogenase, mitochondrial	1	0.999	9	10	10	10	10	10	10	2.63835e+06
sp|P11388|TOP2A_HUMAN	P11388	TOP2A_HUMAN	TOP2A	1531	Homo sapiens	1:Experimental evidence at protein level	DNA topoisomerase 2-alpha	0.7871	0.9864	1	1	1	1	1	1	1	116261
sp|P11498|PYC_HUMAN	P11498	PYC_HUMAN	PC	1178	Homo sapiens	1:Experimental evidence at protein level	Pyruvate carboxylase, mitochondrial	1	0.999	3	5	5	5	5	5	5	1.02346e+06
sp|P11586|C1TC_HUMAN	P11586	C1TC_HUMAN	MTHFD1	935	Homo sapiens	1:Experimental evidence at protein level	C-1-tetrahydrofolate synthase, cytoplasmic	1	0.999	31	45	45	45	45	45	45	13695562
sp|P11940|PABP1_HUMAN	P11940	PABP1_HUMAN	PABPC1	636	Homo sapiens	1:Experimental evidence at protein level	Polyadenylate-binding protein 1	1	0.999	18	24	5	24	24	5	24	5.31718e+06
sp|P12035|K2C3_HUMAN	P12035	K2C3_HUMAN	KRT3	628	Homo sapiens	1:Experimental evidence at protein level	Keratin, type II cytoskeletal 3	0.9894	0.9984	13	1	0	24	1	0	24	688650
sp|P12081|HARS1_HUMAN	P12081	HARS1_HUMAN	HARS1	509	Homo sapiens	1:Experimental evidence at protein level	Histidine--tRNA ligase, cytoplasmic	0.8615	0.9919	1	1	0	1	1	0	1	107318	sp|P49590|SYHM_HUMAN
sp|P12259|FA5_HUMAN	P12259	FA5_HUMAN	F5	2224	Homo sapiens	1:Experimental evidence at protein level	Coagulation factor V	0.9916	0.9976	1	1	1	1	1	1	1	114285
sp|P12268|IMDH2_HUMAN	P12268	IMDH2_HUMAN	IMPDH2	514	Homo sapiens	1:Experimental evidence at protein level	Inosine-5'-monophosphate dehydrogenase 2	1	0.999	10	10	9	10	10	9	10	1.76327e+06
sp|P12277|KCRB_HUMAN	P12277	KCRB_HUMAN	CKB	381	Homo sapiens	1:Experimental evidence at protein level	Creatine kinase B-type	1	0.999	11	18	17	18	18	17	18	3499539
sp|P12532|KCRU_HUMAN	P12532	KCRU_HUMAN	CKMT1A	417	Homo sapiens	1:Experimental evidence at protein level	Creatine kinase U-type, mitochondrial	0.9993	0.9985	2	2	2	2	2	2	2	383592
sp|P12694|ODBA_HUMAN	P12694	ODBA_HUMAN	BCKDHA	445	Homo sapiens	1:Experimental evidence at protein level	2-oxoisovalerate dehydrogenase subunit alpha, mitochondrial	1	0.999	4	4	4	4	4	4	4	516576
sp|P12814|ACTN1_HUMAN	P12814	ACTN1_HUMAN	ACTN1	892	Homo sapiens	1:Experimental evidence at protein level	Alpha-actinin-1	1	0.999	17	14	14	26	14	14	26	1.25391e+06
sp|P12931|SRC_HUMAN	P12931	SRC_HUMAN	SRC	536	Homo sapiens	1:Experimental evidence at protein level	Proto-oncogene tyrosine-protein kinase Src	1	0.999	7	3	2	9	3	2	9	473210
sp|P12956|XRCC6_HUMAN	P12956	XRCC6_HUMAN	XRCC6	609	Homo sapiens	1:Experimental evidence at protein level	X-ray repair cross-complementing protein 6	1	0.999	21	38	38	38	38	38	38	18727574
sp|P13010|XRCC5_HUMAN	P13010	XRCC5_HUMAN	XRCC5	732	Homo sapiens	1:Experimental evidence at protein level	X-ray repair cross-complementing protein 5	1	0.999	24	37	37	37	37	37	37	16875958
sp|P13639|EF2_HUMAN	P13639	EF2_HUMAN	EEF2	858	Homo sapiens	1:Experimental evidence at protein level	Elongation factor 2	1	0.999	29	53	51	53	53	51	53	16662972
sp|P13645|K1C10_HUMAN	P13645	K1C10_HUMAN	KRT10	584	Homo sapiens	1:Experimental evidence at protein level	Keratin, type I cytoskeletal 10	1	0.999	41	137	112	137	137	112	137	265946768
sp|P13647|K2C5_HUMAN	P13647	K2C5_HUMAN	KRT5	590	Homo sapiens	1:Experimental evidence at protein level	Keratin, type II cytoskeletal 5	1	0.999	45	65	50	85	65	50	85	35115480
sp|P13667|PDIA4_HUMAN	P13667	PDIA4_HUMAN	PDIA4	645	Homo sapiens	1:Experimental evidence at protein level	Protein disulfide-isomerase A4	1	0.999	7	9	9	9	9	9	9	1.08643e+06
sp|P13674|P4HA1_HUMAN	P13674	P4HA1_HUMAN	P4HA1	534	Homo sapiens	1:Experimental evidence at protein level	Prolyl 4-hydroxylase subunit alpha-1	1	0.999	3	3	3	3	3	3	3	545148
sp|P13797|PLST_HUMAN	P13797	PLST_HUMAN	PLS3	630	Homo sapiens	1:Experimental evidence at protein level	Plastin-3	1	0.999	11	17	12	17	17	12	17	3.03826e+06
sp|P13804|ETFA_HUMAN	P13804	ETFA_HUMAN	ETFA	333	Homo sapiens	1:Experimental evidence at protein level	Electron transfer flavoprotein subunit alpha, mitochondrial	1	0.999	1	4	4	4	4	4	4	1.16784e+06
sp|P13807|GYS1_HUMAN	P13807	GYS1_HUMAN	GYS1	737	Homo sapiens	1:Experimental evidence at protein level	Glycogen [starch] synthase, muscle	0.881	0.9932	1	1	1	1	1	1	1	122449
sp|P13861|KAP2_HUMAN	P13861	KAP2_HUMAN	PRKAR2A	404	Homo sapiens	1:Experimental evidence at protein level	cAMP-dependent protein kinase type II-alpha regulatory subunit	1	0.999	3	3	2	3	3	2	3	209350
sp|P14373|TRI27_HUMAN	P14373	TRI27_HUMAN	TRIM27	513	Homo sapiens	1:Experimental evidence at protein level	Zinc finger protein RFP	1	0.999	10	14	13	14	14	13	14	4.51552e+06
sp|P14384|CBPM_HUMAN	P14384	CBPM_HUMAN	CPM	443	Homo sapiens	1:Experimental evidence at protein level	Carboxypeptidase M	0.9727	0.9986	1	1	1	1	1	1	1	49937.5
sp|P14543|NID1_HUMAN	P14543	NID1_HUMAN	NID1	1247	Homo sapiens	1:Experimental evidence at protein level	Nidogen-1	0.7344	0.9819	1	1	1	1	1	1	1	53815.8
sp|P14618|KPYM_HUMAN	P14618	KPYM_HUMAN	PKM	531	Homo sapiens	1:Experimental evidence at protein level	Pyruvate kinase PKM	1	0.999	18	28	27	28	28	27	28	6942512
sp|P14625|ENPL_HUMAN	P14625	ENPL_HUMAN	HSP90B1	803	Homo sapiens	1:Experimental evidence at protein level	Endoplasmin	1	0.999	14	16	14	20	16	14	20	3.14766e+06
sp|P14735|IDE_HUMAN	P14735	IDE_HUMAN	IDE	1019	Homo sapiens	1:Experimental evidence at protein level	Insulin-degrading enzyme	0.9997	0.9978	2	2	2	2	2	2	2	139286
sp|P14866|HNRPL_HUMAN	P14866	HNRPL_HUMAN	HNRNPL	589	Homo sapiens	1:Experimental evidence at protein level	Heterogeneous nuclear ribonucleoprotein L	1	0.999	16	26	26	26	26	26	26	3461716
sp|P14868|SYDC_HUMAN	P14868	SYDC_HUMAN	DARS1	501	Homo sapiens	1:Experimental evidence at protein level	Aspartate--tRNA ligase, cytoplasmic	1	0.9989	6	7	7	7	7	7	7	728088
sp|P14923|PLAK_HUMAN	P14923	PLAK_HUMAN	JUP	745	Homo sapiens	1:Experimental evidence at protein level	Junction plakoglobin	1	0.999	29	69	64	69	69	64	69	21452274
sp|P15104|GLNA_HUMAN	P15104	GLNA_HUMAN	GLUL	373	Homo sapiens	1:Experimental evidence at protein level	Glutamine synthetase	0.9807	0.999	1	2	2	2	2	2	2	49921.2
sp|P15170|ERF3A_HUMAN	P15170	ERF3A_HUMAN	GSPT1	499	Homo sapiens	1:Experimental evidence at protein level	Eukaryotic peptide chain release factor GTP-binding subunit ERF3A	1	0.9985	4	4	1	4	4	1	4	654610
sp|P15311|EZRI_HUMAN	P15311	EZRI_HUMAN	EZR	586	Homo sapiens	1:Experimental evidence at protein level	Ezrin	0.9994	0.999	6	6	1	6	6	1	6	1.2867e+06
sp|P15735|PHKG2_HUMAN	P15735	PHKG2_HUMAN	PHKG2	406	Homo sapiens	1:Experimental evidence at protein level	Phosphorylase b kinase gamma catalytic chain, liver/testis isoform	0.9695	0.9984	1	1	1	1	1	1	1	160405
sp|P15880|RS2_HUMAN	P15880	RS2_HUMAN	RPS2	293	Homo sapiens	1:Experimental evidence at protein level	Small ribosomal subunit protein uS5	0.951	0.9974	1	1	1	1	1	1	1	123409
sp|P15884|ITF2_HUMAN	P15884	ITF2_HUMAN	TCF4	667	Homo sapiens	1:Experimental evidence at protein level	Transcription factor 4	0.9715	0.9985	1	1	0	1	1	0	1	81060.7	sp|Q99081|HTF4_HUMAN
sp|P15924|DESP_HUMAN	P15924	DESP_HUMAN	DSP	2871	Homo sapiens	1:Experimental evidence at protein level	Desmoplakin	1	0.999	17	20	20	20	20	20	20	2.59494e+06
sp|P16401|H15_HUMAN	P16401	H15_HUMAN	H1-5	226	Homo sapiens	1:Experimental evidence at protein level	Histone H1.5	0.9996	0.999	2	3	3	3	3	3	3	424021
sp|P16402|H13_HUMAN	P16402	H13_HUMAN	H1-3	221	Homo sapiens	1:Experimental evidence at protein level	Histone H1.3	0.9994	0.9989	7	1	1	11	1	1	11	227480
sp|P16403|H12_HUMAN	P16403	H12_HUMAN	H1-2	213	Homo sapiens	1:Experimental evidence at protein level	Histone H1.2	0.9987	0.9977	7	2	2	12	2	2	12	293520
sp|P16615|AT2A2_HUMAN	P16615	AT2A2_HUMAN	ATP2A2	1042	Homo sapiens	1:Experimental evidence at protein level	Sarcoplasmic/endoplasmic reticulum calcium ATPase 2	1	0.999	10	12	6	12	12	6	12	1.60967e+06
sp|P16989|YBOX3_HUMAN	P16989	YBOX3_HUMAN	YBX3	372	Homo sapiens	1:Experimental evidence at protein level	Y-box-binding protein 3	0.9977	0.999	2	2	1	2	2	1	2	209307
sp|P17028|ZNF24_HUMAN	P17028	ZNF24_HUMAN	ZNF24	368	Homo sapiens	1:Experimental evidence at protein level	Zinc finger protein 24	1	0.9989	3	3	3	3	3	3	3	393883
sp|P17066|HSP76_HUMAN	P17066	HSP76_HUMAN	HSPA6	643	Homo sapiens	1:Experimental evidence at protein level	Heat shock 70 kDa protein 6	0.9998	0.999	12	2	2	35	2	2	35	186113
sp|P17174|AATC_HUMAN	P17174	AATC_HUMAN	GOT1	413	Homo sapiens	1:Experimental evidence at protein level	Aspartate aminotransferase, cytoplasmic	0.9999	0.9988	2	2	2	2	2	2	2	169846
sp|P17302|CXA1_HUMAN	P17302	CXA1_HUMAN	GJA1	382	Homo sapiens	1:Experimental evidence at protein level	Gap junction alpha-1 protein	1	0.999	7	9	9	9	9	9	9	902307
sp|P17480|UBF1_HUMAN	P17480	UBF1_HUMAN	UBTF	764	Homo sapiens	1:Experimental evidence at protein level	Nucleolar transcription factor 1	1	0.999	8	10	10	10	10	10	10	1.13798e+06
sp|P17812|PYRG1_HUMAN	P17812	PYRG1_HUMAN	CTPS1	591	Homo sapiens	1:Experimental evidence at protein level	CTP synthase 1	1	0.999	17	23	20	23	23	20	23	3859015
sp|P17844|DDX5_HUMAN	P17844	DDX5_HUMAN	DDX5	614	Homo sapiens	1:Experimental evidence at protein level	Probable ATP-dependent RNA helicase DDX5	1	0.999	20	20	20	34	20	20	34	4.07728e+06
sp|P17858|PFKAL_HUMAN	P17858	PFKAL_HUMAN	PFKL	780	Homo sapiens	1:Experimental evidence at protein level	ATP-dependent 6-phosphofructokinase, liver type	1	0.999	5	7	4	7	7	4	7	701646
sp|P17980|PRS6A_HUMAN	P17980	PRS6A_HUMAN	PSMC3	439	Homo sapiens	1:Experimental evidence at protein level	26S proteasome regulatory subunit 6A	1	0.999	6	6	6	6	6	6	6	923225
sp|P17987|TCPA_HUMAN	P17987	TCPA_HUMAN	TCP1	556	Homo sapiens	1:Experimental evidence at protein level	T-complex protein 1 subunit alpha	1	0.999	17	31	31	31	31	31	31	12285120
sp|P18031|PTN1_HUMAN	P18031	PTN1_HUMAN	PTPN1	435	Homo sapiens	1:Experimental evidence at protein level	Tyrosine-protein phosphatase non-receptor type 1	1	0.9987	4	5	5	5	5	5	5	453853
sp|P18074|ERCC2_HUMAN	P18074	ERCC2_HUMAN	ERCC2	760	Homo sapiens	1:Experimental evidence at protein level	General transcription and DNA repair factor IIH helicase subunit XPD	1	0.999	7	7	7	7	7	7	7	891919
sp|P18206|VINC_HUMAN	P18206	VINC_HUMAN	VCL	1134	Homo sapiens	1:Experimental evidence at protein level	Vinculin	1	0.999	6	9	9	9	9	9	9	652412
sp|P18754|RCC1_HUMAN	P18754	RCC1_HUMAN	RCC1	421	Homo sapiens	1:Experimental evidence at protein level	Regulator of chromosome condensation	0.9984	0.9989	2	3	3	3	3	3	3	300325
sp|P19022|CADH2_HUMAN	P19022	CADH2_HUMAN	CDH2	906	Homo sapiens	1:Experimental evidence at protein level	Cadherin-2	1	0.999	5	5	5	5	5	5	5	557690
sp|P19174|PLCG1_HUMAN	P19174	PLCG1_HUMAN	PLCG1	1290	Homo sapiens	1:Experimental evidence at protein level	1-phosphatidylinositol 4,5-bisphosphate phosphodiesterase gamma-1	0.9124	0.9951	1	1	1	1	1	1	1	189193
sp|P19256|LFA3_HUMAN	P19256	LFA3_HUMAN	CD58	250	Homo sapiens	1:Experimental evidence at protein level	Lymphocyte function-associated antigen 3	0.9721	0.9985	1	2	2	2	2	2	2	93020.6
sp|P19338|NUCL_HUMAN	P19338	NUCL_HUMAN	NCL	710	Homo sapiens	1:Experimental evidence at protein level	Nucleolin	1	0.999	15	27	27	27	27	27	27	8006188
sp|P19367|HXK1_HUMAN	P19367	HXK1_HUMAN	HK1	917	Homo sapiens	1:Experimental evidence at protein level	Hexokinase-1	0.9989	0.9988	3	3	3	3	3	3	3	448835
sp|P19823|ITIH2_HUMAN	P19823	ITIH2_HUMAN	ITIH2	946	Homo sapiens	1:Experimental evidence at protein level	Inter-alpha-trypsin inhibitor heavy chain H2	0.9807	0.999	1	1	1	1	1	1	1	51075.3
sp|P20042|IF2B_HUMAN	P20042	IF2B_HUMAN	EIF2S2	333	Homo sapiens	1:Experimental evidence at protein level	Eukaryotic translation initiation factor 2 subunit 2	0.9627	0.998	1	1	1	1	1	1	1	103000
sp|P20073|ANXA7_HUMAN	P20073	ANXA7_HUMAN	ANXA7	488	Homo sapiens	1:Experimental evidence at protein level	Annexin A7	0.9379	0.9966	1	1	1	1	1	1	1	139606
sp|P20226|TBP_HUMAN	P20226	TBP_HUMAN	TBP	339	Homo sapiens	1:Experimental evidence at protein level	TATA-box-binding protein	0.8269	0.9895	1	1	0	1	1	0	1	91628.9	sp|Q6SJ96|TBPL2_HUMAN
sp|P20700|LMNB1_HUMAN	P20700	LMNB1_HUMAN	LMNB1	586	Homo sapiens	1:Experimental evidence at protein level	Lamin-B1	1	0.999	21	23	21	23	23	21	23	6.28337e+06
sp|P20719|HXA5_HUMAN	P20719	HXA5_HUMAN	HOXA5	270	Homo sapiens	1:Experimental evidence at protein level	Homeobox protein Hox-A5	0.8376	0.9902	1	1	1	1	1	1	1	8585.05
sp|P20930|FILA_HUMAN	P20930	FILA_HUMAN	FLG	4061	Homo sapiens	1:Experimental evidence at protein level	Filaggrin	1	0.9989	2	3	3	3	3	3	3	201090
sp|P21281|VATB2_HUMAN	P21281	VATB2_HUMAN	ATP6V1B2	511	Homo sapiens	1:Experimental evidence at protein level	V-type proton ATPase subunit B, brain isoform	0.9783	0.9989	1	1	1	1	1	1	1	112786
sp|P21333|FLNA_HUMAN	P21333	FLNA_HUMAN	FLNA	2647	Homo sapiens	1:Experimental evidence at protein level	Filamin-A	1	0.999	10	11	11	11	11	11	11	801741
sp|P21796|VDAC1_HUMAN	P21796	VDAC1_HUMAN	VDAC1	283	Homo sapiens	1:Experimental evidence at protein level	Voltage-dependent anion-selective channel protein 1	0.9805	0.999	1	1	1	1	1	1	1	45199.2
sp|P22102|PUR2_HUMAN	P22102	PUR2_HUMAN	GART	1010	Homo sapiens	1:Experimental evidence at protein level	Trifunctional purine biosynthetic protein adenosine-3	1	0.999	15	22	22	22	22	22	22	2.97663e+06
sp|P22234|PUR6_HUMAN	P22234	PUR6_HUMAN	PAICS	425	Homo sapiens	1:Experimental evidence at protein level	Bifunctional phosphoribosylaminoimidazole carboxylase/phosphoribosylaminoimidazole succinocarboxamide synthetase	1	0.999	7	8	8	8	8	8	8	1.42514e+06
sp|P22314|UBA1_HUMAN	P22314	UBA1_HUMAN	UBA1	1058	Homo sapiens	1:Experimental evidence at protein level	Ubiquitin-like modifier-activating enzyme 1	1	0.999	13	16	16	16	16	16	16	3772974
sp|P22626|ROA2_HUMAN	P22626	ROA2_HUMAN	HNRNPA2B1	353	Homo sapiens	1:Experimental evidence at protein level	Heterogeneous nuclear ribonucleoproteins A2/B1	0.7971	0.9872	1	1	1	1	1	1	1	87517.1
sp|P22695|QCR2_HUMAN	P22695	QCR2_HUMAN	UQCRC2	453	Homo sapiens	1:Experimental evidence at protein level	Cytochrome b-c1 complex subunit 2, mitochondrial	1	0.999	12	15	15	15	15	15	15	4.06825e+06
sp|P22830|HEMH_HUMAN	P22830	HEMH_HUMAN	FECH	423	Homo sapiens	1:Experimental evidence at protein level	Ferrochelatase, mitochondrial	0.9802	0.999	1	1	1	1	1	1	1	89382.4
sp|P23246|SFPQ_HUMAN	P23246	SFPQ_HUMAN	SFPQ	707	Homo sapiens	1:Experimental evidence at protein level	Splicing factor, proline- and glutamine-rich	1	0.999	13	19	19	20	19	19	20	3642139
sp|P23258|TBG1_HUMAN	P23258	TBG1_HUMAN	TUBG1	451	Homo sapiens	1:Experimental evidence at protein level	Tubulin gamma-1 chain	1	0.999	3	3	1	3	3	1	3	474913
sp|P23381|SYWC_HUMAN	P23381	SYWC_HUMAN	WARS1	471	Homo sapiens	1:Experimental evidence at protein level	Tryptophan--tRNA ligase, cytoplasmic	0.9968	0.9983	2	2	2	2	2	2	2	139712
sp|P23396|RS3_HUMAN	P23396	RS3_HUMAN	RPS3	243	Homo sapiens	1:Experimental evidence at protein level	Small ribosomal subunit protein uS3	1	0.999	10	16	16	16	16	16	16	3.3578e+06
sp|P23526|SAHH_HUMAN	P23526	SAHH_HUMAN	AHCY	432	Homo sapiens	1:Experimental evidence at protein level	Adenosylhomocysteinase	1	0.999	10	14	14	14	14	14	14	2.14487e+06
sp|P23528|COF1_HUMAN	P23528	COF1_HUMAN	CFL1	166	Homo sapiens	1:Experimental evidence at protein level	Cofilin-1	0.7724	0.9852	1	1	1	1	1	1	1	168885
sp|P23588|IF4B_HUMAN	P23588	IF4B_HUMAN	EIF4B	611	Homo sapiens	1:Experimental evidence at protein level	Eukaryotic translation initiation factor 4B	0.9757	0.9987	1	1	1	1	1	1	1	67148.6
sp|P23921|RIR1_HUMAN	P23921	RIR1_HUMAN	RRM1	792	Homo sapiens	1:Experimental evidence at protein level	Ribonucleoside-diphosphate reductase large subunit	0.9668	0.9983	1	2	2	2	2	2	2	87936.7
sp|P24752|THIL_HUMAN	P24752	THIL_HUMAN	ACAT1	427	Homo sapiens	1:Experimental evidence at protein level	Acetyl-CoA acetyltransferase, mitochondrial	1	0.9989	3	4	4	4	4	4	4	284274
sp|P24928|RPB1_HUMAN	P24928	RPB1_HUMAN	POLR2A	1970	Homo sapiens	1:Experimental evidence at protein level	DNA-directed RNA polymerase II subunit RPB1	1	0.999	5	9	9	9	9	9	9	1.03131e+06
sp|P25205|MCM3_HUMAN	P25205	MCM3_HUMAN	MCM3	808	Homo sapiens	1:Experimental evidence at protein level	DNA replication licensing factor MCM3	1	0.999	20	25	25	25	25	25	25	6583605
sp|P25311|ZA2G_HUMAN	P25311	ZA2G_HUMAN	AZGP1	298	Homo sapiens	1:Experimental evidence at protein level	Zinc-alpha-2-glycoprotein	0.9775	0.9988	1	1	1	1	1	1	1	84482.4
sp|P25398|RS12_HUMAN	P25398	RS12_HUMAN	RPS12	132	Homo sapiens	1:Experimental evidence at protein level	Small ribosomal subunit protein eS12	0.8499	0.9911	1	1	1	1	1	1	1	129156
sp|P25440|BRD2_HUMAN	P25440	BRD2_HUMAN	BRD2	801	Homo sapiens	1:Experimental evidence at protein level	Bromodomain-containing protein 2	0.9798	0.999	1	1	1	1	1	1	1	0
sp|P25490|TYY1_HUMAN	P25490	TYY1_HUMAN	YY1	414	Homo sapiens	1:Experimental evidence at protein level	Transcriptional repressor protein YY1	0.9801	0.999	1	1	1	1	1	1	1	64345.3
sp|P25705|ATPA_HUMAN	P25705	ATPA_HUMAN	ATP5F1A	553	Homo sapiens	1:Experimental evidence at protein level	ATP synthase subunit alpha, mitochondrial	1	0.999	21	40	40	40	40	40	40	27738608
sp|P26038|MOES_HUMAN	P26038	MOES_HUMAN	MSN	577	Homo sapiens	1:Experimental evidence at protein level	Moesin	0.9994	0.999	6	1	1	6	1	1	6	241991
sp|P26196|DDX6_HUMAN	P26196	DDX6_HUMAN	DDX6	483	Homo sapiens	1:Experimental evidence at protein level	Probable ATP-dependent RNA helicase DDX6	1	0.999	7	9	9	9	9	9	9	1.08767e+06
sp|P26367|PAX6_HUMAN	P26367	PAX6_HUMAN	PAX6	422	Homo sapiens	1:Experimental evidence at protein level	Paired box protein Pax-6	1	0.999	4	4	4	4	4	4	4	312759
sp|P26368|U2AF2_HUMAN	P26368	U2AF2_HUMAN	U2AF2	475	Homo sapiens	1:Experimental evidence at protein level	Splicing factor U2AF 65 kDa subunit	1	0.9989	3	3	3	3	3	3	3	806130
sp|P26373|RL13_HUMAN	P26373	RL13_HUMAN	RPL13	211	Homo sapiens	1:Experimental evidence at protein level	Large ribosomal subunit protein eL13	0.9999	0.998	2	2	2	2	2	2	2	225540
sp|P26599|PTBP1_HUMAN	P26599	PTBP1_HUMAN	PTBP1	557	Homo sapiens	1:Experimental evidence at protein level	Polypyrimidine tract-binding protein 1	1	0.9987	4	4	3	4	4	3	4	1.18524e+06
sp|P26639|SYTC_HUMAN	P26639	SYTC_HUMAN	TARS1	723	Homo sapiens	1:Experimental evidence at protein level	Threonine--tRNA ligase 1, cytoplasmic	1	0.9988	6	6	6	6	6	6	6	1.16207e+06
sp|P26640|SYVC_HUMAN	P26640	SYVC_HUMAN	VARS1	1264	Homo sapiens	1:Experimental evidence at protein level	Valine--tRNA ligase	1	0.999	15	15	15	15	15	15	15	1.84653e+06
sp|P26641|EF1G_HUMAN	P26641	EF1G_HUMAN	EEF1G	437	Homo sapiens	1:Experimental evidence at protein level	Elongation factor 1-gamma	1	0.999	10	15	15	15	15	15	15	4376481
sp|P27348|1433T_HUMAN	P27348	1433T_HUMAN	YWHAQ	245	Homo sapiens	1:Experimental evidence at protein level	14-3-3 protein theta	0.9802	0.9824	2	2	2	2	2	2	2	122518
sp|P27361|MK03_HUMAN	P27361	MK03_HUMAN	MAPK3	379	Homo sapiens	1:Experimental evidence at protein level	Mitogen-activated protein kinase 3	1	0.999	5	6	5	6	6	5	6	806308
sp|P27448|MARK3_HUMAN	P27448	MARK3_HUMAN	MARK3	753	Homo sapiens	1:Experimental evidence at protein level	MAP/microtubule affinity-regulating kinase 3	0.9977	0.999	2	2	2	2	2	2	2	59026.1
sp|P27694|RFA1_HUMAN	P27694	RFA1_HUMAN	RPA1	616	Homo sapiens	1:Experimental evidence at protein level	Replication protein A 70 kDa DNA-binding subunit	1	0.999	8	9	9	9	9	9	9	855367
sp|P27708|PYR1_HUMAN	P27708	PYR1_HUMAN	CAD	2225	Homo sapiens	1:Experimental evidence at protein level	Multifunctional protein CAD	1	0.999	3	3	3	3	3	3	3	258316
sp|P27797|CALR_HUMAN	P27797	CALR_HUMAN	CALR	417	Homo sapiens	1:Experimental evidence at protein level	Calreticulin	1	0.9989	2	2	2	2	2	2	2	294564
sp|P27816|MAP4_HUMAN	P27816	MAP4_HUMAN	MAP4	1152	Homo sapiens	1:Experimental evidence at protein level	Microtubule-associated protein 4	0.9993	0.9989	2	3	3	3	3	3	3	115392
sp|P27824|CALX_HUMAN	P27824	CALX_HUMAN	CANX	592	Homo sapiens	1:Experimental evidence at protein level	Calnexin	1	0.999	5	5	5	5	5	5	5	1.12918e+06
sp|P27986|P85A_HUMAN	P27986	P85A_HUMAN	PIK3R1	724	Homo sapiens	1:Experimental evidence at protein level	Phosphatidylinositol 3-kinase regulatory subunit alpha	0.9952	0.9989	2	2	2	3	2	2	3	126282
sp|P28288|ABCD3_HUMAN	P28288	ABCD3_HUMAN	ABCD3	659	Homo sapiens	1:Experimental evidence at protein level	ATP-binding cassette sub-family D member 3	1	0.999	15	26	26	26	26	26	26	6514562
sp|P28289|TMOD1_HUMAN	P28289	TMOD1_HUMAN	TMOD1	359	Homo sapiens	1:Experimental evidence at protein level	Tropomodulin-1	1	0.999	9	9	8	10	9	8	10	889897
sp|P28290|ITPI2_HUMAN	P28290	ITPI2_HUMAN	ITPRID2	1259	Homo sapiens	1:Experimental evidence at protein level	Protein ITPRID2	1	0.9989	5	5	5	5	5	5	5	474676
sp|P28331|NDUS1_HUMAN	P28331	NDUS1_HUMAN	NDUFS1	727	Homo sapiens	1:Experimental evidence at protein level	NADH-ubiquinone oxidoreductase 75 kDa subunit, mitochondrial	1	0.999	7	7	7	7	7	7	7	850421
sp|P28340|DPOD1_HUMAN	P28340	DPOD1_HUMAN	POLD1	1107	Homo sapiens	1:Experimental evidence at protein level	DNA polymerase delta catalytic subunit	1	0.999	17	21	19	21	21	19	21	1.74258e+06
sp|P28347|TEAD1_HUMAN	P28347	TEAD1_HUMAN	TEAD1	426	Homo sapiens	1:Experimental evidence at protein level	Transcriptional enhancer factor TEF-1	1	0.999	21	88	54	88	88	54	88	108618232
sp|P28482|MK01_HUMAN	P28482	MK01_HUMAN	MAPK1	360	Homo sapiens	1:Experimental evidence at protein level	Mitogen-activated protein kinase 1	0.9999	0.999	3	2	2	3	2	2	3	335516
sp|P28838|AMPL_HUMAN	P28838	AMPL_HUMAN	LAP3	519	Homo sapiens	1:Experimental evidence at protein level	Cytosol aminopeptidase	0.9987	0.9981	2	2	2	2	2	2	2	202988
sp|P29317|EPHA2_HUMAN	P29317	EPHA2_HUMAN	EPHA2	976	Homo sapiens	1:Experimental evidence at protein level	Ephrin type-A receptor 2	1	0.999	3	4	4	4	4	4	4	318132
sp|P29401|TKT_HUMAN	P29401	TKT_HUMAN	TKT	623	Homo sapiens	1:Experimental evidence at protein level	Transketolase	1	0.999	8	10	10	10	10	10	10	1684732
sp|P29508|SPB3_HUMAN	P29508	SPB3_HUMAN	SERPINB3	390	Homo sapiens	1:Experimental evidence at protein level	Serpin B3	1	0.999	4	4	3	4	4	3	4	411859
sp|P29597|TYK2_HUMAN	P29597	TYK2_HUMAN	TYK2	1187	Homo sapiens	1:Experimental evidence at protein level	Non-receptor tyrosine-protein kinase TYK2	1	0.9989	4	5	5	5	5	5	5	389413
sp|P29966|MARCS_HUMAN	P29966	MARCS_HUMAN	MARCKS	332	Homo sapiens	1:Experimental evidence at protein level	Myristoylated alanine-rich C-kinase substrate	1	0.9988	3	3	3	3	3	3	3	282163
sp|P29992|GNA11_HUMAN	P29992	GNA11_HUMAN	GNA11	359	Homo sapiens	1:Experimental evidence at protein level	Guanine nucleotide-binding protein subunit alpha-11	1	0.999	6	7	5	7	7	5	7	1.41856e+06
sp|P30101|PDIA3_HUMAN	P30101	PDIA3_HUMAN	PDIA3	505	Homo sapiens	1:Experimental evidence at protein level	Protein disulfide-isomerase A3	1	0.999	10	13	13	13	13	13	13	1.3124e+06
sp|P30153|2AAA_HUMAN	P30153	2AAA_HUMAN	PPP2R1A	589	Homo sapiens	1:Experimental evidence at protein level	Serine/threonine-protein phosphatase 2A 65 kDa regulatory subunit A alpha isoform	1	0.999	9	11	11	11	11	11	11	1.63162e+06
sp|P30837|AL1B1_HUMAN	P30837	AL1B1_HUMAN	ALDH1B1	517	Homo sapiens	1:Experimental evidence at protein level	Aldehyde dehydrogenase X, mitochondrial	1	0.999	11	15	15	15	15	15	15	2.78629e+06
sp|P30876|RPB2_HUMAN	P30876	RPB2_HUMAN	POLR2B	1174	Homo sapiens	1:Experimental evidence at protein level	DNA-directed RNA polymerase II subunit RPB2	1	0.999	15	18	18	18	18	18	18	2.00436e+06
sp|P31025|LCN1_HUMAN	P31025	LCN1_HUMAN	LCN1	176	Homo sapiens	1:Experimental evidence at protein level	Lipocalin-1	0.9687	0.9984	1	1	0	1	1	0	1	135671	sp|Q5VSP4|LC1L1_HUMAN
sp|P31040|SDHA_HUMAN	P31040	SDHA_HUMAN	SDHA	664	Homo sapiens	1:Experimental evidence at protein level	Succinate dehydrogenase [ubiquinone] flavoprotein subunit, mitochondrial	1	0.999	5	6	6	6	6	6	6	497536
sp|P31151|S10A7_HUMAN	P31151	S10A7_HUMAN	S100A7	101	Homo sapiens	1:Experimental evidence at protein level	Protein S100-A7	0.9592	0.9978	1	1	1	1	1	1	1	120962
sp|P31153|METK2_HUMAN	P31153	METK2_HUMAN	MAT2A	395	Homo sapiens	1:Experimental evidence at protein level	S-adenosylmethionine synthase isoform type-2	1	0.999	9	16	12	16	16	12	16	4539523
sp|P31327|CPSM_HUMAN	P31327	CPSM_HUMAN	CPS1	1500	Homo sapiens	1:Experimental evidence at protein level	Carbamoyl-phosphate synthase [ammonia], mitochondrial	1	0.9989	1	2	2	2	2	2	2	597170
sp|P31350|RIR2_HUMAN	P31350	RIR2_HUMAN	RRM2	389	Homo sapiens	1:Experimental evidence at protein level	Ribonucleoside-diphosphate reductase subunit M2	0.9994	0.999	2	3	3	3	3	3	3	270853
sp|P31689|DNJA1_HUMAN	P31689	DNJA1_HUMAN	DNAJA1	397	Homo sapiens	1:Experimental evidence at protein level	DnaJ homolog subfamily A member 1	1	0.999	6	7	7	7	7	7	7	1438403
sp|P31930|QCR1_HUMAN	P31930	QCR1_HUMAN	UQCRC1	480	Homo sapiens	1:Experimental evidence at protein level	Cytochrome b-c1 complex subunit 1, mitochondrial	0.9984	0.999	2	2	2	2	2	2	2	144040
sp|P31939|PUR9_HUMAN	P31939	PUR9_HUMAN	ATIC	592	Homo sapiens	1:Experimental evidence at protein level	Bifunctional purine biosynthesis protein ATIC	1	0.9989	5	6	6	6	6	6	6	467070
sp|P31943|HNRH1_HUMAN	P31943	HNRH1_HUMAN	HNRNPH1	449	Homo sapiens	1:Experimental evidence at protein level	Heterogeneous nuclear ribonucleoprotein H	1	0.999	15	52	34	52	52	34	52	19184726
sp|P31944|CASPE_HUMAN	P31944	CASPE_HUMAN	CASP14	242	Homo sapiens	1:Experimental evidence at protein level	Caspase-14	0.8181	0.9888	1	1	1	1	1	1	1	64205
sp|P31946|1433B_HUMAN	P31946	1433B_HUMAN	YWHAB	246	Homo sapiens	1:Experimental evidence at protein level	14-3-3 protein beta/alpha	0.9198	0.9956	1	1	1	1	1	1	1	62407.4
sp|P31948|STIP1_HUMAN	P31948	STIP1_HUMAN	STIP1	543	Homo sapiens	1:Experimental evidence at protein level	Stress-induced-phosphoprotein 1	1	0.999	7	7	7	7	7	7	7	1.12878e+06
sp|P32929|CGL_HUMAN	P32929	CGL_HUMAN	CTH	405	Homo sapiens	1:Experimental evidence at protein level	Cystathionine gamma-lyase	0.9807	0.999	1	1	1	1	1	1	1	78304.7
sp|P33121|ACSL1_HUMAN	P33121	ACSL1_HUMAN	ACSL1	698	Homo sapiens	1:Experimental evidence at protein level	Long-chain-fatty-acid--CoA ligase 1	0.9999	0.9986	2	2	1	2	2	1	2	244053
sp|P33176|KINH_HUMAN	P33176	KINH_HUMAN	KIF5B	963	Homo sapiens	1:Experimental evidence at protein level	Kinesin-1 heavy chain	1	0.999	10	11	9	11	11	9	11	1.12678e+06
sp|P33240|CSTF2_HUMAN	P33240	CSTF2_HUMAN	CSTF2	577	Homo sapiens	1:Experimental evidence at protein level	Cleavage stimulation factor subunit 2	1	0.999	2	2	2	2	2	2	2	98702.7
sp|P33981|TTK_HUMAN	P33981	TTK_HUMAN	TTK	857	Homo sapiens	1:Experimental evidence at protein level	Dual specificity protein kinase TTK	1	0.999	2	2	2	2	2	2	2	148451
sp|P33991|MCM4_HUMAN	P33991	MCM4_HUMAN	MCM4	863	Homo sapiens	1:Experimental evidence at protein level	DNA replication licensing factor MCM4	1	0.999	9	14	14	14	14	14	14	1.84052e+06
sp|P33992|MCM5_HUMAN	P33992	MCM5_HUMAN	MCM5	734	Homo sapiens	1:Experimental evidence at protein level	DNA replication licensing factor MCM5	1	0.999	11	13	13	13	13	13	13	1915451
sp|P33993|MCM7_HUMAN	P33993	MCM7_HUMAN	MCM7	719	Homo sapiens	1:Experimental evidence at protein level	DNA replication licensing factor MCM7	1	0.999	25	46	46	46	46	46	46	10521978
sp|P34896|GLYC_HUMAN	P34896	GLYC_HUMAN	SHMT1	483	Homo sapiens	1:Experimental evidence at protein level	Serine hydroxymethyltransferase, cytosolic	0.7935	0.9869	1	1	1	1	1	1	1	51042.4
sp|P34897|GLYM_HUMAN	P34897	GLYM_HUMAN	SHMT2	504	Homo sapiens	1:Experimental evidence at protein level	Serine hydroxymethyltransferase, mitochondrial	1	0.999	8	8	8	8	8	8	8	1.37513e+06
sp|P34931|HS71L_HUMAN	P34931	HS71L_HUMAN	HSPA1L	641	Homo sapiens	1:Experimental evidence at protein level	Heat shock 70 kDa protein 1-like	0.9977	0.986	13	1	1	44	1	1	44	159666
sp|P34932|HSP74_HUMAN	P34932	HSP74_HUMAN	HSPA4	840	Homo sapiens	1:Experimental evidence at protein level	Heat shock 70 kDa protein 4	1	0.999	16	19	17	19	19	17	19	2.98418e+06
sp|P34949|MPI_HUMAN	P34949	MPI_HUMAN	MPI	423	Homo sapiens	1:Experimental evidence at protein level	Mannose-6-phosphate isomerase	0.9989	0.9934	2	2	2	2	2	2	2	225726
sp|P35221|CTNA1_HUMAN	P35221	CTNA1_HUMAN	CTNNA1	906	Homo sapiens	1:Experimental evidence at protein level	Catenin alpha-1	1	0.999	15	24	18	24	24	18	24	3809664
sp|P35222|CTNB1_HUMAN	P35222	CTNB1_HUMAN	CTNNB1	781	Homo sapiens	1:Experimental evidence at protein level	Catenin beta-1	1	0.999	10	11	11	16	11	11	16	1.33139e+06
sp|P35240|MERL_HUMAN	P35240	MERL_HUMAN	NF2	595	Homo sapiens	1:Experimental evidence at protein level	Merlin	1	0.999	43	133	131	133	133	131	133	87188032
sp|P35251|RFC1_HUMAN	P35251	RFC1_HUMAN	RFC1	1148	Homo sapiens	1:Experimental evidence at protein level	Replication factor C subunit 1	0.9965	0.9986	2	2	2	2	2	2	2	518232
sp|P35268|RL22_HUMAN	P35268	RL22_HUMAN	RPL22	128	Homo sapiens	1:Experimental evidence at protein level	Large ribosomal subunit protein eL22	0.9746	0.9987	1	3	3	3	3	3	3	523888
sp|P35269|T2FA_HUMAN	P35269	T2FA_HUMAN	GTF2F1	517	Homo sapiens	1:Experimental evidence at protein level	General transcription factor IIF subunit 1	0.9284	0.9961	1	1	1	1	1	1	1	85718.8
sp|P35520|CBS_HUMAN	P35520	CBS_HUMAN	CBS	551	Homo sapiens	1:Experimental evidence at protein level	Cystathionine beta-synthase	0.9996	0.999	2	3	3	3	3	3	3	231032
sp|P35527|K1C9_HUMAN	P35527	K1C9_HUMAN	KRT9	623	Homo sapiens	1:Experimental evidence at protein level	Keratin, type I cytoskeletal 9	1	0.999	36	101	101	101	101	101	101	91593008
sp|P35579|MYH9_HUMAN	P35579	MYH9_HUMAN	MYH9	1960	Homo sapiens	1:Experimental evidence at protein level	Myosin-9	1	0.999	84	144	120	144	144	120	144	34841268
sp|P35580|MYH10_HUMAN	P35580	MYH10_HUMAN	MYH10	1976	Homo sapiens	1:Experimental evidence at protein level	Myosin-10	1	0.999	66	75	65	93	75	65	93	17110296
sp|P35606|COPB2_HUMAN	P35606	COPB2_HUMAN	COPB2	906	Homo sapiens	1:Experimental evidence at protein level	Coatomer subunit beta'	1	0.999	8	9	9	9	9	9	9	1.41873e+06
sp|P35611|ADDA_HUMAN	P35611	ADDA_HUMAN	ADD1	737	Homo sapiens	1:Experimental evidence at protein level	Alpha-adducin	1	0.999	5	6	5	6	6	5	6	531024
sp|P35613|BASI_HUMAN	P35613	BASI_HUMAN	BSG	385	Homo sapiens	1:Experimental evidence at protein level	Basigin	1	0.999	6	8	8	8	8	8	8	2.15272e+06
sp|P35637|FUS_HUMAN	P35637	FUS_HUMAN	FUS	526	Homo sapiens	1:Experimental evidence at protein level	RNA-binding protein FUS	1	0.999	8	21	14	21	21	14	21	9223581
sp|P35658|NU214_HUMAN	P35658	NU214_HUMAN	NUP214	2090	Homo sapiens	1:Experimental evidence at protein level	Nuclear pore complex protein Nup214	0.9708	0.9985	1	1	1	1	1	1	1	0
sp|P35908|K22E_HUMAN	P35908	K22E_HUMAN	KRT2	639	Homo sapiens	1:Experimental evidence at protein level	Keratin, type II cytoskeletal 2 epidermal	1	0.999	55	121	101	138	121	101	138	101442056
sp|P35998|PRS7_HUMAN	P35998	PRS7_HUMAN	PSMC2	433	Homo sapiens	1:Experimental evidence at protein level	26S proteasome regulatory subunit 7	1	0.999	4	4	4	4	4	4	4	446648
sp|P36383|CXG1_HUMAN	P36383	CXG1_HUMAN	GJC1	396	Homo sapiens	1:Experimental evidence at protein level	Gap junction gamma-1 protein	0.9807	0.999	1	1	1	1	1	1	1	100210
sp|P36507|MP2K2_HUMAN	P36507	MP2K2_HUMAN	MAP2K2	400	Homo sapiens	1:Experimental evidence at protein level	Dual specificity mitogen-activated protein kinase kinase 2	0.9456	0.9971	1	1	0	1	1	0	1	111788	sp|Q02750|MP2K1_HUMAN
sp|P36578|RL4_HUMAN	P36578	RL4_HUMAN	RPL4	427	Homo sapiens	1:Experimental evidence at protein level	Large ribosomal subunit protein uL4	1	0.999	15	22	22	22	22	22	22	6568242
sp|P36871|PGM1_HUMAN	P36871	PGM1_HUMAN	PGM1	562	Homo sapiens	1:Experimental evidence at protein level	Phosphoglucomutase-1	1	0.999	2	2	2	2	2	2	2	181742
sp|P36957|ODO2_HUMAN	P36957	ODO2_HUMAN	DLST	453	Homo sapiens	1:Experimental evidence at protein level	Dihydrolipoyllysine-residue succinyltransferase component of 2-oxoglutarate dehydrogenase complex, mitochondrial	1	0.999	9	12	12	12	12	12	12	3.74498e+06
sp|P37198|NUP62_HUMAN	P37198	NUP62_HUMAN	NUP62	522	Homo sapiens	1:Experimental evidence at protein level	Nuclear pore glycoprotein p62	0.9777	0.9988	1	1	1	1	1	1	1	83655.4
sp|P37837|TALDO_HUMAN	P37837	TALDO_HUMAN	TALDO1	337	Homo sapiens	1:Experimental evidence at protein level	Transaldolase	0.9637	0.9981	1	1	1	1	1	1	1	462778
sp|P38159|RBMX_HUMAN	P38159	RBMX_HUMAN	RBMX	391	Homo sapiens	1:Experimental evidence at protein level	RNA-binding motif protein, X chromosome	1	0.999	8	9	2	9	9	2	9	2.09865e+06
sp|P38432|COIL_HUMAN	P38432	COIL_HUMAN	COIL	576	Homo sapiens	1:Experimental evidence at protein level	Coilin	1	0.999	3	4	4	4	4	4	4	115458
sp|P38606|VATA_HUMAN	P38606	VATA_HUMAN	ATP6V1A	617	Homo sapiens	1:Experimental evidence at protein level	V-type proton ATPase catalytic subunit A	1	0.999	9	13	13	13	13	13	13	1.79881e+06
sp|P38646|GRP75_HUMAN	P38646	GRP75_HUMAN	HSPA9	679	Homo sapiens	1:Experimental evidence at protein level	Stress-70 protein, mitochondrial	1	0.999	34	80	80	80	80	80	80	31112808
sp|P38919|IF4A3_HUMAN	P38919	IF4A3_HUMAN	EIF4A3	411	Homo sapiens	1:Experimental evidence at protein level	Eukaryotic initiation factor 4A-III	1	0.999	6	9	9	14	9	9	14	1.06829e+06
sp|P39023|RL3_HUMAN	P39023	RL3_HUMAN	RPL3	403	Homo sapiens	1:Experimental evidence at protein level	Large ribosomal subunit protein uL3	1	0.999	10	14	14	14	14	14	14	2.72405e+06
sp|P39060|COIA1_HUMAN	P39060	COIA1_HUMAN	COL18A1	1754	Homo sapiens	1:Experimental evidence at protein level	Collagen alpha-1(XVIII) chain	0.9961	0.9983	2	2	2	2	2	2	2	341635
sp|P39656|OST48_HUMAN	P39656	OST48_HUMAN	DDOST	456	Homo sapiens	1:Experimental evidence at protein level	Dolichyl-diphosphooligosaccharide--protein glycosyltransferase 48 kDa subunit	1	0.9987	5	5	5	5	5	5	5	1.02337e+06
sp|P39748|FEN1_HUMAN	P39748	FEN1_HUMAN	FEN1	380	Homo sapiens	1:Experimental evidence at protein level	Flap endonuclease 1	1	0.999	6	8	8	8	8	8	8	1.18138e+06
sp|P40222|TXLNA_HUMAN	P40222	TXLNA_HUMAN	TXLNA	546	Homo sapiens	1:Experimental evidence at protein level	Alpha-taxilin	0.9807	0.999	1	1	1	1	1	1	1	68792.9
sp|P40227|TCPZ_HUMAN	P40227	TCPZ_HUMAN	CCT6A	531	Homo sapiens	1:Experimental evidence at protein level	T-complex protein 1 subunit zeta	1	0.999	10	12	8	12	12	8	12	3.53944e+06
sp|P40424|PBX1_HUMAN	P40424	PBX1_HUMAN	PBX1	430	Homo sapiens	1:Experimental evidence at protein level	Pre-B-cell leukemia transcription factor 1	0.9773	0.9988	1	1	0	1	1	0	1	132713	sp|P40425|PBX2_HUMAN
sp|P40763|STAT3_HUMAN	P40763	STAT3_HUMAN	STAT3	770	Homo sapiens	1:Experimental evidence at protein level	Signal transducer and activator of transcription 3	0.9765	0.9988	1	1	1	1	1	1	1	35526.3
sp|P40938|RFC3_HUMAN	P40938	RFC3_HUMAN	RFC3	356	Homo sapiens	1:Experimental evidence at protein level	Replication factor C subunit 3	1	0.999	3	5	5	5	5	5	5	452379
sp|P40939|ECHA_HUMAN	P40939	ECHA_HUMAN	HADHA	763	Homo sapiens	1:Experimental evidence at protein level	Trifunctional enzyme subunit alpha, mitochondrial	1	0.999	11	12	12	12	12	12	12	2.35099e+06
sp|P41091|IF2G_HUMAN	P41091	IF2G_HUMAN	EIF2S3	472	Homo sapiens	1:Experimental evidence at protein level	Eukaryotic translation initiation factor 2 subunit 3	1	0.999	10	11	2	11	11	2	11	2.5184e+06
sp|P41240|CSK_HUMAN	P41240	CSK_HUMAN	CSK	450	Homo sapiens	1:Experimental evidence at protein level	Tyrosine-protein kinase CSK	1	0.999	1	3	3	3	3	3	3	160093
sp|P41250|GARS_HUMAN	P41250	GARS_HUMAN	GARS1	739	Homo sapiens	1:Experimental evidence at protein level	Glycine--tRNA ligase	1	0.999	12	16	16	16	16	16	16	3.93389e+06
sp|P41252|SYIC_HUMAN	P41252	SYIC_HUMAN	IARS1	1262	Homo sapiens	1:Experimental evidence at protein level	Isoleucine--tRNA ligase, cytoplasmic	1	0.999	14	15	15	15	15	15	15	1.91991e+06
sp|P42166|LAP2A_HUMAN	P42166	LAP2A_HUMAN	TMPO	694	Homo sapiens	1:Experimental evidence at protein level	Lamina-associated polypeptide 2, isoform alpha	1	0.999	13	18	8	18	18	8	18	2.42415e+06
sp|P42167|LAP2B_HUMAN	P42167	LAP2B_HUMAN	TMPO	454	Homo sapiens	1:Experimental evidence at protein level	Lamina-associated polypeptide 2, isoforms beta/gamma	1	0.999	8	5	5	15	5	5	15	296744
sp|P42224|STAT1_HUMAN	P42224	STAT1_HUMAN	STAT1	750	Homo sapiens	1:Experimental evidence at protein level	Signal transducer and activator of transcription 1-alpha/beta	1	0.999	5	7	7	7	7	7	7	714251
sp|P42677|RS27_HUMAN	P42677	RS27_HUMAN	RPS27	84	Homo sapiens	1:Experimental evidence at protein level	Small ribosomal subunit protein eS27	0.9391	0.9967	1	1	0	1	1	0	1	181133	sp|Q71UM5|RS27L_HUMAN
sp|P42704|LPPRC_HUMAN	P42704	LPPRC_HUMAN	LRPPRC	1394	Homo sapiens	1:Experimental evidence at protein level	Leucine-rich PPR motif-containing protein, mitochondrial	1	0.999	13	15	15	15	15	15	15	1.34876e+06
sp|P43243|MATR3_HUMAN	P43243	MATR3_HUMAN	MATR3	847	Homo sapiens	1:Experimental evidence at protein level	Matrin-3	1	0.999	12	20	20	20	20	20	20	4.99431e+06
sp|P43246|MSH2_HUMAN	P43246	MSH2_HUMAN	MSH2	934	Homo sapiens	1:Experimental evidence at protein level	DNA mismatch repair protein Msh2	1	0.999	14	21	21	21	21	21	21	3.05173e+06
sp|P43490|NAMPT_HUMAN	P43490	NAMPT_HUMAN	NAMPT	491	Homo sapiens	1:Experimental evidence at protein level	Nicotinamide phosphoribosyltransferase	0.9999	0.999	2	2	2	2	2	2	2	321158
sp|P43686|PRS6B_HUMAN	P43686	PRS6B_HUMAN	PSMC4	418	Homo sapiens	1:Experimental evidence at protein level	26S proteasome regulatory subunit 6B	1	0.999	5	6	6	6	6	6	6	709739
sp|P43694|GATA4_HUMAN	P43694	GATA4_HUMAN	GATA4	442	Homo sapiens	1:Experimental evidence at protein level	Transcription factor GATA-4	0.9546	0.9976	1	1	1	1	1	1	1	36869.9
sp|P45954|ACDSB_HUMAN	P45954	ACDSB_HUMAN	ACADSB	432	Homo sapiens	1:Experimental evidence at protein level	Short/branched chain specific acyl-CoA dehydrogenase, mitochondrial	1	0.999	5	5	5	5	5	5	5	638746
sp|P45974|UBP5_HUMAN	P45974	UBP5_HUMAN	USP5	858	Homo sapiens	1:Experimental evidence at protein level	Ubiquitin carboxyl-terminal hydrolase 5	1	0.999	3	3	3	3	3	3	3	188452
sp|P46020|KPB1_HUMAN	P46020	KPB1_HUMAN	PHKA1	1223	Homo sapiens	1:Experimental evidence at protein level	Phosphorylase b kinase regulatory subunit alpha, skeletal muscle isoform	0.9936	0.9975	1	2	2	2	2	2	2	62382.3
sp|P46060|RAGP1_HUMAN	P46060	RAGP1_HUMAN	RANGAP1	587	Homo sapiens	1:Experimental evidence at protein level	Ran GTPase-activating protein 1	1	0.999	8	10	10	10	10	10	10	1.29258e+06
sp|P46087|NOP2_HUMAN	P46087	NOP2_HUMAN	NOP2	812	Homo sapiens	1:Experimental evidence at protein level	Probable 28S rRNA (cytosine(4447)-C(5))-methyltransferase	1	0.999	8	9	9	9	9	9	9	988848
sp|P46459|NSF_HUMAN	P46459	NSF_HUMAN	NSF	744	Homo sapiens	1:Experimental evidence at protein level	Vesicle-fusing ATPase	1	0.999	12	16	16	16	16	16	16	2.30401e+06
sp|P46776|RL27A_HUMAN	P46776	RL27A_HUMAN	RPL27A	148	Homo sapiens	1:Experimental evidence at protein level	Large ribosomal subunit protein uL15	0.9576	0.9978	1	1	1	1	1	1	1	167260
sp|P46782|RS5_HUMAN	P46782	RS5_HUMAN	RPS5	204	Homo sapiens	1:Experimental evidence at protein level	Small ribosomal subunit protein uS7	0.9773	0.9988	1	1	1	1	1	1	1	206643
sp|P46937|YAP1_HUMAN	P46937	YAP1_HUMAN	YAP1	504	Homo sapiens	1:Experimental evidence at protein level	Transcriptional coactivator YAP1	0.9806	0.999	1	1	1	1	1	1	1	41663.1
sp|P46977|STT3A_HUMAN	P46977	STT3A_HUMAN	STT3A	705	Homo sapiens	1:Experimental evidence at protein level	Dolichyl-diphosphooligosaccharide--protein glycosyltransferase subunit STT3A	0.999	0.999	2	2	2	2	2	2	2	205575
sp|P47756|CAPZB_HUMAN	P47756	CAPZB_HUMAN	CAPZB	272	Homo sapiens	1:Experimental evidence at protein level	F-actin-capping protein subunit beta	0.8862	0.9935	1	1	1	1	1	1	1	63674.8
sp|P47897|SYQ_HUMAN	P47897	SYQ_HUMAN	QARS1	775	Homo sapiens	1:Experimental evidence at protein level	Glutamine--tRNA ligase	0.9999	0.9983	2	2	2	2	2	2	2	286107
sp|P47914|RL29_HUMAN	P47914	RL29_HUMAN	RPL29	159	Homo sapiens	1:Experimental evidence at protein level	Large ribosomal subunit protein eL29	0.8189	0.9889	1	1	1	1	1	1	1	123607
sp|P48444|COPD_HUMAN	P48444	COPD_HUMAN	ARCN1	511	Homo sapiens	1:Experimental evidence at protein level	Coatomer subunit delta	0.9987	0.9989	2	2	2	2	2	2	2	302938
sp|P48454|PP2BC_HUMAN	P48454	PP2BC_HUMAN	PPP3CC	512	Homo sapiens	1:Experimental evidence at protein level	Serine/threonine-protein phosphatase 2B catalytic subunit gamma isoform	0.8388	0.9903	1	1	1	1	1	1	1	1.21769e+06
sp|P48594|SPB4_HUMAN	P48594	SPB4_HUMAN	SERPINB4	390	Homo sapiens	1:Experimental evidence at protein level	Serpin B4	0.9956	0.999	2	2	2	3	2	2	3	74850.9
sp|P48643|TCPE_HUMAN	P48643	TCPE_HUMAN	CCT5	541	Homo sapiens	1:Experimental evidence at protein level	T-complex protein 1 subunit epsilon	1	0.999	13	17	17	18	17	17	18	2.8995e+06
sp|P48735|IDHP_HUMAN	P48735	IDHP_HUMAN	IDH2	452	Homo sapiens	1:Experimental evidence at protein level	Isocitrate dehydrogenase [NADP], mitochondrial	1	0.999	8	10	10	10	10	10	10	1.39514e+06
sp|P49005|DPOD2_HUMAN	P49005	DPOD2_HUMAN	POLD2	469	Homo sapiens	1:Experimental evidence at protein level	DNA polymerase delta subunit 2	0.9999	0.999	2	2	2	2	2	2	2	326280
sp|P49006|MRP_HUMAN	P49006	MRP_HUMAN	MARCKSL1	195	Homo sapiens	1:Experimental evidence at protein level	MARCKS-related protein	1	0.9988	2	3	3	3	3	3	3	385989
sp|P49189|AL9A1_HUMAN	P49189	AL9A1_HUMAN	ALDH9A1	494	Homo sapiens	1:Experimental evidence at protein level	4-trimethylaminobutyraldehyde dehydrogenase	1	0.998	3	3	3	3	3	3	3	506322
sp|P49321|NASP_HUMAN	P49321	NASP_HUMAN	NASP	788	Homo sapiens	1:Experimental evidence at protein level	Nuclear autoantigenic sperm protein	1	0.999	5	8	8	8	8	8	8	600689
sp|P49368|TCPG_HUMAN	P49368	TCPG_HUMAN	CCT3	545	Homo sapiens	1:Experimental evidence at protein level	T-complex protein 1 subunit gamma	1	0.999	20	34	34	34	34	34	34	9177205
sp|P49411|EFTU_HUMAN	P49411	EFTU_HUMAN	TUFM	455	Homo sapiens	1:Experimental evidence at protein level	Elongation factor Tu, mitochondrial	1	0.999	20	37	37	37	37	37	37	16623791
sp|P49588|SYAC_HUMAN	P49588	SYAC_HUMAN	AARS1	968	Homo sapiens	1:Experimental evidence at protein level	Alanine--tRNA ligase, cytoplasmic	0.9677	0.9823	2	2	2	2	2	2	2	114629
sp|P49589|SYCC_HUMAN	P49589	SYCC_HUMAN	CARS1	748	Homo sapiens	1:Experimental evidence at protein level	Cysteine--tRNA ligase, cytoplasmic	0.9531	0.9975	1	1	1	1	1	1	1	50939
sp|P49591|SYSC_HUMAN	P49591	SYSC_HUMAN	SARS1	514	Homo sapiens	1:Experimental evidence at protein level	Serine--tRNA ligase, cytoplasmic	1	0.999	4	5	5	5	5	5	5	489371
sp|P49593|PPM1F_HUMAN	P49593	PPM1F_HUMAN	PPM1F	454	Homo sapiens	1:Experimental evidence at protein level	Protein phosphatase 1F	1	0.999	3	4	4	4	4	4	4	423585
sp|P49639|HXA1_HUMAN	P49639	HXA1_HUMAN	HOXA1	335	Homo sapiens	1:Experimental evidence at protein level	Homeobox protein Hox-A1	0.9996	0.999	2	3	3	3	3	3	3	316718
sp|P49674|KC1E_HUMAN	P49674	KC1E_HUMAN	CSNK1E	416	Homo sapiens	1:Experimental evidence at protein level	Casein kinase I isoform epsilon	0.964	0.9981	1	1	1	1	1	1	1	126680
sp|P49736|MCM2_HUMAN	P49736	MCM2_HUMAN	MCM2	904	Homo sapiens	1:Experimental evidence at protein level	DNA replication licensing factor MCM2	1	0.999	9	12	12	12	12	12	12	1.2179e+06
sp|P49756|RBM25_HUMAN	P49756	RBM25_HUMAN	RBM25	843	Homo sapiens	1:Experimental evidence at protein level	RNA-binding protein 25	0.9999	0.999	2	2	2	2	2	2	2	80004.6
sp|P49757|NUMB_HUMAN	P49757	NUMB_HUMAN	NUMB	651	Homo sapiens	1:Experimental evidence at protein level	Protein numb homolog	0.9955	0.9962	3	2	2	3	2	2	3	128991
sp|P49790|NU153_HUMAN	P49790	NU153_HUMAN	NUP153	1475	Homo sapiens	1:Experimental evidence at protein level	Nuclear pore complex protein Nup153	1	0.999	5	6	6	6	6	6	6	563775
sp|P49792|RBP2_HUMAN	P49792	RBP2_HUMAN	RANBP2	3224	Homo sapiens	1:Experimental evidence at protein level	E3 SUMO-protein ligase RanBP2	1	0.999	15	20	10	20	20	10	20	3.86684e+06
sp|P49841|GSK3B_HUMAN	P49841	GSK3B_HUMAN	GSK3B	420	Homo sapiens	1:Experimental evidence at protein level	Glycogen synthase kinase-3 beta	0.9807	0.999	1	1	1	1	1	1	1	25699.8
sp|P49915|GUAA_HUMAN	P49915	GUAA_HUMAN	GMPS	693	Homo sapiens	1:Experimental evidence at protein level	GMP synthase [glutamine-hydrolyzing]	1	0.9988	5	5	5	5	5	5	5	516725
sp|P49959|MRE11_HUMAN	P49959	MRE11_HUMAN	MRE11	708	Homo sapiens	1:Experimental evidence at protein level	Double-strand break repair protein MRE11	1	0.999	6	6	6	6	6	6	6	847887
sp|P50148|GNAQ_HUMAN	P50148	GNAQ_HUMAN	GNAQ	359	Homo sapiens	1:Experimental evidence at protein level	Guanine nucleotide-binding protein G(q) subunit alpha	1	0.999	4	3	3	5	3	3	5	460489
sp|P50395|GDIB_HUMAN	P50395	GDIB_HUMAN	GDI2	445	Homo sapiens	1:Experimental evidence at protein level	Rab GDP dissociation inhibitor beta	1	0.9989	5	6	3	6	6	3	6	450292
sp|P50402|EMD_HUMAN	P50402	EMD_HUMAN	EMD	254	Homo sapiens	1:Experimental evidence at protein level	Emerin	1	0.999	2	4	4	4	4	4	4	101346
sp|P50416|CPT1A_HUMAN	P50416	CPT1A_HUMAN	CPT1A	773	Homo sapiens	1:Experimental evidence at protein level	Carnitine O-palmitoyltransferase 1, liver isoform	1	0.9987	5	5	5	5	5	5	5	501178
sp|P50502|F10A1_HUMAN	P50502	F10A1_HUMAN	ST13	369	Homo sapiens	1:Experimental evidence at protein level	Hsc70-interacting protein	0.9999	0.9981	2	3	0	3	3	0	3	548266	sp|Q8IZP2|ST134_HUMAN
sp|P50542|PEX5_HUMAN	P50542	PEX5_HUMAN	PEX5	639	Homo sapiens	1:Experimental evidence at protein level	Peroxisomal targeting signal 1 receptor	1	0.999	3	6	6	6	6	6	6	276366
sp|P50570|DYN2_HUMAN	P50570	DYN2_HUMAN	DNM2	870	Homo sapiens	1:Experimental evidence at protein level	Dynamin-2	1	0.999	6	7	4	7	7	4	7	887384
sp|P50990|TCPQ_HUMAN	P50990	TCPQ_HUMAN	CCT8	548	Homo sapiens	1:Experimental evidence at protein level	T-complex protein 1 subunit theta	1	0.999	19	30	30	30	30	30	30	6528473
sp|P50991|TCPD_HUMAN	P50991	TCPD_HUMAN	CCT4	539	Homo sapiens	1:Experimental evidence at protein level	T-complex protein 1 subunit delta	1	0.999	16	31	30	31	31	30	31	6.43042e+06
sp|P51003|PAPOA_HUMAN	P51003	PAPOA_HUMAN	PAPOLA	745	Homo sapiens	1:Experimental evidence at protein level	Poly(A) polymerase alpha	0.8896	0.9937	1	1	1	1	1	1	1	60717.2
sp|P51114|FXR1_HUMAN	P51114	FXR1_HUMAN	FXR1	621	Homo sapiens	1:Experimental evidence at protein level	RNA-binding protein FXR1	1	0.999	9	11	10	11	11	10	11	2163473
sp|P51116|FXR2_HUMAN	P51116	FXR2_HUMAN	FXR2	673	Homo sapiens	1:Experimental evidence at protein level	RNA-binding protein FXR2	1	0.999	5	3	3	7	3	3	7	232035
sp|P51530|DNA2_HUMAN	P51530	DNA2_HUMAN	DNA2	1060	Homo sapiens	1:Experimental evidence at protein level	DNA replication ATP-dependent helicase/nuclease DNA2	1	0.9981	4	4	4	4	4	4	4	384244
sp|P51532|SMCA4_HUMAN	P51532	SMCA4_HUMAN	SMARCA4	1647	Homo sapiens	1:Experimental evidence at protein level	Transcription activator BRG1	1	0.999	3	4	2	4	4	2	4	221443
sp|P51570|GALK1_HUMAN	P51570	GALK1_HUMAN	GALK1	392	Homo sapiens	1:Experimental evidence at protein level	Galactokinase	1	0.999	13	18	18	18	18	18	18	3843588
sp|P51610|HCFC1_HUMAN	P51610	HCFC1_HUMAN	HCFC1	2035	Homo sapiens	1:Experimental evidence at protein level	Host cell factor 1	1	0.999	3	3	3	3	3	3	3	357270
sp|P51617|IRAK1_HUMAN	P51617	IRAK1_HUMAN	IRAK1	712	Homo sapiens	1:Experimental evidence at protein level	Interleukin-1 receptor-associated kinase 1	1	0.999	6	5	5	6	5	5	6	483604
sp|P51648|AL3A2_HUMAN	P51648	AL3A2_HUMAN	ALDH3A2	485	Homo sapiens	1:Experimental evidence at protein level	Aldehyde dehydrogenase family 3 member A2	0.9999	0.999	2	2	2	2	2	2	2	98956.1
sp|P51659|DHB4_HUMAN	P51659	DHB4_HUMAN	HSD17B4	736	Homo sapiens	1:Experimental evidence at protein level	Peroxisomal multifunctional enzyme type 2	1	0.999	4	4	4	4	4	4	4	397425
sp|P51812|KS6A3_HUMAN	P51812	KS6A3_HUMAN	RPS6KA3	740	Homo sapiens	1:Experimental evidence at protein level	Ribosomal protein S6 kinase alpha-3	0.9969	0.9989	1	1	1	1	1	1	1	14092.8
sp|P51955|NEK2_HUMAN	P51955	NEK2_HUMAN	NEK2	445	Homo sapiens	1:Experimental evidence at protein level	Serine/threonine-protein kinase Nek2	1	0.999	6	5	5	6	5	5	6	696090
sp|P51991|ROA3_HUMAN	P51991	ROA3_HUMAN	HNRNPA3	378	Homo sapiens	1:Experimental evidence at protein level	Heterogeneous nuclear ribonucleoprotein A3	1	0.999	3	3	3	3	3	3	3	269018
sp|P52272|HNRPM_HUMAN	P52272	HNRPM_HUMAN	HNRNPM	730	Homo sapiens	1:Experimental evidence at protein level	Heterogeneous nuclear ribonucleoprotein M	1	0.999	30	77	77	77	77	77	77	24297456
sp|P52292|IMA1_HUMAN	P52292	IMA1_HUMAN	KPNA2	529	Homo sapiens	1:Experimental evidence at protein level	Importin subunit alpha-1	1	0.999	6	11	11	11	11	11	11	1.24658e+06
sp|P52597|HNRPF_HUMAN	P52597	HNRPF_HUMAN	HNRNPF	415	Homo sapiens	1:Experimental evidence at protein level	Heterogeneous nuclear ribonucleoprotein F	1	0.999	12	27	27	30	27	27	30	5578009
sp|P52701|MSH6_HUMAN	P52701	MSH6_HUMAN	MSH6	1360	Homo sapiens	1:Experimental evidence at protein level	DNA mismatch repair protein Msh6	1	0.999	4	4	4	4	4	4	4	400153
sp|P52789|HXK2_HUMAN	P52789	HXK2_HUMAN	HK2	917	Homo sapiens	1:Experimental evidence at protein level	Hexokinase-2	1	0.9986	5	6	6	6	6	6	6	519748
sp|P52948|NUP98_HUMAN	P52948	NUP98_HUMAN	NUP98	1817	Homo sapiens	1:Experimental evidence at protein level	Nuclear pore complex protein Nup98-Nup96	1	0.999	12	12	12	12	12	12	12	1.49873e+06
sp|P53350|PLK1_HUMAN	P53350	PLK1_HUMAN	PLK1	603	Homo sapiens	1:Experimental evidence at protein level	Serine/threonine-protein kinase PLK1	1	0.999	8	10	10	10	10	10	10	1.6667e+06
sp|P53355|DAPK1_HUMAN	P53355	DAPK1_HUMAN	DAPK1	1430	Homo sapiens	1:Experimental evidence at protein level	Death-associated protein kinase 1	0.979	0.9989	1	1	1	1	1	1	1	96777.8
sp|P53396|ACLY_HUMAN	P53396	ACLY_HUMAN	ACLY	1101	Homo sapiens	1:Experimental evidence at protein level	ATP-citrate synthase	1	0.999	13	16	16	16	16	16	16	1.88599e+06
sp|P53597|SUCA_HUMAN	P53597	SUCA_HUMAN	SUCLG1	346	Homo sapiens	1:Experimental evidence at protein level	Succinate--CoA ligase [ADP/GDP-forming] subunit alpha, mitochondrial	0.9643	0.9981	1	2	2	2	2	2	2	0
sp|P53618|COPB_HUMAN	P53618	COPB_HUMAN	COPB1	953	Homo sapiens	1:Experimental evidence at protein level	Coatomer subunit beta	1	0.999	7	14	14	14	14	14	14	1.65939e+06
sp|P53621|COPA_HUMAN	P53621	COPA_HUMAN	COPA	1224	Homo sapiens	1:Experimental evidence at protein level	Coatomer subunit alpha	1	0.999	20	27	27	27	27	27	27	4.77536e+06
sp|P53814|SMTN_HUMAN	P53814	SMTN_HUMAN	SMTN	917	Homo sapiens	1:Experimental evidence at protein level	Smoothelin	1	0.999	2	2	2	2	2	2	2	205750
sp|P53985|MOT1_HUMAN	P53985	MOT1_HUMAN	SLC16A1	500	Homo sapiens	1:Experimental evidence at protein level	Monocarboxylate transporter 1	1	0.999	3	4	4	4	4	4	4	1.25714e+06
sp|P53992|SC24C_HUMAN	P53992	SC24C_HUMAN	SEC24C	1094	Homo sapiens	1:Experimental evidence at protein level	Protein transport protein Sec24C	1	0.9987	5	5	5	5	5	5	5	553342
sp|P54098|DPOG1_HUMAN	P54098	DPOG1_HUMAN	POLG	1239	Homo sapiens	1:Experimental evidence at protein level	DNA polymerase subunit gamma-1	0.9632	0.9981	1	1	1	1	1	1	1	121127
sp|P54136|SYRC_HUMAN	P54136	SYRC_HUMAN	RARS1	660	Homo sapiens	1:Experimental evidence at protein level	Arginine--tRNA ligase, cytoplasmic	1	0.9989	6	6	6	6	6	6	6	967450
sp|P54289|CA2D1_HUMAN	P54289	CA2D1_HUMAN	CACNA2D1	1103	Homo sapiens	1:Experimental evidence at protein level	Voltage-dependent calcium channel subunit alpha-2/delta-1	1	0.999	13	15	14	15	15	14	15	1.87379e+06
sp|P54577|SYYC_HUMAN	P54577	SYYC_HUMAN	YARS1	528	Homo sapiens	1:Experimental evidence at protein level	Tyrosine--tRNA ligase, cytoplasmic	1	0.999	8	11	11	11	11	11	11	1.13733e+06
sp|P54652|HSP72_HUMAN	P54652	HSP72_HUMAN	HSPA2	639	Homo sapiens	1:Experimental evidence at protein level	Heat shock-related 70 kDa protein 2	1	0.999	17	5	5	48	5	5	48	383083
sp|P54803|GALC_HUMAN	P54803	GALC_HUMAN	GALC	685	Homo sapiens	1:Experimental evidence at protein level	Galactocerebrosidase	0.9739	0.9986	1	1	1	1	1	1	1	96805.6
sp|P54886|P5CS_HUMAN	P54886	P5CS_HUMAN	ALDH18A1	795	Homo sapiens	1:Experimental evidence at protein level	Delta-1-pyrroline-5-carboxylate synthase	1	0.999	11	11	11	11	11	11	11	1.70433e+06
sp|P55010|IF5_HUMAN	P55010	IF5_HUMAN	EIF5	431	Homo sapiens	1:Experimental evidence at protein level	Eukaryotic translation initiation factor 5	0.8502	0.9911	1	1	1	1	1	1	1	157103
sp|P55036|PSMD4_HUMAN	P55036	PSMD4_HUMAN	PSMD4	377	Homo sapiens	1:Experimental evidence at protein level	26S proteasome non-ATPase regulatory subunit 4	0.9994	0.999	2	2	2	2	2	2	2	166621
sp|P55060|XPO2_HUMAN	P55060	XPO2_HUMAN	CSE1L	971	Homo sapiens	1:Experimental evidence at protein level	Exportin-2	1	0.999	8	11	11	11	11	11	11	1.90386e+06
sp|P55072|TERA_HUMAN	P55072	TERA_HUMAN	VCP	806	Homo sapiens	1:Experimental evidence at protein level	Transitional endoplasmic reticulum ATPase	1	0.999	14	19	18	19	19	18	19	3.99644e+06
sp|P55084|ECHB_HUMAN	P55084	ECHB_HUMAN	HADHB	474	Homo sapiens	1:Experimental evidence at protein level	Trifunctional enzyme subunit beta, mitochondrial	1	0.999	10	14	14	14	14	14	14	2654612
sp|P55209|NP1L1_HUMAN	P55209	NP1L1_HUMAN	NAP1L1	391	Homo sapiens	1:Experimental evidence at protein level	Nucleosome assembly protein 1-like 1	1	0.999	3	3	2	3	3	2	3	741838
sp|P55265|DSRAD_HUMAN	P55265	DSRAD_HUMAN	ADAR	1226	Homo sapiens	1:Experimental evidence at protein level	Double-stranded RNA-specific adenosine deaminase	1	0.999	7	10	10	10	10	10	10	1.21048e+06
sp|P55786|PSA_HUMAN	P55786	PSA_HUMAN	NPEPPS	919	Homo sapiens	1:Experimental evidence at protein level	Puromycin-sensitive aminopeptidase	1	0.999	16	19	13	19	19	13	19	2972816
sp|P55795|HNRH2_HUMAN	P55795	HNRH2_HUMAN	HNRNPH2	449	Homo sapiens	1:Experimental evidence at protein level	Heterogeneous nuclear ribonucleoprotein H2	1	0.999	11	10	10	28	10	10	28	1.1835e+06
sp|P55884|EIF3B_HUMAN	P55884	EIF3B_HUMAN	EIF3B	814	Homo sapiens	1:Experimental evidence at protein level	Eukaryotic translation initiation factor 3 subunit B	1	0.999	11	12	12	12	12	12	12	1.29822e+06
sp|P56192|SYMC_HUMAN	P56192	SYMC_HUMAN	MARS1	900	Homo sapiens	1:Experimental evidence at protein level	Methionine--tRNA ligase, cytoplasmic	1	0.999	12	13	13	13	13	13	13	2.21419e+06
sp|P56545|CTBP2_HUMAN	P56545	CTBP2_HUMAN	CTBP2	445	Homo sapiens	1:Experimental evidence at protein level	C-terminal-binding protein 2	1	0.999	7	6	6	8	6	6	8	530234
sp|P57071|PRD15_HUMAN	P57071	PRD15_HUMAN	PRDM15	1507	Homo sapiens	1:Experimental evidence at protein level	PR domain zinc finger protein 15	0.9999	0.9982	3	3	3	3	3	3	3	162450
sp|P57078|RIPK4_HUMAN	P57078	RIPK4_HUMAN	RIPK4	832	Homo sapiens	1:Experimental evidence at protein level	Receptor-interacting serine/threonine-protein kinase 4	0.9624	0.998	1	1	1	1	1	1	1	73573.2
sp|P57678|GEMI4_HUMAN	P57678	GEMI4_HUMAN	GEMIN4	1058	Homo sapiens	1:Experimental evidence at protein level	Gem-associated protein 4	0.9942	0.9974	2	2	2	2	2	2	2	213326
sp|P57740|NU107_HUMAN	P57740	NU107_HUMAN	NUP107	925	Homo sapiens	1:Experimental evidence at protein level	Nuclear pore complex protein Nup107	1	0.999	6	7	7	7	7	7	7	1.01464e+06
sp|P58180|OR4D2_HUMAN	P58180	OR4D2_HUMAN	OR4D2	307	Homo sapiens	2:Experimental evidence at transcript level	Olfactory receptor 4D2	0.8038	0.9877	1	1	1	1	1	1	1	29934.7
sp|P60174|TPIS_HUMAN	P60174	TPIS_HUMAN	TPI1	249	Homo sapiens	1:Experimental evidence at protein level	Triosephosphate isomerase	1	0.9989	2	2	2	2	2	2	2	118257
sp|P60228|EIF3E_HUMAN	P60228	EIF3E_HUMAN	EIF3E	445	Homo sapiens	1:Experimental evidence at protein level	Eukaryotic translation initiation factor 3 subunit E	1	0.999	5	8	8	8	8	8	8	525830
sp|P60660|MYL6_HUMAN	P60660	MYL6_HUMAN	MYL6	151	Homo sapiens	1:Experimental evidence at protein level	Myosin light polypeptide 6	1	0.999	6	6	4	6	6	4	6	1.11186e+06
sp|P60709|ACTB_HUMAN	P60709	ACTB_HUMAN	ACTB	375	Homo sapiens	1:Experimental evidence at protein level	Actin, cytoplasmic 1	1	0.999	39	485	16	485	485	16	485	1595251970
sp|P60842|IF4A1_HUMAN	P60842	IF4A1_HUMAN	EIF4A1	406	Homo sapiens	1:Experimental evidence at protein level	Eukaryotic initiation factor 4A-I	1	0.999	16	31	16	31	31	16	31	6707184
sp|P60866|RS20_HUMAN	P60866	RS20_HUMAN	RPS20	119	Homo sapiens	1:Experimental evidence at protein level	Small ribosomal subunit protein uS10	0.9801	0.999	1	1	1	1	1	1	1	123916
sp|P61158|ARP3_HUMAN	P61158	ARP3_HUMAN	ACTR3	418	Homo sapiens	1:Experimental evidence at protein level	Actin-related protein 3	1	0.999	16	27	27	27	27	27	27	5.50632e+06
sp|P61160|ARP2_HUMAN	P61160	ARP2_HUMAN	ACTR2	394	Homo sapiens	1:Experimental evidence at protein level	Actin-related protein 2	1	0.999	10	27	27	27	27	27	27	6514967
sp|P61163|ACTZ_HUMAN	P61163	ACTZ_HUMAN	ACTR1A	376	Homo sapiens	1:Experimental evidence at protein level	Alpha-centractin	1	0.999	2	3	3	3	3	3	3	316335
sp|P61201|CSN2_HUMAN	P61201	CSN2_HUMAN	COPS2	443	Homo sapiens	1:Experimental evidence at protein level	COP9 signalosome complex subunit 2	0.9982	0.9989	2	2	2	2	2	2	2	130817
sp|P61221|ABCE1_HUMAN	P61221	ABCE1_HUMAN	ABCE1	599	Homo sapiens	1:Experimental evidence at protein level	ATP-binding cassette sub-family E member 1	1	0.999	9	10	10	10	10	10	10	1.16615e+06
sp|P61626|LYSC_HUMAN	P61626	LYSC_HUMAN	LYZ	148	Homo sapiens	1:Experimental evidence at protein level	Lysozyme C	0.979	0.9989	1	1	1	1	1	1	1	90725.6
sp|P61962|DCAF7_HUMAN	P61962	DCAF7_HUMAN	DCAF7	342	Homo sapiens	1:Experimental evidence at protein level	DDB1- and CUL4-associated factor 7	1	0.999	3	4	4	4	4	4	4	374617
sp|P61978|HNRPK_HUMAN	P61978	HNRPK_HUMAN	HNRNPK	463	Homo sapiens	1:Experimental evidence at protein level	Heterogeneous nuclear ribonucleoprotein K	1	0.999	10	20	20	20	20	20	20	4861087
sp|P61981|1433G_HUMAN	P61981	1433G_HUMAN	YWHAG	247	Homo sapiens	1:Experimental evidence at protein level	14-3-3 protein gamma	0.989	0.9939	2	2	2	2	2	2	2	216503
sp|P62136|PP1A_HUMAN	P62136	PP1A_HUMAN	PPP1CA	330	Homo sapiens	1:Experimental evidence at protein level	Serine/threonine-protein phosphatase PP1-alpha catalytic subunit	1	0.999	4	4	3	4	4	3	4	545666
sp|P62191|PRS4_HUMAN	P62191	PRS4_HUMAN	PSMC1	440	Homo sapiens	1:Experimental evidence at protein level	26S proteasome regulatory subunit 4	1	0.999	5	6	4	6	6	4	6	970006
sp|P62195|PRS8_HUMAN	P62195	PRS8_HUMAN	PSMC5	406	Homo sapiens	1:Experimental evidence at protein level	26S proteasome regulatory subunit 8	1	0.999	6	6	6	8	6	6	8	432838
sp|P62249|RS16_HUMAN	P62249	RS16_HUMAN	RPS16	146	Homo sapiens	1:Experimental evidence at protein level	Small ribosomal subunit protein uS9	0.9998	0.997	2	3	3	3	3	3	3	470346
sp|P62263|RS14_HUMAN	P62263	RS14_HUMAN	RPS14	151	Homo sapiens	1:Experimental evidence at protein level	Small ribosomal subunit protein uS11	0.8494	0.9911	1	1	1	1	1	1	1	85095.8
sp|P62269|RS18_HUMAN	P62269	RS18_HUMAN	RPS18	152	Homo sapiens	1:Experimental evidence at protein level	Small ribosomal subunit protein uS13	1	0.9988	3	3	3	3	3	3	3	244333
sp|P62333|PRS10_HUMAN	P62333	PRS10_HUMAN	PSMC6	389	Homo sapiens	1:Experimental evidence at protein level	26S proteasome regulatory subunit 10B	1	0.999	4	4	4	4	4	4	4	588976
sp|P62424|RL7A_HUMAN	P62424	RL7A_HUMAN	RPL7A	266	Homo sapiens	1:Experimental evidence at protein level	Large ribosomal subunit protein eL8	0.9999	0.9979	2	2	2	2	2	2	2	176663
sp|P62495|ERF1_HUMAN	P62495	ERF1_HUMAN	ETF1	437	Homo sapiens	1:Experimental evidence at protein level	Eukaryotic peptide chain release factor subunit 1	0.9316	0.9963	1	2	2	2	2	2	2	140717
sp|P62701|RS4X_HUMAN	P62701	RS4X_HUMAN	RPS4X	263	Homo sapiens	1:Experimental evidence at protein level	Small ribosomal subunit protein eS4, X isoform	0.9999	0.9972	2	2	2	2	2	2	2	143178
sp|P62805|H4_HUMAN	P62805	H4_HUMAN	H4C1	103	Homo sapiens	1:Experimental evidence at protein level	Histone H4	1	0.999	4	5	5	5	5	5	5	869377
sp|P62829|RL23_HUMAN	P62829	RL23_HUMAN	RPL23	140	Homo sapiens	1:Experimental evidence at protein level	Large ribosomal subunit protein uL14	0.9565	0.9977	1	1	1	1	1	1	1	81519
sp|P62851|RS25_HUMAN	P62851	RS25_HUMAN	RPS25	125	Homo sapiens	1:Experimental evidence at protein level	Small ribosomal subunit protein eS25	0.9283	0.9961	1	1	1	1	1	1	1	97161.3
sp|P62873|GBB1_HUMAN	P62873	GBB1_HUMAN	GNB1	340	Homo sapiens	1:Experimental evidence at protein level	Guanine nucleotide-binding protein G(I)/G(S)/G(T) subunit beta-1	1	0.9988	3	3	0	3	3	0	3	366423	sp|P62879|GBB2_HUMAN, sp|Q9HAV0|GBB4_HUMAN
sp|P62913|RL11_HUMAN	P62913	RL11_HUMAN	RPL11	178	Homo sapiens	1:Experimental evidence at protein level	Large ribosomal subunit protein uL5	0.9804	0.999	1	1	1	1	1	1	1	0
sp|P62917|RL8_HUMAN	P62917	RL8_HUMAN	RPL8	257	Homo sapiens	1:Experimental evidence at protein level	Large ribosomal subunit protein uL2	1	0.9989	3	4	4	4	4	4	4	1.71784e+06
sp|P63010|AP2B1_HUMAN	P63010	AP2B1_HUMAN	AP2B1	937	Homo sapiens	1:Experimental evidence at protein level	AP-2 complex subunit beta	1	0.999	3	4	2	4	4	2	4	456647
sp|P63092|GNAS2_HUMAN	P63092	GNAS2_HUMAN	GNAS	394	Homo sapiens	1:Experimental evidence at protein level	Guanine nucleotide-binding protein G(s) subunit alpha isoforms short	1	0.999	11	17	0	17	17	0	17	5.89948e+06	sp|Q5JWF2|GNAS1_HUMAN
sp|P63096|GNAI1_HUMAN	P63096	GNAI1_HUMAN	GNAI1	354	Homo sapiens	1:Experimental evidence at protein level	Guanine nucleotide-binding protein G(i) subunit alpha-1	0.9956	0.999	6	1	1	9	1	1	9	342458
sp|P63104|1433Z_HUMAN	P63104	1433Z_HUMAN	YWHAZ	245	Homo sapiens	1:Experimental evidence at protein level	14-3-3 protein zeta/delta	1	0.999	2	2	2	2	2	2	2	163111
sp|P63151|2ABA_HUMAN	P63151	2ABA_HUMAN	PPP2R2A	447	Homo sapiens	1:Experimental evidence at protein level	Serine/threonine-protein phosphatase 2A 55 kDa regulatory subunit B alpha isoform	1	0.999	3	4	2	4	4	2	4	492912
sp|P63167|DYL1_HUMAN	P63167	DYL1_HUMAN	DYNLL1	89	Homo sapiens	1:Experimental evidence at protein level	Dynein light chain 1, cytoplasmic	1	0.999	3	4	1	4	4	1	4	754333
sp|P63241|IF5A1_HUMAN	P63241	IF5A1_HUMAN	EIF5A	154	Homo sapiens	1:Experimental evidence at protein level	Eukaryotic translation initiation factor 5A-1	0.9781	0.9989	1	1	0	1	1	0	1	0	sp|Q6IS14|IF5AL_HUMAN
sp|P63244|RACK1_HUMAN	P63244	RACK1_HUMAN	RACK1	317	Homo sapiens	1:Experimental evidence at protein level	Small ribosomal subunit protein RACK1	1	0.999	2	2	2	2	2	2	2	255654
sp|P63261|ACTG_HUMAN	P63261	ACTG_HUMAN	ACTG1	375	Homo sapiens	1:Experimental evidence at protein level	Actin, cytoplasmic 2	1	0.999	39	5	5	474	5	5	474	280205
sp|P67809|YBOX1_HUMAN	P67809	YBOX1_HUMAN	YBX1	324	Homo sapiens	1:Experimental evidence at protein level	Y-box-binding protein 1	0.9956	0.999	2	1	1	2	1	1	2	184366
sp|P68032|ACTC_HUMAN	P68032	ACTC_HUMAN	ACTC1	377	Homo sapiens	1:Experimental evidence at protein level	Actin, alpha cardiac muscle 1	0.9999	0.9929	25	2	0	327	2	0	327	187395
sp|P68104|EF1A1_HUMAN	P68104	EF1A1_HUMAN	EEF1A1	462	Homo sapiens	1:Experimental evidence at protein level	Elongation factor 1-alpha 1	1	0.999	19	74	0	74	74	0	74	112800072
sp|P68133|ACTS_HUMAN	P68133	ACTS_HUMAN	ACTA1	377	Homo sapiens	1:Experimental evidence at protein level	Actin, alpha skeletal muscle	1	0.999	26	107	8	333	107	8	333	250359792
sp|P68363|TBA1B_HUMAN	P68363	TBA1B_HUMAN	TUBA1B	451	Homo sapiens	1:Experimental evidence at protein level	Tubulin alpha-1B chain	1	0.999	23	84	0	84	84	0	84	125132584
sp|P68371|TBB4B_HUMAN	P68371	TBB4B_HUMAN	TUBB4B	445	Homo sapiens	1:Experimental evidence at protein level	Tubulin beta-4B chain	1	0.999	29	16	4	166	16	4	166	20685232
sp|P68400|CSK21_HUMAN	P68400	CSK21_HUMAN	CSNK2A1	391	Homo sapiens	1:Experimental evidence at protein level	Casein kinase II subunit alpha	1	0.999	5	6	1	6	6	1	6	647985
sp|P68871|HBB_HUMAN	P68871	HBB_HUMAN	HBB	147	Homo sapiens	1:Experimental evidence at protein level	Hemoglobin subunit beta	1	0.999	3	4	1	4	4	1	4	7.79611e+06
sp|P69849|NOMO3_HUMAN	P69849	NOMO3_HUMAN	NOMO3	1222	Homo sapiens	1:Experimental evidence at protein level	BOS complex subunit NOMO3	1	0.999	4	4	0	4	4	0	4	481440	sp|Q15155|NOMO1_HUMAN, sp|Q5JPE7|NOMO2_HUMAN
sp|P69905|HBA_HUMAN	P69905	HBA_HUMAN	HBA1	142	Homo sapiens	1:Experimental evidence at protein level	Hemoglobin subunit alpha	0.9997	0.999	2	2	1	2	2	1	2	355118
sp|P78310|CXAR_HUMAN	P78310	CXAR_HUMAN	CXADR	365	Homo sapiens	1:Experimental evidence at protein level	Coxsackievirus and adenovirus receptor	1	0.999	3	4	4	4	4	4	4	264412
sp|P78316|NOP14_HUMAN	P78316	NOP14_HUMAN	NOP14	857	Homo sapiens	1:Experimental evidence at protein level	Nucleolar protein 14	0.7787	0.9857	1	1	1	1	1	1	1	208473
sp|P78344|IF4G2_HUMAN	P78344	IF4G2_HUMAN	EIF4G2	907	Homo sapiens	1:Experimental evidence at protein level	Eukaryotic translation initiation factor 4 gamma 2	0.9991	0.999	2	2	2	2	2	2	2	164161
sp|P78347|GTF2I_HUMAN	P78347	GTF2I_HUMAN	GTF2I	998	Homo sapiens	1:Experimental evidence at protein level	General transcription factor II-I	1	0.999	23	32	30	32	32	30	32	5.06995e+06
sp|P78368|KC1G2_HUMAN	P78368	KC1G2_HUMAN	CSNK1G2	415	Homo sapiens	1:Experimental evidence at protein level	Casein kinase I isoform gamma-2	1	0.999	11	5	5	13	5	5	13	796967
sp|P78371|TCPB_HUMAN	P78371	TCPB_HUMAN	CCT2	535	Homo sapiens	1:Experimental evidence at protein level	T-complex protein 1 subunit beta	1	0.999	14	26	26	26	26	26	26	3.35302e+06
sp|P78406|RAE1L_HUMAN	P78406	RAE1L_HUMAN	RAE1	368	Homo sapiens	1:Experimental evidence at protein level	mRNA export factor RAE1	1	0.999	10	13	13	13	13	13	13	2564050
sp|P78527|PRKDC_HUMAN	P78527	PRKDC_HUMAN	PRKDC	4128	Homo sapiens	1:Experimental evidence at protein level	DNA-dependent protein kinase catalytic subunit	1	0.999	2	2	2	2	2	2	2	188026
sp|P81408|EREP3_HUMAN	P81408	EREP3_HUMAN	ENTREP3	668	Homo sapiens	1:Experimental evidence at protein level	Protein ENTREP3	0.9999	0.9983	2	2	2	2	2	2	2	192282
sp|P81605|DCD_HUMAN	P81605	DCD_HUMAN	DCD	110	Homo sapiens	1:Experimental evidence at protein level	Dermcidin	1	0.999	3	3	3	3	3	3	3	1.23501e+06
sp|P84098|RL19_HUMAN	P84098	RL19_HUMAN	RPL19	196	Homo sapiens	1:Experimental evidence at protein level	Large ribosomal subunit protein eL19	0.9724	0.9986	1	1	1	1	1	1	1	52608.4
sp|P85037|FOXK1_HUMAN	P85037	FOXK1_HUMAN	FOXK1	733	Homo sapiens	1:Experimental evidence at protein level	Forkhead box protein K1	1	0.999	5	7	7	7	7	7	7	422713
sp|P86790|CCZ1B_HUMAN	P86790	CCZ1B_HUMAN	CCZ1B	482	Homo sapiens	1:Experimental evidence at protein level	Vacuolar fusion protein CCZ1 homolog B	0.7998	0.9874	1	2	0	2	2	0	2	171207	sp|P86791|CCZ1_HUMAN
sp|P98153|IDD_HUMAN	P98153	IDD_HUMAN	DGCR2	550	Homo sapiens	1:Experimental evidence at protein level	Integral membrane protein DGCR2/IDD	0.9997	0.9976	2	2	2	2	2	2	2	113657
sp|P98175|RBM10_HUMAN	P98175	RBM10_HUMAN	RBM10	930	Homo sapiens	1:Experimental evidence at protein level	RNA-binding protein 10	1	0.999	2	2	2	2	2	2	2	135462
sp|P98194|AT2C1_HUMAN	P98194	AT2C1_HUMAN	ATP2C1	919	Homo sapiens	1:Experimental evidence at protein level	Calcium-transporting ATPase type 2C member 1	0.9158	0.9953	1	2	2	2	2	2	2	17437.8
sp|P99999|CYC_HUMAN	P99999	CYC_HUMAN	CYCS	105	Homo sapiens	1:Experimental evidence at protein level	Cytochrome c	0.8984	0.9943	1	1	1	1	1	1	1	88243.1
sp|Q00325|S25A3_HUMAN	Q00325	S25A3_HUMAN	SLC25A3	362	Homo sapiens	1:Experimental evidence at protein level	Solute carrier family 25 member 3	0.9998	0.999	2	4	4	4	4	4	4	1.31474e+06
sp|Q00341|VIGLN_HUMAN	Q00341	VIGLN_HUMAN	HDLBP	1268	Homo sapiens	1:Experimental evidence at protein level	Vigilin	1	0.999	3	3	3	3	3	3	3	177929
sp|Q00587|BORG5_HUMAN	Q00587	BORG5_HUMAN	CDC42EP1	391	Homo sapiens	1:Experimental evidence at protein level	Cdc42 effector protein 1	1	0.9988	4	4	4	4	4	4	4	669168
sp|Q00610|CLH1_HUMAN	Q00610	CLH1_HUMAN	CLTC	1675	Homo sapiens	1:Experimental evidence at protein level	Clathrin heavy chain 1	1	0.999	5	6	5	6	6	5	6	593906
sp|Q00839|HNRPU_HUMAN	Q00839	HNRPU_HUMAN	HNRNPU	825	Homo sapiens	1:Experimental evidence at protein level	Heterogeneous nuclear ribonucleoprotein U	1	0.999	19	41	41	41	41	41	41	16210674
sp|Q01082|SPTB2_HUMAN	Q01082	SPTB2_HUMAN	SPTBN1	2364	Homo sapiens	1:Experimental evidence at protein level	Spectrin beta chain, non-erythrocytic 1	1	0.999	14	15	15	15	15	15	15	1.36067e+06
sp|Q01469|FABP5_HUMAN	Q01469	FABP5_HUMAN	FABP5	135	Homo sapiens	1:Experimental evidence at protein level	Fatty acid-binding protein 5	0.9725	0.9986	1	1	1	1	1	1	1	168710
sp|Q01518|CAP1_HUMAN	Q01518	CAP1_HUMAN	CAP1	475	Homo sapiens	1:Experimental evidence at protein level	Adenylyl cyclase-associated protein 1	0.9997	0.9978	2	2	2	2	2	2	2	152314
sp|Q01650|LAT1_HUMAN	Q01650	LAT1_HUMAN	SLC7A5	507	Homo sapiens	1:Experimental evidence at protein level	Large neutral amino acids transporter small subunit 1	0.9806	0.999	1	2	2	2	2	2	2	47072.4
sp|Q01813|PFKAP_HUMAN	Q01813	PFKAP_HUMAN	PFKP	784	Homo sapiens	1:Experimental evidence at protein level	ATP-dependent 6-phosphofructokinase, platelet type	0.9855	0.9967	2	1	1	3	1	1	3	41991.1
sp|Q01844|EWS_HUMAN	Q01844	EWS_HUMAN	EWSR1	656	Homo sapiens	1:Experimental evidence at protein level	RNA-binding protein EWS	1	0.999	9	37	37	37	37	37	37	12801695
sp|Q01968|OCRL_HUMAN	Q01968	OCRL_HUMAN	OCRL	901	Homo sapiens	1:Experimental evidence at protein level	Inositol polyphosphate 5-phosphatase OCRL	0.9989	0.9969	2	3	3	3	3	3	3	818949
sp|Q02218|ODO1_HUMAN	Q02218	ODO1_HUMAN	OGDH	1023	Homo sapiens	1:Experimental evidence at protein level	2-oxoglutarate dehydrogenase complex component E1	1	0.9989	6	6	4	6	6	4	6	488060
sp|Q02241|KIF23_HUMAN	Q02241	KIF23_HUMAN	KIF23	960	Homo sapiens	1:Experimental evidence at protein level	Kinesin-like protein KIF23	1	0.999	3	4	4	4	4	4	4	340082
sp|Q02413|DSG1_HUMAN	Q02413	DSG1_HUMAN	DSG1	1049	Homo sapiens	1:Experimental evidence at protein level	Desmoglein-1	1	0.999	11	13	13	13	13	13	13	2.09438e+06
sp|Q02487|DSC2_HUMAN	Q02487	DSC2_HUMAN	DSC2	901	Homo sapiens	1:Experimental evidence at protein level	Desmocollin-2	0.9994	0.999	2	3	3	3	3	3	3	175549
sp|Q02790|FKBP4_HUMAN	Q02790	FKBP4_HUMAN	FKBP4	459	Homo sapiens	1:Experimental evidence at protein level	Peptidyl-prolyl cis-trans isomerase FKBP4	1	0.999	2	5	5	5	5	5	5	280390
sp|Q02809|PLOD1_HUMAN	Q02809	PLOD1_HUMAN	PLOD1	727	Homo sapiens	1:Experimental evidence at protein level	Procollagen-lysine,2-oxoglutarate 5-dioxygenase 1	0.9801	0.999	1	1	1	1	1	1	1	109581
sp|Q02833|RASF7_HUMAN	Q02833	RASF7_HUMAN	RASSF7	373	Homo sapiens	1:Experimental evidence at protein level	Ras association domain-containing protein 7	1	0.999	8	9	9	9	9	9	9	2.75813e+06
sp|Q02878|RL6_HUMAN	Q02878	RL6_HUMAN	RPL6	288	Homo sapiens	1:Experimental evidence at protein level	Large ribosomal subunit protein eL6	1	0.999	4	5	5	5	5	5	5	1.13592e+06
sp|Q02978|M2OM_HUMAN	Q02978	M2OM_HUMAN	SLC25A11	314	Homo sapiens	1:Experimental evidence at protein level	Mitochondrial 2-oxoglutarate/malate carrier protein	0.9803	0.999	1	2	2	2	2	2	2	103533
sp|Q03252|LMNB2_HUMAN	Q03252	LMNB2_HUMAN	LMNB2	620	Homo sapiens	1:Experimental evidence at protein level	Lamin-B2	1	0.9989	11	11	11	13	11	11	13	1.17954e+06
sp|Q03519|TAP2_HUMAN	Q03519	TAP2_HUMAN	TAP2	686	Homo sapiens	1:Experimental evidence at protein level	Antigen peptide transporter 2	0.8684	0.9923	1	1	0	1	1	0	1	64620.4	sp|Q9NRK6|ABCBA_HUMAN, sp|Q9NUT2|MITOS_HUMAN
sp|Q03701|CEBPZ_HUMAN	Q03701	CEBPZ_HUMAN	CEBPZ	1054	Homo sapiens	1:Experimental evidence at protein level	CCAAT/enhancer-binding protein zeta	0.9986	0.9966	2	2	2	2	2	2	2	156002
sp|Q04446|GLGB_HUMAN	Q04446	GLGB_HUMAN	GBE1	702	Homo sapiens	1:Experimental evidence at protein level	1,4-alpha-glucan-branching enzyme	0.927	0.996	1	1	1	1	1	1	1	10220.6
sp|Q04695|K1C17_HUMAN	Q04695	K1C17_HUMAN	KRT17	432	Homo sapiens	1:Experimental evidence at protein level	Keratin, type I cytoskeletal 17	1	0.999	16	5	3	28	5	3	28	1.26111e+06
sp|Q04724|TLE1_HUMAN	Q04724	TLE1_HUMAN	TLE1	770	Homo sapiens	1:Experimental evidence at protein level	Transducin-like enhancer protein 1	0.9999	0.9982	2	2	0	2	2	0	2	268728	sp|Q04725|TLE2_HUMAN, sp|Q04726|TLE3_HUMAN, sp|Q04727|TLE4_HUMAN
sp|Q05048|CSTF1_HUMAN	Q05048	CSTF1_HUMAN	CSTF1	431	Homo sapiens	1:Experimental evidence at protein level	Cleavage stimulation factor subunit 1	0.9805	0.999	1	2	2	2	2	2	2	68549
sp|Q05655|KPCD_HUMAN	Q05655	KPCD_HUMAN	PRKCD	676	Homo sapiens	1:Experimental evidence at protein level	Protein kinase C delta type	0.8144	0.9885	1	1	1	1	1	1	1	50279.7
sp|Q05932|FOLC_HUMAN	Q05932	FOLC_HUMAN	FPGS	587	Homo sapiens	1:Experimental evidence at protein level	Folylpolyglutamate synthase, mitochondrial	1	0.999	4	5	5	5	5	5	5	514041
sp|Q06203|PUR1_HUMAN	Q06203	PUR1_HUMAN	PPAT	517	Homo sapiens	1:Experimental evidence at protein level	Amidophosphoribosyltransferase	1	0.999	5	7	7	7	7	7	7	484848
sp|Q06587|RING1_HUMAN	Q06587	RING1_HUMAN	RING1	406	Homo sapiens	1:Experimental evidence at protein level	E3 ubiquitin-protein ligase RING1	0.9696	0.9984	1	1	0	1	1	0	1	0	sp|Q99496|RING2_HUMAN
sp|Q06787|FMR1_HUMAN	Q06787	FMR1_HUMAN	FMR1	632	Homo sapiens	1:Experimental evidence at protein level	Fragile X messenger ribonucleoprotein 1	1	0.999	8	10	7	11	10	7	11	865120
sp|Q07020|RL18_HUMAN	Q07020	RL18_HUMAN	RPL18	188	Homo sapiens	1:Experimental evidence at protein level	Large ribosomal subunit protein eL18	0.9793	0.9989	1	2	2	2	2	2	2	134379
sp|Q07065|CKAP4_HUMAN	Q07065	CKAP4_HUMAN	CKAP4	602	Homo sapiens	1:Experimental evidence at protein level	Cytoskeleton-associated protein 4	1	0.999	6	7	7	7	7	7	7	498467
sp|Q07157|ZO1_HUMAN	Q07157	ZO1_HUMAN	TJP1	1748	Homo sapiens	1:Experimental evidence at protein level	Tight junction protein ZO-1	1	0.999	3	2	2	3	2	2	3	94797.1
sp|Q07666|KHDR1_HUMAN	Q07666	KHDR1_HUMAN	KHDRBS1	443	Homo sapiens	1:Experimental evidence at protein level	KH domain-containing, RNA-binding, signal transduction-associated protein 1	1	0.999	5	13	12	13	13	12	13	4820533
sp|Q07866|KLC1_HUMAN	Q07866	KLC1_HUMAN	KLC1	573	Homo sapiens	1:Experimental evidence at protein level	Kinesin light chain 1	1	0.999	3	3	0	3	3	0	3	207046	sp|Q9H0B6|KLC2_HUMAN
sp|Q08188|TGM3_HUMAN	Q08188	TGM3_HUMAN	TGM3	693	Homo sapiens	1:Experimental evidence at protein level	Protein-glutamine gamma-glutamyltransferase E	1	0.999	10	11	11	11	11	11	11	1.91111e+06
sp|Q08211|DHX9_HUMAN	Q08211	DHX9_HUMAN	DHX9	1270	Homo sapiens	1:Experimental evidence at protein level	ATP-dependent RNA helicase A	1	0.999	22	33	33	33	33	33	33	5.31105e+06
sp|Q08379|GOGA2_HUMAN	Q08379	GOGA2_HUMAN	GOLGA2	1002	Homo sapiens	1:Experimental evidence at protein level	Golgin subfamily A member 2	1	0.999	4	4	4	4	4	4	4	460187
sp|Q08431|MFGM_HUMAN	Q08431	MFGM_HUMAN	MFGE8	387	Homo sapiens	1:Experimental evidence at protein level	Lactadherin	1	0.999	11	19	19	19	19	19	19	5954148
sp|Q08554|DSC1_HUMAN	Q08554	DSC1_HUMAN	DSC1	894	Homo sapiens	1:Experimental evidence at protein level	Desmocollin-1	1	0.999	5	5	5	5	5	5	5	555209
sp|Q08945|SSRP1_HUMAN	Q08945	SSRP1_HUMAN	SSRP1	709	Homo sapiens	1:Experimental evidence at protein level	FACT complex subunit SSRP1	0.943	0.9969	1	1	1	1	1	1	1	207824
sp|Q08J23|NSUN2_HUMAN	Q08J23	NSUN2_HUMAN	NSUN2	767	Homo sapiens	1:Experimental evidence at protein level	RNA cytosine C(5)-methyltransferase NSUN2	1	0.999	6	9	9	9	9	9	9	663954
sp|Q09028|RBBP4_HUMAN	Q09028	RBBP4_HUMAN	RBBP4	425	Homo sapiens	1:Experimental evidence at protein level	Histone-binding protein RBBP4	1	0.999	6	6	2	6	6	2	6	1.27902e+06
sp|Q09472|EP300_HUMAN	Q09472	EP300_HUMAN	EP300	2414	Homo sapiens	1:Experimental evidence at protein level	Histone acetyltransferase p300	1	0.999	6	6	6	10	6	6	10	656410
sp|Q0P651|ABD18_HUMAN	Q0P651	ABD18_HUMAN	ABHD18	414	Homo sapiens	2:Experimental evidence at transcript level	Protein ABHD18	0.9807	0.999	1	1	1	1	1	1	1	110983
sp|Q0ZGT2|NEXN_HUMAN	Q0ZGT2	NEXN_HUMAN	NEXN	675	Homo sapiens	1:Experimental evidence at protein level	Nexilin	1	0.999	13	17	17	17	17	17	17	3.05845e+06
sp|Q12769|NU160_HUMAN	Q12769	NU160_HUMAN	NUP160	1436	Homo sapiens	1:Experimental evidence at protein level	Nuclear pore complex protein Nup160	1	0.999	4	4	4	4	4	4	4	439564
sp|Q12788|TBL3_HUMAN	Q12788	TBL3_HUMAN	TBL3	808	Homo sapiens	1:Experimental evidence at protein level	Transducin beta-like protein 3	1	0.9989	5	5	5	5	5	5	5	510805
sp|Q12797|ASPH_HUMAN	Q12797	ASPH_HUMAN	ASPH	758	Homo sapiens	1:Experimental evidence at protein level	Aspartyl/asparaginyl beta-hydroxylase	0.9807	0.999	1	1	1	1	1	1	1	5171.35
sp|Q12824|SNF5_HUMAN	Q12824	SNF5_HUMAN	SMARCB1	385	Homo sapiens	1:Experimental evidence at protein level	SWI/SNF-related matrix-associated actin-dependent regulator of chromatin subfamily B member 1	1	0.999	3	4	4	4	4	4	4	674006
sp|Q12834|CDC20_HUMAN	Q12834	CDC20_HUMAN	CDC20	499	Homo sapiens	1:Experimental evidence at protein level	Cell division cycle protein 20 homolog	0.9744	0.9918	1	1	1	1	1	1	1	110851
sp|Q12860|CNTN1_HUMAN	Q12860	CNTN1_HUMAN	CNTN1	1018	Homo sapiens	1:Experimental evidence at protein level	Contactin-1	1	0.999	13	20	20	20	20	20	20	1.99557e+06
sp|Q12905|ILF2_HUMAN	Q12905	ILF2_HUMAN	ILF2	390	Homo sapiens	1:Experimental evidence at protein level	Interleukin enhancer-binding factor 2	1	0.999	7	10	10	10	10	10	10	2.63298e+06
sp|Q12906|ILF3_HUMAN	Q12906	ILF3_HUMAN	ILF3	894	Homo sapiens	1:Experimental evidence at protein level	Interleukin enhancer-binding factor 3	1	0.999	15	19	17	19	19	17	19	3824908
sp|Q12923|PTN13_HUMAN	Q12923	PTN13_HUMAN	PTPN13	2485	Homo sapiens	1:Experimental evidence at protein level	Tyrosine-protein phosphatase non-receptor type 13	1	0.999	3	3	3	3	3	3	3	213884
sp|Q12931|TRAP1_HUMAN	Q12931	TRAP1_HUMAN	TRAP1	704	Homo sapiens	1:Experimental evidence at protein level	Heat shock protein 75 kDa, mitochondrial	1	0.999	9	8	8	10	8	8	10	1.1675e+06
sp|Q12948|FOXC1_HUMAN	Q12948	FOXC1_HUMAN	FOXC1	553	Homo sapiens	1:Experimental evidence at protein level	Forkhead box protein C1	0.9696	0.9984	1	1	1	1	1	1	1	142948
sp|Q12955|ANK3_HUMAN	Q12955	ANK3_HUMAN	ANK3	4377	Homo sapiens	1:Experimental evidence at protein level	Ankyrin-3	0.767	0.9848	1	1	1	1	1	1	1	52829.4
sp|Q12959|DLG1_HUMAN	Q12959	DLG1_HUMAN	DLG1	904	Homo sapiens	1:Experimental evidence at protein level	Disks large homolog 1	1	0.999	10	12	11	12	12	11	12	1277432
sp|Q12965|MYO1E_HUMAN	Q12965	MYO1E_HUMAN	MYO1E	1108	Homo sapiens	1:Experimental evidence at protein level	Unconventional myosin-Ie	1	0.999	13	14	13	14	14	13	14	2.40402e+06
sp|Q12968|NFAC3_HUMAN	Q12968	NFAC3_HUMAN	NFATC3	1075	Homo sapiens	1:Experimental evidence at protein level	Nuclear factor of activated T-cells, cytoplasmic 3	1	0.9988	3	2	2	3	2	2	3	112590
sp|Q12996|CSTF3_HUMAN	Q12996	CSTF3_HUMAN	CSTF3	717	Homo sapiens	1:Experimental evidence at protein level	Cleavage stimulation factor subunit 3	1	0.9989	2	2	2	2	2	2	2	176830
sp|Q13043|STK4_HUMAN	Q13043	STK4_HUMAN	STK4	487	Homo sapiens	1:Experimental evidence at protein level	Serine/threonine-protein kinase 4	1	0.999	6	2	2	8	2	2	8	271910
sp|Q13045|FLII_HUMAN	Q13045	FLII_HUMAN	FLII	1269	Homo sapiens	1:Experimental evidence at protein level	Protein flightless-1 homolog	1	0.999	15	16	16	16	16	16	16	3.74821e+06
sp|Q13049|TRI32_HUMAN	Q13049	TRI32_HUMAN	TRIM32	653	Homo sapiens	1:Experimental evidence at protein level	E3 ubiquitin-protein ligase TRIM32	1	0.999	4	4	4	4	4	4	4	478287
sp|Q13103|SPP24_HUMAN	Q13103	SPP24_HUMAN	SPP2	211	Homo sapiens	1:Experimental evidence at protein level	Secreted phosphoprotein 24	0.9803	0.999	1	3	3	3	3	3	3	24643.8
sp|Q13123|RED_HUMAN	Q13123	RED_HUMAN	IK	557	Homo sapiens	1:Experimental evidence at protein level	Protein Red	0.9749	0.9987	1	1	1	1	1	1	1	13211.4
sp|Q13136|LIPA1_HUMAN	Q13136	LIPA1_HUMAN	PPFIA1	1202	Homo sapiens	1:Experimental evidence at protein level	Liprin-alpha-1	1	0.999	3	3	3	3	3	3	3	173957
sp|Q13148|TADBP_HUMAN	Q13148	TADBP_HUMAN	TARDBP	414	Homo sapiens	1:Experimental evidence at protein level	TAR DNA-binding protein 43	0.9999	0.999	2	2	2	2	2	2	2	486308
sp|Q13153|PAK1_HUMAN	Q13153	PAK1_HUMAN	PAK1	545	Homo sapiens	1:Experimental evidence at protein level	Serine/threonine-protein kinase PAK 1	0.9793	0.9989	1	1	1	1	1	1	1	59353
sp|Q13188|STK3_HUMAN	Q13188	STK3_HUMAN	STK3	491	Homo sapiens	1:Experimental evidence at protein level	Serine/threonine-protein kinase 3	1	0.999	8	11	5	11	11	5	11	1.9753e+06
sp|Q13200|PSMD2_HUMAN	Q13200	PSMD2_HUMAN	PSMD2	908	Homo sapiens	1:Experimental evidence at protein level	26S proteasome non-ATPase regulatory subunit 2	1	0.999	8	8	8	8	8	8	8	1.35854e+06
sp|Q13247|SRSF6_HUMAN	Q13247	SRSF6_HUMAN	SRSF6	344	Homo sapiens	1:Experimental evidence at protein level	Serine/arginine-rich splicing factor 6	1	0.999	4	5	2	5	5	2	5	1.24855e+06
sp|Q13263|TIF1B_HUMAN	Q13263	TIF1B_HUMAN	TRIM28	835	Homo sapiens	1:Experimental evidence at protein level	Transcription intermediary factor 1-beta	1	0.999	13	24	24	24	24	24	24	3.39708e+06
sp|Q13283|G3BP1_HUMAN	Q13283	G3BP1_HUMAN	G3BP1	466	Homo sapiens	1:Experimental evidence at protein level	Ras GTPase-activating protein-binding protein 1	1	0.999	5	6	6	6	6	6	6	709646
sp|Q13310|PABP4_HUMAN	Q13310	PABP4_HUMAN	PABPC4	644	Homo sapiens	1:Experimental evidence at protein level	Polyadenylate-binding protein 4	1	0.999	12	9	8	16	9	8	16	1106737
sp|Q13356|PPIL2_HUMAN	Q13356	PPIL2_HUMAN	PPIL2	520	Homo sapiens	1:Experimental evidence at protein level	RING-type E3 ubiquitin-protein ligase PPIL2	1	0.999	3	3	3	3	3	3	3	376253
sp|Q13363|CTBP1_HUMAN	Q13363	CTBP1_HUMAN	CTBP1	440	Homo sapiens	1:Experimental evidence at protein level	C-terminal-binding protein 1	1	0.999	8	12	10	12	12	10	12	1.58469e+06
sp|Q13393|PLD1_HUMAN	Q13393	PLD1_HUMAN	PLD1	1074	Homo sapiens	1:Experimental evidence at protein level	Phospholipase D1	0.9277	0.996	1	1	1	1	1	1	1	49446.1
sp|Q13409|DC1I2_HUMAN	Q13409	DC1I2_HUMAN	DYNC1I2	638	Homo sapiens	1:Experimental evidence at protein level	Cytoplasmic dynein 1 intermediate chain 2	0.9807	0.999	1	1	1	1	1	1	1	26233.3
sp|Q13435|SF3B2_HUMAN	Q13435	SF3B2_HUMAN	SF3B2	895	Homo sapiens	1:Experimental evidence at protein level	Splicing factor 3B subunit 2	1	0.999	8	11	11	11	11	11	11	718533
sp|Q13501|SQSTM_HUMAN	Q13501	SQSTM_HUMAN	SQSTM1	440	Homo sapiens	1:Experimental evidence at protein level	Sequestosome-1	0.9807	0.999	1	1	1	1	1	1	1	124693
sp|Q13509|TBB3_HUMAN	Q13509	TBB3_HUMAN	TUBB3	450	Homo sapiens	1:Experimental evidence at protein level	Tubulin beta-3 chain	1	0.9908	19	2	2	102	2	2	102	187593
sp|Q13547|HDAC1_HUMAN	Q13547	HDAC1_HUMAN	HDAC1	482	Homo sapiens	1:Experimental evidence at protein level	Histone deacetylase 1	1	0.999	5	6	1	6	6	1	6	730509
sp|Q13561|DCTN2_HUMAN	Q13561	DCTN2_HUMAN	DCTN2	401	Homo sapiens	1:Experimental evidence at protein level	Dynactin subunit 2	1	0.999	2	2	2	2	2	2	2	261581
sp|Q13564|ULA1_HUMAN	Q13564	ULA1_HUMAN	NAE1	534	Homo sapiens	1:Experimental evidence at protein level	NEDD8-activating enzyme E1 regulatory subunit	0.9296	0.9962	1	1	1	1	1	1	1	138444
sp|Q13572|ITPK1_HUMAN	Q13572	ITPK1_HUMAN	ITPK1	414	Homo sapiens	1:Experimental evidence at protein level	Inositol-tetrakisphosphate 1-kinase	0.9693	0.9984	1	1	1	1	1	1	1	76447.5
sp|Q13573|SNW1_HUMAN	Q13573	SNW1_HUMAN	SNW1	536	Homo sapiens	1:Experimental evidence at protein level	SNW domain-containing protein 1	1	0.999	5	5	5	5	5	5	5	627781
sp|Q13616|CUL1_HUMAN	Q13616	CUL1_HUMAN	CUL1	776	Homo sapiens	1:Experimental evidence at protein level	Cullin-1	0.9998	0.999	2	2	2	2	2	2	2	248335
sp|Q13617|CUL2_HUMAN	Q13617	CUL2_HUMAN	CUL2	745	Homo sapiens	1:Experimental evidence at protein level	Cullin-2	0.9766	0.9988	1	1	1	1	1	1	1	40190
sp|Q13625|ASPP2_HUMAN	Q13625	ASPP2_HUMAN	TP53BP2	1128	Homo sapiens	1:Experimental evidence at protein level	Apoptosis-stimulating of p53 protein 2	1	0.999	45	132	129	132	132	129	132	97135472
sp|Q13627|DYR1A_HUMAN	Q13627	DYR1A_HUMAN	DYRK1A	763	Homo sapiens	1:Experimental evidence at protein level	Dual specificity tyrosine-phosphorylation-regulated kinase 1A	1	0.999	11	17	15	17	17	15	17	2.49121e+06
sp|Q13670|PM2PB_HUMAN	Q13670	PM2PB_HUMAN	PMS2P11	270	Homo sapiens	5:Protein uncertain	Putative postmeiotic segregation increased 2-like protein 11	0.9806	0.999	1	2	2	2	2	2	2	83433.6
sp|Q13685|AAMP_HUMAN	Q13685	AAMP_HUMAN	AAMP	434	Homo sapiens	1:Experimental evidence at protein level	Angio-associated migratory cell protein	1	0.9989	2	2	2	2	2	2	2	145543
sp|Q13813|SPTN1_HUMAN	Q13813	SPTN1_HUMAN	SPTAN1	2472	Homo sapiens	1:Experimental evidence at protein level	Spectrin alpha chain, non-erythrocytic 1	1	0.999	29	36	36	36	36	36	36	3.64003e+06
sp|Q13838|DX39B_HUMAN	Q13838	DX39B_HUMAN	DDX39B	428	Homo sapiens	1:Experimental evidence at protein level	Spliceosome RNA helicase DDX39B	0.9994	0.999	8	2	2	14	2	2	14	20363.9
sp|Q13867|BLMH_HUMAN	Q13867	BLMH_HUMAN	BLMH	455	Homo sapiens	1:Experimental evidence at protein level	Bleomycin hydrolase	1	0.999	4	5	5	5	5	5	5	655368
sp|Q13885|TBB2A_HUMAN	Q13885	TBB2A_HUMAN	TUBB2A	445	Homo sapiens	1:Experimental evidence at protein level	Tubulin beta-2A chain	0.9999	0.999	25	2	2	144	2	2	144	1.2141e+06
sp|Q13887|KLF5_HUMAN	Q13887	KLF5_HUMAN	KLF5	457	Homo sapiens	1:Experimental evidence at protein level	Krueppel-like factor 5	1	0.999	4	5	4	5	5	4	5	211294
sp|Q13888|TF2H2_HUMAN	Q13888	TF2H2_HUMAN	GTF2H2	395	Homo sapiens	1:Experimental evidence at protein level	General transcription factor IIH subunit 2	0.9135	0.9952	1	1	0	1	1	0	1	70685	sp|Q6P1K8|T2H2L_HUMAN
sp|Q14103|HNRPD_HUMAN	Q14103	HNRPD_HUMAN	HNRNPD	355	Homo sapiens	1:Experimental evidence at protein level	Heterogeneous nuclear ribonucleoprotein D0	1	0.999	3	6	4	6	6	4	6	1.59945e+06
sp|Q14108|SCRB2_HUMAN	Q14108	SCRB2_HUMAN	SCARB2	478	Homo sapiens	1:Experimental evidence at protein level	Lysosome membrane protein 2	0.9473	0.9972	1	2	2	2	2	2	2	72518.8
sp|Q14126|DSG2_HUMAN	Q14126	DSG2_HUMAN	DSG2	1118	Homo sapiens	1:Experimental evidence at protein level	Desmoglein-2	1	0.999	32	119	119	119	119	119	119	65102856
sp|Q14137|BOP1_HUMAN	Q14137	BOP1_HUMAN	BOP1	746	Homo sapiens	1:Experimental evidence at protein level	Ribosome biogenesis protein BOP1	0.9994	0.9986	2	2	2	2	2	2	2	411622
sp|Q14142|TRI14_HUMAN	Q14142	TRI14_HUMAN	TRIM14	442	Homo sapiens	1:Experimental evidence at protein level	Tripartite motif-containing protein 14	1	0.9989	4	4	4	4	4	4	4	735416
sp|Q14145|KEAP1_HUMAN	Q14145	KEAP1_HUMAN	KEAP1	624	Homo sapiens	1:Experimental evidence at protein level	Kelch-like ECH-associated protein 1	1	0.999	10	10	10	10	10	10	10	1.69032e+06
sp|Q14152|EIF3A_HUMAN	Q14152	EIF3A_HUMAN	EIF3A	1382	Homo sapiens	1:Experimental evidence at protein level	Eukaryotic translation initiation factor 3 subunit A	0.9996	0.9982	2	2	2	2	2	2	2	222316
sp|Q14156|EFR3A_HUMAN	Q14156	EFR3A_HUMAN	EFR3A	821	Homo sapiens	1:Experimental evidence at protein level	Protein EFR3 homolog A	1	0.999	13	15	14	15	15	14	15	3036108
sp|Q14157|UBP2L_HUMAN	Q14157	UBP2L_HUMAN	UBAP2L	1087	Homo sapiens	1:Experimental evidence at protein level	Ubiquitin-associated protein 2-like	1	0.999	10	15	15	15	15	15	15	1355971
sp|Q14160|SCRIB_HUMAN	Q14160	SCRIB_HUMAN	SCRIB	1630	Homo sapiens	1:Experimental evidence at protein level	Protein scribble homolog	0.9085	0.9949	1	2	2	2	2	2	2	97983.4
sp|Q14166|TTL12_HUMAN	Q14166	TTL12_HUMAN	TTLL12	644	Homo sapiens	1:Experimental evidence at protein level	Tubulin--tyrosine ligase-like protein 12	0.9807	0.999	1	1	1	1	1	1	1	52331.3
sp|Q14194|DPYL1_HUMAN	Q14194	DPYL1_HUMAN	CRMP1	572	Homo sapiens	1:Experimental evidence at protein level	Dihydropyrimidinase-related protein 1	0.7863	0.9864	1	1	0	1	1	0	1	46849.5	sp|Q14195|DPYL3_HUMAN, sp|Q16555|DPYL2_HUMAN
sp|Q14203|DCTN1_HUMAN	Q14203	DCTN1_HUMAN	DCTN1	1278	Homo sapiens	1:Experimental evidence at protein level	Dynactin subunit 1	1	0.999	10	12	12	12	12	12	12	973110
sp|Q14246|AGRE1_HUMAN	Q14246	AGRE1_HUMAN	ADGRE1	886	Homo sapiens	2:Experimental evidence at transcript level	Adhesion G protein-coupled receptor E1	0.8202	0.989	1	3	3	3	3	3	3	13348388
sp|Q14247|SRC8_HUMAN	Q14247	SRC8_HUMAN	CTTN	550	Homo sapiens	1:Experimental evidence at protein level	Src substrate cortactin	1	0.999	16	20	20	20	20	20	20	4.32103e+06
sp|Q14254|FLOT2_HUMAN	Q14254	FLOT2_HUMAN	FLOT2	428	Homo sapiens	1:Experimental evidence at protein level	Flotillin-2	1	0.999	16	23	23	23	23	23	23	6231183
sp|Q14257|RCN2_HUMAN	Q14257	RCN2_HUMAN	RCN2	317	Homo sapiens	1:Experimental evidence at protein level	Reticulocalbin-2	1	0.999	5	7	7	7	7	7	7	1.08348e+06
sp|Q14318|FKBP8_HUMAN	Q14318	FKBP8_HUMAN	FKBP8	412	Homo sapiens	1:Experimental evidence at protein level	Peptidyl-prolyl cis-trans isomerase FKBP8	1	0.999	2	2	2	2	2	2	2	284387
sp|Q14344|GNA13_HUMAN	Q14344	GNA13_HUMAN	GNA13	377	Homo sapiens	1:Experimental evidence at protein level	Guanine nucleotide-binding protein subunit alpha-13	1	0.999	5	3	3	6	3	3	6	551539
sp|Q14444|CAPR1_HUMAN	Q14444	CAPR1_HUMAN	CAPRIN1	709	Homo sapiens	1:Experimental evidence at protein level	Caprin-1	1	0.9989	3	4	4	4	4	4	4	534938
sp|Q14498|RBM39_HUMAN	Q14498	RBM39_HUMAN	RBM39	530	Homo sapiens	1:Experimental evidence at protein level	RNA-binding protein 39	1	0.999	4	4	4	4	4	4	4	607892
sp|Q14525|KT33B_HUMAN	Q14525	KT33B_HUMAN	KRT33B	404	Homo sapiens	1:Experimental evidence at protein level	Keratin, type I cuticular Ha3-II	1	0.9989	4	3	1	5	3	1	5	159532
sp|Q14527|HLTF_HUMAN	Q14527	HLTF_HUMAN	HLTF	1009	Homo sapiens	1:Experimental evidence at protein level	Helicase-like transcription factor	1	0.999	8	10	10	10	10	10	10	1.00262e+06
sp|Q14566|MCM6_HUMAN	Q14566	MCM6_HUMAN	MCM6	821	Homo sapiens	1:Experimental evidence at protein level	DNA replication licensing factor MCM6	1	0.999	10	10	10	10	10	10	10	1.16872e+06
sp|Q14671|PUM1_HUMAN	Q14671	PUM1_HUMAN	PUM1	1186	Homo sapiens	1:Experimental evidence at protein level	Pumilio homolog 1	1	0.999	8	8	7	8	8	7	8	991487
sp|Q14677|EPN4_HUMAN	Q14677	EPN4_HUMAN	CLINT1	625	Homo sapiens	1:Experimental evidence at protein level	Clathrin interactor 1	1	0.999	7	8	8	8	8	8	8	1.55018e+06
sp|Q14680|MELK_HUMAN	Q14680	MELK_HUMAN	MELK	651	Homo sapiens	1:Experimental evidence at protein level	Maternal embryonic leucine zipper kinase	0.9936	0.9982	1	1	1	1	1	1	1	92939.8
sp|Q14683|SMC1A_HUMAN	Q14683	SMC1A_HUMAN	SMC1A	1233	Homo sapiens	1:Experimental evidence at protein level	Structural maintenance of chromosomes protein 1A	1	0.999	16	18	18	18	18	18	18	2.31211e+06
sp|Q14697|GANAB_HUMAN	Q14697	GANAB_HUMAN	GANAB	944	Homo sapiens	1:Experimental evidence at protein level	Neutral alpha-glucosidase AB	1	0.999	12	17	17	17	17	17	17	1.75615e+06
sp|Q14699|RFTN1_HUMAN	Q14699	RFTN1_HUMAN	RFTN1	578	Homo sapiens	1:Experimental evidence at protein level	Raftlin	0.9998	0.999	2	3	3	3	3	3	3	212993
sp|Q14739|LBR_HUMAN	Q14739	LBR_HUMAN	LBR	615	Homo sapiens	1:Experimental evidence at protein level	Delta(14)-sterol reductase LBR	1	0.999	7	9	9	9	9	9	9	1.26308e+06
sp|Q14807|KIF22_HUMAN	Q14807	KIF22_HUMAN	KIF22	665	Homo sapiens	1:Experimental evidence at protein level	Kinesin-like protein KIF22	1	0.999	2	2	2	2	2	2	2	225174
sp|Q14934|NFAC4_HUMAN	Q14934	NFAC4_HUMAN	NFATC4	902	Homo sapiens	1:Experimental evidence at protein level	Nuclear factor of activated T-cells, cytoplasmic 4	1	0.999	9	9	9	10	9	9	10	1.01026e+06
sp|Q14966|ZN638_HUMAN	Q14966	ZN638_HUMAN	ZNF638	1978	Homo sapiens	1:Experimental evidence at protein level	Zinc finger protein 638	0.8804	0.9931	1	1	1	1	1	1	1	35173.5
sp|Q14974|IMB1_HUMAN	Q14974	IMB1_HUMAN	KPNB1	876	Homo sapiens	1:Experimental evidence at protein level	Importin subunit beta-1	1	0.999	13	18	18	18	18	18	18	2.74684e+06
sp|Q14978|NOLC1_HUMAN	Q14978	NOLC1_HUMAN	NOLC1	699	Homo sapiens	1:Experimental evidence at protein level	Nucleolar and coiled-body phosphoprotein 1	1	0.999	12	15	15	15	15	15	15	4.24645e+06
sp|Q14C86|GAPD1_HUMAN	Q14C86	GAPD1_HUMAN	GAPVD1	1478	Homo sapiens	1:Experimental evidence at protein level	GTPase-activating protein and VPS9 domain-containing protein 1	0.9451	0.9971	1	2	2	2	2	2	2	60829.8
sp|Q15008|PSMD6_HUMAN	Q15008	PSMD6_HUMAN	PSMD6	389	Homo sapiens	1:Experimental evidence at protein level	26S proteasome non-ATPase regulatory subunit 6	1	0.9989	3	3	3	3	3	3	3	172121
sp|Q15018|ABRX2_HUMAN	Q15018	ABRX2_HUMAN	ABRAXAS2	415	Homo sapiens	1:Experimental evidence at protein level	BRISC complex subunit Abraxas 2	1	0.999	3	3	3	3	3	3	3	280583
sp|Q15019|SEPT2_HUMAN	Q15019	SEPT2_HUMAN	SEPTIN2	361	Homo sapiens	1:Experimental evidence at protein level	Septin-2	1	0.999	3	3	3	3	3	3	3	381434
sp|Q15021|CND1_HUMAN	Q15021	CND1_HUMAN	NCAPD2	1401	Homo sapiens	1:Experimental evidence at protein level	Condensin complex subunit 1	0.8926	0.9939	1	1	1	1	1	1	1	106524
sp|Q15029|U5S1_HUMAN	Q15029	U5S1_HUMAN	EFTUD2	972	Homo sapiens	1:Experimental evidence at protein level	116 kDa U5 small nuclear ribonucleoprotein component	1	0.999	12	18	18	20	18	18	20	2.94384e+06
sp|Q15046|SYK_HUMAN	Q15046	SYK_HUMAN	KARS1	597	Homo sapiens	1:Experimental evidence at protein level	Lysine--tRNA ligase	1	0.999	3	3	3	3	3	3	3	330516
sp|Q15054|DPOD3_HUMAN	Q15054	DPOD3_HUMAN	POLD3	466	Homo sapiens	1:Experimental evidence at protein level	DNA polymerase delta subunit 3	0.9797	0.9989	1	1	1	1	1	1	1	115855
sp|Q15058|KIF14_HUMAN	Q15058	KIF14_HUMAN	KIF14	1648	Homo sapiens	1:Experimental evidence at protein level	Kinesin-like protein KIF14	1	0.9988	3	3	3	3	3	3	3	280738
sp|Q15070|OXA1L_HUMAN	Q15070	OXA1L_HUMAN	OXA1L	435	Homo sapiens	1:Experimental evidence at protein level	Mitochondrial inner membrane protein OXA1L	0.7418	0.9826	1	1	1	1	1	1	1	297603
sp|Q15084|PDIA6_HUMAN	Q15084	PDIA6_HUMAN	PDIA6	440	Homo sapiens	1:Experimental evidence at protein level	Protein disulfide-isomerase A6	1	0.999	3	4	4	4	4	4	4	327090
sp|Q15120|PDK3_HUMAN	Q15120	PDK3_HUMAN	PDK3	406	Homo sapiens	1:Experimental evidence at protein level	[Pyruvate dehydrogenase (acetyl-transferring)] kinase isozyme 3, mitochondrial	1	0.9989	3	4	4	4	4	4	4	363519
sp|Q15149|PLEC_HUMAN	Q15149	PLEC_HUMAN	PLEC	4684	Homo sapiens	1:Experimental evidence at protein level	Plectin	1	0.999	3	4	4	4	4	4	4	50204.9
sp|Q15233|NONO_HUMAN	Q15233	NONO_HUMAN	NONO	471	Homo sapiens	1:Experimental evidence at protein level	Non-POU domain-containing octamer-binding protein	1	0.999	17	52	51	52	52	51	52	15502613
sp|Q15287|RNPS1_HUMAN	Q15287	RNPS1_HUMAN	RNPS1	305	Homo sapiens	1:Experimental evidence at protein level	RNA-binding protein with serine-rich domain 1	0.9761	0.9988	1	1	1	1	1	1	1	175097
sp|Q15293|RCN1_HUMAN	Q15293	RCN1_HUMAN	RCN1	331	Homo sapiens	1:Experimental evidence at protein level	Reticulocalbin-1	0.9982	0.9981	2	2	2	2	2	2	2	123440
sp|Q15345|LRC41_HUMAN	Q15345	LRC41_HUMAN	LRRC41	812	Homo sapiens	1:Experimental evidence at protein level	Leucine-rich repeat-containing protein 41	0.9807	0.999	1	1	1	1	1	1	1	80091.4
sp|Q15365|PCBP1_HUMAN	Q15365	PCBP1_HUMAN	PCBP1	356	Homo sapiens	1:Experimental evidence at protein level	Poly(rC)-binding protein 1	0.9909	0.9979	3	1	1	6	1	1	6	85466.6
sp|Q15366|PCBP2_HUMAN	Q15366	PCBP2_HUMAN	PCBP2	365	Homo sapiens	1:Experimental evidence at protein level	Poly(rC)-binding protein 2	1	0.999	6	9	3	9	9	3	9	2.53417e+06
sp|Q15386|UBE3C_HUMAN	Q15386	UBE3C_HUMAN	UBE3C	1083	Homo sapiens	1:Experimental evidence at protein level	Ubiquitin-protein ligase E3C	1	0.9987	6	6	6	6	6	6	6	705366
sp|Q15393|SF3B3_HUMAN	Q15393	SF3B3_HUMAN	SF3B3	1217	Homo sapiens	1:Experimental evidence at protein level	Splicing factor 3B subunit 3	1	0.999	10	11	11	11	11	11	11	1.35503e+06
sp|Q15436|SC23A_HUMAN	Q15436	SC23A_HUMAN	SEC23A	765	Homo sapiens	1:Experimental evidence at protein level	Protein transport protein Sec23A	1	0.999	6	5	5	7	5	5	7	529147
sp|Q15437|SC23B_HUMAN	Q15437	SC23B_HUMAN	SEC23B	767	Homo sapiens	1:Experimental evidence at protein level	Protein transport protein Sec23B	1	0.999	9	11	9	11	11	9	11	1.65626e+06
sp|Q15438|CYH1_HUMAN	Q15438	CYH1_HUMAN	CYTH1	398	Homo sapiens	1:Experimental evidence at protein level	Cytohesin-1	0.7377	0.9822	1	1	1	1	1	1	1	83498.9
sp|Q15459|SF3A1_HUMAN	Q15459	SF3A1_HUMAN	SF3A1	793	Homo sapiens	1:Experimental evidence at protein level	Splicing factor 3A subunit 1	1	0.999	10	11	11	11	11	11	11	1.34134e+06
sp|Q15477|SKI2_HUMAN	Q15477	SKI2_HUMAN	SKIC2	1246	Homo sapiens	1:Experimental evidence at protein level	Superkiller complex protein 2	1	0.999	3	3	3	3	3	3	3	477948
sp|Q15517|CDSN_HUMAN	Q15517	CDSN_HUMAN	CDSN	529	Homo sapiens	1:Experimental evidence at protein level	Corneodesmosin	1	0.999	2	5	5	5	5	5	5	505882
sp|Q15561|TEAD4_HUMAN	Q15561	TEAD4_HUMAN	TEAD4	434	Homo sapiens	1:Experimental evidence at protein level	Transcriptional enhancer factor TEF-3	1	0.999	17	25	25	50	25	25	50	15335586
sp|Q15562|TEAD2_HUMAN	Q15562	TEAD2_HUMAN	TEAD2	447	Homo sapiens	1:Experimental evidence at protein level	Transcriptional enhancer factor TEF-4	1	0.999	10	6	6	27	6	6	27	923894
sp|Q155Q3|DIXC1_HUMAN	Q155Q3	DIXC1_HUMAN	DIXDC1	683	Homo sapiens	1:Experimental evidence at protein level	Dixin	0.9991	0.9989	2	2	2	2	2	2	2	96106.6
sp|Q15637|SF01_HUMAN	Q15637	SF01_HUMAN	SF1	639	Homo sapiens	1:Experimental evidence at protein level	Splicing factor 1	1	0.999	6	11	11	11	11	11	11	2.64838e+06
sp|Q15645|PCH2_HUMAN	Q15645	PCH2_HUMAN	TRIP13	432	Homo sapiens	1:Experimental evidence at protein level	Pachytene checkpoint protein 2 homolog	1	0.999	12	14	14	14	14	14	14	3490690
sp|Q15654|TRIP6_HUMAN	Q15654	TRIP6_HUMAN	TRIP6	476	Homo sapiens	1:Experimental evidence at protein level	Thyroid receptor-interacting protein 6	1	0.999	12	21	21	21	21	21	21	5245132
sp|Q15678|PTN14_HUMAN	Q15678	PTN14_HUMAN	PTPN14	1187	Homo sapiens	1:Experimental evidence at protein level	Tyrosine-protein phosphatase non-receptor type 14	1	0.999	61	277	271	277	277	271	277	163864560
sp|Q15758|AAAT_HUMAN	Q15758	AAAT_HUMAN	SLC1A5	541	Homo sapiens	1:Experimental evidence at protein level	Neutral amino acid transporter B(0)	0.9212	0.9957	1	1	1	1	1	1	1	220121
sp|Q15843|NEDD8_HUMAN	Q15843	NEDD8_HUMAN	NEDD8	81	Homo sapiens	1:Experimental evidence at protein level	NEDD8	0.9712	0.9985	1	2	2	2	2	2	2	71712.3
sp|Q15942|ZYX_HUMAN	Q15942	ZYX_HUMAN	ZYX	572	Homo sapiens	1:Experimental evidence at protein level	Zyxin	0.938	0.9966	1	1	1	1	1	1	1	40049.8
sp|Q16181|SEPT7_HUMAN	Q16181	SEPT7_HUMAN	SEPTIN7	437	Homo sapiens	1:Experimental evidence at protein level	Septin-7	0.9773	0.9988	1	2	2	2	2	2	2	37559.5
sp|Q16186|ADRM1_HUMAN	Q16186	ADRM1_HUMAN	ADRM1	407	Homo sapiens	1:Experimental evidence at protein level	Proteasomal ubiquitin receptor ADRM1	0.9807	0.999	1	2	2	2	2	2	2	38930.8
sp|Q16512|PKN1_HUMAN	Q16512	PKN1_HUMAN	PKN1	942	Homo sapiens	1:Experimental evidence at protein level	Serine/threonine-protein kinase N1	0.9805	0.999	1	1	1	1	1	1	1	46072.4
sp|Q16531|DDB1_HUMAN	Q16531	DDB1_HUMAN	DDB1	1140	Homo sapiens	1:Experimental evidence at protein level	DNA damage-binding protein 1	1	0.999	15	18	18	18	18	18	18	2.2421e+06
sp|Q16543|CDC37_HUMAN	Q16543	CDC37_HUMAN	CDC37	378	Homo sapiens	1:Experimental evidence at protein level	Hsp90 co-chaperone Cdc37	0.9978	0.9986	2	2	2	2	2	2	2	282438
sp|Q16576|RBBP7_HUMAN	Q16576	RBBP7_HUMAN	RBBP7	425	Homo sapiens	1:Experimental evidence at protein level	Histone-binding protein RBBP7	1	0.999	5	3	3	7	3	3	7	198022
sp|Q16629|SRSF7_HUMAN	Q16629	SRSF7_HUMAN	SRSF7	238	Homo sapiens	1:Experimental evidence at protein level	Serine/arginine-rich splicing factor 7	0.9744	0.9987	1	1	1	1	1	1	1	130503
sp|Q16630|CPSF6_HUMAN	Q16630	CPSF6_HUMAN	CPSF6	551	Homo sapiens	1:Experimental evidence at protein level	Cleavage and polyadenylation specificity factor subunit 6	1	0.999	7	9	9	9	9	9	9	2.12277e+06
sp|Q16643|DREB_HUMAN	Q16643	DREB_HUMAN	DBN1	649	Homo sapiens	1:Experimental evidence at protein level	Drebrin	1	0.999	27	99	99	99	99	99	99	63214716
sp|Q16658|FSCN1_HUMAN	Q16658	FSCN1_HUMAN	FSCN1	493	Homo sapiens	1:Experimental evidence at protein level	Fascin	1	0.999	3	5	5	5	5	5	5	620785
sp|Q16825|PTN21_HUMAN	Q16825	PTN21_HUMAN	PTPN21	1174	Homo sapiens	1:Experimental evidence at protein level	Tyrosine-protein phosphatase non-receptor type 21	1	0.999	30	42	42	48	42	42	48	8570791
sp|Q16875|F263_HUMAN	Q16875	F263_HUMAN	PFKFB3	520	Homo sapiens	1:Experimental evidence at protein level	6-phosphofructo-2-kinase/fructose-2,6-bisphosphatase 3	0.9806	0.999	1	1	1	1	1	1	1	128881
sp|Q16881|TRXR1_HUMAN	Q16881	TRXR1_HUMAN	TXNRD1	649	Homo sapiens	1:Experimental evidence at protein level	Thioredoxin reductase 1, cytoplasmic	0.9807	0.999	1	1	1	1	1	1	1	47029.1
sp|Q16891|MIC60_HUMAN	Q16891	MIC60_HUMAN	IMMT	758	Homo sapiens	1:Experimental evidence at protein level	MICOS complex subunit MIC60	1	0.999	36	68	68	68	68	68	68	21333112
sp|Q1KMD3|HNRL2_HUMAN	Q1KMD3	HNRL2_HUMAN	HNRNPUL2	747	Homo sapiens	1:Experimental evidence at protein level	Heterogeneous nuclear ribonucleoprotein U-like protein 2	0.9843	0.9964	1	1	1	1	1	1	1	71529
sp|Q29RF7|PDS5A_HUMAN	Q29RF7	PDS5A_HUMAN	PDS5A	1337	Homo sapiens	1:Experimental evidence at protein level	Sister chromatid cohesion protein PDS5 homolog A	1	0.999	3	4	4	4	4	4	4	149893
sp|Q2M1P5|KIF7_HUMAN	Q2M1P5	KIF7_HUMAN	KIF7	1343	Homo sapiens	1:Experimental evidence at protein level	Kinesin-like protein KIF7	1	0.999	38	61	57	61	61	57	61	15476417
sp|Q2M2Z5|KIZ_HUMAN	Q2M2Z5	KIZ_HUMAN	KIZ	673	Homo sapiens	1:Experimental evidence at protein level	Centrosomal protein kizuna	1	0.999	5	6	6	6	6	6	6	460759
sp|Q2M3G4|SHRM1_HUMAN	Q2M3G4	SHRM1_HUMAN	SHROOM1	852	Homo sapiens	1:Experimental evidence at protein level	Protein Shroom1	0.7839	0.9862	1	1	1	1	1	1	1	50102.1
sp|Q2TAL8|QRIC1_HUMAN	Q2TAL8	QRIC1_HUMAN	QRICH1	776	Homo sapiens	1:Experimental evidence at protein level	Transcriptional regulator QRICH1	0.9807	0.999	1	1	1	1	1	1	1	79340.4
sp|Q2VPK5|CTU2_HUMAN	Q2VPK5	CTU2_HUMAN	CTU2	515	Homo sapiens	1:Experimental evidence at protein level	Cytoplasmic tRNA 2-thiolation protein 2	0.9985	0.999	2	2	2	2	2	2	2	366254
sp|Q3SY69|AL1L2_HUMAN	Q3SY69	AL1L2_HUMAN	ALDH1L2	923	Homo sapiens	1:Experimental evidence at protein level	Mitochondrial 10-formyltetrahydrofolate dehydrogenase	1	0.999	5	5	3	5	5	3	5	462532
sp|Q4KMQ1|TPRN_HUMAN	Q4KMQ1	TPRN_HUMAN	TPRN	711	Homo sapiens	1:Experimental evidence at protein level	Taperin	1	0.999	3	5	5	5	5	5	5	215733
sp|Q4VC44|FWCH1_HUMAN	Q4VC44	FWCH1_HUMAN	FLYWCH1	716	Homo sapiens	1:Experimental evidence at protein level	FLYWCH-type zinc finger-containing protein 1	0.9976	0.999	2	4	2	4	4	2	4	271690
sp|Q4VCS5|AMOT_HUMAN	Q4VCS5	AMOT_HUMAN	AMOT	1084	Homo sapiens	1:Experimental evidence at protein level	Angiomotin	1	0.999	122	1443	1346	1443	1443	1346	1443	3650373120
sp|Q52LJ0|FA98B_HUMAN	Q52LJ0	FA98B_HUMAN	FAM98B	433	Homo sapiens	1:Experimental evidence at protein level	Protein FAM98B	0.9996	0.9943	4	2	2	11	2	2	11	368396
sp|Q53ET0|CRTC2_HUMAN	Q53ET0	CRTC2_HUMAN	CRTC2	693	Homo sapiens	1:Experimental evidence at protein level	CREB-regulated transcription coactivator 2	1	0.999	10	25	25	25	25	25	25	2.80289e+06
sp|Q53EZ4|CEP55_HUMAN	Q53EZ4	CEP55_HUMAN	CEP55	464	Homo sapiens	1:Experimental evidence at protein level	Centrosomal protein of 55 kDa	1	0.999	25	39	39	39	39	39	39	19836320
sp|Q53H12|AGK_HUMAN	Q53H12	AGK_HUMAN	AGK	422	Homo sapiens	1:Experimental evidence at protein level	Acylglycerol kinase, mitochondrial	1	0.999	10	14	14	14	14	14	14	2.47045e+06
sp|Q562R1|ACTBL_HUMAN	Q562R1	ACTBL_HUMAN	ACTBL2	376	Homo sapiens	1:Experimental evidence at protein level	Beta-actin-like protein 2	1	0.999	12	5	5	82	5	5	82	645822
sp|Q5BKZ1|ZN326_HUMAN	Q5BKZ1	ZN326_HUMAN	ZNF326	582	Homo sapiens	1:Experimental evidence at protein level	DBIRD complex subunit ZNF326	1	0.999	3	3	3	3	3	3	3	417043
sp|Q5D0E6|DALD3_HUMAN	Q5D0E6	DALD3_HUMAN	DALRD3	543	Homo sapiens	1:Experimental evidence at protein level	DALR anticodon-binding domain-containing protein 3	0.9807	0.999	1	1	1	1	1	1	1	104937
sp|Q5D862|FILA2_HUMAN	Q5D862	FILA2_HUMAN	FLG2	2391	Homo sapiens	1:Experimental evidence at protein level	Filaggrin-2	1	0.999	2	2	2	2	2	2	2	452621
sp|Q5H9R7|PP6R3_HUMAN	Q5H9R7	PP6R3_HUMAN	PPP6R3	873	Homo sapiens	1:Experimental evidence at protein level	Serine/threonine-protein phosphatase 6 regulatory subunit 3	1	0.999	5	7	7	7	7	7	7	353820
sp|Q5JPH6|SYEM_HUMAN	Q5JPH6	SYEM_HUMAN	EARS2	523	Homo sapiens	1:Experimental evidence at protein level	Nondiscriminating glutamyl-tRNA synthetase EARS2, mitochondrial	1	0.999	3	3	3	3	3	3	3	434845
sp|Q5JSZ5|PRC2B_HUMAN	Q5JSZ5	PRC2B_HUMAN	PRRC2B	2229	Homo sapiens	1:Experimental evidence at protein level	Protein PRRC2B	0.9642	0.9842	2	2	2	2	2	2	2	33945.6
sp|Q5JTZ9|SYAM_HUMAN	Q5JTZ9	SYAM_HUMAN	AARS2	985	Homo sapiens	1:Experimental evidence at protein level	Alanine--tRNA ligase, mitochondrial	1	0.999	4	4	4	4	4	4	4	442776
sp|Q5JU85|IQEC2_HUMAN	Q5JU85	IQEC2_HUMAN	IQSEC2	1488	Homo sapiens	1:Experimental evidence at protein level	IQ motif and SEC7 domain-containing protein 2	0.9972	0.9952	5	1	1	6	1	1	6	0
sp|Q5M775|CYTSB_HUMAN	Q5M775	CYTSB_HUMAN	SPECC1	1068	Homo sapiens	1:Experimental evidence at protein level	Cytospin-B	1	0.999	10	10	10	10	10	10	10	1.02122e+06
sp|Q5SNT2|TM201_HUMAN	Q5SNT2	TM201_HUMAN	TMEM201	666	Homo sapiens	1:Experimental evidence at protein level	Transmembrane protein 201	0.9902	0.9849	2	2	2	2	2	2	2	128960
sp|Q5SW79|CE170_HUMAN	Q5SW79	CE170_HUMAN	CEP170	1584	Homo sapiens	1:Experimental evidence at protein level	Centrosomal protein of 170 kDa	1	0.999	3	4	2	4	4	2	4	181601
sp|Q5T160|SYRM_HUMAN	Q5T160	SYRM_HUMAN	RARS2	578	Homo sapiens	1:Experimental evidence at protein level	Probable arginine--tRNA ligase, mitochondrial	0.9999	0.9989	2	2	2	2	2	2	2	265017
sp|Q5T2T1|MPP7_HUMAN	Q5T2T1	MPP7_HUMAN	MPP7	576	Homo sapiens	1:Experimental evidence at protein level	MAGUK p55 subfamily member 7	1	0.999	7	7	7	7	7	7	7	593256
sp|Q5T5U3|RHG21_HUMAN	Q5T5U3	RHG21_HUMAN	ARHGAP21	1958	Homo sapiens	1:Experimental evidence at protein level	Rho GTPase-activating protein 21	0.9807	0.999	1	1	1	1	1	1	1	37902.1
sp|Q5T6F2|UBAP2_HUMAN	Q5T6F2	UBAP2_HUMAN	UBAP2	1119	Homo sapiens	1:Experimental evidence at protein level	Ubiquitin-associated protein 2	1	0.999	3	4	4	4	4	4	4	113369
sp|Q5T8P6|RBM26_HUMAN	Q5T8P6	RBM26_HUMAN	RBM26	1007	Homo sapiens	1:Experimental evidence at protein level	RNA-binding protein 26	0.9785	0.9989	1	1	1	1	1	1	1	66407.3
sp|Q5T9A4|ATD3B_HUMAN	Q5T9A4	ATD3B_HUMAN	ATAD3B	648	Homo sapiens	1:Experimental evidence at protein level	ATPase family AAA domain-containing protein 3B	1	0.999	42	198	57	198	198	57	198	207255360
sp|Q5TA89|HES5_HUMAN	Q5TA89	HES5_HUMAN	HES5	166	Homo sapiens	2:Experimental evidence at transcript level	Transcription factor HES-5	0.8466	0.9909	1	1	1	1	1	1	1	219552
sp|Q5VIR6|VPS53_HUMAN	Q5VIR6	VPS53_HUMAN	VPS53	832	Homo sapiens	1:Experimental evidence at protein level	Vacuolar protein sorting-associated protein 53 homolog	0.9347	0.9965	1	1	1	1	1	1	1	0
sp|Q5VV42|CDKAL_HUMAN	Q5VV42	CDKAL_HUMAN	CDKAL1	579	Homo sapiens	1:Experimental evidence at protein level	Threonylcarbamoyladenosine tRNA methylthiotransferase	0.9772	0.9988	1	1	1	1	1	1	1	21669.3
sp|Q5XUX0|FBX31_HUMAN	Q5XUX0	FBX31_HUMAN	FBXO31	539	Homo sapiens	1:Experimental evidence at protein level	F-box only protein 31	1	0.999	2	3	3	3	3	3	3	205590
sp|Q63ZY3|KANK2_HUMAN	Q63ZY3	KANK2_HUMAN	KANK2	851	Homo sapiens	1:Experimental evidence at protein level	KN motif and ankyrin repeat domain-containing protein 2	1	0.999	3	4	3	4	4	3	4	282052
sp|Q68CQ7|GL8D1_HUMAN	Q68CQ7	GL8D1_HUMAN	GLT8D1	371	Homo sapiens	1:Experimental evidence at protein level	Glycosyltransferase 8 domain-containing protein 1	0.9997	0.9976	2	2	2	2	2	2	2	122749
sp|Q68CZ6|HAUS3_HUMAN	Q68CZ6	HAUS3_HUMAN	HAUS3	603	Homo sapiens	1:Experimental evidence at protein level	HAUS augmin-like complex subunit 3	0.9999	0.9978	2	2	2	2	2	2	2	25413.1
sp|Q68D85|NR3L1_HUMAN	Q68D85	NR3L1_HUMAN	NCR3LG1	454	Homo sapiens	1:Experimental evidence at protein level	Natural cytotoxicity triggering receptor 3 ligand 1	0.9978	0.999	2	2	2	2	2	2	2	118258
sp|Q68E01|INT3_HUMAN	Q68E01	INT3_HUMAN	INTS3	1043	Homo sapiens	1:Experimental evidence at protein level	Integrator complex subunit 3	0.9807	0.999	1	1	1	1	1	1	1	31843.5
sp|Q69YQ0|CYTSA_HUMAN	Q69YQ0	CYTSA_HUMAN	SPECC1L	1117	Homo sapiens	1:Experimental evidence at protein level	Cytospin-A	1	0.999	30	45	45	45	45	45	45	10331612
sp|Q6AWC2|WWC2_HUMAN	Q6AWC2	WWC2_HUMAN	WWC2	1192	Homo sapiens	1:Experimental evidence at protein level	Protein WWC2	1	0.999	6	7	7	7	7	7	7	579517
sp|Q6DN90|IQEC1_HUMAN	Q6DN90	IQEC1_HUMAN	IQSEC1	963	Homo sapiens	1:Experimental evidence at protein level	IQ motif and SEC7 domain-containing protein 1	1	0.999	20	29	24	29	29	24	29	6.11833e+06
sp|Q6IQ23|PKHA7_HUMAN	Q6IQ23	PKHA7_HUMAN	PLEKHA7	1121	Homo sapiens	1:Experimental evidence at protein level	Pleckstrin homology domain-containing family A member 7	1	0.999	7	8	8	8	8	8	8	867529
sp|Q6KB66|K2C80_HUMAN	Q6KB66	K2C80_HUMAN	KRT80	452	Homo sapiens	1:Experimental evidence at protein level	Keratin, type II cytoskeletal 80	0.977	0.9808	3	2	2	3	2	2	3	155471
sp|Q6L8Q7|PDE12_HUMAN	Q6L8Q7	PDE12_HUMAN	PDE12	609	Homo sapiens	1:Experimental evidence at protein level	2',5'-phosphodiesterase 12	0.8758	0.9928	1	1	1	1	1	1	1	109591
sp|Q6NSI4|RADX_HUMAN	Q6NSI4	RADX_HUMAN	RADX	855	Homo sapiens	1:Experimental evidence at protein level	RPA-related protein RADX	1	0.999	8	8	8	8	8	8	8	822326
sp|Q6NUK1|SCMC1_HUMAN	Q6NUK1	SCMC1_HUMAN	SLC25A24	477	Homo sapiens	1:Experimental evidence at protein level	Mitochondrial adenyl nucleotide antiporter SLC25A24	0.9793	0.9989	1	1	1	1	1	1	1	140845
sp|Q6NXE6|ARMC6_HUMAN	Q6NXE6	ARMC6_HUMAN	ARMC6	501	Homo sapiens	1:Experimental evidence at protein level	Armadillo repeat-containing protein 6	1	0.999	2	2	2	2	2	2	2	160161
sp|Q6P1J9|CDC73_HUMAN	Q6P1J9	CDC73_HUMAN	CDC73	531	Homo sapiens	1:Experimental evidence at protein level	Parafibromin	1	0.999	12	16	16	16	16	16	16	2154364
sp|Q6P1M0|S27A4_HUMAN	Q6P1M0	S27A4_HUMAN	SLC27A4	643	Homo sapiens	1:Experimental evidence at protein level	Long-chain fatty acid transport protein 4	1	0.999	8	11	11	11	11	11	11	1.10797e+06
sp|Q6P1M9|ARMX5_HUMAN	Q6P1M9	ARMX5_HUMAN	ARMCX5	558	Homo sapiens	1:Experimental evidence at protein level	Armadillo repeat-containing X-linked protein 5	0.8728	0.9926	1	1	1	1	1	1	1	41402.1
sp|Q6P1N0|C2D1A_HUMAN	Q6P1N0	C2D1A_HUMAN	CC2D1A	951	Homo sapiens	1:Experimental evidence at protein level	Coiled-coil and C2 domain-containing protein 1A	1	0.999	6	6	6	6	6	6	6	633130
sp|Q6P2H3|CEP85_HUMAN	Q6P2H3	CEP85_HUMAN	CEP85	762	Homo sapiens	1:Experimental evidence at protein level	Centrosomal protein of 85 kDa	0.9995	0.9984	2	2	2	2	2	2	2	35966.6
sp|Q6P3X3|TTC27_HUMAN	Q6P3X3	TTC27_HUMAN	TTC27	843	Homo sapiens	1:Experimental evidence at protein level	Tetratricopeptide repeat protein 27	1	0.999	5	7	7	7	7	7	7	546005
sp|Q6P5Z2|PKN3_HUMAN	Q6P5Z2	PKN3_HUMAN	PKN3	889	Homo sapiens	1:Experimental evidence at protein level	Serine/threonine-protein kinase N3	1	0.999	2	2	2	2	2	2	2	263695
sp|Q6P9H4|CNKR3_HUMAN	Q6P9H4	CNKR3_HUMAN	CNKSR3	555	Homo sapiens	1:Experimental evidence at protein level	Connector enhancer of kinase suppressor of ras 3	1	0.999	2	3	1	3	3	1	3	382985
sp|Q6PD62|CTR9_HUMAN	Q6PD62	CTR9_HUMAN	CTR9	1173	Homo sapiens	1:Experimental evidence at protein level	RNA polymerase-associated protein CTR9 homolog	0.9807	0.999	1	1	1	1	1	1	1	114825
sp|Q6PGP7|SKI3_HUMAN	Q6PGP7	SKI3_HUMAN	SKIC3	1564	Homo sapiens	1:Experimental evidence at protein level	Superkiller complex protein 3	1	0.9988	2	3	3	3	3	3	3	163220
sp|Q6PI48|SYDM_HUMAN	Q6PI48	SYDM_HUMAN	DARS2	645	Homo sapiens	1:Experimental evidence at protein level	Aspartate--tRNA ligase, mitochondrial	0.9994	0.9952	2	2	2	2	2	2	2	265890
sp|Q6PJI9|WDR59_HUMAN	Q6PJI9	WDR59_HUMAN	WDR59	974	Homo sapiens	1:Experimental evidence at protein level	GATOR2 complex protein WDR59	0.9807	0.999	1	1	1	1	1	1	1	118905
sp|Q6PJT7|ZC3HE_HUMAN	Q6PJT7	ZC3HE_HUMAN	ZC3H14	736	Homo sapiens	1:Experimental evidence at protein level	Zinc finger CCCH domain-containing protein 14	1	0.999	3	4	4	4	4	4	4	178450
sp|Q6PKG0|LARP1_HUMAN	Q6PKG0	LARP1_HUMAN	LARP1	1096	Homo sapiens	1:Experimental evidence at protein level	La-related protein 1	1	0.999	4	6	6	6	6	6	6	498117
sp|Q6Q0C0|TRAF7_HUMAN	Q6Q0C0	TRAF7_HUMAN	TRAF7	670	Homo sapiens	1:Experimental evidence at protein level	E3 ubiquitin-protein ligase TRAF7	0.9986	0.9947	2	2	2	2	2	2	2	380182
sp|Q6SPF0|SAMD1_HUMAN	Q6SPF0	SAMD1_HUMAN	SAMD1	538	Homo sapiens	1:Experimental evidence at protein level	Sterile alpha motif domain-containing protein 1	0.8709	0.9925	1	1	1	1	1	1	1	31424.8
sp|Q6UB35|C1TM_HUMAN	Q6UB35	C1TM_HUMAN	MTHFD1L	978	Homo sapiens	1:Experimental evidence at protein level	Monofunctional C1-tetrahydrofolate synthase, mitochondrial	1	0.999	4	4	4	4	4	4	4	572404
sp|Q6UN15|FIP1_HUMAN	Q6UN15	FIP1_HUMAN	FIP1L1	594	Homo sapiens	1:Experimental evidence at protein level	Pre-mRNA 3'-end-processing factor FIP1	1	0.999	3	3	3	3	3	3	3	322843
sp|Q6UUV7|CRTC3_HUMAN	Q6UUV7	CRTC3_HUMAN	CRTC3	619	Homo sapiens	1:Experimental evidence at protein level	CREB-regulated transcription coactivator 3	1	0.999	11	19	19	19	19	19	19	3.45704e+06
sp|Q6UVY6|MOXD1_HUMAN	Q6UVY6	MOXD1_HUMAN	MOXD1	613	Homo sapiens	1:Experimental evidence at protein level	DBH-like monooxygenase protein 1	1	0.999	2	3	3	3	3	3	3	249507
sp|Q6WCQ1|MPRIP_HUMAN	Q6WCQ1	MPRIP_HUMAN	MPRIP	1025	Homo sapiens	1:Experimental evidence at protein level	Myosin phosphatase Rho-interacting protein	1	0.999	41	79	79	79	79	79	79	18410954
sp|Q6ZNB6|NFXL1_HUMAN	Q6ZNB6	NFXL1_HUMAN	NFXL1	911	Homo sapiens	1:Experimental evidence at protein level	NF-X1-type zinc finger protein NFXL1	0.9807	0.999	1	2	2	2	2	2	2	57055.1
sp|Q6ZRI6|CO039_HUMAN	Q6ZRI6	CO039_HUMAN	C15orf39	1047	Homo sapiens	1:Experimental evidence at protein level	Uncharacterized protein C15orf39	1	0.999	3	7	7	7	7	7	7	222396
sp|Q6ZRV2|FA83H_HUMAN	Q6ZRV2	FA83H_HUMAN	FAM83H	1179	Homo sapiens	1:Experimental evidence at protein level	Protein FAM83H	1	0.999	5	8	8	8	8	8	8	859109
sp|Q6ZVM7|TM1L2_HUMAN	Q6ZVM7	TM1L2_HUMAN	TOM1L2	507	Homo sapiens	1:Experimental evidence at protein level	TOM1-like protein 2	1	0.999	5	5	5	5	5	5	5	689963
sp|Q6ZW49|PAXI1_HUMAN	Q6ZW49	PAXI1_HUMAN	PAXIP1	1069	Homo sapiens	1:Experimental evidence at protein level	PAX-interacting protein 1	0.9566	0.9977	1	1	1	1	1	1	1	56128.5
sp|Q6ZWJ1|STXB4_HUMAN	Q6ZWJ1	STXB4_HUMAN	STXBP4	553	Homo sapiens	1:Experimental evidence at protein level	Syntaxin-binding protein 4	1	0.999	3	3	3	3	3	3	3	399546
sp|Q70EL1|UBP54_HUMAN	Q70EL1	UBP54_HUMAN	USP54	1684	Homo sapiens	1:Experimental evidence at protein level	Inactive ubiquitin carboxyl-terminal hydrolase 54	0.9965	0.9981	2	2	2	2	2	2	2	129716
sp|Q71SY5|MED25_HUMAN	Q71SY5	MED25_HUMAN	MED25	747	Homo sapiens	1:Experimental evidence at protein level	Mediator of RNA polymerase II transcription subunit 25	1	0.9982	3	4	4	4	4	4	4	438813
sp|Q7KZF4|SND1_HUMAN	Q7KZF4	SND1_HUMAN	SND1	910	Homo sapiens	1:Experimental evidence at protein level	Staphylococcal nuclease domain-containing protein 1	1	0.999	10	10	10	10	10	10	10	1669346
sp|Q7KZI7|MARK2_HUMAN	Q7KZI7	MARK2_HUMAN	MARK2	788	Homo sapiens	1:Experimental evidence at protein level	Serine/threonine-protein kinase MARK2	1	0.999	2	2	2	2	2	2	2	141673
sp|Q7L1Q6|5MP2_HUMAN	Q7L1Q6	5MP2_HUMAN	BZW1	419	Homo sapiens	1:Experimental evidence at protein level	eIF5-mimic protein 2	0.898	0.9943	1	1	1	1	1	1	1	180902
sp|Q7L2E3|DHX30_HUMAN	Q7L2E3	DHX30_HUMAN	DHX30	1194	Homo sapiens	1:Experimental evidence at protein level	ATP-dependent RNA helicase DHX30	1	0.999	4	4	4	4	4	4	4	548426
sp|Q7L3T8|SYPM_HUMAN	Q7L3T8	SYPM_HUMAN	PARS2	475	Homo sapiens	1:Experimental evidence at protein level	Probable proline--tRNA ligase, mitochondrial	1	0.999	1	2	2	2	2	2	2	156701
sp|Q7L576|CYFP1_HUMAN	Q7L576	CYFP1_HUMAN	CYFIP1	1253	Homo sapiens	1:Experimental evidence at protein level	Cytoplasmic FMR1-interacting protein 1	0.9795	0.9953	4	1	1	4	1	1	4	133639
sp|Q7L590|MCM10_HUMAN	Q7L590	MCM10_HUMAN	MCM10	875	Homo sapiens	1:Experimental evidence at protein level	Protein MCM10 homolog	0.8721	0.9926	1	1	1	1	1	1	1	40743.8
sp|Q7L8L6|FAKD5_HUMAN	Q7L8L6	FAKD5_HUMAN	FASTKD5	764	Homo sapiens	1:Experimental evidence at protein level	FAST kinase domain-containing protein 5, mitochondrial	1	0.999	5	5	5	5	5	5	5	606813
sp|Q7L9B9|EEPD1_HUMAN	Q7L9B9	EEPD1_HUMAN	EEPD1	569	Homo sapiens	1:Experimental evidence at protein level	Endonuclease/exonuclease/phosphatase family domain-containing protein 1	1	0.999	10	12	12	12	12	12	12	1.77207e+06
sp|Q7RTS7|K2C74_HUMAN	Q7RTS7	K2C74_HUMAN	KRT74	529	Homo sapiens	1:Experimental evidence at protein level	Keratin, type II cytoskeletal 74	0.9753	0.9975	6	3	0	12	3	0	12	1.27331e+06	sp|Q86Y46|K2C73_HUMAN
sp|Q7Z2W4|ZCCHV_HUMAN	Q7Z2W4	ZCCHV_HUMAN	ZC3HAV1	902	Homo sapiens	1:Experimental evidence at protein level	Zinc finger CCCH-type antiviral protein 1	1	0.999	7	9	9	9	9	9	9	1.25825e+06
sp|Q7Z3C6|ATG9A_HUMAN	Q7Z3C6	ATG9A_HUMAN	ATG9A	839	Homo sapiens	1:Experimental evidence at protein level	Autophagy-related protein 9A	0.8276	0.9895	1	1	1	1	1	1	1	109388
sp|Q7Z406|MYH14_HUMAN	Q7Z406	MYH14_HUMAN	MYH14	1995	Homo sapiens	1:Experimental evidence at protein level	Myosin-14	0.9999	0.9979	11	2	2	12	2	2	12	51247.5
sp|Q7Z417|NUFP2_HUMAN	Q7Z417	NUFP2_HUMAN	NUFIP2	695	Homo sapiens	1:Experimental evidence at protein level	FMR1-interacting protein NUFIP2	1	0.999	2	3	3	3	3	3	3	341820
sp|Q7Z460|CLAP1_HUMAN	Q7Z460	CLAP1_HUMAN	CLASP1	1538	Homo sapiens	1:Experimental evidence at protein level	CLIP-associating protein 1	0.992	0.9982	2	2	2	3	2	2	3	69876.1
sp|Q7Z4L5|TT21B_HUMAN	Q7Z4L5	TT21B_HUMAN	TTC21B	1316	Homo sapiens	1:Experimental evidence at protein level	Tetratricopeptide repeat protein 21B	0.9999	0.999	2	3	3	3	3	3	3	239458
sp|Q7Z5H3|RHG22_HUMAN	Q7Z5H3	RHG22_HUMAN	ARHGAP22	698	Homo sapiens	1:Experimental evidence at protein level	Rho GTPase-activating protein 22	0.9999	0.9989	2	2	2	2	2	2	2	181908
sp|Q7Z5J4|RAI1_HUMAN	Q7Z5J4	RAI1_HUMAN	RAI1	1906	Homo sapiens	1:Experimental evidence at protein level	Retinoic acid-induced protein 1	1	0.999	4	4	4	4	4	4	4	426355
sp|Q7Z5L9|I2BP2_HUMAN	Q7Z5L9	I2BP2_HUMAN	IRF2BP2	587	Homo sapiens	1:Experimental evidence at protein level	Interferon regulatory factor 2-binding protein 2	0.9807	0.999	1	1	1	1	1	1	1	40472.3
sp|Q7Z6E9|RBBP6_HUMAN	Q7Z6E9	RBBP6_HUMAN	RBBP6	1792	Homo sapiens	1:Experimental evidence at protein level	E3 ubiquitin-protein ligase RBBP6	0.9672	0.9983	1	2	2	2	2	2	2	113066
sp|Q7Z794|K2C1B_HUMAN	Q7Z794	K2C1B_HUMAN	KRT77	578	Homo sapiens	1:Experimental evidence at protein level	Keratin, type II cytoskeletal 1b	1	0.999	12	8	8	26	8	8	26	1.70102e+06
sp|Q7Z7C8|TAF8_HUMAN	Q7Z7C8	TAF8_HUMAN	TAF8	310	Homo sapiens	1:Experimental evidence at protein level	Transcription initiation factor TFIID subunit 8	0.8004	0.9875	1	1	1	1	1	1	1	24611.1
sp|Q86SQ0|PHLB2_HUMAN	Q86SQ0	PHLB2_HUMAN	PHLDB2	1253	Homo sapiens	1:Experimental evidence at protein level	Pleckstrin homology-like domain family B member 2	1	0.999	8	9	9	9	9	9	9	1.21905e+06
sp|Q86U42|PABP2_HUMAN	Q86U42	PABP2_HUMAN	PABPN1	306	Homo sapiens	1:Experimental evidence at protein level	Polyadenylate-binding protein 2	0.9763	0.9988	1	1	1	1	1	1	1	186620
sp|Q86UA1|PRP39_HUMAN	Q86UA1	PRP39_HUMAN	PRPF39	669	Homo sapiens	1:Experimental evidence at protein level	Pre-mRNA-processing factor 39	0.9806	0.999	1	1	1	1	1	1	1	56229.4
sp|Q86UC2|RSPH3_HUMAN	Q86UC2	RSPH3_HUMAN	RSPH3	560	Homo sapiens	1:Experimental evidence at protein level	Radial spoke head protein 3 homolog	0.7239	0.981	1	1	1	1	1	1	1	179051
sp|Q86UD0|SAPC2_HUMAN	Q86UD0	SAPC2_HUMAN	SAPCD2	394	Homo sapiens	1:Experimental evidence at protein level	Suppressor APC domain-containing protein 2	1	0.999	19	29	29	29	29	29	29	9446323
sp|Q86UE4|LYRIC_HUMAN	Q86UE4	LYRIC_HUMAN	MTDH	582	Homo sapiens	1:Experimental evidence at protein level	Protein LYRIC	0.8909	0.9938	1	1	1	1	1	1	1	133604
sp|Q86UK7|ZN598_HUMAN	Q86UK7	ZN598_HUMAN	ZNF598	904	Homo sapiens	1:Experimental evidence at protein level	E3 ubiquitin-protein ligase ZNF598	1	0.999	3	6	6	6	6	6	6	192821
sp|Q86UT6|NLRX1_HUMAN	Q86UT6	NLRX1_HUMAN	NLRX1	975	Homo sapiens	1:Experimental evidence at protein level	NLR family member X1	0.9404	0.9968	1	1	1	1	1	1	1	166141
sp|Q86UU1|PHLB1_HUMAN	Q86UU1	PHLB1_HUMAN	PHLDB1	1377	Homo sapiens	1:Experimental evidence at protein level	Pleckstrin homology-like domain family B member 1	0.9807	0.999	1	2	2	2	2	2	2	58066.4
sp|Q86V42|F124A_HUMAN	Q86V42	F124A_HUMAN	FAM124A	546	Homo sapiens	1:Experimental evidence at protein level	Protein FAM124A	1	0.999	7	7	6	7	7	6	7	1.18907e+06
sp|Q86V48|LUZP1_HUMAN	Q86V48	LUZP1_HUMAN	LUZP1	1076	Homo sapiens	1:Experimental evidence at protein level	Leucine zipper protein 1	1	0.999	8	9	9	9	9	9	9	778756
sp|Q86VI3|IQGA3_HUMAN	Q86VI3	IQGA3_HUMAN	IQGAP3	1631	Homo sapiens	1:Experimental evidence at protein level	Ras GTPase-activating-like protein IQGAP3	1	0.999	8	9	9	9	9	9	9	712885
sp|Q86VP6|CAND1_HUMAN	Q86VP6	CAND1_HUMAN	CAND1	1230	Homo sapiens	1:Experimental evidence at protein level	Cullin-associated NEDD8-dissociated protein 1	1	0.999	9	12	12	12	12	12	12	1.60247e+06
sp|Q86VS8|HOOK3_HUMAN	Q86VS8	HOOK3_HUMAN	HOOK3	718	Homo sapiens	1:Experimental evidence at protein level	Protein Hook homolog 3	0.9761	0.9988	1	1	1	1	1	1	1	22935.7
sp|Q86WA8|LONP2_HUMAN	Q86WA8	LONP2_HUMAN	LONP2	852	Homo sapiens	1:Experimental evidence at protein level	Lon protease homolog 2, peroxisomal	1	0.9981	4	4	4	4	4	4	4	274893
sp|Q86WJ1|CHD1L_HUMAN	Q86WJ1	CHD1L_HUMAN	CHD1L	897	Homo sapiens	1:Experimental evidence at protein level	Chromodomain-helicase-DNA-binding protein 1-like	1	0.999	3	3	3	3	3	3	3	233145
sp|Q86X29|LSR_HUMAN	Q86X29	LSR_HUMAN	LSR	649	Homo sapiens	1:Experimental evidence at protein level	Lipolysis-stimulated lipoprotein receptor	1	0.999	4	5	5	5	5	5	5	355007
sp|Q86X52|CHSS1_HUMAN	Q86X52	CHSS1_HUMAN	CHSY1	802	Homo sapiens	1:Experimental evidence at protein level	Chondroitin sulfate synthase 1	1	0.999	5	6	5	6	6	5	6	573847
sp|Q86X55|CARM1_HUMAN	Q86X55	CARM1_HUMAN	CARM1	608	Homo sapiens	1:Experimental evidence at protein level	Histone-arginine methyltransferase CARM1	0.9023	0.9945	1	1	1	1	1	1	1	24409.9
sp|Q86XI2|CNDG2_HUMAN	Q86XI2	CNDG2_HUMAN	NCAPG2	1143	Homo sapiens	1:Experimental evidence at protein level	Condensin-2 complex subunit G2	0.9799	0.999	1	1	1	1	1	1	1	97082.2
sp|Q86XP3|DDX42_HUMAN	Q86XP3	DDX42_HUMAN	DDX42	938	Homo sapiens	1:Experimental evidence at protein level	ATP-dependent RNA helicase DDX42	0.9318	0.9963	1	1	1	1	1	1	1	58789.8
sp|Q86Y07|VRK2_HUMAN	Q86Y07	VRK2_HUMAN	VRK2	508	Homo sapiens	1:Experimental evidence at protein level	Serine/threonine-protein kinase VRK2	0.9803	0.999	1	1	1	1	1	1	1	44160.3
sp|Q86Y56|DAAF5_HUMAN	Q86Y56	DAAF5_HUMAN	DNAAF5	855	Homo sapiens	1:Experimental evidence at protein level	Dynein axonemal assembly factor 5	1	0.999	7	8	8	8	8	8	8	955125
sp|Q86YD1|PTOV1_HUMAN	Q86YD1	PTOV1_HUMAN	PTOV1	416	Homo sapiens	1:Experimental evidence at protein level	Prostate tumor-overexpressed gene 1 protein	1	0.999	3	5	5	5	5	5	5	614838
sp|Q86YM7|HOME1_HUMAN	Q86YM7	HOME1_HUMAN	HOMER1	354	Homo sapiens	1:Experimental evidence at protein level	Homer protein homolog 1	1	0.999	24	56	49	56	56	49	56	35321456
sp|Q86YR5|GPSM1_HUMAN	Q86YR5	GPSM1_HUMAN	GPSM1	675	Homo sapiens	1:Experimental evidence at protein level	G-protein-signaling modulator 1	1	0.9954	3	3	2	3	3	2	3	386966
sp|Q86YT6|MIB1_HUMAN	Q86YT6	MIB1_HUMAN	MIB1	1006	Homo sapiens	1:Experimental evidence at protein level	E3 ubiquitin-protein ligase MIB1	0.9999	0.999	2	2	2	2	2	2	2	300771
sp|Q86YV9|HPS6_HUMAN	Q86YV9	HPS6_HUMAN	HPS6	775	Homo sapiens	1:Experimental evidence at protein level	BLOC-2 complex member HPS6	1	0.9984	3	3	3	3	3	3	3	188393
sp|Q86YZ3|HORN_HUMAN	Q86YZ3	HORN_HUMAN	HRNR	2850	Homo sapiens	1:Experimental evidence at protein level	Hornerin	1	0.999	16	21	21	21	21	21	21	2.28398e+06
sp|Q8IUD2|RB6I2_HUMAN	Q8IUD2	RB6I2_HUMAN	ERC1	1116	Homo sapiens	1:Experimental evidence at protein level	ELKS/Rab6-interacting/CAST family member 1	0.9048	0.9947	1	1	1	1	1	1	1	291506
sp|Q8IV08|PLD3_HUMAN	Q8IV08	PLD3_HUMAN	PLD3	490	Homo sapiens	1:Experimental evidence at protein level	5'-3' exonuclease PLD3	0.9797	0.9989	1	1	1	1	1	1	1	92737.1
sp|Q8IVE3|PKHH2_HUMAN	Q8IVE3	PKHH2_HUMAN	PLEKHH2	1493	Homo sapiens	1:Experimental evidence at protein level	Pleckstrin homology domain-containing family H member 2	0.9804	0.999	1	1	1	1	1	1	1	78661
sp|Q8IWC1|MA7D3_HUMAN	Q8IWC1	MA7D3_HUMAN	MAP7D3	876	Homo sapiens	1:Experimental evidence at protein level	MAP7 domain-containing protein 3	0.9971	0.9989	1	1	1	1	1	1	1	140314
sp|Q8IWX8|CHERP_HUMAN	Q8IWX8	CHERP_HUMAN	CHERP	916	Homo sapiens	1:Experimental evidence at protein level	Calcium homeostasis endoplasmic reticulum protein	1	0.999	3	3	3	3	3	3	3	270238
sp|Q8IWZ6|BBS7_HUMAN	Q8IWZ6	BBS7_HUMAN	BBS7	715	Homo sapiens	1:Experimental evidence at protein level	Bardet-Biedl syndrome 7 protein	0.9687	0.9984	1	1	1	1	1	1	1	58005.8
sp|Q8IX01|SUGP2_HUMAN	Q8IX01	SUGP2_HUMAN	SUGP2	1082	Homo sapiens	1:Experimental evidence at protein level	SURP and G-patch domain-containing protein 2	0.9774	0.9988	1	1	1	1	1	1	1	100732
sp|Q8IX03|KIBRA_HUMAN	Q8IX03	KIBRA_HUMAN	WWC1	1113	Homo sapiens	1:Experimental evidence at protein level	Protein KIBRA	1	0.999	10	15	15	15	15	15	15	2035260
sp|Q8IX12|CCAR1_HUMAN	Q8IX12	CCAR1_HUMAN	CCAR1	1150	Homo sapiens	1:Experimental evidence at protein level	Cell division cycle and apoptosis regulator protein 1	0.9998	0.9982	3	3	3	3	3	3	3	216828
sp|Q8IX18|DHX40_HUMAN	Q8IX18	DHX40_HUMAN	DHX40	779	Homo sapiens	1:Experimental evidence at protein level	Probable ATP-dependent RNA helicase DHX40	1	0.999	10	14	14	14	14	14	14	1.79195e+06
sp|Q8IXB1|DJC10_HUMAN	Q8IXB1	DJC10_HUMAN	DNAJC10	793	Homo sapiens	1:Experimental evidence at protein level	DnaJ homolog subfamily C member 10	0.9647	0.9981	1	1	1	1	1	1	1	88132.2
sp|Q8IXI1|MIRO2_HUMAN	Q8IXI1	MIRO2_HUMAN	RHOT2	618	Homo sapiens	1:Experimental evidence at protein level	Mitochondrial Rho GTPase 2	1	0.9984	2	3	3	3	3	3	3	450596
sp|Q8IXI2|MIRO1_HUMAN	Q8IXI2	MIRO1_HUMAN	RHOT1	618	Homo sapiens	1:Experimental evidence at protein level	Mitochondrial Rho GTPase 1	0.9474	0.9972	1	1	1	1	1	1	1	87650.5
sp|Q8IXW5|RPAP2_HUMAN	Q8IXW5	RPAP2_HUMAN	RPAP2	612	Homo sapiens	1:Experimental evidence at protein level	Putative RNA polymerase II subunit B1 CTD phosphatase RPAP2	0.7691	0.985	1	1	1	1	1	1	1	40262.1
sp|Q8IY18|SMC5_HUMAN	Q8IY18	SMC5_HUMAN	SMC5	1101	Homo sapiens	1:Experimental evidence at protein level	Structural maintenance of chromosomes protein 5	0.9694	0.9898	1	1	1	1	1	1	1	0
sp|Q8IY37|DHX37_HUMAN	Q8IY37	DHX37_HUMAN	DHX37	1157	Homo sapiens	1:Experimental evidence at protein level	Probable ATP-dependent RNA helicase DHX37	1	0.9986	3	4	4	4	4	4	4	295733
sp|Q8IY63|AMOL1_HUMAN	Q8IY63	AMOL1_HUMAN	AMOTL1	956	Homo sapiens	1:Experimental evidence at protein level	Angiomotin-like protein 1	1	0.999	72	366	366	463	366	366	463	431591584
sp|Q8IY67|RAVR1_HUMAN	Q8IY67	RAVR1_HUMAN	RAVER1	606	Homo sapiens	1:Experimental evidence at protein level	Ribonucleoprotein PTB-binding 1	0.9802	0.999	1	1	1	1	1	1	1	81398.5
sp|Q8IZ69|TRM2A_HUMAN	Q8IZ69	TRM2A_HUMAN	TRMT2A	625	Homo sapiens	1:Experimental evidence at protein level	tRNA (uracil-5-)-methyltransferase homolog A	0.9997	0.9981	2	2	2	2	2	2	2	182513
sp|Q8N0X7|SPART_HUMAN	Q8N0X7	SPART_HUMAN	SPART	666	Homo sapiens	1:Experimental evidence at protein level	Spartin	1	0.999	2	2	2	2	2	2	2	90190.4
sp|Q8N122|RPTOR_HUMAN	Q8N122	RPTOR_HUMAN	RPTOR	1335	Homo sapiens	1:Experimental evidence at protein level	Regulatory-associated protein of mTOR	1	0.999	4	4	4	4	4	4	4	475448
sp|Q8N163|CCAR2_HUMAN	Q8N163	CCAR2_HUMAN	CCAR2	923	Homo sapiens	1:Experimental evidence at protein level	Cell cycle and apoptosis regulator protein 2	0.9998	0.999	2	2	2	2	2	2	2	139832
sp|Q8N1B4|VPS52_HUMAN	Q8N1B4	VPS52_HUMAN	VPS52	723	Homo sapiens	1:Experimental evidence at protein level	Vacuolar protein sorting-associated protein 52 homolog	1	0.997	4	4	4	4	4	4	4	281281
sp|Q8N1F7|NUP93_HUMAN	Q8N1F7	NUP93_HUMAN	NUP93	819	Homo sapiens	1:Experimental evidence at protein level	Nuclear pore complex protein Nup93	1	0.999	20	26	26	26	26	26	26	7.45335e+06
sp|Q8N1G4|LRC47_HUMAN	Q8N1G4	LRC47_HUMAN	LRRC47	583	Homo sapiens	1:Experimental evidence at protein level	Leucine-rich repeat-containing protein 47	0.9978	0.9941	2	2	2	2	2	2	2	123833
sp|Q8N1N4|K2C78_HUMAN	Q8N1N4	K2C78_HUMAN	KRT78	520	Homo sapiens	1:Experimental evidence at protein level	Keratin, type II cytoskeletal 78	1	0.999	10	9	8	11	9	8	11	1.27535e+06
sp|Q8N3E9|PLCD3_HUMAN	Q8N3E9	PLCD3_HUMAN	PLCD3	789	Homo sapiens	1:Experimental evidence at protein level	1-phosphatidylinositol 4,5-bisphosphate phosphodiesterase delta-3	1	0.999	10	13	13	13	13	13	13	1.86081e+06
sp|Q8N3R9|PALS1_HUMAN	Q8N3R9	PALS1_HUMAN	PALS1	675	Homo sapiens	1:Experimental evidence at protein level	Protein PALS1	1	0.999	68	392	391	392	392	391	392	527172960
sp|Q8N3V7|SYNPO_HUMAN	Q8N3V7	SYNPO_HUMAN	SYNPO	929	Homo sapiens	1:Experimental evidence at protein level	Synaptopodin	1	0.9989	2	2	2	2	2	2	2	144660
sp|Q8N4Q0|PTGR3_HUMAN	Q8N4Q0	PTGR3_HUMAN	PTGR3	377	Homo sapiens	1:Experimental evidence at protein level	Prostaglandin reductase 3	0.979	0.9989	1	1	1	1	1	1	1	98182.7
sp|Q8N556|AFAP1_HUMAN	Q8N556	AFAP1_HUMAN	AFAP1	730	Homo sapiens	1:Experimental evidence at protein level	Actin filament-associated protein 1	0.9807	0.999	1	1	1	1	1	1	1	185287
sp|Q8N5C8|TAB3_HUMAN	Q8N5C8	TAB3_HUMAN	TAB3	712	Homo sapiens	1:Experimental evidence at protein level	TGF-beta-activated kinase 1 and MAP3K7-binding protein 3	0.9985	0.9989	2	2	2	2	2	2	2	5282956
sp|Q8N635|MEIOB_HUMAN	Q8N635	MEIOB_HUMAN	MEIOB	442	Homo sapiens	2:Experimental evidence at transcript level	Meiosis-specific with OB domain-containing protein	0.9018	0.9945	1	1	1	1	1	1	1	0
sp|Q8N684|CPSF7_HUMAN	Q8N684	CPSF7_HUMAN	CPSF7	471	Homo sapiens	1:Experimental evidence at protein level	Cleavage and polyadenylation specificity factor subunit 7	1	0.999	4	5	5	5	5	5	5	745614
sp|Q8N6H7|ARFG2_HUMAN	Q8N6H7	ARFG2_HUMAN	ARFGAP2	521	Homo sapiens	1:Experimental evidence at protein level	ADP-ribosylation factor GTPase-activating protein 2	0.9998	0.9982	2	2	2	2	2	2	2	61451.7
sp|Q8N8S7|ENAH_HUMAN	Q8N8S7	ENAH_HUMAN	ENAH	591	Homo sapiens	1:Experimental evidence at protein level	Protein enabled homolog	1	0.999	4	5	5	5	5	5	5	384773
sp|Q8N9T8|KRI1_HUMAN	Q8N9T8	KRI1_HUMAN	KRI1	703	Homo sapiens	1:Experimental evidence at protein level	Protein KRI1 homolog	0.7629	0.9844	1	1	1	1	1	1	1	13842.9
sp|Q8NAT1|PMGT2_HUMAN	Q8NAT1	PMGT2_HUMAN	POMGNT2	580	Homo sapiens	1:Experimental evidence at protein level	Protein O-linked-mannose beta-1,4-N-acetylglucosaminyltransferase 2	0.9212	0.9957	1	1	1	1	1	1	1	75355.6
sp|Q8NBX0|SCPDL_HUMAN	Q8NBX0	SCPDL_HUMAN	SCCPDH	429	Homo sapiens	1:Experimental evidence at protein level	Saccharopine dehydrogenase-like oxidoreductase	0.8864	0.9935	1	1	1	1	1	1	1	155952
sp|Q8NC51|SERB1_HUMAN	Q8NC51	SERB1_HUMAN	SERBP1	408	Homo sapiens	1:Experimental evidence at protein level	SERPINE1 mRNA-binding protein 1	1	0.999	6	6	6	6	6	6	6	1.16392e+06
sp|Q8NCA5|FA98A_HUMAN	Q8NCA5	FA98A_HUMAN	FAM98A	518	Homo sapiens	1:Experimental evidence at protein level	Protein FAM98A	1	0.999	14	29	20	29	29	20	29	8316350
sp|Q8ND04|SMG8_HUMAN	Q8ND04	SMG8_HUMAN	SMG8	991	Homo sapiens	1:Experimental evidence at protein level	Nonsense-mediated mRNA decay factor SMG8	0.9807	0.999	1	1	1	1	1	1	1	36135.9
sp|Q8ND56|LS14A_HUMAN	Q8ND56	LS14A_HUMAN	LSM14A	463	Homo sapiens	1:Experimental evidence at protein level	Protein LSM14 homolog A	1	0.999	10	12	12	12	12	12	12	2334628
sp|Q8NDV7|TNR6A_HUMAN	Q8NDV7	TNR6A_HUMAN	TNRC6A	1962	Homo sapiens	1:Experimental evidence at protein level	Trinucleotide repeat-containing gene 6A protein	0.9795	0.9989	1	1	1	1	1	1	1	61782.3
sp|Q8NE71|ABCF1_HUMAN	Q8NE71	ABCF1_HUMAN	ABCF1	845	Homo sapiens	1:Experimental evidence at protein level	ATP-binding cassette sub-family F member 1	0.9644	0.9981	1	1	1	1	1	1	1	64242.3
sp|Q8NEM7|SP20H_HUMAN	Q8NEM7	SP20H_HUMAN	SUPT20H	779	Homo sapiens	1:Experimental evidence at protein level	Transcription factor SPT20 homolog	0.9998	0.999	2	3	3	3	3	3	3	115971
sp|Q8NEY1|NAV1_HUMAN	Q8NEY1	NAV1_HUMAN	NAV1	1877	Homo sapiens	1:Experimental evidence at protein level	Neuron navigator 1	0.9992	0.9978	2	2	2	2	2	2	2	46241.5
sp|Q8NF37|PCAT1_HUMAN	Q8NF37	PCAT1_HUMAN	LPCAT1	534	Homo sapiens	1:Experimental evidence at protein level	Lysophosphatidylcholine acyltransferase 1	1	0.9838	4	4	4	4	4	4	4	539397
sp|Q8NFH3|NUP43_HUMAN	Q8NFH3	NUP43_HUMAN	NUP43	380	Homo sapiens	1:Experimental evidence at protein level	Nucleoporin Nup43	0.9994	0.999	2	2	2	2	2	2	2	187545
sp|Q8NFQ8|TOIP2_HUMAN	Q8NFQ8	TOIP2_HUMAN	TOR1AIP2	470	Homo sapiens	1:Experimental evidence at protein level	Torsin-1A-interacting protein 2	0.9616	0.998	1	1	1	1	1	1	1	15404
sp|Q8NFZ5|TNIP2_HUMAN	Q8NFZ5	TNIP2_HUMAN	TNIP2	429	Homo sapiens	1:Experimental evidence at protein level	TNFAIP3-interacting protein 2	1	0.999	3	3	3	3	3	3	3	295963
sp|Q8NG27|PJA1_HUMAN	Q8NG27	PJA1_HUMAN	PJA1	643	Homo sapiens	1:Experimental evidence at protein level	E3 ubiquitin-protein ligase Praja-1	0.9807	0.999	1	1	1	1	1	1	1	55169.1
sp|Q8NHQ8|RASF8_HUMAN	Q8NHQ8	RASF8_HUMAN	RASSF8	419	Homo sapiens	1:Experimental evidence at protein level	Ras association domain-containing protein 8	1	0.999	26	66	66	66	66	66	66	44830572
sp|Q8NHV4|NEDD1_HUMAN	Q8NHV4	NEDD1_HUMAN	NEDD1	660	Homo sapiens	1:Experimental evidence at protein level	Protein NEDD1	1	0.999	2	2	2	2	2	2	2	40907.8
sp|Q8NI35|INADL_HUMAN	Q8NI35	INADL_HUMAN	PATJ	1801	Homo sapiens	1:Experimental evidence at protein level	InaD-like protein	1	0.999	76	242	241	242	242	241	242	183457744
sp|Q8NI60|COQ8A_HUMAN	Q8NI60	COQ8A_HUMAN	COQ8A	647	Homo sapiens	1:Experimental evidence at protein level	Atypical kinase COQ8A, mitochondrial	1	0.999	9	11	11	11	11	11	11	2.20567e+06
sp|Q8TAT5|NEIL3_HUMAN	Q8TAT5	NEIL3_HUMAN	NEIL3	605	Homo sapiens	1:Experimental evidence at protein level	Endonuclease 8-like 3	0.9706	0.9985	1	1	1	1	1	1	1	154523
sp|Q8TBC3|SHKB1_HUMAN	Q8TBC3	SHKB1_HUMAN	SHKBP1	707	Homo sapiens	1:Experimental evidence at protein level	SH3KBP1-binding protein 1	0.9774	0.9988	1	1	1	1	1	1	1	121946
sp|Q8TC07|TBC15_HUMAN	Q8TC07	TBC15_HUMAN	TBC1D15	691	Homo sapiens	1:Experimental evidence at protein level	TBC1 domain family member 15	0.98	0.999	1	3	3	3	3	3	3	457444
sp|Q8TCG1|CIP2A_HUMAN	Q8TCG1	CIP2A_HUMAN	CIP2A	905	Homo sapiens	1:Experimental evidence at protein level	Protein CIP2A	0.9915	0.9931	2	2	2	2	2	2	2	246773
sp|Q8TD16|BICD2_HUMAN	Q8TD16	BICD2_HUMAN	BICD2	824	Homo sapiens	1:Experimental evidence at protein level	Protein bicaudal D homolog 2	0.8926	0.9939	1	1	1	1	1	1	1	132979
sp|Q8TD19|NEK9_HUMAN	Q8TD19	NEK9_HUMAN	NEK9	979	Homo sapiens	1:Experimental evidence at protein level	Serine/threonine-protein kinase Nek9	0.984	0.9845	2	2	2	2	2	2	2	52871.8
sp|Q8TE76|MORC4_HUMAN	Q8TE76	MORC4_HUMAN	MORC4	937	Homo sapiens	1:Experimental evidence at protein level	MORC family CW-type zinc finger protein 4	1	0.999	9	9	9	9	9	9	9	835069
sp|Q8TED0|UTP15_HUMAN	Q8TED0	UTP15_HUMAN	UTP15	518	Homo sapiens	1:Experimental evidence at protein level	U3 small nucleolar RNA-associated protein 15 homolog	1	0.9989	3	3	3	3	3	3	3	285192
sp|Q8TEU7|RPGF6_HUMAN	Q8TEU7	RPGF6_HUMAN	RAPGEF6	1601	Homo sapiens	1:Experimental evidence at protein level	Rap guanine nucleotide exchange factor 6	1	0.999	3	4	4	4	4	4	4	307858
sp|Q8TEW0|PARD3_HUMAN	Q8TEW0	PARD3_HUMAN	PARD3	1356	Homo sapiens	1:Experimental evidence at protein level	Partitioning defective 3 homolog	1	0.9988	3	3	3	3	3	3	3	298240
sp|Q8TEX9|IPO4_HUMAN	Q8TEX9	IPO4_HUMAN	IPO4	1081	Homo sapiens	1:Experimental evidence at protein level	Importin-4	1	0.999	6	7	7	7	7	7	7	771906
sp|Q8TF71|MOT10_HUMAN	Q8TF71	MOT10_HUMAN	SLC16A10	515	Homo sapiens	1:Experimental evidence at protein level	Monocarboxylate transporter 10	0.9703	0.9984	1	1	1	1	1	1	1	58109
sp|Q8TF72|SHRM3_HUMAN	Q8TF72	SHRM3_HUMAN	SHROOM3	1996	Homo sapiens	1:Experimental evidence at protein level	Protein Shroom3	0.9805	0.999	1	1	1	1	1	1	1	0
sp|Q8WTT2|NOC3L_HUMAN	Q8WTT2	NOC3L_HUMAN	NOC3L	800	Homo sapiens	1:Experimental evidence at protein level	Nucleolar complex protein 3 homolog	0.9803	0.999	1	1	1	1	1	1	1	86298.3
sp|Q8WUA2|PPIL4_HUMAN	Q8WUA2	PPIL4_HUMAN	PPIL4	492	Homo sapiens	1:Experimental evidence at protein level	Peptidyl-prolyl cis-trans isomerase-like 4	1	0.999	6	8	8	8	8	8	8	878167
sp|Q8WUM0|NU133_HUMAN	Q8WUM0	NU133_HUMAN	NUP133	1156	Homo sapiens	1:Experimental evidence at protein level	Nuclear pore complex protein Nup133	1	0.999	13	17	17	17	17	17	17	1.45222e+06
sp|Q8WUM4|PDC6I_HUMAN	Q8WUM4	PDC6I_HUMAN	PDCD6IP	868	Homo sapiens	1:Experimental evidence at protein level	Programmed cell death 6-interacting protein	1	0.999	12	13	13	13	13	13	13	1843590
sp|Q8WVB6|CTF18_HUMAN	Q8WVB6	CTF18_HUMAN	CHTF18	975	Homo sapiens	1:Experimental evidence at protein level	Chromosome transmission fidelity protein 18 homolog	1	0.999	3	4	4	4	4	4	4	107079
sp|Q8WVV4|POF1B_HUMAN	Q8WVV4	POF1B_HUMAN	POF1B	589	Homo sapiens	1:Experimental evidence at protein level	Protein POF1B	0.8515	0.9912	1	1	1	1	1	1	1	34297.7
sp|Q8WVX9|FACR1_HUMAN	Q8WVX9	FACR1_HUMAN	FAR1	515	Homo sapiens	1:Experimental evidence at protein level	Fatty acyl-CoA reductase 1	1	0.999	10	17	17	17	17	17	17	3.89096e+06
sp|Q8WWI1|LMO7_HUMAN	Q8WWI1	LMO7_HUMAN	LMO7	1683	Homo sapiens	1:Experimental evidence at protein level	LIM domain only protein 7	1	0.999	23	33	33	33	33	33	33	3.59785e+06
sp|Q8WWM7|ATX2L_HUMAN	Q8WWM7	ATX2L_HUMAN	ATXN2L	1075	Homo sapiens	1:Experimental evidence at protein level	Ataxin-2-like protein	1	0.999	11	16	16	16	16	16	16	2.25501e+06
sp|Q8WXF1|PSPC1_HUMAN	Q8WXF1	PSPC1_HUMAN	PSPC1	523	Homo sapiens	1:Experimental evidence at protein level	Paraspeckle component 1	1	0.999	3	3	3	3	3	3	3	322905
sp|Q8WXI9|P66B_HUMAN	Q8WXI9	P66B_HUMAN	GATAD2B	593	Homo sapiens	1:Experimental evidence at protein level	Transcriptional repressor p66-beta	0.9807	0.999	1	2	2	2	2	2	2	58180.9
sp|Q8WYL5|SSH1_HUMAN	Q8WYL5	SSH1_HUMAN	SSH1	1049	Homo sapiens	1:Experimental evidence at protein level	Protein phosphatase Slingshot homolog 1	0.9967	0.9988	1	2	2	2	2	2	2	78089.1
sp|Q92485|ASM3B_HUMAN	Q92485	ASM3B_HUMAN	SMPDL3B	455	Homo sapiens	1:Experimental evidence at protein level	Acid sphingomyelinase-like phosphodiesterase 3b	1	0.999	5	7	7	7	7	7	7	886430
sp|Q92499|DDX1_HUMAN	Q92499	DDX1_HUMAN	DDX1	740	Homo sapiens	1:Experimental evidence at protein level	ATP-dependent RNA helicase DDX1	1	0.999	19	30	30	30	30	30	30	9804401
sp|Q92522|H1X_HUMAN	Q92522	H1X_HUMAN	H1-10	213	Homo sapiens	1:Experimental evidence at protein level	Histone H1.10	0.9525	0.9975	1	1	1	1	1	1	1	140345
sp|Q92540|SMG7_HUMAN	Q92540	SMG7_HUMAN	SMG7	1137	Homo sapiens	1:Experimental evidence at protein level	Nonsense-mediated mRNA decay factor SMG7	0.9971	0.9989	1	1	1	1	1	1	1	71827.2
sp|Q92542|NICA_HUMAN	Q92542	NICA_HUMAN	NCSTN	709	Homo sapiens	1:Experimental evidence at protein level	Nicastrin	0.9998	0.9989	2	2	2	2	2	2	2	199737
sp|Q92574|TSC1_HUMAN	Q92574	TSC1_HUMAN	TSC1	1164	Homo sapiens	1:Experimental evidence at protein level	Hamartin	1	0.999	25	44	44	44	44	44	44	7775215
sp|Q92598|HS105_HUMAN	Q92598	HS105_HUMAN	HSPH1	858	Homo sapiens	1:Experimental evidence at protein level	Heat shock protein 105 kDa	1	0.999	6	5	4	6	5	4	6	637977
sp|Q92609|TBCD5_HUMAN	Q92609	TBCD5_HUMAN	TBC1D5	795	Homo sapiens	1:Experimental evidence at protein level	TBC1 domain family member 5	0.9361	0.9965	1	1	1	1	1	1	1	39062.9
sp|Q92616|GCN1_HUMAN	Q92616	GCN1_HUMAN	GCN1	2671	Homo sapiens	1:Experimental evidence at protein level	Stalled ribosome sensor GCN1	0.9996	0.9989	2	2	2	2	2	2	2	45833.5
sp|Q92621|NU205_HUMAN	Q92621	NU205_HUMAN	NUP205	2012	Homo sapiens	1:Experimental evidence at protein level	Nuclear pore complex protein Nup205	1	0.999	4	5	5	5	5	5	5	284230
sp|Q92733|PRCC_HUMAN	Q92733	PRCC_HUMAN	PRCC	491	Homo sapiens	1:Experimental evidence at protein level	Proline-rich protein PRCC	0.9975	0.999	2	2	2	2	2	2	2	174445
sp|Q92734|TFG_HUMAN	Q92734	TFG_HUMAN	TFG	400	Homo sapiens	1:Experimental evidence at protein level	Protein TFG	0.9999	0.999	2	3	3	3	3	3	3	475991
sp|Q92738|US6NL_HUMAN	Q92738	US6NL_HUMAN	USP6NL	828	Homo sapiens	1:Experimental evidence at protein level	USP6 N-terminal-like protein	1	0.999	9	11	11	11	11	11	11	1.31028e+06
sp|Q92747|ARC1A_HUMAN	Q92747	ARC1A_HUMAN	ARPC1A	370	Homo sapiens	1:Experimental evidence at protein level	Actin-related protein 2/3 complex subunit 1A	0.9998	0.9984	2	3	3	3	3	3	3	282689
sp|Q92785|REQU_HUMAN	Q92785	REQU_HUMAN	DPF2	391	Homo sapiens	1:Experimental evidence at protein level	Zinc finger protein ubi-d4	1	0.999	2	2	2	2	2	2	2	273294
sp|Q92793|CBP_HUMAN	Q92793	CBP_HUMAN	CREBBP	2442	Homo sapiens	1:Experimental evidence at protein level	CREB-binding protein	1	0.999	10	12	8	12	12	8	12	1.8682e+06
sp|Q92804|RBP56_HUMAN	Q92804	RBP56_HUMAN	TAF15	592	Homo sapiens	1:Experimental evidence at protein level	TATA-binding protein-associated factor 2N	1	0.999	9	14	14	21	14	14	21	3.92987e+06
sp|Q92828|COR2A_HUMAN	Q92828	COR2A_HUMAN	CORO2A	525	Homo sapiens	1:Experimental evidence at protein level	Coronin-2A	0.9739	0.9986	1	2	2	2	2	2	2	47959.1
sp|Q92830|KAT2A_HUMAN	Q92830	KAT2A_HUMAN	KAT2A	837	Homo sapiens	1:Experimental evidence at protein level	Histone acetyltransferase KAT2A	1	0.999	5	6	5	6	6	5	6	693777
sp|Q92841|DDX17_HUMAN	Q92841	DDX17_HUMAN	DDX17	729	Homo sapiens	1:Experimental evidence at protein level	Probable ATP-dependent RNA helicase DDX17	1	0.999	22	30	22	36	30	22	36	11791312
sp|Q92878|RAD50_HUMAN	Q92878	RAD50_HUMAN	RAD50	1312	Homo sapiens	1:Experimental evidence at protein level	DNA repair protein RAD50	1	0.999	7	8	8	8	8	8	8	690736
sp|Q92888|ARHG1_HUMAN	Q92888	ARHG1_HUMAN	ARHGEF1	912	Homo sapiens	1:Experimental evidence at protein level	Rho guanine nucleotide exchange factor 1	0.9982	0.999	2	2	2	2	2	2	2	71086.5
sp|Q92896|GSLG1_HUMAN	Q92896	GSLG1_HUMAN	GLG1	1179	Homo sapiens	1:Experimental evidence at protein level	Golgi apparatus protein 1	0.9996	0.9959	2	2	2	2	2	2	2	65506.7
sp|Q92900|RENT1_HUMAN	Q92900	RENT1_HUMAN	UPF1	1129	Homo sapiens	1:Experimental evidence at protein level	Regulator of nonsense transcripts 1	1	0.999	13	14	14	14	14	14	14	1.5798e+06
sp|Q92922|SMRC1_HUMAN	Q92922	SMRC1_HUMAN	SMARCC1	1105	Homo sapiens	1:Experimental evidence at protein level	SWI/SNF complex subunit SMARCC1	1	0.999	16	21	14	21	21	14	21	4.63485e+06
sp|Q92925|SMRD2_HUMAN	Q92925	SMRD2_HUMAN	SMARCD2	531	Homo sapiens	1:Experimental evidence at protein level	SWI/SNF-related matrix-associated actin-dependent regulator of chromatin subfamily D member 2	1	0.999	7	10	9	10	10	9	10	1.15896e+06
sp|Q92945|FUBP2_HUMAN	Q92945	FUBP2_HUMAN	KHSRP	711	Homo sapiens	1:Experimental evidence at protein level	Far upstream element-binding protein 2	1	0.999	17	28	28	28	28	28	28	3.52728e+06
sp|Q92947|GCDH_HUMAN	Q92947	GCDH_HUMAN	GCDH	438	Homo sapiens	1:Experimental evidence at protein level	Glutaryl-CoA dehydrogenase, mitochondrial	1	0.999	6	13	13	13	13	13	13	1.34865e+06
sp|Q92973|TNPO1_HUMAN	Q92973	TNPO1_HUMAN	TNPO1	898	Homo sapiens	1:Experimental evidence at protein level	Transportin-1	1	0.999	2	2	2	2	2	2	2	285720
sp|Q92989|CLP1_HUMAN	Q92989	CLP1_HUMAN	CLP1	425	Homo sapiens	1:Experimental evidence at protein level	Polyribonucleotide 5'-hydroxyl-kinase Clp1	0.8567	0.9916	1	1	1	1	1	1	1	93794.7
sp|Q93009|UBP7_HUMAN	Q93009	UBP7_HUMAN	USP7	1102	Homo sapiens	1:Experimental evidence at protein level	Ubiquitin carboxyl-terminal hydrolase 7	0.9999	0.9983	2	2	2	2	2	2	2	87962.1
sp|Q93034|CUL5_HUMAN	Q93034	CUL5_HUMAN	CUL5	780	Homo sapiens	1:Experimental evidence at protein level	Cullin-5	0.7704	0.9851	1	1	1	1	1	1	1	81403
sp|Q969G3|SMCE1_HUMAN	Q969G3	SMCE1_HUMAN	SMARCE1	411	Homo sapiens	1:Experimental evidence at protein level	SWI/SNF-related matrix-associated actin-dependent regulator of chromatin subfamily E member 1	1	0.999	3	3	3	3	3	3	3	407485
sp|Q969N2|PIGT_HUMAN	Q969N2	PIGT_HUMAN	PIGT	578	Homo sapiens	1:Experimental evidence at protein level	GPI transamidase component PIG-T	1	0.999	3	4	4	4	4	4	4	606394
sp|Q969T9|WBP2_HUMAN	Q969T9	WBP2_HUMAN	WBP2	261	Homo sapiens	1:Experimental evidence at protein level	WW domain-binding protein 2	1	0.999	3	3	3	3	3	3	3	314785
sp|Q969V3|NCLN_HUMAN	Q969V3	NCLN_HUMAN	NCLN	563	Homo sapiens	1:Experimental evidence at protein level	BOS complex subunit NCLN	1	0.999	7	8	8	8	8	8	8	662087
sp|Q96A65|EXOC4_HUMAN	Q96A65	EXOC4_HUMAN	EXOC4	974	Homo sapiens	1:Experimental evidence at protein level	Exocyst complex component 4	1	0.9989	3	4	4	4	4	4	4	153884
sp|Q96AE4|FUBP1_HUMAN	Q96AE4	FUBP1_HUMAN	FUBP1	644	Homo sapiens	1:Experimental evidence at protein level	Far upstream element-binding protein 1	1	0.999	5	5	5	5	5	5	5	791081
sp|Q96B70|LENG9_HUMAN	Q96B70	LENG9_HUMAN	LENG9	501	Homo sapiens	2:Experimental evidence at transcript level	Leukocyte receptor cluster member 9	0.9558	0.9977	1	1	1	1	1	1	1	0
sp|Q96CB9|NSUN4_HUMAN	Q96CB9	NSUN4_HUMAN	NSUN4	384	Homo sapiens	1:Experimental evidence at protein level	5-methylcytosine rRNA methyltransferase NSUN4	0.7685	0.9849	1	1	1	1	1	1	1	129735
sp|Q96CS3|FAF2_HUMAN	Q96CS3	FAF2_HUMAN	FAF2	445	Homo sapiens	1:Experimental evidence at protein level	FAS-associated factor 2	1	0.999	8	11	11	11	11	11	11	1.43848e+06
sp|Q96CU9|FXRD1_HUMAN	Q96CU9	FXRD1_HUMAN	FOXRED1	486	Homo sapiens	1:Experimental evidence at protein level	FAD-dependent oxidoreductase domain-containing protein 1	0.9473	0.9972	1	1	1	1	1	1	1	108201
sp|Q96D46|NMD3_HUMAN	Q96D46	NMD3_HUMAN	NMD3	503	Homo sapiens	1:Experimental evidence at protein level	60S ribosomal export protein NMD3	0.9799	0.999	1	3	3	3	3	3	3	66392.1
sp|Q96DF8|ESS2_HUMAN	Q96DF8	ESS2_HUMAN	ESS2	476	Homo sapiens	1:Experimental evidence at protein level	Splicing factor ESS-2 homolog	0.9807	0.999	1	1	1	1	1	1	1	112300
sp|Q96DU7|IP3KC_HUMAN	Q96DU7	IP3KC_HUMAN	ITPKC	683	Homo sapiens	1:Experimental evidence at protein level	Inositol-trisphosphate 3-kinase C	0.9806	0.999	1	1	1	1	1	1	1	60551.6
sp|Q96DX4|RSPRY_HUMAN	Q96DX4	RSPRY_HUMAN	RSPRY1	576	Homo sapiens	1:Experimental evidence at protein level	RING finger and SPRY domain-containing protein 1	1	0.999	2	2	2	2	2	2	2	197944
sp|Q96EB1|ELP4_HUMAN	Q96EB1	ELP4_HUMAN	ELP4	424	Homo sapiens	1:Experimental evidence at protein level	Elongator complex protein 4	0.9686	0.9984	1	1	1	1	1	1	1	18715.5
sp|Q96EG3|ZN837_HUMAN	Q96EG3	ZN837_HUMAN	ZNF837	531	Homo sapiens	1:Experimental evidence at protein level	Zinc finger protein 837	0.8719	0.9926	1	3	3	3	3	3	3	17553774
sp|Q96EP0|RNF31_HUMAN	Q96EP0	RNF31_HUMAN	RNF31	1072	Homo sapiens	1:Experimental evidence at protein level	E3 ubiquitin-protein ligase RNF31	0.9614	0.998	1	1	1	1	1	1	1	102068
sp|Q96EP5|DAZP1_HUMAN	Q96EP5	DAZP1_HUMAN	DAZAP1	407	Homo sapiens	1:Experimental evidence at protein level	DAZ-associated protein 1	1	0.999	3	3	3	3	3	3	3	440715
sp|Q96ER9|MITOK_HUMAN	Q96ER9	MITOK_HUMAN	CCDC51	411	Homo sapiens	1:Experimental evidence at protein level	Mitochondrial potassium channel	1	0.999	9	13	13	13	13	13	13	1803748
sp|Q96EY1|DNJA3_HUMAN	Q96EY1	DNJA3_HUMAN	DNAJA3	480	Homo sapiens	1:Experimental evidence at protein level	DnaJ homolog subfamily A member 3, mitochondrial	0.9432	0.9969	1	1	1	1	1	1	1	48335.3
sp|Q96EY7|PTCD3_HUMAN	Q96EY7	PTCD3_HUMAN	PTCD3	689	Homo sapiens	1:Experimental evidence at protein level	Small ribosomal subunit protein mS39	0.9277	0.9961	1	2	2	2	2	2	2	74354.8
sp|Q96F07|CYFP2_HUMAN	Q96F07	CYFP2_HUMAN	CYFIP2	1278	Homo sapiens	1:Experimental evidence at protein level	Cytoplasmic FMR1-interacting protein 2	1	0.9989	5	6	3	6	6	3	6	562888
sp|Q96F44|TRI11_HUMAN	Q96F44	TRI11_HUMAN	TRIM11	468	Homo sapiens	1:Experimental evidence at protein level	E3 ubiquitin-protein ligase TRIM11	0.9108	0.995	1	1	1	1	1	1	1	96203.9
sp|Q96F86|EDC3_HUMAN	Q96F86	EDC3_HUMAN	EDC3	508	Homo sapiens	1:Experimental evidence at protein level	Enhancer of mRNA-decapping protein 3	0.9805	0.999	1	1	1	1	1	1	1	60647.9
sp|Q96GM5|SMRD1_HUMAN	Q96GM5	SMRD1_HUMAN	SMARCD1	515	Homo sapiens	1:Experimental evidence at protein level	SWI/SNF-related matrix-associated actin-dependent regulator of chromatin subfamily D member 1	0.9998	0.9989	2	2	2	2	2	2	2	232470
sp|Q96H55|MYO19_HUMAN	Q96H55	MYO19_HUMAN	MYO19	970	Homo sapiens	1:Experimental evidence at protein level	Unconventional myosin-XIX	1	0.999	7	11	11	11	11	11	11	1.21764e+06
sp|Q96HB5|CC120_HUMAN	Q96HB5	CC120_HUMAN	CCDC120	630	Homo sapiens	1:Experimental evidence at protein level	Coiled-coil domain-containing protein 120	0.9769	0.9866	2	2	2	2	2	2	2	138164
sp|Q96HC4|PDLI5_HUMAN	Q96HC4	PDLI5_HUMAN	PDLIM5	596	Homo sapiens	1:Experimental evidence at protein level	PDZ and LIM domain protein 5	1	0.999	3	3	3	3	3	3	3	265849
sp|Q96HU8|DIRA2_HUMAN	Q96HU8	DIRA2_HUMAN	DIRAS2	199	Homo sapiens	1:Experimental evidence at protein level	GTP-binding protein Di-Ras2	0.9722	0.9985	1	2	2	2	2	2	2	5724550
sp|Q96I24|FUBP3_HUMAN	Q96I24	FUBP3_HUMAN	FUBP3	572	Homo sapiens	1:Experimental evidence at protein level	Far upstream element-binding protein 3	1	0.9955	5	5	5	5	5	5	5	455055
sp|Q96IF1|AJUBA_HUMAN	Q96IF1	AJUBA_HUMAN	AJUBA	538	Homo sapiens	1:Experimental evidence at protein level	LIM domain-containing protein ajuba	1	0.999	3	3	3	3	3	3	3	423866
sp|Q96II8|LRCH3_HUMAN	Q96II8	LRCH3_HUMAN	LRCH3	777	Homo sapiens	1:Experimental evidence at protein level	DISP complex protein LRCH3	1	0.999	14	18	17	18	18	17	18	2.98678e+06
sp|Q96IJ6|GMPPA_HUMAN	Q96IJ6	GMPPA_HUMAN	GMPPA	420	Homo sapiens	1:Experimental evidence at protein level	Mannose-1-phosphate guanyltransferase alpha	1	0.999	4	5	5	5	5	5	5	1.04619e+06
sp|Q96IZ0|PAWR_HUMAN	Q96IZ0	PAWR_HUMAN	PAWR	340	Homo sapiens	1:Experimental evidence at protein level	PRKC apoptosis WT1 regulator protein	0.979	0.9989	1	1	1	1	1	1	1	70332
sp|Q96J02|ITCH_HUMAN	Q96J02	ITCH_HUMAN	ITCH	903	Homo sapiens	1:Experimental evidence at protein level	E3 ubiquitin-protein ligase Itchy homolog	1	0.999	7	7	6	7	7	6	7	830515
sp|Q96J84|KIRR1_HUMAN	Q96J84	KIRR1_HUMAN	KIRREL1	757	Homo sapiens	1:Experimental evidence at protein level	Kin of IRRE-like protein 1	1	0.999	2	2	2	2	2	2	2	208024
sp|Q96JG6|VPS50_HUMAN	Q96JG6	VPS50_HUMAN	VPS50	964	Homo sapiens	1:Experimental evidence at protein level	Syndetin	0.8771	0.9929	1	1	1	1	1	1	1	78726.6
sp|Q96JM3|CHAP1_HUMAN	Q96JM3	CHAP1_HUMAN	CHAMP1	812	Homo sapiens	1:Experimental evidence at protein level	Chromosome alignment-maintaining phosphoprotein 1	0.9057	0.9947	1	1	1	1	1	1	1	61180.9
sp|Q96K37|S35E1_HUMAN	Q96K37	S35E1_HUMAN	SLC35E1	410	Homo sapiens	1:Experimental evidence at protein level	Solute carrier family 35 member E1	0.9807	0.999	1	1	1	1	1	1	1	8560.43
sp|Q96KP4|CNDP2_HUMAN	Q96KP4	CNDP2_HUMAN	CNDP2	475	Homo sapiens	1:Experimental evidence at protein level	Cytosolic non-specific dipeptidase	1	0.999	5	6	6	6	6	6	6	1.23665e+06
sp|Q96KQ4|ASPP1_HUMAN	Q96KQ4	ASPP1_HUMAN	PPP1R13B	1090	Homo sapiens	1:Experimental evidence at protein level	Apoptosis-stimulating of p53 protein 1	1	0.9975	9	8	8	11	8	8	11	865814
sp|Q96KR1|ZFR_HUMAN	Q96KR1	ZFR_HUMAN	ZFR	1074	Homo sapiens	1:Experimental evidence at protein level	Zinc finger RNA-binding protein	1	0.999	5	5	5	5	5	5	5	205354
sp|Q96LB3|IFT74_HUMAN	Q96LB3	IFT74_HUMAN	IFT74	600	Homo sapiens	1:Experimental evidence at protein level	Intraflagellar transport protein 74 homolog	0.9997	0.999	2	2	2	2	2	2	2	160627
sp|Q96M89|CC138_HUMAN	Q96M89	CC138_HUMAN	CCDC138	665	Homo sapiens	1:Experimental evidence at protein level	Coiled-coil domain-containing protein 138	0.9804	0.999	1	1	1	1	1	1	1	111114
sp|Q96N67|DOCK7_HUMAN	Q96N67	DOCK7_HUMAN	DOCK7	2140	Homo sapiens	1:Experimental evidence at protein level	Dedicator of cytokinesis protein 7	1	0.999	14	16	16	16	16	16	16	1.57219e+06
sp|Q96NL6|SCLT1_HUMAN	Q96NL6	SCLT1_HUMAN	SCLT1	688	Homo sapiens	1:Experimental evidence at protein level	Sodium channel and clathrin linker 1	1	0.999	19	26	26	26	26	26	26	3.24891e+06
sp|Q96NW4|ANR27_HUMAN	Q96NW4	ANR27_HUMAN	ANKRD27	1050	Homo sapiens	1:Experimental evidence at protein level	Ankyrin repeat domain-containing protein 27	0.9621	0.998	1	1	1	1	1	1	1	39617.7
sp|Q96P63|SPB12_HUMAN	Q96P63	SPB12_HUMAN	SERPINB12	405	Homo sapiens	1:Experimental evidence at protein level	Serpin B12	1	0.999	4	5	5	5	5	5	5	540856
sp|Q96P70|IPO9_HUMAN	Q96P70	IPO9_HUMAN	IPO9	1041	Homo sapiens	1:Experimental evidence at protein level	Importin-9	1	0.999	6	8	8	8	8	8	8	1.7491e+06
sp|Q96PK6|RBM14_HUMAN	Q96PK6	RBM14_HUMAN	RBM14	669	Homo sapiens	1:Experimental evidence at protein level	RNA-binding protein 14	1	0.999	27	74	74	74	74	74	74	67650200
sp|Q96PY5|FMNL2_HUMAN	Q96PY5	FMNL2_HUMAN	FMNL2	1086	Homo sapiens	1:Experimental evidence at protein level	Formin-like protein 2	1	0.999	4	5	4	5	5	4	5	347744
sp|Q96QA5|GSDMA_HUMAN	Q96QA5	GSDMA_HUMAN	GSDMA	445	Homo sapiens	1:Experimental evidence at protein level	Gasdermin-A	0.9807	0.999	1	1	1	1	1	1	1	69033.2
sp|Q96QK1|VPS35_HUMAN	Q96QK1	VPS35_HUMAN	VPS35	796	Homo sapiens	1:Experimental evidence at protein level	Vacuolar protein sorting-associated protein 35	1	0.999	4	5	5	5	5	5	5	445722
sp|Q96R06|SPAG5_HUMAN	Q96R06	SPAG5_HUMAN	SPAG5	1193	Homo sapiens	1:Experimental evidence at protein level	Sperm-associated antigen 5	1	0.999	4	4	4	4	4	4	4	276341
sp|Q96RN5|MED15_HUMAN	Q96RN5	MED15_HUMAN	MED15	788	Homo sapiens	1:Experimental evidence at protein level	Mediator of RNA polymerase II transcription subunit 15	0.9999	0.9985	2	2	2	2	2	2	2	130004
sp|Q96RQ3|MCCA_HUMAN	Q96RQ3	MCCA_HUMAN	MCCC1	725	Homo sapiens	1:Experimental evidence at protein level	Methylcrotonoyl-CoA carboxylase subunit alpha, mitochondrial	0.9656	0.9982	1	1	1	1	1	1	1	275528
sp|Q96RT1|ERBIN_HUMAN	Q96RT1	ERBIN_HUMAN	ERBIN	1412	Homo sapiens	1:Experimental evidence at protein level	Erbin	1	0.999	3	4	4	4	4	4	4	162786
sp|Q96S55|WRIP1_HUMAN	Q96S55	WRIP1_HUMAN	WRNIP1	665	Homo sapiens	1:Experimental evidence at protein level	ATPase WRNIP1	1	0.999	13	14	14	14	14	14	14	3.54711e+06
sp|Q96S97|MYADM_HUMAN	Q96S97	MYADM_HUMAN	MYADM	322	Homo sapiens	1:Experimental evidence at protein level	Myeloid-associated differentiation marker	1	0.999	1	4	4	4	4	4	4	326697
sp|Q96SB3|NEB2_HUMAN	Q96SB3	NEB2_HUMAN	PPP1R9B	817	Homo sapiens	1:Experimental evidence at protein level	Neurabin-2	1	0.999	19	44	43	44	44	43	44	7.91645e+06
sp|Q96SB4|SRPK1_HUMAN	Q96SB4	SRPK1_HUMAN	SRPK1	655	Homo sapiens	1:Experimental evidence at protein level	SRSF protein kinase 1	1	0.999	4	5	3	5	5	3	5	351030
sp|Q96SK2|TM209_HUMAN	Q96SK2	TM209_HUMAN	TMEM209	561	Homo sapiens	1:Experimental evidence at protein level	Transmembrane protein 209	1	0.999	5	7	7	7	7	7	7	967581
sp|Q96ST2|IWS1_HUMAN	Q96ST2	IWS1_HUMAN	IWS1	819	Homo sapiens	1:Experimental evidence at protein level	Protein IWS1 homolog	0.9209	0.9957	1	1	1	1	1	1	1	0
sp|Q96ST3|SIN3A_HUMAN	Q96ST3	SIN3A_HUMAN	SIN3A	1273	Homo sapiens	1:Experimental evidence at protein level	Paired amphipathic helix protein Sin3a	0.9797	0.9989	1	1	1	1	1	1	1	36940.5
sp|Q96SZ6|CK5P1_HUMAN	Q96SZ6	CK5P1_HUMAN	CDK5RAP1	601	Homo sapiens	1:Experimental evidence at protein level	Mitochondrial tRNA methylthiotransferase CDK5RAP1	1	0.999	4	5	5	5	5	5	5	629917
sp|Q96T17|MA7D2_HUMAN	Q96T17	MA7D2_HUMAN	MAP7D2	732	Homo sapiens	1:Experimental evidence at protein level	MAP7 domain-containing protein 2	1	0.999	3	4	4	4	4	4	4	238143
sp|Q96T37|RBM15_HUMAN	Q96T37	RBM15_HUMAN	RBM15	977	Homo sapiens	1:Experimental evidence at protein level	RNA-binding protein 15	1	0.999	10	10	10	10	10	10	10	1.20534e+06
sp|Q96TA2|YMEL1_HUMAN	Q96TA2	YMEL1_HUMAN	YME1L1	773	Homo sapiens	1:Experimental evidence at protein level	ATP-dependent zinc metalloprotease YME1L1	1	0.999	10	15	15	15	15	15	15	1.82591e+06
sp|Q96TC7|RMD3_HUMAN	Q96TC7	RMD3_HUMAN	RMDN3	470	Homo sapiens	1:Experimental evidence at protein level	Regulator of microtubule dynamics protein 3	0.9971	0.9989	1	2	2	2	2	2	2	37772.6
sp|Q99459|CDC5L_HUMAN	Q99459	CDC5L_HUMAN	CDC5L	802	Homo sapiens	1:Experimental evidence at protein level	Cell division cycle 5-like protein	0.7989	0.9874	1	1	1	1	1	1	1	79593
sp|Q99460|PSMD1_HUMAN	Q99460	PSMD1_HUMAN	PSMD1	953	Homo sapiens	1:Experimental evidence at protein level	26S proteasome non-ATPase regulatory subunit 1	1	0.999	4	6	6	6	6	6	6	332380
sp|Q99536|VAT1_HUMAN	Q99536	VAT1_HUMAN	VAT1	393	Homo sapiens	1:Experimental evidence at protein level	Synaptic vesicle membrane protein VAT-1 homolog	0.9998	0.999	2	3	3	3	3	3	3	232037
sp|Q99567|NUP88_HUMAN	Q99567	NUP88_HUMAN	NUP88	741	Homo sapiens	1:Experimental evidence at protein level	Nuclear pore complex protein Nup88	1	0.9989	4	4	4	4	4	4	4	444881
sp|Q99569|PKP4_HUMAN	Q99569	PKP4_HUMAN	PKP4	1192	Homo sapiens	1:Experimental evidence at protein level	Plakophilin-4	1	0.999	30	48	47	48	48	47	48	6.74278e+06
sp|Q99570|PI3R4_HUMAN	Q99570	PI3R4_HUMAN	PIK3R4	1358	Homo sapiens	1:Experimental evidence at protein level	Phosphoinositide 3-kinase regulatory subunit 4	1	0.999	2	2	2	2	2	2	2	189387
sp|Q99594|TEAD3_HUMAN	Q99594	TEAD3_HUMAN	TEAD3	435	Homo sapiens	1:Experimental evidence at protein level	Transcriptional enhancer factor TEF-5	1	0.999	26	51	51	85	51	51	85	19735176
sp|Q99615|DNJC7_HUMAN	Q99615	DNJC7_HUMAN	DNAJC7	494	Homo sapiens	1:Experimental evidence at protein level	DnaJ homolog subfamily C member 7	1	0.9978	3	3	3	3	3	3	3	197838
sp|Q99661|KIF2C_HUMAN	Q99661	KIF2C_HUMAN	KIF2C	725	Homo sapiens	1:Experimental evidence at protein level	Kinesin-like protein KIF2C	1	0.999	3	3	3	3	3	3	3	258667
sp|Q99700|ATX2_HUMAN	Q99700	ATX2_HUMAN	ATXN2	1313	Homo sapiens	1:Experimental evidence at protein level	Ataxin-2	1	0.999	7	8	8	8	8	8	8	1.25029e+06
sp|Q99707|METH_HUMAN	Q99707	METH_HUMAN	MTR	1265	Homo sapiens	1:Experimental evidence at protein level	Methionine synthase	1	0.999	5	6	6	6	6	6	6	470392
sp|Q99733|NP1L4_HUMAN	Q99733	NP1L4_HUMAN	NAP1L4	375	Homo sapiens	1:Experimental evidence at protein level	Nucleosome assembly protein 1-like 4	0.9956	0.999	2	1	1	2	1	1	2	75077.3
sp|Q99755|PI51A_HUMAN	Q99755	PI51A_HUMAN	PIP5K1A	562	Homo sapiens	1:Experimental evidence at protein level	Phosphatidylinositol 4-phosphate 5-kinase type-1 alpha	1	0.999	3	3	1	3	3	1	3	194225
sp|Q99816|TS101_HUMAN	Q99816	TS101_HUMAN	TSG101	390	Homo sapiens	1:Experimental evidence at protein level	Tumor susceptibility gene 101 protein	1	0.999	8	8	8	8	8	8	8	1208598
sp|Q99832|TCPH_HUMAN	Q99832	TCPH_HUMAN	CCT7	543	Homo sapiens	1:Experimental evidence at protein level	T-complex protein 1 subunit eta	1	0.999	14	16	16	16	16	16	16	3.39602e+06
sp|Q99873|ANM1_HUMAN	Q99873	ANM1_HUMAN	PRMT1	371	Homo sapiens	1:Experimental evidence at protein level	Protein arginine N-methyltransferase 1	0.9991	0.999	2	2	2	2	2	2	2	169733
sp|Q99959|PKP2_HUMAN	Q99959	PKP2_HUMAN	PKP2	881	Homo sapiens	1:Experimental evidence at protein level	Plakophilin-2	1	0.999	15	23	23	23	23	23	23	3645546
sp|Q9BQ52|RNZ2_HUMAN	Q9BQ52	RNZ2_HUMAN	ELAC2	826	Homo sapiens	1:Experimental evidence at protein level	Zinc phosphodiesterase ELAC protein 2	1	0.999	6	7	7	7	7	7	7	753456
sp|Q9BQA1|MEP50_HUMAN	Q9BQA1	MEP50_HUMAN	WDR77	342	Homo sapiens	1:Experimental evidence at protein level	Methylosome protein WDR77	0.9807	0.999	1	2	2	2	2	2	2	179339
sp|Q9BQE3|TBA1C_HUMAN	Q9BQE3	TBA1C_HUMAN	TUBA1C	449	Homo sapiens	1:Experimental evidence at protein level	Tubulin alpha-1C chain	1	0.999	23	10	7	82	10	7	82	3.09472e+06
sp|Q9BQG0|MBB1A_HUMAN	Q9BQG0	MBB1A_HUMAN	MYBBP1A	1328	Homo sapiens	1:Experimental evidence at protein level	Myb-binding protein 1A	1	0.999	4	4	4	4	4	4	4	680278
sp|Q9BRK4|LZTS2_HUMAN	Q9BRK4	LZTS2_HUMAN	LZTS2	669	Homo sapiens	1:Experimental evidence at protein level	Leucine zipper putative tumor suppressor 2	1	0.999	23	31	31	31	31	31	31	5954108
sp|Q9BRX2|PELO_HUMAN	Q9BRX2	PELO_HUMAN	PELO	385	Homo sapiens	1:Experimental evidence at protein level	Protein pelota homolog	1	0.999	7	10	10	10	10	10	10	1.2662e+06
sp|Q9BSJ2|GCP2_HUMAN	Q9BSJ2	GCP2_HUMAN	TUBGCP2	902	Homo sapiens	1:Experimental evidence at protein level	Gamma-tubulin complex component 2	1	0.999	5	5	5	5	5	5	5	342622
sp|Q9BSJ8|ESYT1_HUMAN	Q9BSJ8	ESYT1_HUMAN	ESYT1	1104	Homo sapiens	1:Experimental evidence at protein level	Extended synaptotagmin-1	1	0.999	2	2	2	2	2	2	2	169731
sp|Q9BT22|ALG1_HUMAN	Q9BT22	ALG1_HUMAN	ALG1	464	Homo sapiens	1:Experimental evidence at protein level	Chitobiosyldiphosphodolichol beta-mannosyltransferase	0.9999	0.9987	2	2	2	2	2	2	2	404454
sp|Q9BT92|TCHP_HUMAN	Q9BT92	TCHP_HUMAN	TCHP	498	Homo sapiens	1:Experimental evidence at protein level	Trichoplein keratin filament-binding protein	0.9999	0.9989	2	2	2	2	2	2	2	204040
sp|Q9BTE3|MCMBP_HUMAN	Q9BTE3	MCMBP_HUMAN	MCMBP	642	Homo sapiens	1:Experimental evidence at protein level	Mini-chromosome maintenance complex-binding protein	0.96	0.9979	1	1	1	1	1	1	1	112533
sp|Q9BTW9|TBCD_HUMAN	Q9BTW9	TBCD_HUMAN	TBCD	1192	Homo sapiens	1:Experimental evidence at protein level	Tubulin-specific chaperone D	0.9993	0.9988	2	2	2	2	2	2	2	47016
sp|Q9BUF5|TBB6_HUMAN	Q9BUF5	TBB6_HUMAN	TUBB6	446	Homo sapiens	1:Experimental evidence at protein level	Tubulin beta-6 chain	1	0.999	18	89	11	89	89	11	89	79723328
sp|Q9BUJ2|HNRL1_HUMAN	Q9BUJ2	HNRL1_HUMAN	HNRNPUL1	856	Homo sapiens	1:Experimental evidence at protein level	Heterogeneous nuclear ribonucleoprotein U-like protein 1	1	0.999	18	41	41	41	41	41	41	11739531
sp|Q9BUK6|MSTO1_HUMAN	Q9BUK6	MSTO1_HUMAN	MSTO1	570	Homo sapiens	1:Experimental evidence at protein level	Protein misato homolog 1	1	0.9988	2	2	2	2	2	2	2	595404
sp|Q9BUQ8|DDX23_HUMAN	Q9BUQ8	DDX23_HUMAN	DDX23	820	Homo sapiens	1:Experimental evidence at protein level	Probable ATP-dependent RNA helicase DDX23	0.9726	0.9986	1	1	1	1	1	1	1	129140
sp|Q9BUZ4|TRAF4_HUMAN	Q9BUZ4	TRAF4_HUMAN	TRAF4	470	Homo sapiens	1:Experimental evidence at protein level	TNF receptor-associated factor 4	1	0.999	9	12	12	12	12	12	12	1.30151e+06
sp|Q9BVA1|TBB2B_HUMAN	Q9BVA1	TBB2B_HUMAN	TUBB2B	445	Homo sapiens	1:Experimental evidence at protein level	Tubulin beta-2B chain	1	0.999	25	4	1	143	4	1	143	3031497
sp|Q9BVI4|NOC4L_HUMAN	Q9BVI4	NOC4L_HUMAN	NOC4L	516	Homo sapiens	1:Experimental evidence at protein level	Nucleolar complex protein 4 homolog	1	0.9989	2	2	2	2	2	2	2	169338
sp|Q9BVP2|GNL3_HUMAN	Q9BVP2	GNL3_HUMAN	GNL3	549	Homo sapiens	1:Experimental evidence at protein level	Guanine nucleotide-binding protein-like 3	1	0.999	5	6	6	6	6	6	6	1.29809e+06
sp|Q9BVQ7|AFG2B_HUMAN	Q9BVQ7	AFG2B_HUMAN	AFG2B	753	Homo sapiens	1:Experimental evidence at protein level	ATPase family gene 2 protein homolog B	0.8491	0.991	1	3	3	3	3	3	3	956012
sp|Q9BW19|KIFC1_HUMAN	Q9BW19	KIFC1_HUMAN	KIFC1	673	Homo sapiens	1:Experimental evidence at protein level	Kinesin-like protein KIFC1	1	0.999	3	3	3	3	3	3	3	290470
sp|Q9BW92|SYTM_HUMAN	Q9BW92	SYTM_HUMAN	TARS2	718	Homo sapiens	1:Experimental evidence at protein level	Threonine--tRNA ligase, mitochondrial	1	0.999	10	11	11	11	11	11	11	2.38022e+06
sp|Q9BX40|LS14B_HUMAN	Q9BX40	LS14B_HUMAN	LSM14B	385	Homo sapiens	1:Experimental evidence at protein level	Protein LSM14 homolog B	0.9999	0.999	2	3	3	3	3	3	3	46657.7
sp|Q9BXS5|AP1M1_HUMAN	Q9BXS5	AP1M1_HUMAN	AP1M1	423	Homo sapiens	1:Experimental evidence at protein level	AP-1 complex subunit mu-1	0.9732	0.9986	1	1	1	1	1	1	1	75408.7
sp|Q9BY89|K1671_HUMAN	Q9BY89	K1671_HUMAN	KIAA1671	1806	Homo sapiens	1:Experimental evidence at protein level	Uncharacterized protein KIAA1671	1	0.9989	4	4	4	4	4	4	4	179927
sp|Q9BYI3|HYCCI_HUMAN	Q9BYI3	HYCCI_HUMAN	HYCC1	521	Homo sapiens	1:Experimental evidence at protein level	Hyccin	0.9768	0.9988	1	2	2	2	2	2	2	90920.5
sp|Q9BZE1|RM37_HUMAN	Q9BZE1	RM37_HUMAN	MRPL37	423	Homo sapiens	1:Experimental evidence at protein level	Large ribosomal subunit protein mL37	1	0.999	2	3	3	3	3	3	3	301968
sp|Q9BZE4|GTPB4_HUMAN	Q9BZE4	GTPB4_HUMAN	GTPBP4	634	Homo sapiens	1:Experimental evidence at protein level	GTP-binding protein 4	0.9947	0.9975	2	2	2	2	2	2	2	240322
sp|Q9BZF1|OSBL8_HUMAN	Q9BZF1	OSBL8_HUMAN	OSBPL8	889	Homo sapiens	1:Experimental evidence at protein level	Oxysterol-binding protein-related protein 8	0.9802	0.999	1	1	1	1	1	1	1	61602.3
sp|Q9BZK7|TBL1R_HUMAN	Q9BZK7	TBL1R_HUMAN	TBL1XR1	514	Homo sapiens	1:Experimental evidence at protein level	F-box-like/WD repeat-containing protein TBL1XR1	1	0.999	5	6	4	6	6	4	6	438184
sp|Q9BZL6|KPCD2_HUMAN	Q9BZL6	KPCD2_HUMAN	PRKD2	878	Homo sapiens	1:Experimental evidence at protein level	Serine/threonine-protein kinase D2	1	0.9989	2	2	2	2	2	2	2	136043
sp|Q9BZZ5|API5_HUMAN	Q9BZZ5	API5_HUMAN	API5	524	Homo sapiens	1:Experimental evidence at protein level	Apoptosis inhibitor 5	1	0.999	3	3	3	3	3	3	3	387400
sp|Q9C0B5|ZDHC5_HUMAN	Q9C0B5	ZDHC5_HUMAN	ZDHHC5	715	Homo sapiens	1:Experimental evidence at protein level	Palmitoyltransferase ZDHHC5	1	0.999	6	6	6	6	6	6	6	863161
sp|Q9C0B7|TNG6_HUMAN	Q9C0B7	TNG6_HUMAN	TANGO6	1094	Homo sapiens	1:Experimental evidence at protein level	Transport and Golgi organization protein 6 homolog	0.9975	0.9988	2	3	3	3	3	3	3	158023
sp|Q9C0C7|AMRA1_HUMAN	Q9C0C7	AMRA1_HUMAN	AMBRA1	1298	Homo sapiens	1:Experimental evidence at protein level	Activating molecule in BECN1-regulated autophagy protein 1	1	0.999	3	3	3	3	3	3	3	152076
sp|Q9C0E8|LNP_HUMAN	Q9C0E8	LNP_HUMAN	LNPK	428	Homo sapiens	1:Experimental evidence at protein level	Endoplasmic reticulum junction formation protein lunapark	0.9802	0.999	1	1	1	1	1	1	1	84520.7
sp|Q9C0H5|RHG39_HUMAN	Q9C0H5	RHG39_HUMAN	ARHGAP39	1083	Homo sapiens	1:Experimental evidence at protein level	Rho GTPase-activating protein 39	1	0.9989	2	2	2	2	2	2	2	160896
sp|Q9C0H9|SRCN1_HUMAN	Q9C0H9	SRCN1_HUMAN	SRCIN1	1183	Homo sapiens	1:Experimental evidence at protein level	SRC kinase signaling inhibitor 1	1	0.999	3	5	5	5	5	5	5	414628
sp|Q9GZV5|WWTR1_HUMAN	Q9GZV5	WWTR1_HUMAN	WWTR1	400	Homo sapiens	1:Experimental evidence at protein level	WW domain-containing transcription regulator protein 1	1	0.999	30	825	825	825	825	825	825	1698286210
sp|Q9H000|MKRN2_HUMAN	Q9H000	MKRN2_HUMAN	MKRN2	416	Homo sapiens	1:Experimental evidence at protein level	E3 ubiquitin-protein ligase makorin-2	0.9997	0.9966	2	3	3	3	3	3	3	328183
sp|Q9H078|CLPB_HUMAN	Q9H078	CLPB_HUMAN	CLPB	707	Homo sapiens	1:Experimental evidence at protein level	Mitochondrial disaggregase	0.9999	0.999	2	2	2	2	2	2	2	144617
sp|Q9H0A0|NAT10_HUMAN	Q9H0A0	NAT10_HUMAN	NAT10	1025	Homo sapiens	1:Experimental evidence at protein level	RNA cytidine acetyltransferase	1	0.999	4	4	4	4	4	4	4	222352
sp|Q9H0D6|XRN2_HUMAN	Q9H0D6	XRN2_HUMAN	XRN2	950	Homo sapiens	1:Experimental evidence at protein level	5'-3' exoribonuclease 2	1	0.9989	4	4	4	4	4	4	4	387690
sp|Q9H0H5|RGAP1_HUMAN	Q9H0H5	RGAP1_HUMAN	RACGAP1	632	Homo sapiens	1:Experimental evidence at protein level	Rac GTPase-activating protein 1	0.9737	0.9986	1	1	1	1	1	1	1	45380.1
sp|Q9H0K1|SIK2_HUMAN	Q9H0K1	SIK2_HUMAN	SIK2	926	Homo sapiens	1:Experimental evidence at protein level	Serine/threonine-protein kinase SIK2	0.9986	0.9989	2	2	2	2	2	2	2	88181.7
sp|Q9H0M0|WWP1_HUMAN	Q9H0M0	WWP1_HUMAN	WWP1	922	Homo sapiens	1:Experimental evidence at protein level	NEDD4-like E3 ubiquitin-protein ligase WWP1	1	0.999	5	4	3	5	4	3	5	473529
sp|Q9H0S4|DDX47_HUMAN	Q9H0S4	DDX47_HUMAN	DDX47	455	Homo sapiens	1:Experimental evidence at protein level	Probable ATP-dependent RNA helicase DDX47	0.9807	0.999	1	1	1	1	1	1	1	63361.9
sp|Q9H0W5|CCDC8_HUMAN	Q9H0W5	CCDC8_HUMAN	CCDC8	538	Homo sapiens	1:Experimental evidence at protein level	Coiled-coil domain-containing protein 8	1	0.999	2	2	2	2	2	2	2	12122.8
sp|Q9H1E3|NUCKS_HUMAN	Q9H1E3	NUCKS_HUMAN	NUCKS1	243	Homo sapiens	1:Experimental evidence at protein level	Nuclear ubiquitous casein and cyclin-dependent kinase substrate 1	0.9807	0.999	1	1	1	1	1	1	1	74609.8
sp|Q9H223|EHD4_HUMAN	Q9H223	EHD4_HUMAN	EHD4	541	Homo sapiens	1:Experimental evidence at protein level	EH domain-containing protein 4	1	0.999	4	5	4	5	5	4	5	450654
sp|Q9H269|VPS16_HUMAN	Q9H269	VPS16_HUMAN	VPS16	839	Homo sapiens	1:Experimental evidence at protein level	Vacuolar protein sorting-associated protein 16 homolog	0.997	0.9989	1	1	1	1	1	1	1	62006.5
sp|Q9H2C0|GAN_HUMAN	Q9H2C0	GAN_HUMAN	GAN	597	Homo sapiens	1:Experimental evidence at protein level	Gigaxonin	0.9603	0.9979	1	1	1	1	1	1	1	51254.7
sp|Q9H2K2|TNKS2_HUMAN	Q9H2K2	TNKS2_HUMAN	TNKS2	1166	Homo sapiens	1:Experimental evidence at protein level	Poly [ADP-ribose] polymerase tankyrase-2	1	0.999	31	27	27	44	27	27	44	6391610
sp|Q9H2P0|ADNP_HUMAN	Q9H2P0	ADNP_HUMAN	ADNP	1102	Homo sapiens	1:Experimental evidence at protein level	Activity-dependent neuroprotector homeobox protein	1	0.999	8	8	8	8	8	8	8	1.02242e+06
sp|Q9H307|PININ_HUMAN	Q9H307	PININ_HUMAN	PNN	717	Homo sapiens	1:Experimental evidence at protein level	Pinin	1	0.9989	3	4	4	4	4	4	4	226800
sp|Q9H3G5|CPVL_HUMAN	Q9H3G5	CPVL_HUMAN	CPVL	476	Homo sapiens	1:Experimental evidence at protein level	Probable serine carboxypeptidase CPVL	0.9992	0.9952	2	2	2	2	2	2	2	204858
sp|Q9H3U1|UN45A_HUMAN	Q9H3U1	UN45A_HUMAN	UNC45A	944	Homo sapiens	1:Experimental evidence at protein level	Protein unc-45 homolog A	1	0.999	18	19	19	19	19	19	19	2.89628e+06
sp|Q9H4B6|SAV1_HUMAN	Q9H4B6	SAV1_HUMAN	SAV1	383	Homo sapiens	1:Experimental evidence at protein level	Protein salvador homolog 1	1	0.999	10	13	13	13	13	13	13	1.78662e+06
sp|Q9H4H8|FA83D_HUMAN	Q9H4H8	FA83D_HUMAN	FAM83D	585	Homo sapiens	1:Experimental evidence at protein level	Protein FAM83D	1	0.999	4	4	4	4	4	4	4	384337
sp|Q9H4L7|SMRCD_HUMAN	Q9H4L7	SMRCD_HUMAN	SMARCAD1	1026	Homo sapiens	1:Experimental evidence at protein level	SWI/SNF-related matrix-associated actin-dependent regulator of chromatin subfamily A containing DEAD/H box 1	0.8046	0.9878	1	1	1	1	1	1	1	54058.1
sp|Q9H4M9|EHD1_HUMAN	Q9H4M9	EHD1_HUMAN	EHD1	534	Homo sapiens	1:Experimental evidence at protein level	EH domain-containing protein 1	1	0.9989	5	7	4	7	7	4	7	614977
sp|Q9H553|ALG2_HUMAN	Q9H553	ALG2_HUMAN	ALG2	416	Homo sapiens	1:Experimental evidence at protein level	Alpha-1,3/1,6-mannosyltransferase ALG2	0.8103	0.9882	1	1	1	1	1	1	1	31562.2
sp|Q9H6R0|DHX33_HUMAN	Q9H6R0	DHX33_HUMAN	DHX33	707	Homo sapiens	1:Experimental evidence at protein level	ATP-dependent RNA helicase DHX33	1	0.999	4	4	4	4	4	4	4	243454
sp|Q9H6R4|NOL6_HUMAN	Q9H6R4	NOL6_HUMAN	NOL6	1146	Homo sapiens	1:Experimental evidence at protein level	Nucleolar protein 6	1	0.999	2	4	4	4	4	4	4	126148
sp|Q9H7D7|WDR26_HUMAN	Q9H7D7	WDR26_HUMAN	WDR26	661	Homo sapiens	1:Experimental evidence at protein level	WD repeat-containing protein 26	0.9999	0.999	2	2	2	2	2	2	2	225351
sp|Q9H974|QTRT2_HUMAN	Q9H974	QTRT2_HUMAN	QTRT2	415	Homo sapiens	1:Experimental evidence at protein level	Queuine tRNA-ribosyltransferase accessory subunit 2	0.9807	0.999	1	1	1	1	1	1	1	118536
sp|Q9H9Y6|RPA2_HUMAN	Q9H9Y6	RPA2_HUMAN	POLR1B	1135	Homo sapiens	1:Experimental evidence at protein level	DNA-directed RNA polymerase I subunit RPA2	1	0.999	7	8	8	8	8	8	8	958667
sp|Q9HA92|RSAD1_HUMAN	Q9HA92	RSAD1_HUMAN	RSAD1	442	Homo sapiens	1:Experimental evidence at protein level	Radical S-adenosyl methionine domain-containing protein 1, mitochondrial	0.9791	0.9989	1	1	1	1	1	1	1	126358
sp|Q9HAH7|FBRS_HUMAN	Q9HAH7	FBRS_HUMAN	FBRS	460	Homo sapiens	1:Experimental evidence at protein level	Probable fibrosin-1	0.9807	0.999	1	1	1	1	1	1	1	115593
sp|Q9HAU0|PKHA5_HUMAN	Q9HAU0	PKHA5_HUMAN	PLEKHA5	1116	Homo sapiens	1:Experimental evidence at protein level	Pleckstrin homology domain-containing family A member 5	1	0.999	6	6	6	6	6	6	6	703057
sp|Q9HAV4|XPO5_HUMAN	Q9HAV4	XPO5_HUMAN	XPO5	1204	Homo sapiens	1:Experimental evidence at protein level	Exportin-5	0.9997	0.9987	2	2	2	2	2	2	2	53823.2
sp|Q9HB19|PKHA2_HUMAN	Q9HB19	PKHA2_HUMAN	PLEKHA2	425	Homo sapiens	1:Experimental evidence at protein level	Pleckstrin homology domain-containing family A member 2	0.9996	0.999	2	2	2	2	2	2	2	95577.2
sp|Q9HC07|TM165_HUMAN	Q9HC07	TM165_HUMAN	TMEM165	324	Homo sapiens	1:Experimental evidence at protein level	Putative divalent cation/proton antiporter TMEM165	0.9795	0.9989	1	1	1	1	1	1	1	81262.8
sp|Q9HC35|EMAL4_HUMAN	Q9HC35	EMAL4_HUMAN	EML4	981	Homo sapiens	1:Experimental evidence at protein level	Echinoderm microtubule-associated protein-like 4	0.7782	0.9857	1	1	1	1	1	1	1	56283.2
sp|Q9HCC0|MCCB_HUMAN	Q9HCC0	MCCB_HUMAN	MCCC2	563	Homo sapiens	1:Experimental evidence at protein level	Methylcrotonoyl-CoA carboxylase beta chain, mitochondrial	0.8519	0.9912	1	1	1	1	1	1	1	53795.7
sp|Q9HCL2|GPAT1_HUMAN	Q9HCL2	GPAT1_HUMAN	GPAM	828	Homo sapiens	1:Experimental evidence at protein level	Glycerol-3-phosphate acyltransferase 1, mitochondrial	1	0.999	3	3	3	3	3	3	3	1.67624e+06
sp|Q9HCN4|GPN1_HUMAN	Q9HCN4	GPN1_HUMAN	GPN1	374	Homo sapiens	1:Experimental evidence at protein level	GPN-loop GTPase 1	0.9769	0.9988	1	1	1	1	1	1	1	65764
sp|Q9NNW5|WDR6_HUMAN	Q9NNW5	WDR6_HUMAN	WDR6	1121	Homo sapiens	1:Experimental evidence at protein level	tRNA (34-2'-O)-methyltransferase regulator WDR6	1	0.999	17	19	19	19	19	19	19	3.41269e+06
sp|Q9NP73|ALG13_HUMAN	Q9NP73	ALG13_HUMAN	ALG13	1137	Homo sapiens	1:Experimental evidence at protein level	Putative bifunctional UDP-N-acetylglucosamine transferase and deubiquitinase ALG13	0.9995	0.999	2	3	3	3	3	3	3	101206
sp|Q9NP81|SYSM_HUMAN	Q9NP81	SYSM_HUMAN	SARS2	518	Homo sapiens	1:Experimental evidence at protein level	Serine--tRNA ligase, mitochondrial	0.8974	0.9942	1	1	1	1	1	1	1	86112.1
sp|Q9NPQ8|RIC8A_HUMAN	Q9NPQ8	RIC8A_HUMAN	RIC8A	531	Homo sapiens	1:Experimental evidence at protein level	Synembryn-A	0.992	0.9806	2	2	1	2	2	1	2	234010
sp|Q9NQC3|RTN4_HUMAN	Q9NQC3	RTN4_HUMAN	RTN4	1192	Homo sapiens	1:Experimental evidence at protein level	Reticulon-4	0.9803	0.999	1	2	2	2	2	2	2	181405
sp|Q9NQW6|ANLN_HUMAN	Q9NQW6	ANLN_HUMAN	ANLN	1124	Homo sapiens	1:Experimental evidence at protein level	Anillin	0.9998	0.999	2	2	2	2	2	2	2	90547.9
sp|Q9NQX3|GEPH_HUMAN	Q9NQX3	GEPH_HUMAN	GPHN	736	Homo sapiens	1:Experimental evidence at protein level	Gephyrin	1	0.999	4	4	4	4	4	4	4	398586
sp|Q9NR12|PDLI7_HUMAN	Q9NR12	PDLI7_HUMAN	PDLIM7	457	Homo sapiens	1:Experimental evidence at protein level	PDZ and LIM domain protein 7	1	0.999	23	65	65	65	65	65	65	31397036
sp|Q9NR30|DDX21_HUMAN	Q9NR30	DDX21_HUMAN	DDX21	783	Homo sapiens	1:Experimental evidence at protein level	Nucleolar RNA helicase 2	1	0.999	12	19	16	19	19	16	19	2.8025e+06
sp|Q9NRG9|AAAS_HUMAN	Q9NRG9	AAAS_HUMAN	AAAS	546	Homo sapiens	1:Experimental evidence at protein level	Aladin	1	0.999	7	10	10	10	10	10	10	1171564
sp|Q9NRJ4|TULP4_HUMAN	Q9NRJ4	TULP4_HUMAN	TULP4	1543	Homo sapiens	1:Experimental evidence at protein level	Tubby-related protein 4	1	0.999	5	6	6	6	6	6	6	420745
sp|Q9NRM7|LATS2_HUMAN	Q9NRM7	LATS2_HUMAN	LATS2	1088	Homo sapiens	1:Experimental evidence at protein level	Serine/threonine-protein kinase LATS2	1	0.999	23	29	29	52	29	29	52	7204598
sp|Q9NRR4|RNC_HUMAN	Q9NRR4	RNC_HUMAN	DROSHA	1374	Homo sapiens	1:Experimental evidence at protein level	Ribonuclease 3	0.8291	0.9896	1	1	1	1	1	1	1	41875.6
sp|Q9NRZ9|HELLS_HUMAN	Q9NRZ9	HELLS_HUMAN	HELLS	838	Homo sapiens	1:Experimental evidence at protein level	Lymphoid-specific helicase	1	0.999	8	8	8	8	8	8	8	817888
sp|Q9NS69|TOM22_HUMAN	Q9NS69	TOM22_HUMAN	TOMM22	142	Homo sapiens	1:Experimental evidence at protein level	Mitochondrial import receptor subunit TOM22 homolog	0.9805	0.999	1	1	1	1	1	1	1	0
sp|Q9NSB8|HOME2_HUMAN	Q9NSB8	HOME2_HUMAN	HOMER2	354	Homo sapiens	1:Experimental evidence at protein level	Homer protein homolog 2	1	0.999	25	31	31	38	31	31	38	12231104
sp|Q9NSC5|HOME3_HUMAN	Q9NSC5	HOME3_HUMAN	HOMER3	361	Homo sapiens	1:Experimental evidence at protein level	Homer protein homolog 3	1	0.999	14	17	17	21	17	17	21	4.6528e+06
sp|Q9NSD9|SYFB_HUMAN	Q9NSD9	SYFB_HUMAN	FARSB	589	Homo sapiens	1:Experimental evidence at protein level	Phenylalanine--tRNA ligase beta subunit	1	0.999	6	6	6	6	6	6	6	668173
sp|Q9NSE4|SYIM_HUMAN	Q9NSE4	SYIM_HUMAN	IARS2	1012	Homo sapiens	1:Experimental evidence at protein level	Isoleucine--tRNA ligase, mitochondrial	1	0.999	6	6	6	6	6	6	6	751611
sp|Q9NSY1|BMP2K_HUMAN	Q9NSY1	BMP2K_HUMAN	BMP2K	1161	Homo sapiens	1:Experimental evidence at protein level	BMP-2-inducible protein kinase	0.9807	0.999	1	1	1	1	1	1	1	109400
sp|Q9NT22|EMIL3_HUMAN	Q9NT22	EMIL3_HUMAN	EMILIN3	766	Homo sapiens	1:Experimental evidence at protein level	EMILIN-3	1	0.999	2	2	2	2	2	2	2	95755.8
sp|Q9NTK5|OLA1_HUMAN	Q9NTK5	OLA1_HUMAN	OLA1	396	Homo sapiens	1:Experimental evidence at protein level	Obg-like ATPase 1	0.9799	0.999	1	1	1	1	1	1	1	120982
sp|Q9NTZ6|RBM12_HUMAN	Q9NTZ6	RBM12_HUMAN	RBM12	932	Homo sapiens	1:Experimental evidence at protein level	RNA-binding protein 12	0.9999	0.9989	2	2	2	2	2	2	2	181245
sp|Q9NU19|TB22B_HUMAN	Q9NU19	TB22B_HUMAN	TBC1D22B	505	Homo sapiens	1:Experimental evidence at protein level	TBC1 domain family member 22B	0.9807	0.999	1	1	1	1	1	1	1	117383
sp|Q9NU22|MDN1_HUMAN	Q9NU22	MDN1_HUMAN	MDN1	5596	Homo sapiens	1:Experimental evidence at protein level	Midasin	0.9783	0.9989	1	1	1	1	1	1	1	63685.3
sp|Q9NUL7|DDX28_HUMAN	Q9NUL7	DDX28_HUMAN	DDX28	540	Homo sapiens	1:Experimental evidence at protein level	Probable ATP-dependent RNA helicase DDX28	1	0.9989	3	4	4	4	4	4	4	274234
sp|Q9NUP9|LIN7C_HUMAN	Q9NUP9	LIN7C_HUMAN	LIN7C	197	Homo sapiens	1:Experimental evidence at protein level	Protein lin-7 homolog C	1	0.999	3	4	2	4	4	2	4	410453
sp|Q9NUQ8|ABCF3_HUMAN	Q9NUQ8	ABCF3_HUMAN	ABCF3	709	Homo sapiens	1:Experimental evidence at protein level	ATP-binding cassette sub-family F member 3	1	0.999	6	6	6	6	6	6	6	627160
sp|Q9NUU7|DD19A_HUMAN	Q9NUU7	DD19A_HUMAN	DDX19A	478	Homo sapiens	1:Experimental evidence at protein level	ATP-dependent RNA helicase DDX19A	1	0.999	4	6	0	6	6	0	6	1.19231e+06	sp|Q9UMR2|DD19B_HUMAN
sp|Q9NUX5|POTE1_HUMAN	Q9NUX5	POTE1_HUMAN	POT1	634	Homo sapiens	1:Experimental evidence at protein level	Protection of telomeres protein 1	0.999	0.9988	2	2	2	2	2	2	2	103748
sp|Q9NVA2|SEP11_HUMAN	Q9NVA2	SEP11_HUMAN	SEPTIN11	429	Homo sapiens	1:Experimental evidence at protein level	Septin-11	0.998	0.999	2	2	2	2	2	2	2	151708
sp|Q9NVE7|PANK4_HUMAN	Q9NVE7	PANK4_HUMAN	PANK4	773	Homo sapiens	1:Experimental evidence at protein level	4'-phosphopantetheine phosphatase	1	0.999	3	3	3	3	3	3	3	346942
sp|Q9NVH2|INT7_HUMAN	Q9NVH2	INT7_HUMAN	INTS7	962	Homo sapiens	1:Experimental evidence at protein level	Integrator complex subunit 7	0.9807	0.999	1	1	1	1	1	1	1	14253
sp|Q9NVI1|FANCI_HUMAN	Q9NVI1	FANCI_HUMAN	FANCI	1328	Homo sapiens	1:Experimental evidence at protein level	Fanconi anemia group I protein	1	0.999	4	5	5	5	5	5	5	417716
sp|Q9NVI7|ATD3A_HUMAN	Q9NVI7	ATD3A_HUMAN	ATAD3A	634	Homo sapiens	1:Experimental evidence at protein level	ATPase family AAA domain-containing protein 3A	1	0.999	35	51	37	172	51	37	172	38376544
sp|Q9NVN8|GNL3L_HUMAN	Q9NVN8	GNL3L_HUMAN	GNL3L	582	Homo sapiens	1:Experimental evidence at protein level	Guanine nucleotide-binding protein-like 3-like protein	1	0.999	3	3	3	3	3	3	3	506087
sp|Q9NVW2|RNF12_HUMAN	Q9NVW2	RNF12_HUMAN	RLIM	624	Homo sapiens	1:Experimental evidence at protein level	E3 ubiquitin-protein ligase RLIM	1	0.999	3	4	4	4	4	4	4	370276
sp|Q9NW13|RBM28_HUMAN	Q9NW13	RBM28_HUMAN	RBM28	759	Homo sapiens	1:Experimental evidence at protein level	RNA-binding protein 28	0.7715	0.9852	1	1	1	1	1	1	1	50222.5
sp|Q9NW64|RBM22_HUMAN	Q9NW64	RBM22_HUMAN	RBM22	420	Homo sapiens	1:Experimental evidence at protein level	Pre-mRNA-splicing factor RBM22	0.9995	0.9987	2	2	2	2	2	2	2	468502
sp|Q9NWH9|SLTM_HUMAN	Q9NWH9	SLTM_HUMAN	SLTM	1034	Homo sapiens	1:Experimental evidence at protein level	SAFB-like transcription modulator	0.971	0.9985	1	1	1	1	1	1	1	105454
sp|Q9NWL6|ASND1_HUMAN	Q9NWL6	ASND1_HUMAN	ASNSD1	643	Homo sapiens	2:Experimental evidence at transcript level	Asparagine synthetase domain-containing protein 1	0.9807	0.999	1	1	1	1	1	1	1	127659
sp|Q9NWM3|CUED1_HUMAN	Q9NWM3	CUED1_HUMAN	CUEDC1	386	Homo sapiens	1:Experimental evidence at protein level	CUE domain-containing protein 1	0.9764	0.9988	1	2	2	2	2	2	2	78740.9
sp|Q9NWQ8|PHAG1_HUMAN	Q9NWQ8	PHAG1_HUMAN	PAG1	432	Homo sapiens	1:Experimental evidence at protein level	Phosphoprotein associated with glycosphingolipid-enriched microdomains 1	1	0.999	4	4	4	4	4	4	4	354548
sp|Q9NWZ5|UCKL1_HUMAN	Q9NWZ5	UCKL1_HUMAN	UCKL1	548	Homo sapiens	1:Experimental evidence at protein level	Uridine-cytidine kinase-like 1	0.8214	0.9891	1	1	1	1	1	1	1	103052
sp|Q9NXE4|NSMA3_HUMAN	Q9NXE4	NSMA3_HUMAN	SMPD4	866	Homo sapiens	1:Experimental evidence at protein level	Sphingomyelin phosphodiesterase 4	1	0.999	2	2	2	2	2	2	2	247333
sp|Q9NXW2|DJB12_HUMAN	Q9NXW2	DJB12_HUMAN	DNAJB12	375	Homo sapiens	1:Experimental evidence at protein level	DnaJ homolog subfamily B member 12	0.9754	0.9987	1	1	1	1	1	1	1	104270
sp|Q9NY33|DPP3_HUMAN	Q9NY33	DPP3_HUMAN	DPP3	737	Homo sapiens	1:Experimental evidence at protein level	Dipeptidyl peptidase 3	0.9798	0.999	1	1	1	1	1	1	1	12432.8
sp|Q9NY93|DDX56_HUMAN	Q9NY93	DDX56_HUMAN	DDX56	547	Homo sapiens	1:Experimental evidence at protein level	Probable ATP-dependent RNA helicase DDX56	0.923	0.9958	1	1	1	1	1	1	1	55384.8
sp|Q9NYF8|BCLF1_HUMAN	Q9NYF8	BCLF1_HUMAN	BCLAF1	920	Homo sapiens	1:Experimental evidence at protein level	Bcl-2-associated transcription factor 1	0.9999	0.9987	2	2	2	2	2	2	2	223418
sp|Q9NYH9|UTP6_HUMAN	Q9NYH9	UTP6_HUMAN	UTP6	597	Homo sapiens	1:Experimental evidence at protein level	U3 small nucleolar RNA-associated protein 6 homolog	1	0.999	11	14	14	14	14	14	14	1.72816e+06
sp|Q9NYL9|TMOD3_HUMAN	Q9NYL9	TMOD3_HUMAN	TMOD3	352	Homo sapiens	1:Experimental evidence at protein level	Tropomodulin-3	1	0.999	17	37	35	37	37	35	37	15878399
sp|Q9NYZ3|GTSE1_HUMAN	Q9NYZ3	GTSE1_HUMAN	GTSE1	739	Homo sapiens	1:Experimental evidence at protein level	G2 and S phase-expressed protein 1	0.9986	0.9984	2	2	2	2	2	2	2	176104
sp|Q9NZD8|SPG21_HUMAN	Q9NZD8	SPG21_HUMAN	SPG21	308	Homo sapiens	1:Experimental evidence at protein level	Maspardin	0.7523	0.9835	1	1	1	1	1	1	1	228882
sp|Q9NZI8|IF2B1_HUMAN	Q9NZI8	IF2B1_HUMAN	IGF2BP1	577	Homo sapiens	1:Experimental evidence at protein level	Insulin-like growth factor 2 mRNA-binding protein 1	1	0.999	7	10	7	10	10	7	10	1092860
sp|Q9NZJ0|DTL_HUMAN	Q9NZJ0	DTL_HUMAN	DTL	730	Homo sapiens	1:Experimental evidence at protein level	Denticleless protein homolog	0.9992	0.9988	2	2	2	2	2	2	2	155238
sp|Q9NZN8|CNOT2_HUMAN	Q9NZN8	CNOT2_HUMAN	CNOT2	540	Homo sapiens	1:Experimental evidence at protein level	CCR4-NOT transcription complex subunit 2	0.9995	0.9952	2	2	2	2	2	2	2	193031
sp|Q9NZR1|TMOD2_HUMAN	Q9NZR1	TMOD2_HUMAN	TMOD2	351	Homo sapiens	1:Experimental evidence at protein level	Tropomodulin-2	1	0.999	3	3	3	4	3	3	4	323585
sp|Q9NZT1|CALL5_HUMAN	Q9NZT1	CALL5_HUMAN	CALML5	146	Homo sapiens	1:Experimental evidence at protein level	Calmodulin-like protein 5	1	0.9987	3	3	3	3	3	3	3	274182
sp|Q9NZW5|PALS2_HUMAN	Q9NZW5	PALS2_HUMAN	PALS2	540	Homo sapiens	1:Experimental evidence at protein level	Protein PALS2	1	0.999	10	11	10	11	11	10	11	1.52001e+06
sp|Q9P035|HACD3_HUMAN	Q9P035	HACD3_HUMAN	HACD3	362	Homo sapiens	1:Experimental evidence at protein level	Very-long-chain (3R)-3-hydroxyacyl-CoA dehydratase 3	1	0.999	3	5	5	5	5	5	5	509624
sp|Q9P0K7|RAI14_HUMAN	Q9P0K7	RAI14_HUMAN	RAI14	980	Homo sapiens	1:Experimental evidence at protein level	Ankycorbin	1	0.999	38	52	52	52	52	52	52	10111263
sp|Q9P0M6|H2AW_HUMAN	Q9P0M6	H2AW_HUMAN	MACROH2A2	372	Homo sapiens	1:Experimental evidence at protein level	Core histone macro-H2A.2	0.9719	0.9985	1	2	2	2	2	2	2	70087.3
sp|Q9P0U3|SENP1_HUMAN	Q9P0U3	SENP1_HUMAN	SENP1	644	Homo sapiens	1:Experimental evidence at protein level	Sentrin-specific protease 1	1	0.999	5	8	8	8	8	8	8	898891
sp|Q9P203|BTBD7_HUMAN	Q9P203	BTBD7_HUMAN	BTBD7	1132	Homo sapiens	1:Experimental evidence at protein level	BTB/POZ domain-containing protein 7	0.9807	0.999	1	1	1	1	1	1	1	52622.8
sp|Q9P219|DAPLE_HUMAN	Q9P219	DAPLE_HUMAN	CCDC88C	2028	Homo sapiens	1:Experimental evidence at protein level	Protein Daple	0.7674	0.9848	1	1	1	1	1	1	1	271295
sp|Q9P258|RCC2_HUMAN	Q9P258	RCC2_HUMAN	RCC2	522	Homo sapiens	1:Experimental evidence at protein level	Protein RCC2	1	0.9985	3	3	3	3	3	3	3	336434
sp|Q9P266|JCAD_HUMAN	Q9P266	JCAD_HUMAN	JCAD	1359	Homo sapiens	1:Experimental evidence at protein level	Junctional cadherin 5-associated protein	0.9985	0.9988	2	3	3	3	3	3	3	127418
sp|Q9P289|STK26_HUMAN	Q9P289	STK26_HUMAN	STK26	416	Homo sapiens	1:Experimental evidence at protein level	Serine/threonine-protein kinase 26	1	0.999	14	23	1	23	23	1	23	8504735
sp|Q9P2E5|CHPF2_HUMAN	Q9P2E5	CHPF2_HUMAN	CHPF2	772	Homo sapiens	2:Experimental evidence at transcript level	Chondroitin sulfate glucuronyltransferase	1	0.999	9	9	9	9	9	9	9	1.16606e+06
sp|Q9P2I0|CPSF2_HUMAN	Q9P2I0	CPSF2_HUMAN	CPSF2	782	Homo sapiens	1:Experimental evidence at protein level	Cleavage and polyadenylation specificity factor subunit 2	1	0.999	3	4	4	4	4	4	4	240413
sp|Q9P2J5|SYLC_HUMAN	Q9P2J5	SYLC_HUMAN	LARS1	1176	Homo sapiens	1:Experimental evidence at protein level	Leucine--tRNA ligase, cytoplasmic	1	0.999	7	8	8	8	8	8	8	1.03781e+06
sp|Q9P2M7|CING_HUMAN	Q9P2M7	CING_HUMAN	CGN	1203	Homo sapiens	1:Experimental evidence at protein level	Cingulin	1	0.999	43	68	67	68	68	67	68	12675393
sp|Q9P2Q2|FRM4A_HUMAN	Q9P2Q2	FRM4A_HUMAN	FRMD4A	1039	Homo sapiens	1:Experimental evidence at protein level	FERM domain-containing protein 4A	0.9709	0.9985	1	1	1	1	1	1	1	76129.9
sp|Q9UBB4|ATX10_HUMAN	Q9UBB4	ATX10_HUMAN	ATXN10	475	Homo sapiens	1:Experimental evidence at protein level	Ataxin-10	1	0.999	3	3	3	3	3	3	3	384462
sp|Q9UBF2|COPG2_HUMAN	Q9UBF2	COPG2_HUMAN	COPG2	871	Homo sapiens	1:Experimental evidence at protein level	Coatomer subunit gamma-2	0.9998	0.9978	2	3	3	3	3	3	3	210486
sp|Q9UBM7|DHCR7_HUMAN	Q9UBM7	DHCR7_HUMAN	DHCR7	475	Homo sapiens	1:Experimental evidence at protein level	7-dehydrocholesterol reductase	0.7812	0.9859	1	1	1	1	1	1	1	138777
sp|Q9UBS4|DJB11_HUMAN	Q9UBS4	DJB11_HUMAN	DNAJB11	358	Homo sapiens	1:Experimental evidence at protein level	DnaJ homolog subfamily B member 11	0.9996	0.999	2	2	2	2	2	2	2	59970.8
sp|Q9UDY2|ZO2_HUMAN	Q9UDY2	ZO2_HUMAN	TJP2	1190	Homo sapiens	1:Experimental evidence at protein level	Tight junction protein ZO-2	1	0.999	3	4	3	4	4	3	4	217359
sp|Q9UET6|TRM7_HUMAN	Q9UET6	TRM7_HUMAN	FTSJ1	329	Homo sapiens	1:Experimental evidence at protein level	tRNA (cytidine(32)/guanosine(34)-2'-O)-methyltransferase	0.9531	0.9975	1	2	2	2	2	2	2	196794
sp|Q9UEY8|ADDG_HUMAN	Q9UEY8	ADDG_HUMAN	ADD3	706	Homo sapiens	1:Experimental evidence at protein level	Gamma-adducin	0.9997	0.999	2	2	2	2	2	2	2	87775
sp|Q9UFP1|GAK1A_HUMAN	Q9UFP1	GAK1A_HUMAN	GASK1A	575	Homo sapiens	1:Experimental evidence at protein level	Golgi-associated kinase 1A	0.8877	0.9936	1	1	1	1	1	1	1	189943
sp|Q9UG63|ABCF2_HUMAN	Q9UG63	ABCF2_HUMAN	ABCF2	623	Homo sapiens	1:Experimental evidence at protein level	ATP-binding cassette sub-family F member 2	1	0.999	21	46	46	46	46	46	46	11586057
sp|Q9UGP4|LIMD1_HUMAN	Q9UGP4	LIMD1_HUMAN	LIMD1	676	Homo sapiens	1:Experimental evidence at protein level	LIM domain-containing protein 1	1	0.999	6	7	7	7	7	7	7	631985
sp|Q9UGP8|SEC63_HUMAN	Q9UGP8	SEC63_HUMAN	SEC63	760	Homo sapiens	1:Experimental evidence at protein level	Translocation protein SEC63 homolog	0.8832	0.9933	1	1	1	1	1	1	1	0
sp|Q9UGU0|TCF20_HUMAN	Q9UGU0	TCF20_HUMAN	TCF20	1960	Homo sapiens	1:Experimental evidence at protein level	Transcription factor 20	1	0.999	3	3	3	3	3	3	3	311135
sp|Q9UHB6|LIMA1_HUMAN	Q9UHB6	LIMA1_HUMAN	LIMA1	759	Homo sapiens	1:Experimental evidence at protein level	LIM domain and actin-binding protein 1	1	0.999	55	129	128	129	129	128	129	75556960
sp|Q9UHB9|SRP68_HUMAN	Q9UHB9	SRP68_HUMAN	SRP68	627	Homo sapiens	1:Experimental evidence at protein level	Signal recognition particle subunit SRP68	1	0.9845	3	3	3	3	3	3	3	313759
sp|Q9UHD2|TBK1_HUMAN	Q9UHD2	TBK1_HUMAN	TBK1	729	Homo sapiens	1:Experimental evidence at protein level	Serine/threonine-protein kinase TBK1	0.9744	0.9987	1	1	1	1	1	1	1	112638
sp|Q9UHD8|SEPT9_HUMAN	Q9UHD8	SEPT9_HUMAN	SEPTIN9	586	Homo sapiens	1:Experimental evidence at protein level	Septin-9	0.9729	0.9986	1	1	1	1	1	1	1	87117.1
sp|Q9UHI6|DDX20_HUMAN	Q9UHI6	DDX20_HUMAN	DDX20	824	Homo sapiens	1:Experimental evidence at protein level	Probable ATP-dependent RNA helicase DDX20	1	0.999	4	5	5	5	5	5	5	432596
sp|Q9UHR4|BI2L1_HUMAN	Q9UHR4	BI2L1_HUMAN	BAIAP2L1	511	Homo sapiens	1:Experimental evidence at protein level	Brain-specific angiogenesis inhibitor 1-associated protein 2-like protein 1	1	0.999	2	2	2	2	2	2	2	121803
sp|Q9UHX1|PUF60_HUMAN	Q9UHX1	PUF60_HUMAN	PUF60	559	Homo sapiens	1:Experimental evidence at protein level	Poly(U)-binding-splicing factor PUF60	1	0.9987	2	2	2	2	2	2	2	222549
sp|Q9UI12|VATH_HUMAN	Q9UI12	VATH_HUMAN	ATP6V1H	483	Homo sapiens	1:Experimental evidence at protein level	V-type proton ATPase subunit H	1	0.999	3	3	3	3	3	3	3	492340
sp|Q9UI26|IPO11_HUMAN	Q9UI26	IPO11_HUMAN	IPO11	975	Homo sapiens	1:Experimental evidence at protein level	Importin-11	0.9806	0.999	1	1	1	1	1	1	1	53772.9
sp|Q9UID3|VPS51_HUMAN	Q9UID3	VPS51_HUMAN	VPS51	782	Homo sapiens	1:Experimental evidence at protein level	Vacuolar protein sorting-associated protein 51 homolog	1	0.999	2	3	3	3	3	3	3	143676
sp|Q9UJA3|MCM8_HUMAN	Q9UJA3	MCM8_HUMAN	MCM8	840	Homo sapiens	1:Experimental evidence at protein level	DNA helicase MCM8	1	0.999	3	3	3	3	3	3	3	281683
sp|Q9UJF2|NGAP_HUMAN	Q9UJF2	NGAP_HUMAN	RASAL2	1139	Homo sapiens	1:Experimental evidence at protein level	Ras GTPase-activating protein nGAP	0.9997	0.9989	2	2	2	2	2	2	2	275382
sp|Q9UJS0|S2513_HUMAN	Q9UJS0	S2513_HUMAN	SLC25A13	675	Homo sapiens	1:Experimental evidence at protein level	Electrogenic aspartate/glutamate antiporter SLC25A13, mitochondrial	1	0.999	23	37	27	37	37	27	37	12469607
sp|Q9UJU6|DBNL_HUMAN	Q9UJU6	DBNL_HUMAN	DBNL	430	Homo sapiens	1:Experimental evidence at protein level	Drebrin-like protein	0.884	0.9934	1	1	1	1	1	1	1	51529.1
sp|Q9UJV9|DDX41_HUMAN	Q9UJV9	DDX41_HUMAN	DDX41	622	Homo sapiens	1:Experimental evidence at protein level	Probable ATP-dependent RNA helicase DDX41	0.9999	0.999	2	2	2	2	2	2	2	156520
sp|Q9UJW0|DCTN4_HUMAN	Q9UJW0	DCTN4_HUMAN	DCTN4	460	Homo sapiens	1:Experimental evidence at protein level	Dynactin subunit 4	0.9996	0.9983	2	3	3	3	3	3	3	217364
sp|Q9UJX3|APC7_HUMAN	Q9UJX3	APC7_HUMAN	ANAPC7	565	Homo sapiens	1:Experimental evidence at protein level	Anaphase-promoting complex subunit 7	0.9996	0.999	2	2	2	2	2	2	2	76436.8
sp|Q9UJZ1|STML2_HUMAN	Q9UJZ1	STML2_HUMAN	STOML2	356	Homo sapiens	1:Experimental evidence at protein level	Stomatin-like protein 2, mitochondrial	1	0.999	2	2	2	2	2	2	2	149009
sp|Q9UK73|FEM1B_HUMAN	Q9UK73	FEM1B_HUMAN	FEM1B	627	Homo sapiens	1:Experimental evidence at protein level	Protein fem-1 homolog B	0.9702	0.9984	1	1	1	1	1	1	1	33243.3
sp|Q9UKB1|FBW1B_HUMAN	Q9UKB1	FBW1B_HUMAN	FBXW11	542	Homo sapiens	1:Experimental evidence at protein level	F-box/WD repeat-containing protein 11	1	0.999	8	9	4	9	9	4	9	1.57859e+06
sp|Q9UKM7|MA1B1_HUMAN	Q9UKM7	MA1B1_HUMAN	MAN1B1	699	Homo sapiens	1:Experimental evidence at protein level	Endoplasmic reticulum mannosyl-oligosaccharide 1,2-alpha-mannosidase	0.9805	0.999	1	1	1	1	1	1	1	45621.6
sp|Q9UKN8|TF3C4_HUMAN	Q9UKN8	TF3C4_HUMAN	GTF3C4	822	Homo sapiens	1:Experimental evidence at protein level	General transcription factor 3C polypeptide 4	0.901	0.9944	1	1	1	1	1	1	1	26890.5
sp|Q9UKS6|PACN3_HUMAN	Q9UKS6	PACN3_HUMAN	PACSIN3	424	Homo sapiens	1:Experimental evidence at protein level	Protein kinase C and casein kinase substrate in neurons protein 3	1	0.999	5	6	6	6	6	6	6	650991
sp|Q9UKV3|ACINU_HUMAN	Q9UKV3	ACINU_HUMAN	ACIN1	1341	Homo sapiens	1:Experimental evidence at protein level	Apoptotic chromatin condensation inducer in the nucleus	0.9998	0.9979	2	2	2	2	2	2	2	153756
sp|Q9UKV8|AGO2_HUMAN	Q9UKV8	AGO2_HUMAN	AGO2	859	Homo sapiens	1:Experimental evidence at protein level	Protein argonaute-2	0.919	0.9955	1	1	1	1	1	1	1	0
sp|Q9UL03|INT6_HUMAN	Q9UL03	INT6_HUMAN	INTS6	887	Homo sapiens	1:Experimental evidence at protein level	Integrator complex subunit 6	1	0.999	5	5	4	5	5	4	5	677572
sp|Q9UL15|BAG5_HUMAN	Q9UL15	BAG5_HUMAN	BAG5	447	Homo sapiens	1:Experimental evidence at protein level	BAG family molecular chaperone regulator 5	0.9413	0.9968	1	1	1	1	1	1	1	68766.5
sp|Q9UL54|TAOK2_HUMAN	Q9UL54	TAOK2_HUMAN	TAOK2	1235	Homo sapiens	1:Experimental evidence at protein level	Serine/threonine-protein kinase TAO2	1	0.9984	4	4	4	4	4	4	4	299142
sp|Q9ULJ3|ZBT21_HUMAN	Q9ULJ3	ZBT21_HUMAN	ZBTB21	1066	Homo sapiens	1:Experimental evidence at protein level	Zinc finger and BTB domain-containing protein 21	0.9807	0.999	1	2	2	2	2	2	2	62774.9
sp|Q9ULJ6|ZMIZ1_HUMAN	Q9ULJ6	ZMIZ1_HUMAN	ZMIZ1	1067	Homo sapiens	1:Experimental evidence at protein level	Zinc finger MIZ domain-containing protein 1	0.9999	0.999	2	2	1	2	2	1	2	42708.8
sp|Q9ULJ8|NEB1_HUMAN	Q9ULJ8	NEB1_HUMAN	PPP1R9A	1098	Homo sapiens	1:Experimental evidence at protein level	Neurabin-1	0.9986	0.9969	3	2	2	3	2	2	3	75628.4
sp|Q9ULK4|MED23_HUMAN	Q9ULK4	MED23_HUMAN	MED23	1368	Homo sapiens	1:Experimental evidence at protein level	Mediator of RNA polymerase II transcription subunit 23	0.9999	0.999	2	2	2	2	2	2	2	241248
sp|Q9ULM0|PKHH1_HUMAN	Q9ULM0	PKHH1_HUMAN	PLEKHH1	1364	Homo sapiens	2:Experimental evidence at transcript level	Pleckstrin homology domain-containing family H member 1	1	0.999	12	13	13	13	13	13	13	1.47957e+06
sp|Q9ULP9|TBC24_HUMAN	Q9ULP9	TBC24_HUMAN	TBC1D24	559	Homo sapiens	1:Experimental evidence at protein level	TBC1 domain family member 24	0.9769	0.9988	1	1	1	1	1	1	1	152776
sp|Q9ULV4|COR1C_HUMAN	Q9ULV4	COR1C_HUMAN	CORO1C	474	Homo sapiens	1:Experimental evidence at protein level	Coronin-1C	1	0.999	23	35	31	35	35	31	35	28076032
sp|Q9ULX3|NOB1_HUMAN	Q9ULX3	NOB1_HUMAN	NOB1	412	Homo sapiens	1:Experimental evidence at protein level	RNA-binding protein NOB1	1	0.9984	2	3	3	3	3	3	3	311701
sp|Q9ULX6|AKP8L_HUMAN	Q9ULX6	AKP8L_HUMAN	AKAP8L	646	Homo sapiens	1:Experimental evidence at protein level	A-kinase anchor protein 8-like	1	0.999	3	5	5	5	5	5	5	622983
sp|Q9UM54|MYO6_HUMAN	Q9UM54	MYO6_HUMAN	MYO6	1294	Homo sapiens	1:Experimental evidence at protein level	Unconventional myosin-VI	1	0.999	71	141	141	141	141	141	141	83150096
sp|Q9UMS4|PRP19_HUMAN	Q9UMS4	PRP19_HUMAN	PRPF19	504	Homo sapiens	1:Experimental evidence at protein level	Pre-mRNA-processing factor 19	1	0.999	2	3	3	3	3	3	3	744111
sp|Q9UN37|VPS4A_HUMAN	Q9UN37	VPS4A_HUMAN	VPS4A	437	Homo sapiens	1:Experimental evidence at protein level	Vacuolar protein sorting-associated protein 4A	1	0.999	7	9	8	9	9	8	9	1.99993e+06
sp|Q9UN86|G3BP2_HUMAN	Q9UN86	G3BP2_HUMAN	G3BP2	482	Homo sapiens	1:Experimental evidence at protein level	Ras GTPase-activating protein-binding protein 2	0.7559	0.9838	1	1	1	1	1	1	1	80900.6
sp|Q9UNF1|MAGD2_HUMAN	Q9UNF1	MAGD2_HUMAN	MAGED2	606	Homo sapiens	1:Experimental evidence at protein level	Melanoma-associated antigen D2	1	0.999	5	5	4	6	5	4	6	390989
sp|Q9UNS1|TIM_HUMAN	Q9UNS1	TIM_HUMAN	TIMELESS	1208	Homo sapiens	1:Experimental evidence at protein level	Protein timeless homolog	0.9504	0.9974	1	1	1	1	1	1	1	64757.7
sp|Q9UNS2|CSN3_HUMAN	Q9UNS2	CSN3_HUMAN	COPS3	423	Homo sapiens	1:Experimental evidence at protein level	COP9 signalosome complex subunit 3	0.9781	0.9989	1	1	1	1	1	1	1	85870.6
sp|Q9UNY4|TTF2_HUMAN	Q9UNY4	TTF2_HUMAN	TTF2	1162	Homo sapiens	1:Experimental evidence at protein level	Transcription termination factor 2	1	0.9989	3	3	3	3	3	3	3	270557
sp|Q9UPN4|CP131_HUMAN	Q9UPN4	CP131_HUMAN	CEP131	1083	Homo sapiens	1:Experimental evidence at protein level	Centrosomal protein of 131 kDa	1	0.999	7	9	9	9	9	9	9	521952
sp|Q9UPN9|TRI33_HUMAN	Q9UPN9	TRI33_HUMAN	TRIM33	1127	Homo sapiens	1:Experimental evidence at protein level	E3 ubiquitin-protein ligase TRIM33	0.9999	0.999	2	2	1	2	2	1	2	99749
sp|Q9UPP1|PHF8_HUMAN	Q9UPP1	PHF8_HUMAN	PHF8	1060	Homo sapiens	1:Experimental evidence at protein level	Histone lysine demethylase PHF8	0.9996	0.9986	2	2	2	2	2	2	2	125628
sp|Q9UPQ9|TNR6B_HUMAN	Q9UPQ9	TNR6B_HUMAN	TNRC6B	1833	Homo sapiens	1:Experimental evidence at protein level	Trinucleotide repeat-containing gene 6B protein	1	0.999	7	13	13	13	13	13	13	835114
sp|Q9UQ35|SRRM2_HUMAN	Q9UQ35	SRRM2_HUMAN	SRRM2	2752	Homo sapiens	1:Experimental evidence at protein level	Serine/arginine repetitive matrix protein 2	0.9805	0.999	1	1	1	1	1	1	1	20468.9
sp|Q9UQ80|PA2G4_HUMAN	Q9UQ80	PA2G4_HUMAN	PA2G4	394	Homo sapiens	1:Experimental evidence at protein level	Proliferation-associated protein 2G4	1	0.999	6	6	6	6	6	6	6	979911
sp|Q9UQ90|SPG7_HUMAN	Q9UQ90	SPG7_HUMAN	SPG7	795	Homo sapiens	1:Experimental evidence at protein level	Paraplegin	0.8835	0.9933	1	1	1	1	1	1	1	31258.4
sp|Q9UQB8|BAIP2_HUMAN	Q9UQB8	BAIP2_HUMAN	BAIAP2	552	Homo sapiens	1:Experimental evidence at protein level	Brain-specific angiogenesis inhibitor 1-associated protein 2	0.9917	0.9837	1	2	2	2	2	2	2	274054
sp|Q9UQE7|SMC3_HUMAN	Q9UQE7	SMC3_HUMAN	SMC3	1217	Homo sapiens	1:Experimental evidence at protein level	Structural maintenance of chromosomes protein 3	1	0.999	26	30	30	30	30	30	30	5.47499e+06
sp|Q9Y230|RUVB2_HUMAN	Q9Y230	RUVB2_HUMAN	RUVBL2	463	Homo sapiens	1:Experimental evidence at protein level	RuvB-like 2	1	0.999	11	18	18	18	18	18	18	2.68764e+06
sp|Q9Y262|EIF3L_HUMAN	Q9Y262	EIF3L_HUMAN	EIF3L	564	Homo sapiens	1:Experimental evidence at protein level	Eukaryotic translation initiation factor 3 subunit L	1	0.999	2	4	4	4	4	4	4	267700
sp|Q9Y263|PLAP_HUMAN	Q9Y263	PLAP_HUMAN	PLAA	795	Homo sapiens	1:Experimental evidence at protein level	Phospholipase A-2-activating protein	1	0.999	2	2	2	2	2	2	2	163463
sp|Q9Y265|RUVB1_HUMAN	Q9Y265	RUVB1_HUMAN	RUVBL1	456	Homo sapiens	1:Experimental evidence at protein level	RuvB-like 1	1	0.999	8	10	10	10	10	10	10	1.83471e+06
sp|Q9Y266|NUDC_HUMAN	Q9Y266	NUDC_HUMAN	NUDC	331	Homo sapiens	1:Experimental evidence at protein level	Nuclear migration protein nudC	0.9796	0.9989	1	1	1	1	1	1	1	190915
sp|Q9Y285|SYFA_HUMAN	Q9Y285	SYFA_HUMAN	FARSA	508	Homo sapiens	1:Experimental evidence at protein level	Phenylalanine--tRNA ligase alpha subunit	1	0.999	9	15	15	15	15	15	15	2.48516e+06
sp|Q9Y297|FBW1A_HUMAN	Q9Y297	FBW1A_HUMAN	BTRC	605	Homo sapiens	1:Experimental evidence at protein level	F-box/WD repeat-containing protein 1A	0.9994	0.999	6	1	1	6	1	1	6	111747
sp|Q9Y2D5|PLAK2_HUMAN	Q9Y2D5	PLAK2_HUMAN	PALM2AKAP2	1103	Homo sapiens	1:Experimental evidence at protein level	PALM2-AKAP2 fusion protein	1	0.999	7	8	8	8	8	8	8	504640
sp|Q9Y2J2|E41L3_HUMAN	Q9Y2J2	E41L3_HUMAN	EPB41L3	1087	Homo sapiens	1:Experimental evidence at protein level	Band 4.1-like protein 3	1	0.999	20	24	22	24	24	22	24	4457987
sp|Q9Y2J4|AMOL2_HUMAN	Q9Y2J4	AMOL2_HUMAN	AMOTL2	779	Homo sapiens	1:Experimental evidence at protein level	Angiomotin-like protein 2	1	0.999	61	304	304	311	304	304	311	465604704
sp|Q9Y2K2|SIK3_HUMAN	Q9Y2K2	SIK3_HUMAN	SIK3	1321	Homo sapiens	1:Experimental evidence at protein level	Serine/threonine-protein kinase SIK3	1	0.999	4	6	6	6	6	6	6	627726
sp|Q9Y2L1|RRP44_HUMAN	Q9Y2L1	RRP44_HUMAN	DIS3	958	Homo sapiens	1:Experimental evidence at protein level	Exosome complex exonuclease RRP44	1	0.9989	9	11	11	11	11	11	11	1.17717e+06
sp|Q9Y2L9|LRCH1_HUMAN	Q9Y2L9	LRCH1_HUMAN	LRCH1	728	Homo sapiens	1:Experimental evidence at protein level	Leucine-rich repeat and calponin homology domain-containing protein 1	0.9956	0.999	2	1	1	2	1	1	2	77957.4
sp|Q9Y2W1|TR150_HUMAN	Q9Y2W1	TR150_HUMAN	THRAP3	955	Homo sapiens	1:Experimental evidence at protein level	Thyroid hormone receptor-associated protein 3	0.97	0.9984	1	1	1	1	1	1	1	194252
sp|Q9Y2X0|MED16_HUMAN	Q9Y2X0	MED16_HUMAN	MED16	877	Homo sapiens	1:Experimental evidence at protein level	Mediator of RNA polymerase II transcription subunit 16	0.9336	0.9964	1	1	1	1	1	1	1	915549
sp|Q9Y2X3|NOP58_HUMAN	Q9Y2X3	NOP58_HUMAN	NOP58	529	Homo sapiens	1:Experimental evidence at protein level	Nucleolar protein 58	1	0.999	7	7	7	7	7	7	7	612097
sp|Q9Y2X9|ZN281_HUMAN	Q9Y2X9	ZN281_HUMAN	ZNF281	895	Homo sapiens	1:Experimental evidence at protein level	Zinc finger protein 281	1	0.999	2	2	2	2	2	2	2	83961.2
sp|Q9Y2Z2|MTO1_HUMAN	Q9Y2Z2	MTO1_HUMAN	MTO1	717	Homo sapiens	1:Experimental evidence at protein level	Protein MTO1 homolog, mitochondrial	0.9952	0.9952	2	2	2	2	2	2	2	64904.6
sp|Q9Y305|ACOT9_HUMAN	Q9Y305	ACOT9_HUMAN	ACOT9	439	Homo sapiens	1:Experimental evidence at protein level	Acyl-coenzyme A thioesterase 9, mitochondrial	1	0.999	6	10	10	10	10	10	10	2.46029e+06
sp|Q9Y312|AAR2_HUMAN	Q9Y312	AAR2_HUMAN	AAR2	384	Homo sapiens	1:Experimental evidence at protein level	Protein AAR2 homolog	0.934	0.9964	1	1	1	1	1	1	1	186888
sp|Q9Y383|LC7L2_HUMAN	Q9Y383	LC7L2_HUMAN	LUC7L2	392	Homo sapiens	1:Experimental evidence at protein level	Putative RNA-binding protein Luc7-like 2	1	0.999	3	4	3	4	4	3	4	370828
sp|Q9Y3I0|RTCB_HUMAN	Q9Y3I0	RTCB_HUMAN	RTCB	505	Homo sapiens	1:Experimental evidence at protein level	RNA-splicing ligase RtcB homolog	1	0.999	22	39	39	39	39	39	39	11287049
sp|Q9Y3T9|NOC2L_HUMAN	Q9Y3T9	NOC2L_HUMAN	NOC2L	749	Homo sapiens	1:Experimental evidence at protein level	Nucleolar complex protein 2 homolog	1	0.9987	5	5	5	5	5	5	5	556014
sp|Q9Y3Z3|SAMH1_HUMAN	Q9Y3Z3	SAMH1_HUMAN	SAMHD1	626	Homo sapiens	1:Experimental evidence at protein level	Deoxynucleoside triphosphate triphosphohydrolase SAMHD1	1	0.999	20	27	27	27	27	27	27	5.13305e+06
sp|Q9Y450|HBS1L_HUMAN	Q9Y450	HBS1L_HUMAN	HBS1L	684	Homo sapiens	1:Experimental evidence at protein level	HBS1-like protein	0.9767	0.9988	1	1	1	1	1	1	1	179778
sp|Q9Y463|DYR1B_HUMAN	Q9Y463	DYR1B_HUMAN	DYRK1B	629	Homo sapiens	1:Experimental evidence at protein level	Dual specificity tyrosine-phosphorylation-regulated kinase 1B	0.9933	0.9985	3	2	2	4	2	2	4	36476.9
sp|Q9Y4B6|DCAF1_HUMAN	Q9Y4B6	DCAF1_HUMAN	DCAF1	1507	Homo sapiens	1:Experimental evidence at protein level	DDB1- and CUL4-associated factor 1	0.9784	0.9989	1	1	1	1	1	1	1	69404.5
sp|Q9Y4C2|TCAF1_HUMAN	Q9Y4C2	TCAF1_HUMAN	TCAF1	921	Homo sapiens	1:Experimental evidence at protein level	TRPM8 channel-associated factor 1	1	0.9952	4	4	4	4	4	4	4	419158
sp|Q9Y4D1|DAAM1_HUMAN	Q9Y4D1	DAAM1_HUMAN	DAAM1	1078	Homo sapiens	1:Experimental evidence at protein level	Disheveled-associated activator of morphogenesis 1	0.9999	0.9989	2	2	2	2	2	2	2	137134
sp|Q9Y4F1|FARP1_HUMAN	Q9Y4F1	FARP1_HUMAN	FARP1	1045	Homo sapiens	1:Experimental evidence at protein level	FERM, ARHGEF and pleckstrin domain-containing protein 1	1	0.999	7	8	8	8	8	8	8	962815
sp|Q9Y4H2|IRS2_HUMAN	Q9Y4H2	IRS2_HUMAN	IRS2	1338	Homo sapiens	1:Experimental evidence at protein level	Insulin receptor substrate 2	0.9999	0.999	2	2	2	2	2	2	2	54404.4
sp|Q9Y4I1|MYO5A_HUMAN	Q9Y4I1	MYO5A_HUMAN	MYO5A	1855	Homo sapiens	1:Experimental evidence at protein level	Unconventional myosin-Va	1	0.999	4	5	4	5	5	4	5	307778
sp|Q9Y4P3|TBL2_HUMAN	Q9Y4P3	TBL2_HUMAN	TBL2	447	Homo sapiens	1:Experimental evidence at protein level	Transducin beta-like protein 2	0.9999	0.999	2	2	2	2	2	2	2	229621
sp|Q9Y4R8|TELO2_HUMAN	Q9Y4R8	TELO2_HUMAN	TELO2	837	Homo sapiens	1:Experimental evidence at protein level	Telomere length regulation protein TEL2 homolog	1	0.999	5	7	7	7	7	7	7	743652
sp|Q9Y4W2|LAS1L_HUMAN	Q9Y4W2	LAS1L_HUMAN	LAS1L	734	Homo sapiens	1:Experimental evidence at protein level	Ribosomal biogenesis protein LAS1L	1	0.999	3	3	3	3	3	3	3	193636
sp|Q9Y4W6|AFG32_HUMAN	Q9Y4W6	AFG32_HUMAN	AFG3L2	797	Homo sapiens	1:Experimental evidence at protein level	AFG3-like protein 2	1	0.999	6	6	6	6	6	6	6	1.27671e+06
sp|Q9Y512|SAM50_HUMAN	Q9Y512	SAM50_HUMAN	SAMM50	469	Homo sapiens	1:Experimental evidence at protein level	Sorting and assembly machinery component 50 homolog	1	0.999	11	14	14	14	14	14	14	2.74523e+06
sp|Q9Y520|PRC2C_HUMAN	Q9Y520	PRC2C_HUMAN	PRRC2C	2896	Homo sapiens	1:Experimental evidence at protein level	Protein PRRC2C	0.956	0.9977	1	1	1	1	1	1	1	0
sp|Q9Y5A9|YTHD2_HUMAN	Q9Y5A9	YTHD2_HUMAN	YTHDF2	579	Homo sapiens	1:Experimental evidence at protein level	YTH domain-containing family protein 2	1	0.999	5	7	6	7	7	6	7	1.23029e+06
sp|Q9Y5B8|NDK7_HUMAN	Q9Y5B8	NDK7_HUMAN	NME7	376	Homo sapiens	1:Experimental evidence at protein level	Nucleoside diphosphate kinase 7	0.9994	0.9979	2	2	2	2	2	2	2	196040
sp|Q9Y5B9|SP16H_HUMAN	Q9Y5B9	SP16H_HUMAN	SUPT16H	1047	Homo sapiens	1:Experimental evidence at protein level	FACT complex subunit SPT16	1	0.999	5	5	5	5	5	5	5	486042
sp|Q9Y5F7|PCDGL_HUMAN	Q9Y5F7	PCDGL_HUMAN	PCDHGC4	938	Homo sapiens	1:Experimental evidence at protein level	Protocadherin gamma-C4	0.9491	0.9973	1	1	1	1	1	1	1	105440
sp|Q9Y5J1|UTP18_HUMAN	Q9Y5J1	UTP18_HUMAN	UTP18	556	Homo sapiens	1:Experimental evidence at protein level	U3 small nucleolar RNA-associated protein 18 homolog	0.966	0.9982	1	1	1	1	1	1	1	97120.2
sp|Q9Y5L0|TNPO3_HUMAN	Q9Y5L0	TNPO3_HUMAN	TNPO3	923	Homo sapiens	1:Experimental evidence at protein level	Transportin-3	0.9664	0.9982	1	1	1	1	1	1	1	66888.2
sp|Q9Y5Q8|TF3C5_HUMAN	Q9Y5Q8	TF3C5_HUMAN	GTF3C5	519	Homo sapiens	1:Experimental evidence at protein level	General transcription factor 3C polypeptide 5	0.8787	0.993	1	1	1	1	1	1	1	109510
sp|Q9Y5Q9|TF3C3_HUMAN	Q9Y5Q9	TF3C3_HUMAN	GTF3C3	886	Homo sapiens	1:Experimental evidence at protein level	General transcription factor 3C polypeptide 3	0.9806	0.999	1	1	1	1	1	1	1	134087
sp|Q9Y5V3|MAGD1_HUMAN	Q9Y5V3	MAGD1_HUMAN	MAGED1	778	Homo sapiens	1:Experimental evidence at protein level	Melanoma-associated antigen D1	1	0.999	13	14	11	14	14	11	14	2.68002e+06
sp|Q9Y5X1|SNX9_HUMAN	Q9Y5X1	SNX9_HUMAN	SNX9	595	Homo sapiens	1:Experimental evidence at protein level	Sorting nexin-9	0.9807	0.999	1	1	1	1	1	1	1	61989
sp|Q9Y608|LRRF2_HUMAN	Q9Y608	LRRF2_HUMAN	LRRFIP2	721	Homo sapiens	1:Experimental evidence at protein level	Leucine-rich repeat flightless-interacting protein 2	1	0.999	5	5	5	5	5	5	5	846596
sp|Q9Y617|SERC_HUMAN	Q9Y617	SERC_HUMAN	PSAT1	370	Homo sapiens	1:Experimental evidence at protein level	Phosphoserine aminotransferase	1	0.999	6	6	6	6	6	6	6	1.04241e+06
sp|Q9Y678|COPG1_HUMAN	Q9Y678	COPG1_HUMAN	COPG1	874	Homo sapiens	1:Experimental evidence at protein level	Coatomer subunit gamma-1	1	0.999	5	5	5	5	5	5	5	832664
sp|Q9Y679|AUP1_HUMAN	Q9Y679	AUP1_HUMAN	AUP1	410	Homo sapiens	1:Experimental evidence at protein level	Lipid droplet-regulating VLDL assembly factor AUP1	1	0.999	3	3	3	3	3	3	3	348429
sp|Q9Y697|NFS1_HUMAN	Q9Y697	NFS1_HUMAN	NFS1	457	Homo sapiens	1:Experimental evidence at protein level	Cysteine desulfurase	1	0.999	2	2	2	2	2	2	2	174129
sp|Q9Y6D9|MD1L1_HUMAN	Q9Y6D9	MD1L1_HUMAN	MAD1L1	718	Homo sapiens	1:Experimental evidence at protein level	Mitotic spindle assembly checkpoint protein MAD1	1	0.9988	7	7	7	7	7	7	7	722910
sp|Q9Y6G9|DC1L1_HUMAN	Q9Y6G9	DC1L1_HUMAN	DYNC1LI1	523	Homo sapiens	1:Experimental evidence at protein level	Cytoplasmic dynein 1 light intermediate chain 1	1	0.999	3	3	3	3	3	3	3	351193
sp|Q9Y6K9|NEMO_HUMAN	Q9Y6K9	NEMO_HUMAN	IKBKG	419	Homo sapiens	1:Experimental evidence at protein level	NF-kappa-B essential modulator	0.9054	0.9947	1	1	1	1	1	1	1	90696.2
sp|Q9Y6M4|KC1G3_HUMAN	Q9Y6M4	KC1G3_HUMAN	CSNK1G3	447	Homo sapiens	1:Experimental evidence at protein level	Casein kinase I isoform gamma-3	1	0.999	11	16	8	16	16	8	16	3.46738e+06
sp|Q9Y6R0|NUMBL_HUMAN	Q9Y6R0	NUMBL_HUMAN	NUMBL	609	Homo sapiens	1:Experimental evidence at protein level	Numb-like protein	0.9999	0.999	3	4	3	4	4	3	4	367281

## Sheet: IP-MS(S307A)
Protein	Protein ID	Entry Name	Gene	Protein Length	Organism	Protein Existence	Description	Protein Probability	Top Peptide Probability	Combined Total Peptides	Combined Spectral Count	Combined Unique Spectral Count	Combined Total Spectral Count	timsTOF_HT_LFQ_H0064240702_F_S307A_RA3_1_22272 Spectral Count	timsTOF_HT_LFQ_H0064240702_F_S307A_RA3_1_22272 Unique Spectral Count	timsTOF_HT_LFQ_H0064240702_F_S307A_RA3_1_22272 Total Spectral Count	timsTOF_HT_LFQ_H0064240702_F_S307A_RA3_1_22272 Intensity	Indistinguishable Proteins
sp|A0A075B6P5|KV228_HUMAN	A0A075B6P5	KV228_HUMAN	IGKV2-28	120	Homo sapiens	3:Protein inferred from homology	Immunoglobulin kappa variable 2-28	0.9807	0.999	1	2	0	2	2	0	2	1.50625e+06	sp|A0A075B6S2|KVD29_HUMAN, sp|A0A075B6S6|KVD30_HUMAN, sp|A0A087WW87|KV240_HUMAN, sp|A0A0A0MRZ7|KVD26_HUMAN, sp|A2NJV5|KV229_HUMAN, sp|P01614|KVD40_HUMAN, sp|P01615|KVD28_HUMAN, sp|P06310|KV230_HUMAN
sp|A0A0A0MS14|HV145_HUMAN	A0A0A0MS14	HV145_HUMAN	IGHV1-45	117	Homo sapiens	3:Protein inferred from homology	Immunoglobulin heavy variable 1-45	1	0.9989	1	2	2	2	2	2	2	393619
sp|A0A0C4DH29|HV103_HUMAN	A0A0C4DH29	HV103_HUMAN	IGHV1-3	117	Homo sapiens	3:Protein inferred from homology	Immunoglobulin heavy variable 1-3	0.8164	0.9887	1	1	1	1	1	1	1	81782.1
sp|A0A0J9YX35|HV64D_HUMAN	A0A0J9YX35	HV64D_HUMAN	IGHV3-64D	117	Homo sapiens	3:Protein inferred from homology	Immunoglobulin heavy variable 3-64D	0.9993	0.9989	1	2	2	2	2	2	2	697992
sp|A0A8I5KQE6|RPSA2_HUMAN	A0A8I5KQE6	RPSA2_HUMAN	RPSA2	295	Homo sapiens	3:Protein inferred from homology	Small ribosomal subunit protein uS2B	1	0.999	3	3	0	3	3	0	3	282648	sp|P08865|RSSA_HUMAN
sp|A0AVF1|IFT56_HUMAN	A0AVF1	IFT56_HUMAN	IFT56	554	Homo sapiens	1:Experimental evidence at protein level	Intraflagellar transport protein 56	0.9791	0.9989	1	1	1	1	1	1	1	36501.1
sp|A0FGR8|ESYT2_HUMAN	A0FGR8	ESYT2_HUMAN	ESYT2	921	Homo sapiens	1:Experimental evidence at protein level	Extended synaptotagmin-2	1	0.999	8	8	8	8	8	8	8	1.01557e+06
sp|A1L0T0|HACL2_HUMAN	A1L0T0	HACL2_HUMAN	ILVBL	632	Homo sapiens	1:Experimental evidence at protein level	2-hydroxyacyl-CoA lyase 2	1	0.999	5	5	5	5	5	5	5	579718
sp|A1L170|CA226_HUMAN	A1L170	CA226_HUMAN	C1orf226	272	Homo sapiens	1:Experimental evidence at protein level	Uncharacterized protein C1orf226	0.979	0.9989	1	1	1	1	1	1	1	93334
sp|A1L390|PKHG3_HUMAN	A1L390	PKHG3_HUMAN	PLEKHG3	1219	Homo sapiens	1:Experimental evidence at protein level	Pleckstrin homology domain-containing family G member 3	1	0.999	3	4	4	4	4	4	4	338592
sp|A5D8V6|VP37C_HUMAN	A5D8V6	VP37C_HUMAN	VPS37C	355	Homo sapiens	1:Experimental evidence at protein level	Vacuolar protein sorting-associated protein 37C	0.9802	0.999	1	1	1	1	1	1	1	81534.4
sp|A6NHL2|TBAL3_HUMAN	A6NHL2	TBAL3_HUMAN	TUBAL3	446	Homo sapiens	1:Experimental evidence at protein level	Tubulin alpha chain-like 3	1	0.999	4	9	2	9	9	2	9	5.00171e+06
sp|A6NIX2|WTIP_HUMAN	A6NIX2	WTIP_HUMAN	WTIP	430	Homo sapiens	1:Experimental evidence at protein level	Wilms tumor protein 1-interacting protein	1	0.999	5	5	5	5	5	5	5	521146
sp|A6NKD9|CC85C_HUMAN	A6NKD9	CC85C_HUMAN	CCDC85C	419	Homo sapiens	1:Experimental evidence at protein level	Coiled-coil domain-containing protein 85C	1	0.999	29	83	82	83	83	82	83	46742208
sp|A8CG34|P121C_HUMAN	A8CG34	P121C_HUMAN	POM121C	1229	Homo sapiens	1:Experimental evidence at protein level	Nuclear envelope pore membrane protein POM 121C	0.999	0.999	2	2	1	2	2	1	2	93280.6
sp|A8MPP1|D11L8_HUMAN	A8MPP1	D11L8_HUMAN	DDX11L8	907	Homo sapiens	1:Experimental evidence at protein level	Putative ATP-dependent RNA helicase DDX11-like protein 8	0.9746	0.9987	1	1	0	1	1	0	1	132219	sp|Q92771|DDX12_HUMAN, sp|Q96FC9|DDX11_HUMAN
sp|B5ME19|EIFCL_HUMAN	B5ME19	EIFCL_HUMAN	EIF3CL	914	Homo sapiens	1:Experimental evidence at protein level	Eukaryotic translation initiation factor 3 subunit C-like protein	1	0.999	3	4	0	4	4	0	4	286797	sp|Q99613|EIF3C_HUMAN
sp|O00116|ADAS_HUMAN	O00116	ADAS_HUMAN	AGPS	658	Homo sapiens	1:Experimental evidence at protein level	Alkyldihydroxyacetonephosphate synthase, peroxisomal	1	0.999	6	7	7	7	7	7	7	850118
sp|O00139|KIF2A_HUMAN	O00139	KIF2A_HUMAN	KIF2A	706	Homo sapiens	1:Experimental evidence at protein level	Kinesin-like protein KIF2A	0.9999	0.9978	2	2	2	2	2	2	2	283048
sp|O00148|DX39A_HUMAN	O00148	DX39A_HUMAN	DDX39A	427	Homo sapiens	1:Experimental evidence at protein level	ATP-dependent RNA helicase DDX39A	1	0.999	13	25	9	25	25	9	25	6.01443e+06
sp|O00159|MYO1C_HUMAN	O00159	MYO1C_HUMAN	MYO1C	1063	Homo sapiens	1:Experimental evidence at protein level	Unconventional myosin-Ic	1	0.999	49	101	99	101	101	99	101	80981368
sp|O00231|PSD11_HUMAN	O00231	PSD11_HUMAN	PSMD11	422	Homo sapiens	1:Experimental evidence at protein level	26S proteasome non-ATPase regulatory subunit 11	0.9977	0.9977	2	2	2	2	2	2	2	182311
sp|O00255|MEN1_HUMAN	O00255	MEN1_HUMAN	MEN1	610	Homo sapiens	1:Experimental evidence at protein level	Menin	0.9757	0.9987	1	1	1	1	1	1	1	145391
sp|O00267|SPT5H_HUMAN	O00267	SPT5H_HUMAN	SUPT5H	1087	Homo sapiens	1:Experimental evidence at protein level	Transcription elongation factor SPT5	1	0.999	2	2	2	2	2	2	2	87755.7
sp|O00303|EIF3F_HUMAN	O00303	EIF3F_HUMAN	EIF3F	357	Homo sapiens	1:Experimental evidence at protein level	Eukaryotic translation initiation factor 3 subunit F	1	0.999	4	4	4	4	4	4	4	592577
sp|O00311|CDC7_HUMAN	O00311	CDC7_HUMAN	CDC7	574	Homo sapiens	1:Experimental evidence at protein level	Cell division cycle 7-related protein kinase	0.9991	0.9974	2	2	2	2	2	2	2	234478
sp|O00391|QSOX1_HUMAN	O00391	QSOX1_HUMAN	QSOX1	747	Homo sapiens	1:Experimental evidence at protein level	Sulfhydryl oxidase 1	1	0.999	6	6	6	6	6	6	6	553315
sp|O00410|IPO5_HUMAN	O00410	IPO5_HUMAN	IPO5	1097	Homo sapiens	1:Experimental evidence at protein level	Importin-5	1	0.999	4	4	4	4	4	4	4	319235
sp|O00411|RPOM_HUMAN	O00411	RPOM_HUMAN	POLRMT	1230	Homo sapiens	1:Experimental evidence at protein level	DNA-directed RNA polymerase, mitochondrial	1	0.999	2	2	2	2	2	2	2	124496
sp|O00429|DNM1L_HUMAN	O00429	DNM1L_HUMAN	DNM1L	736	Homo sapiens	1:Experimental evidence at protein level	Dynamin-1-like protein	0.793	0.9869	1	1	1	1	1	1	1	40931.1
sp|O00442|RTCA_HUMAN	O00442	RTCA_HUMAN	RTCA	366	Homo sapiens	1:Experimental evidence at protein level	RNA 3'-terminal phosphate cyclase	0.9888	0.9894	2	2	2	2	2	2	2	118904
sp|O00444|PLK4_HUMAN	O00444	PLK4_HUMAN	PLK4	970	Homo sapiens	1:Experimental evidence at protein level	Serine/threonine-protein kinase PLK4	0.9363	0.9966	1	2	2	2	2	2	2	102347
sp|O00459|P85B_HUMAN	O00459	P85B_HUMAN	PIK3R2	728	Homo sapiens	1:Experimental evidence at protein level	Phosphatidylinositol 3-kinase regulatory subunit beta	1	0.999	7	8	7	8	8	7	8	1.10365e+06
sp|O00505|IMA4_HUMAN	O00505	IMA4_HUMAN	KPNA3	521	Homo sapiens	1:Experimental evidence at protein level	Importin subunit alpha-4	0.9621	0.998	1	1	0	1	1	0	1	55282.7	sp|O00629|IMA3_HUMAN
sp|O00567|NOP56_HUMAN	O00567	NOP56_HUMAN	NOP56	594	Homo sapiens	1:Experimental evidence at protein level	Nucleolar protein 56	1	0.999	5	6	6	6	6	6	6	774211
sp|O00571|DDX3X_HUMAN	O00571	DDX3X_HUMAN	DDX3X	662	Homo sapiens	1:Experimental evidence at protein level	ATP-dependent RNA helicase DDX3X	1	0.999	25	48	9	48	48	9	48	15002521
sp|O14497|ARI1A_HUMAN	O14497	ARI1A_HUMAN	ARID1A	2285	Homo sapiens	1:Experimental evidence at protein level	AT-rich interactive domain-containing protein 1A	0.9936	0.9966	2	2	1	2	2	1	2	107236
sp|O14526|FCHO1_HUMAN	O14526	FCHO1_HUMAN	FCHO1	889	Homo sapiens	1:Experimental evidence at protein level	F-BAR domain only protein 1	1	0.999	17	24	24	24	24	24	24	4388429
sp|O14545|TRAD1_HUMAN	O14545	TRAD1_HUMAN	TRAFD1	582	Homo sapiens	1:Experimental evidence at protein level	TRAF-type zinc finger domain-containing protein 1	0.9995	0.9956	2	2	2	2	2	2	2	152888
sp|O14639|ABLM1_HUMAN	O14639	ABLM1_HUMAN	ABLIM1	778	Homo sapiens	1:Experimental evidence at protein level	Actin-binding LIM protein 1	1	0.999	8	12	12	12	12	12	12	1.27526e+06
sp|O14641|DVL2_HUMAN	O14641	DVL2_HUMAN	DVL2	736	Homo sapiens	1:Experimental evidence at protein level	Segment polarity protein dishevelled homolog DVL-2	1	0.999	7	10	9	10	10	9	10	1.4044e+06
sp|O14646|CHD1_HUMAN	O14646	CHD1_HUMAN	CHD1	1710	Homo sapiens	1:Experimental evidence at protein level	Chromodomain-helicase-DNA-binding protein 1	0.9791	0.9989	1	1	1	1	1	1	1	99225.8
sp|O14654|IRS4_HUMAN	O14654	IRS4_HUMAN	IRS4	1257	Homo sapiens	1:Experimental evidence at protein level	Insulin receptor substrate 4	1	0.999	35	71	71	71	71	71	71	24835938
sp|O14733|MP2K7_HUMAN	O14733	MP2K7_HUMAN	MAP2K7	419	Homo sapiens	1:Experimental evidence at protein level	Dual specificity mitogen-activated protein kinase kinase 7	1	0.9983	3	3	3	3	3	3	3	254999
sp|O14744|ANM5_HUMAN	O14744	ANM5_HUMAN	PRMT5	637	Homo sapiens	1:Experimental evidence at protein level	Protein arginine N-methyltransferase 5	1	0.999	3	4	4	4	4	4	4	453158
sp|O14757|CHK1_HUMAN	O14757	CHK1_HUMAN	CHEK1	476	Homo sapiens	1:Experimental evidence at protein level	Serine/threonine-protein kinase Chk1	1	0.999	22	40	40	40	40	40	40	20202192
sp|O14773|TPP1_HUMAN	O14773	TPP1_HUMAN	TPP1	563	Homo sapiens	1:Experimental evidence at protein level	Tripeptidyl-peptidase 1	1	0.999	3	7	7	7	7	7	7	437403
sp|O14776|TCRG1_HUMAN	O14776	TCRG1_HUMAN	TCERG1	1098	Homo sapiens	1:Experimental evidence at protein level	Transcription elongation regulator 1	0.9938	0.9968	2	3	3	3	3	3	3	133241
sp|O14828|SCAM3_HUMAN	O14828	SCAM3_HUMAN	SCAMP3	347	Homo sapiens	1:Experimental evidence at protein level	Secretory carrier-associated membrane protein 3	1	0.999	2	2	2	2	2	2	2	365098
sp|O14874|BCKD_HUMAN	O14874	BCKD_HUMAN	BCKDK	412	Homo sapiens	1:Experimental evidence at protein level	Branched-chain alpha-ketoacid dehydrogenase kinase	0.8661	0.9922	1	1	1	1	1	1	1	133273
sp|O14920|IKKB_HUMAN	O14920	IKKB_HUMAN	IKBKB	756	Homo sapiens	1:Experimental evidence at protein level	Inhibitor of nuclear factor kappa-B kinase subunit beta	0.9976	0.999	2	2	2	2	2	2	2	59643.5
sp|O14929|HAT1_HUMAN	O14929	HAT1_HUMAN	HAT1	419	Homo sapiens	1:Experimental evidence at protein level	Histone acetyltransferase type B catalytic subunit	0.9803	0.999	1	1	1	1	1	1	1	88392.8
sp|O14936|CSKP_HUMAN	O14936	CSKP_HUMAN	CASK	926	Homo sapiens	1:Experimental evidence at protein level	Peripheral plasma membrane protein CASK	1	0.9986	6	6	6	6	6	6	6	1.40025e+06
sp|O14965|AURKA_HUMAN	O14965	AURKA_HUMAN	AURKA	403	Homo sapiens	1:Experimental evidence at protein level	Aurora kinase A	1	0.999	13	22	21	22	22	21	22	6511627
sp|O14974|MYPT1_HUMAN	O14974	MYPT1_HUMAN	PPP1R12A	1030	Homo sapiens	1:Experimental evidence at protein level	Protein phosphatase 1 regulatory subunit 12A	1	0.999	37	59	58	59	59	58	59	18159120
sp|O14980|XPO1_HUMAN	O14980	XPO1_HUMAN	XPO1	1071	Homo sapiens	1:Experimental evidence at protein level	Exportin-1	1	0.999	11	17	17	17	17	17	17	4.39842e+06
sp|O15027|SC16A_HUMAN	O15027	SC16A_HUMAN	SEC16A	2357	Homo sapiens	1:Experimental evidence at protein level	Protein transport protein Sec16A	1	0.999	5	5	5	5	5	5	5	565817
sp|O15037|KHNYN_HUMAN	O15037	KHNYN_HUMAN	KHNYN	678	Homo sapiens	1:Experimental evidence at protein level	Protein KHNYN	0.9806	0.999	1	1	1	1	1	1	1	64467.5
sp|O15042|SR140_HUMAN	O15042	SR140_HUMAN	U2SURP	1029	Homo sapiens	1:Experimental evidence at protein level	U2 snRNP-associated SURP motif-containing protein	1	0.999	3	3	3	3	3	3	3	433679
sp|O15049|N4BP3_HUMAN	O15049	N4BP3_HUMAN	N4BP3	544	Homo sapiens	1:Experimental evidence at protein level	NEDD4-binding protein 3	1	0.999	4	4	4	4	4	4	4	642162
sp|O15067|PUR4_HUMAN	O15067	PUR4_HUMAN	PFAS	1338	Homo sapiens	1:Experimental evidence at protein level	Phosphoribosylformylglycinamidine synthase	1	0.999	4	4	4	4	4	4	4	303507
sp|O15084|ANR28_HUMAN	O15084	ANR28_HUMAN	ANKRD28	1053	Homo sapiens	1:Experimental evidence at protein level	Serine/threonine-protein phosphatase 6 regulatory ankyrin repeat subunit A	0.9807	0.999	1	1	1	1	1	1	1	100826
sp|O15091|MRPP3_HUMAN	O15091	MRPP3_HUMAN	PRORP	583	Homo sapiens	1:Experimental evidence at protein level	Mitochondrial ribonuclease P catalytic subunit	0.9999	0.999	2	2	2	2	2	2	2	118749
sp|O15111|IKKA_HUMAN	O15111	IKKA_HUMAN	CHUK	745	Homo sapiens	1:Experimental evidence at protein level	Inhibitor of nuclear factor kappa-B kinase subunit alpha	1	0.999	4	5	5	5	5	5	5	390891
sp|O15143|ARC1B_HUMAN	O15143	ARC1B_HUMAN	ARPC1B	372	Homo sapiens	1:Experimental evidence at protein level	Actin-related protein 2/3 complex subunit 1B	0.9807	0.999	1	1	1	1	1	1	1	28289.1
sp|O15160|RPAC1_HUMAN	O15160	RPAC1_HUMAN	POLR1C	346	Homo sapiens	1:Experimental evidence at protein level	DNA-directed RNA polymerases I and III subunit RPAC1	1	0.999	7	8	8	8	8	8	8	1465656
sp|O15169|AXIN1_HUMAN	O15169	AXIN1_HUMAN	AXIN1	862	Homo sapiens	1:Experimental evidence at protein level	Axin-1	0.795	0.987	1	1	1	1	1	1	1	67518.7
sp|O15198|SMAD9_HUMAN	O15198	SMAD9_HUMAN	SMAD9	467	Homo sapiens	1:Experimental evidence at protein level	Mothers against decapentaplegic homolog 9	0.977	0.9988	1	1	0	1	1	0	1	79168.9	sp|P84022|SMAD3_HUMAN, sp|Q15796|SMAD2_HUMAN
sp|O15226|NKRF_HUMAN	O15226	NKRF_HUMAN	NKRF	690	Homo sapiens	1:Experimental evidence at protein level	NF-kappa-B-repressing factor	1	0.9989	3	3	3	3	3	3	3	154700
sp|O15228|GNPAT_HUMAN	O15228	GNPAT_HUMAN	GNPAT	680	Homo sapiens	1:Experimental evidence at protein level	Dihydroxyacetone phosphate acyltransferase	0.9586	0.9834	1	1	1	1	1	1	1	173533
sp|O15269|SPTC1_HUMAN	O15269	SPTC1_HUMAN	SPTLC1	473	Homo sapiens	1:Experimental evidence at protein level	Serine palmitoyltransferase 1	1	0.999	6	9	9	9	9	9	9	1.64411e+06
sp|O15270|SPTC2_HUMAN	O15270	SPTC2_HUMAN	SPTLC2	562	Homo sapiens	1:Experimental evidence at protein level	Serine palmitoyltransferase 2	0.9776	0.9988	1	1	1	1	1	1	1	56278.9
sp|O15294|OGT1_HUMAN	O15294	OGT1_HUMAN	OGT	1046	Homo sapiens	1:Experimental evidence at protein level	UDP-N-acetylglucosamine--peptide N-acetylglucosaminyltransferase 110 kDa subunit	1	0.999	4	4	4	4	4	4	4	362180
sp|O15350|P73_HUMAN	O15350	P73_HUMAN	TP73	636	Homo sapiens	1:Experimental evidence at protein level	Tumor protein p73	1	0.999	5	7	7	7	7	7	7	841870
sp|O15371|EIF3D_HUMAN	O15371	EIF3D_HUMAN	EIF3D	548	Homo sapiens	1:Experimental evidence at protein level	Eukaryotic translation initiation factor 3 subunit D	1	0.999	5	7	7	7	7	7	7	1.00154e+06
sp|O15381|NVL_HUMAN	O15381	NVL_HUMAN	NVL	856	Homo sapiens	1:Experimental evidence at protein level	Nuclear valosin-containing protein-like	0.9995	0.9988	3	2	2	3	2	2	3	115906
sp|O15397|IPO8_HUMAN	O15397	IPO8_HUMAN	IPO8	1037	Homo sapiens	1:Experimental evidence at protein level	Importin-8	1	0.999	2	2	2	2	2	2	2	386931
sp|O15460|P4HA2_HUMAN	O15460	P4HA2_HUMAN	P4HA2	535	Homo sapiens	1:Experimental evidence at protein level	Prolyl 4-hydroxylase subunit alpha-2	1	0.999	2	2	2	2	2	2	2	206917
sp|O15479|MAGB2_HUMAN	O15479	MAGB2_HUMAN	MAGEB2	319	Homo sapiens	1:Experimental evidence at protein level	Melanoma-associated antigen B2	0.9807	0.999	1	1	1	1	1	1	1	59037.7
sp|O15484|CAN5_HUMAN	O15484	CAN5_HUMAN	CAPN5	640	Homo sapiens	1:Experimental evidence at protein level	Calpain-5	1	0.999	5	5	5	5	5	5	5	933954
sp|O43143|DHX15_HUMAN	O43143	DHX15_HUMAN	DHX15	795	Homo sapiens	1:Experimental evidence at protein level	ATP-dependent RNA helicase DHX15	1	0.999	10	15	15	15	15	15	15	1634218
sp|O43166|SI1L1_HUMAN	O43166	SI1L1_HUMAN	SIPA1L1	1804	Homo sapiens	1:Experimental evidence at protein level	Signal-induced proliferation-associated 1-like protein 1	1	0.999	6	8	7	8	8	7	8	591020
sp|O43175|SERA_HUMAN	O43175	SERA_HUMAN	PHGDH	533	Homo sapiens	1:Experimental evidence at protein level	D-3-phosphoglycerate dehydrogenase	1	0.999	14	22	22	22	22	22	22	8109680
sp|O43242|PSMD3_HUMAN	O43242	PSMD3_HUMAN	PSMD3	534	Homo sapiens	1:Experimental evidence at protein level	26S proteasome non-ATPase regulatory subunit 3	1	0.999	9	13	13	13	13	13	13	1.30746e+06
sp|O43251|RFOX2_HUMAN	O43251	RFOX2_HUMAN	RBFOX2	390	Homo sapiens	1:Experimental evidence at protein level	RNA binding protein fox-1 homolog 2	0.9976	0.999	2	3	2	3	3	2	3	306752
sp|O43264|ZW10_HUMAN	O43264	ZW10_HUMAN	ZW10	779	Homo sapiens	1:Experimental evidence at protein level	Centromere/kinetochore protein zw10 homolog	0.9557	0.9976	1	1	1	1	1	1	1	79399.9
sp|O43301|HS12A_HUMAN	O43301	HS12A_HUMAN	HSPA12A	675	Homo sapiens	1:Experimental evidence at protein level	Heat shock 70 kDa protein 12A	0.966	0.9982	1	1	1	1	1	1	1	61104.9
sp|O43318|M3K7_HUMAN	O43318	M3K7_HUMAN	MAP3K7	606	Homo sapiens	1:Experimental evidence at protein level	Mitogen-activated protein kinase kinase kinase 7	0.9629	0.9847	2	2	2	2	2	2	2	110456
sp|O43390|HNRPR_HUMAN	O43390	HNRPR_HUMAN	HNRNPR	633	Homo sapiens	1:Experimental evidence at protein level	Heterogeneous nuclear ribonucleoprotein R	1	0.9989	8	9	5	9	9	5	9	1.62022e+06
sp|O43427|FIBP_HUMAN	O43427	FIBP_HUMAN	FIBP	364	Homo sapiens	1:Experimental evidence at protein level	Acidic fibroblast growth factor intracellular-binding protein	0.8895	0.9937	1	1	1	1	1	1	1	65051.1
sp|O43491|E41L2_HUMAN	O43491	E41L2_HUMAN	EPB41L2	1005	Homo sapiens	1:Experimental evidence at protein level	Band 4.1-like protein 2	1	0.999	10	13	13	16	13	13	16	1.68273e+06
sp|O43505|B4GA1_HUMAN	O43505	B4GA1_HUMAN	B4GAT1	415	Homo sapiens	1:Experimental evidence at protein level	Beta-1,4-glucuronyltransferase 1	0.9733	0.9986	1	1	1	1	1	1	1	0
sp|O43572|AKA10_HUMAN	O43572	AKA10_HUMAN	AKAP10	662	Homo sapiens	1:Experimental evidence at protein level	A-kinase anchor protein 10, mitochondrial	0.9793	0.9989	1	1	1	1	1	1	1	85213.8
sp|O43592|XPOT_HUMAN	O43592	XPOT_HUMAN	XPOT	962	Homo sapiens	1:Experimental evidence at protein level	Exportin-T	1	0.999	6	6	6	6	6	6	6	888510
sp|O43615|TIM44_HUMAN	O43615	TIM44_HUMAN	TIMM44	452	Homo sapiens	1:Experimental evidence at protein level	Mitochondrial import inner membrane translocase subunit TIM44	1	0.999	3	3	3	3	3	3	3	322282
sp|O43663|PRC1_HUMAN	O43663	PRC1_HUMAN	PRC1	620	Homo sapiens	1:Experimental evidence at protein level	Protein regulator of cytokinesis 1	1	0.999	16	24	24	24	24	24	24	3.94027e+06
sp|O43670|ZN207_HUMAN	O43670	ZN207_HUMAN	ZNF207	478	Homo sapiens	1:Experimental evidence at protein level	BUB3-interacting and GLEBS motif-containing protein ZNF207	0.9693	0.9984	1	1	1	1	1	1	1	52911.1
sp|O43683|BUB1_HUMAN	O43683	BUB1_HUMAN	BUB1	1085	Homo sapiens	1:Experimental evidence at protein level	Mitotic checkpoint serine/threonine-protein kinase BUB1	0.8456	0.9908	1	1	1	1	1	1	1	73782.9
sp|O43684|BUB3_HUMAN	O43684	BUB3_HUMAN	BUB3	328	Homo sapiens	1:Experimental evidence at protein level	Mitotic checkpoint protein BUB3	0.9807	0.999	1	1	1	1	1	1	1	146168
sp|O43707|ACTN4_HUMAN	O43707	ACTN4_HUMAN	ACTN4	911	Homo sapiens	1:Experimental evidence at protein level	Alpha-actinin-4	1	0.999	40	74	56	74	74	56	74	20940814
sp|O43747|AP1G1_HUMAN	O43747	AP1G1_HUMAN	AP1G1	822	Homo sapiens	1:Experimental evidence at protein level	AP-1 complex subunit gamma-1	0.9956	0.9987	1	1	1	1	1	1	1	92020.9
sp|O43795|MYO1B_HUMAN	O43795	MYO1B_HUMAN	MYO1B	1136	Homo sapiens	1:Experimental evidence at protein level	Unconventional myosin-Ib	1	0.999	58	149	132	149	149	132	149	113720352
sp|O43823|AKAP8_HUMAN	O43823	AKAP8_HUMAN	AKAP8	692	Homo sapiens	1:Experimental evidence at protein level	A-kinase anchor protein 8	1	0.999	4	5	5	5	5	5	5	386306
sp|O43837|IDH3B_HUMAN	O43837	IDH3B_HUMAN	IDH3B	385	Homo sapiens	1:Experimental evidence at protein level	Isocitrate dehydrogenase [NAD] subunit beta, mitochondrial	1	0.999	6	7	7	7	7	7	7	1.45317e+06
sp|O43852|CALU_HUMAN	O43852	CALU_HUMAN	CALU	315	Homo sapiens	1:Experimental evidence at protein level	Calumenin	1	0.999	2	2	2	2	2	2	2	143713
sp|O43854|EDIL3_HUMAN	O43854	EDIL3_HUMAN	EDIL3	480	Homo sapiens	1:Experimental evidence at protein level	EGF-like repeat and discoidin I-like domain-containing protein 3	0.9726	0.9986	1	1	1	1	1	1	1	132746
sp|O43865|SAHH2_HUMAN	O43865	SAHH2_HUMAN	AHCYL1	530	Homo sapiens	1:Experimental evidence at protein level	S-adenosylhomocysteine hydrolase-like protein 1	0.9805	0.999	1	1	0	1	1	0	1	121388	sp|Q96HN2|SAHH3_HUMAN
sp|O43913|ORC5_HUMAN	O43913	ORC5_HUMAN	ORC5	435	Homo sapiens	1:Experimental evidence at protein level	Origin recognition complex subunit 5	0.9528	0.9975	1	1	1	1	1	1	1	96012.6
sp|O43929|ORC4_HUMAN	O43929	ORC4_HUMAN	ORC4	436	Homo sapiens	1:Experimental evidence at protein level	Origin recognition complex subunit 4	1	0.9989	2	2	2	2	2	2	2	260850
sp|O60237|MYPT2_HUMAN	O60237	MYPT2_HUMAN	PPP1R12B	982	Homo sapiens	1:Experimental evidence at protein level	Protein phosphatase 1 regulatory subunit 12B	1	0.999	5	4	4	5	4	4	5	270605
sp|O60245|PCDH7_HUMAN	O60245	PCDH7_HUMAN	PCDH7	1069	Homo sapiens	1:Experimental evidence at protein level	Protocadherin-7	0.9999	0.9985	2	3	3	3	3	3	3	94826.7
sp|O60264|SMCA5_HUMAN	O60264	SMCA5_HUMAN	SMARCA5	1052	Homo sapiens	1:Experimental evidence at protein level	SWI/SNF-related matrix-associated actin-dependent regulator of chromatin subfamily A member 5	1	0.999	5	5	2	5	5	2	5	516697
sp|O60292|SI1L3_HUMAN	O60292	SI1L3_HUMAN	SIPA1L3	1781	Homo sapiens	1:Experimental evidence at protein level	Signal-induced proliferation-associated 1-like protein 3	1	0.999	5	4	4	5	4	4	5	268890
sp|O60299|LZTS3_HUMAN	O60299	LZTS3_HUMAN	LZTS3	673	Homo sapiens	2:Experimental evidence at transcript level	Leucine zipper putative tumor suppressor 3	1	0.999	11	17	17	17	17	17	17	2375106
sp|O60341|KDM1A_HUMAN	O60341	KDM1A_HUMAN	KDM1A	852	Homo sapiens	1:Experimental evidence at protein level	Lysine-specific histone demethylase 1A	0.9983	0.9982	2	2	2	2	2	2	2	204492
sp|O60488|ACSL4_HUMAN	O60488	ACSL4_HUMAN	ACSL4	711	Homo sapiens	1:Experimental evidence at protein level	Long-chain-fatty-acid--CoA ligase 4	0.9954	0.999	3	1	1	3	1	1	3	119057
sp|O60506|HNRPQ_HUMAN	O60506	HNRPQ_HUMAN	SYNCRIP	623	Homo sapiens	1:Experimental evidence at protein level	Heterogeneous nuclear ribonucleoprotein Q	1	0.999	8	5	5	9	5	5	9	540261
sp|O60518|RNBP6_HUMAN	O60518	RNBP6_HUMAN	RANBP6	1105	Homo sapiens	1:Experimental evidence at protein level	Ran-binding protein 6	0.9305	0.9962	1	1	1	1	1	1	1	72377.9
sp|O60547|GMDS_HUMAN	O60547	GMDS_HUMAN	GMDS	372	Homo sapiens	1:Experimental evidence at protein level	GDP-mannose 4,6 dehydratase	1	0.999	10	19	19	19	19	19	19	3494070
sp|O60645|EXOC3_HUMAN	O60645	EXOC3_HUMAN	EXOC3	745	Homo sapiens	1:Experimental evidence at protein level	Exocyst complex component 3	0.9968	0.999	1	1	1	1	1	1	1	88960.7
sp|O60658|PDE8A_HUMAN	O60658	PDE8A_HUMAN	PDE8A	829	Homo sapiens	1:Experimental evidence at protein level	High affinity cAMP-specific and IBMX-insensitive 3',5'-cyclic phosphodiesterase 8A	0.9997	0.999	2	2	2	2	2	2	2	250087
sp|O60701|UGDH_HUMAN	O60701	UGDH_HUMAN	UGDH	494	Homo sapiens	1:Experimental evidence at protein level	UDP-glucose 6-dehydrogenase	1	0.999	5	5	5	5	5	5	5	355933
sp|O60716|CTND1_HUMAN	O60716	CTND1_HUMAN	CTNND1	968	Homo sapiens	1:Experimental evidence at protein level	Catenin delta-1	1	0.999	17	26	26	26	26	26	26	3.37578e+06
sp|O60763|USO1_HUMAN	O60763	USO1_HUMAN	USO1	962	Homo sapiens	1:Experimental evidence at protein level	General vesicular transport factor p115	0.9718	0.9985	1	1	1	1	1	1	1	22317.4
sp|O60784|TOM1_HUMAN	O60784	TOM1_HUMAN	TOM1	492	Homo sapiens	1:Experimental evidence at protein level	Target of Myb1 membrane trafficking protein	1	0.999	9	14	14	14	14	14	14	2.61894e+06
sp|O60814|H2B1K_HUMAN	O60814	H2B1K_HUMAN	H2BC12	126	Homo sapiens	1:Experimental evidence at protein level	Histone H2B type 1-K	1	0.9985	3	3	0	3	3	0	3	588273	sp|P06899|H2B1J_HUMAN, sp|P23527|H2B1O_HUMAN, sp|P33778|H2B1B_HUMAN, sp|P57053|H2BFS_HUMAN, sp|P58876|H2B1D_HUMAN, sp|P62807|H2B1C_HUMAN, sp|Q16778|H2B2E_HUMAN, sp|Q5QNW6|H2B2F_HUMAN, sp|Q93079|H2B1H_HUMAN, sp|Q99877|H2B1N_HUMAN, sp|Q99879|H2B1M_HUMAN, sp|Q99880|H2B1L_HUMAN
sp|O60825|F262_HUMAN	O60825	F262_HUMAN	PFKFB2	505	Homo sapiens	1:Experimental evidence at protein level	6-phosphofructo-2-kinase/fructose-2,6-bisphosphatase 2	0.7913	0.9868	1	1	0	1	1	0	1	98960.5	sp|P16118|F261_HUMAN
sp|O60826|CCD22_HUMAN	O60826	CCD22_HUMAN	CCDC22	627	Homo sapiens	1:Experimental evidence at protein level	Coiled-coil domain-containing protein 22	0.9975	0.9967	2	2	2	2	2	2	2	46491.6
sp|O60841|IF2P_HUMAN	O60841	IF2P_HUMAN	EIF5B	1220	Homo sapiens	1:Experimental evidence at protein level	Eukaryotic translation initiation factor 5B	0.9689	0.9984	1	1	1	1	1	1	1	132831
sp|O60884|DNJA2_HUMAN	O60884	DNJA2_HUMAN	DNAJA2	412	Homo sapiens	1:Experimental evidence at protein level	DnaJ homolog subfamily A member 2	1	0.999	5	7	7	7	7	7	7	1.30249e+06
sp|O60907|TBL1X_HUMAN	O60907	TBL1X_HUMAN	TBL1X	577	Homo sapiens	1:Experimental evidence at protein level	F-box-like/WD repeat-containing protein TBL1X	0.9954	0.999	2	1	1	2	1	1	2	102837
sp|O60934|NBN_HUMAN	O60934	NBN_HUMAN	NBN	754	Homo sapiens	1:Experimental evidence at protein level	Nibrin	0.9807	0.999	1	1	1	1	1	1	1	106525
sp|O75027|ABCB7_HUMAN	O75027	ABCB7_HUMAN	ABCB7	752	Homo sapiens	1:Experimental evidence at protein level	Iron-sulfur clusters transporter ABCB7, mitochondrial	1	0.9989	2	3	3	3	3	3	3	256852
sp|O75052|CAPON_HUMAN	O75052	CAPON_HUMAN	NOS1AP	506	Homo sapiens	1:Experimental evidence at protein level	Carboxyl-terminal PDZ ligand of neuronal nitric oxide synthase protein	0.7467	0.983	1	2	2	2	2	2	2	51286.2
sp|O75083|WDR1_HUMAN	O75083	WDR1_HUMAN	WDR1	606	Homo sapiens	1:Experimental evidence at protein level	WD repeat-containing protein 1	1	0.999	5	6	6	6	6	6	6	636437
sp|O75122|CLAP2_HUMAN	O75122	CLAP2_HUMAN	CLASP2	1294	Homo sapiens	1:Experimental evidence at protein level	CLIP-associating protein 2	0.9807	0.999	1	1	1	1	1	1	1	147740
sp|O75131|CPNE3_HUMAN	O75131	CPNE3_HUMAN	CPNE3	537	Homo sapiens	1:Experimental evidence at protein level	Copine-3	0.9341	0.9964	1	1	0	1	1	0	1	78289.4	sp|O95741|CPNE6_HUMAN, sp|Q86YQ8|CPNE8_HUMAN, sp|Q8IYJ1|CPNE9_HUMAN, sp|Q96A23|CPNE4_HUMAN, sp|Q96FN4|CPNE2_HUMAN, sp|Q9HCH3|CPNE5_HUMAN, sp|Q9UBL6|CPNE7_HUMAN
sp|O75146|HIP1R_HUMAN	O75146	HIP1R_HUMAN	HIP1R	1068	Homo sapiens	1:Experimental evidence at protein level	Huntingtin-interacting protein 1-related protein	1	0.9985	3	3	3	3	3	3	3	219208
sp|O75150|BRE1B_HUMAN	O75150	BRE1B_HUMAN	RNF40	1001	Homo sapiens	1:Experimental evidence at protein level	E3 ubiquitin-protein ligase BRE1B	0.8888	0.9937	1	1	1	1	1	1	1	0
sp|O75152|ZC11A_HUMAN	O75152	ZC11A_HUMAN	ZC3H11A	810	Homo sapiens	1:Experimental evidence at protein level	Zinc finger CCCH domain-containing protein 11A	0.7533	0.9836	1	1	1	1	1	1	1	52226.6
sp|O75175|CNOT3_HUMAN	O75175	CNOT3_HUMAN	CNOT3	753	Homo sapiens	1:Experimental evidence at protein level	CCR4-NOT transcription complex subunit 3	0.9999	0.9986	2	2	2	2	2	2	2	26602.4
sp|O75306|NDUS2_HUMAN	O75306	NDUS2_HUMAN	NDUFS2	463	Homo sapiens	1:Experimental evidence at protein level	NADH dehydrogenase [ubiquinone] iron-sulfur protein 2, mitochondrial	1	0.999	5	7	7	7	7	7	7	958776
sp|O75319|DUS11_HUMAN	O75319	DUS11_HUMAN	DUSP11	330	Homo sapiens	1:Experimental evidence at protein level	RNA/RNP complex-1-interacting phosphatase	0.8664	0.9922	1	1	1	1	1	1	1	0
sp|O75330|HMMR_HUMAN	O75330	HMMR_HUMAN	HMMR	724	Homo sapiens	1:Experimental evidence at protein level	Hyaluronan mediated motility receptor	1	0.999	8	9	9	9	9	9	9	1.05969e+06
sp|O75362|ZN217_HUMAN	O75362	ZN217_HUMAN	ZNF217	1048	Homo sapiens	1:Experimental evidence at protein level	Zinc finger protein 217	0.9509	0.9888	1	1	1	1	1	1	1	58786
sp|O75369|FLNB_HUMAN	O75369	FLNB_HUMAN	FLNB	2602	Homo sapiens	1:Experimental evidence at protein level	Filamin-B	1	0.9972	7	7	6	7	7	6	7	505902
sp|O75381|PEX14_HUMAN	O75381	PEX14_HUMAN	PEX14	377	Homo sapiens	1:Experimental evidence at protein level	Peroxisomal membrane protein PEX14	1	0.9987	2	2	2	2	2	2	2	203568
sp|O75390|CISY_HUMAN	O75390	CISY_HUMAN	CS	466	Homo sapiens	1:Experimental evidence at protein level	Citrate synthase, mitochondrial	1	0.999	2	2	2	2	2	2	2	472804
sp|O75400|PR40A_HUMAN	O75400	PR40A_HUMAN	PRPF40A	957	Homo sapiens	1:Experimental evidence at protein level	Pre-mRNA-processing factor 40 homolog A	1	0.999	2	3	3	3	3	3	3	369130
sp|O75419|CDC45_HUMAN	O75419	CDC45_HUMAN	CDC45	566	Homo sapiens	1:Experimental evidence at protein level	Cell division control protein 45 homolog	1	0.9989	3	3	3	3	3	3	3	366572
sp|O75449|KTNA1_HUMAN	O75449	KTNA1_HUMAN	KATNA1	491	Homo sapiens	1:Experimental evidence at protein level	Katanin p60 ATPase-containing subunit A1	0.9994	0.9982	1	2	0	2	2	0	2	383462	sp|Q9BW62|KATL1_HUMAN
sp|O75529|TAF5L_HUMAN	O75529	TAF5L_HUMAN	TAF5L	589	Homo sapiens	1:Experimental evidence at protein level	TAF5-like RNA polymerase II p300/CBP-associated factor-associated factor 65 kDa subunit 5L	1	0.998	3	3	3	3	3	3	3	234784
sp|O75533|SF3B1_HUMAN	O75533	SF3B1_HUMAN	SF3B1	1304	Homo sapiens	1:Experimental evidence at protein level	Splicing factor 3B subunit 1	1	0.999	4	4	4	4	4	4	4	265557
sp|O75534|CSDE1_HUMAN	O75534	CSDE1_HUMAN	CSDE1	798	Homo sapiens	1:Experimental evidence at protein level	Cold shock domain-containing protein E1	1	0.9975	3	3	3	3	3	3	3	255282
sp|O75600|KBL_HUMAN	O75600	KBL_HUMAN	GCAT	419	Homo sapiens	1:Experimental evidence at protein level	2-amino-3-ketobutyrate coenzyme A ligase, mitochondrial	0.9998	0.9988	2	2	2	2	2	2	2	306671
sp|O75616|ERAL1_HUMAN	O75616	ERAL1_HUMAN	ERAL1	437	Homo sapiens	1:Experimental evidence at protein level	GTPase Era, mitochondrial	1	0.999	4	7	7	7	7	7	7	1.05583e+06
sp|O75643|U520_HUMAN	O75643	U520_HUMAN	SNRNP200	2136	Homo sapiens	1:Experimental evidence at protein level	U5 small nuclear ribonucleoprotein 200 kDa helicase	0.9761	0.9988	1	1	1	1	1	1	1	0
sp|O75694|NU155_HUMAN	O75694	NU155_HUMAN	NUP155	1391	Homo sapiens	1:Experimental evidence at protein level	Nuclear pore complex protein Nup155	1	0.999	16	23	23	23	23	23	23	2727875
sp|O75746|S2512_HUMAN	O75746	S2512_HUMAN	SLC25A12	678	Homo sapiens	1:Experimental evidence at protein level	Electrogenic aspartate/glutamate antiporter SLC25A12, mitochondrial	1	0.999	17	14	14	25	14	14	25	1917736
sp|O75781|PALM_HUMAN	O75781	PALM_HUMAN	PALM	387	Homo sapiens	1:Experimental evidence at protein level	Paralemmin-1	0.9807	0.999	1	1	1	1	1	1	1	135512
sp|O75794|CD123_HUMAN	O75794	CD123_HUMAN	CDC123	336	Homo sapiens	1:Experimental evidence at protein level	Translation initiation factor eIF2 assembly protein	1	0.999	2	2	2	2	2	2	2	229130
sp|O75821|EIF3G_HUMAN	O75821	EIF3G_HUMAN	EIF3G	320	Homo sapiens	1:Experimental evidence at protein level	Eukaryotic translation initiation factor 3 subunit G	0.9998	0.9989	2	3	3	3	3	3	3	104489
sp|O75874|IDHC_HUMAN	O75874	IDHC_HUMAN	IDH1	414	Homo sapiens	1:Experimental evidence at protein level	Isocitrate dehydrogenase [NADP] cytoplasmic	0.9997	0.9969	2	2	2	2	2	2	2	206246
sp|O75925|PIAS1_HUMAN	O75925	PIAS1_HUMAN	PIAS1	651	Homo sapiens	1:Experimental evidence at protein level	E3 SUMO-protein ligase PIAS1	0.9976	0.999	2	3	1	3	3	1	3	142712
sp|O75955|FLOT1_HUMAN	O75955	FLOT1_HUMAN	FLOT1	427	Homo sapiens	1:Experimental evidence at protein level	Flotillin-1	1	0.999	25	55	55	55	55	55	55	17010472
sp|O75970|MPDZ_HUMAN	O75970	MPDZ_HUMAN	MPDZ	2070	Homo sapiens	1:Experimental evidence at protein level	Multiple PDZ domain protein	1	0.999	79	209	209	210	209	209	210	108343872
sp|O76021|RL1D1_HUMAN	O76021	RL1D1_HUMAN	RSL1D1	490	Homo sapiens	1:Experimental evidence at protein level	Ribosomal L1 domain-containing protein 1	0.9155	0.9953	1	1	1	1	1	1	1	152245
sp|O76031|CLPX_HUMAN	O76031	CLPX_HUMAN	CLPX	633	Homo sapiens	1:Experimental evidence at protein level	ATP-dependent Clp protease ATP-binding subunit clpX-like, mitochondrial	1	0.999	4	5	5	5	5	5	5	760490
sp|O76071|CIAO1_HUMAN	O76071	CIAO1_HUMAN	CIAO1	339	Homo sapiens	1:Experimental evidence at protein level	Probable cytosolic iron-sulfur protein assembly protein CIAO1	0.9732	0.9986	1	1	1	1	1	1	1	97983.2
sp|O94776|MTA2_HUMAN	O94776	MTA2_HUMAN	MTA2	668	Homo sapiens	1:Experimental evidence at protein level	Metastasis-associated protein MTA2	0.9996	0.9989	2	2	2	2	2	2	2	244613
sp|O94826|TOM70_HUMAN	O94826	TOM70_HUMAN	TOMM70	608	Homo sapiens	1:Experimental evidence at protein level	Mitochondrial import receptor subunit TOM70	0.9807	0.999	1	2	2	2	2	2	2	69226.3
sp|O94827|PKHG5_HUMAN	O94827	PKHG5_HUMAN	PLEKHG5	1006	Homo sapiens	1:Experimental evidence at protein level	Pleckstrin homology domain-containing family G member 5	1	0.999	9	9	9	9	9	9	9	1.30582e+06
sp|O94832|MYO1D_HUMAN	O94832	MYO1D_HUMAN	MYO1D	1006	Homo sapiens	1:Experimental evidence at protein level	Unconventional myosin-Id	1	0.999	63	137	133	138	137	133	138	93744984
sp|O94864|ST65G_HUMAN	O94864	ST65G_HUMAN	SUPT7L	414	Homo sapiens	1:Experimental evidence at protein level	STAGA complex 65 subunit gamma	0.9617	0.998	1	1	1	1	1	1	1	120421
sp|O94874|UFL1_HUMAN	O94874	UFL1_HUMAN	UFL1	794	Homo sapiens	1:Experimental evidence at protein level	E3 UFM1-protein ligase 1	0.9396	0.9967	1	1	1	1	1	1	1	144825
sp|O94887|FARP2_HUMAN	O94887	FARP2_HUMAN	FARP2	1054	Homo sapiens	1:Experimental evidence at protein level	FERM, ARHGEF and pleckstrin domain-containing protein 2	1	0.999	4	4	4	4	4	4	4	402044
sp|O94905|ERLN2_HUMAN	O94905	ERLN2_HUMAN	ERLIN2	339	Homo sapiens	1:Experimental evidence at protein level	Erlin-2	1	0.999	2	2	1	2	2	1	2	293108
sp|O94906|PRP6_HUMAN	O94906	PRP6_HUMAN	PRPF6	941	Homo sapiens	1:Experimental evidence at protein level	Pre-mRNA-processing factor 6	1	0.999	11	12	12	12	12	12	12	2.02013e+06
sp|O94925|GLSK_HUMAN	O94925	GLSK_HUMAN	GLS	669	Homo sapiens	1:Experimental evidence at protein level	Glutaminase kidney isoform, mitochondrial	0.9977	0.9987	2	2	2	2	2	2	2	145556
sp|O94927|HAUS5_HUMAN	O94927	HAUS5_HUMAN	HAUS5	633	Homo sapiens	1:Experimental evidence at protein level	HAUS augmin-like complex subunit 5	0.8373	0.9902	1	1	1	1	1	1	1	229990
sp|O95067|CCNB2_HUMAN	O95067	CCNB2_HUMAN	CCNB2	398	Homo sapiens	1:Experimental evidence at protein level	G2/mitotic-specific cyclin-B2	0.7728	0.9853	1	1	1	1	1	1	1	87887.7
sp|O95140|MFN2_HUMAN	O95140	MFN2_HUMAN	MFN2	757	Homo sapiens	1:Experimental evidence at protein level	Mitofusin-2	1	0.999	4	6	5	6	6	5	6	512621
sp|O95163|ELP1_HUMAN	O95163	ELP1_HUMAN	ELP1	1332	Homo sapiens	1:Experimental evidence at protein level	Elongator complex protein 1	1	0.999	4	5	5	5	5	5	5	332180
sp|O95271|TNKS1_HUMAN	O95271	TNKS1_HUMAN	TNKS	1327	Homo sapiens	1:Experimental evidence at protein level	Poly [ADP-ribose] polymerase tankyrase-1	1	0.999	30	56	40	56	56	40	56	13421073
sp|O95347|SMC2_HUMAN	O95347	SMC2_HUMAN	SMC2	1197	Homo sapiens	1:Experimental evidence at protein level	Structural maintenance of chromosomes protein 2	1	0.999	13	14	14	14	14	14	14	2.17679e+06
sp|O95373|IPO7_HUMAN	O95373	IPO7_HUMAN	IPO7	1038	Homo sapiens	1:Experimental evidence at protein level	Importin-7	1	0.999	4	4	4	4	4	4	4	671996
sp|O95394|AGM1_HUMAN	O95394	AGM1_HUMAN	PGM3	542	Homo sapiens	1:Experimental evidence at protein level	Phosphoacetylglucosamine mutase	1	0.999	1	3	3	3	3	3	3	433281
sp|O95396|MOCS3_HUMAN	O95396	MOCS3_HUMAN	MOCS3	460	Homo sapiens	1:Experimental evidence at protein level	Adenylyltransferase and sulfurtransferase MOCS3	0.9807	0.999	1	1	1	1	1	1	1	152211
sp|O95398|RPGF3_HUMAN	O95398	RPGF3_HUMAN	RAPGEF3	923	Homo sapiens	1:Experimental evidence at protein level	Rap guanine nucleotide exchange factor 3	0.7546	0.9837	1	1	1	1	1	1	1	3.62591e+06
sp|O95400|CD2B2_HUMAN	O95400	CD2B2_HUMAN	CD2BP2	341	Homo sapiens	1:Experimental evidence at protein level	CD2 antigen cytoplasmic tail-binding protein 2	0.9989	0.999	2	2	2	2	2	2	2	132769
sp|O95425|SVIL_HUMAN	O95425	SVIL_HUMAN	SVIL	2214	Homo sapiens	1:Experimental evidence at protein level	Supervillin	1	0.999	23	25	25	25	25	25	25	3.11729e+06
sp|O95429|BAG4_HUMAN	O95429	BAG4_HUMAN	BAG4	457	Homo sapiens	1:Experimental evidence at protein level	BAG family molecular chaperone regulator 4	1	0.999	13	25	23	25	25	23	25	8.13931e+06
sp|O95470|SGPL1_HUMAN	O95470	SGPL1_HUMAN	SGPL1	568	Homo sapiens	1:Experimental evidence at protein level	Sphingosine-1-phosphate lyase 1	0.9998	0.9989	2	2	2	2	2	2	2	178147
sp|O95486|SC24A_HUMAN	O95486	SC24A_HUMAN	SEC24A	1093	Homo sapiens	1:Experimental evidence at protein level	Protein transport protein Sec24A	1	0.999	3	2	2	4	2	2	4	246964
sp|O95487|SC24B_HUMAN	O95487	SC24B_HUMAN	SEC24B	1268	Homo sapiens	1:Experimental evidence at protein level	Protein transport protein Sec24B	1	0.999	14	18	16	18	18	16	18	2.67377e+06
sp|O95573|ACSL3_HUMAN	O95573	ACSL3_HUMAN	ACSL3	720	Homo sapiens	1:Experimental evidence at protein level	Fatty acid CoA ligase Acsl3	1	0.999	11	14	12	14	14	12	14	2.33214e+06
sp|O95644|NFAC1_HUMAN	O95644	NFAC1_HUMAN	NFATC1	943	Homo sapiens	1:Experimental evidence at protein level	Nuclear factor of activated T-cells, cytoplasmic 1	0.9953	0.999	2	1	1	2	1	1	2	122856
sp|O95757|HS74L_HUMAN	O95757	HS74L_HUMAN	HSPA4L	839	Homo sapiens	1:Experimental evidence at protein level	Heat shock 70 kDa protein 4L	0.9683	0.9883	2	1	1	2	1	1	2	45284.5
sp|O95782|AP2A1_HUMAN	O95782	AP2A1_HUMAN	AP2A1	977	Homo sapiens	1:Experimental evidence at protein level	AP-2 complex subunit alpha-1	0.9999	0.9989	2	2	1	2	2	1	2	222534
sp|O95819|M4K4_HUMAN	O95819	M4K4_HUMAN	MAP4K4	1239	Homo sapiens	1:Experimental evidence at protein level	Mitogen-activated protein kinase kinase kinase kinase 4	1	0.999	4	4	3	4	4	3	4	787865
sp|O95831|AIFM1_HUMAN	O95831	AIFM1_HUMAN	AIFM1	613	Homo sapiens	1:Experimental evidence at protein level	Apoptosis-inducing factor 1, mitochondrial	1	0.999	9	15	15	15	15	15	15	2.06347e+06
sp|O95835|LATS1_HUMAN	O95835	LATS1_HUMAN	LATS1	1130	Homo sapiens	1:Experimental evidence at protein level	Serine/threonine-protein kinase LATS1	1	0.999	66	289	264	289	289	264	289	274352608
sp|O95870|ABHGA_HUMAN	O95870	ABHGA_HUMAN	ABHD16A	558	Homo sapiens	1:Experimental evidence at protein level	Phosphatidylserine lipase ABHD16A	0.9677	0.9983	1	1	1	1	1	1	1	71454.5
sp|O95985|TOP3B_HUMAN	O95985	TOP3B_HUMAN	TOP3B	862	Homo sapiens	1:Experimental evidence at protein level	DNA topoisomerase 3-beta-1	0.9965	0.9989	1	1	0	1	1	0	1	142946
sp|O96019|ACL6A_HUMAN	O96019	ACL6A_HUMAN	ACTL6A	429	Homo sapiens	1:Experimental evidence at protein level	Actin-like protein 6A	1	0.999	9	17	16	17	17	16	17	2.77837e+06
sp|P00367|DHE3_HUMAN	P00367	DHE3_HUMAN	GLUD1	558	Homo sapiens	1:Experimental evidence at protein level	Glutamate dehydrogenase 1, mitochondrial	1	0.999	4	5	3	5	5	3	5	398907
sp|P00505|AATM_HUMAN	P00505	AATM_HUMAN	GOT2	430	Homo sapiens	1:Experimental evidence at protein level	Aspartate aminotransferase, mitochondrial	0.998	0.9984	2	2	2	2	2	2	2	127995
sp|P00558|PGK1_HUMAN	P00558	PGK1_HUMAN	PGK1	417	Homo sapiens	1:Experimental evidence at protein level	Phosphoglycerate kinase 1	1	0.999	2	4	1	4	4	1	4	393908
sp|P01008|ANT3_HUMAN	P01008	ANT3_HUMAN	SERPINC1	464	Homo sapiens	1:Experimental evidence at protein level	Antithrombin-III	1	0.999	3	3	3	3	3	3	3	789263
sp|P01024|CO3_HUMAN	P01024	CO3_HUMAN	C3	1663	Homo sapiens	1:Experimental evidence at protein level	Complement C3	1	0.999	9	19	19	19	19	19	19	19999712
sp|P01040|CYTA_HUMAN	P01040	CYTA_HUMAN	CSTA	98	Homo sapiens	1:Experimental evidence at protein level	Cystatin-A	1	0.9989	3	3	3	3	3	3	3	297527
sp|P01834|IGKC_HUMAN	P01834	IGKC_HUMAN	IGKC	107	Homo sapiens	1:Experimental evidence at protein level	Immunoglobulin kappa constant	1	0.999	3	4	1	4	4	1	4	331532
sp|P01857|IGHG1_HUMAN	P01857	IGHG1_HUMAN	IGHG1	399	Homo sapiens	1:Experimental evidence at protein level	Immunoglobulin heavy constant gamma 1	1	0.999	3	4	0	4	4	0	4	439437	sp|P0DOX5|IGG1_HUMAN
sp|P01876|IGHA1_HUMAN	P01876	IGHA1_HUMAN	IGHA1	398	Homo sapiens	1:Experimental evidence at protein level	Immunoglobulin heavy constant alpha 1	1	0.999	3	4	3	4	4	3	4	754941
sp|P01877|IGHA2_HUMAN	P01877	IGHA2_HUMAN	IGHA2	391	Homo sapiens	1:Experimental evidence at protein level	Immunoglobulin heavy constant alpha 2	0.9954	0.999	2	1	0	2	1	0	2	264688	sp|P0DOX2|IGA2_HUMAN
sp|P02452|CO1A1_HUMAN	P02452	CO1A1_HUMAN	COL1A1	1464	Homo sapiens	1:Experimental evidence at protein level	Collagen alpha-1(I) chain	0.9774	0.9988	1	1	1	1	1	1	1	263832
sp|P02533|K1C14_HUMAN	P02533	K1C14_HUMAN	KRT14	472	Homo sapiens	1:Experimental evidence at protein level	Keratin, type I cytoskeletal 14	1	0.999	32	64	21	79	64	21	79	41303124
sp|P02538|K2C6A_HUMAN	P02538	K2C6A_HUMAN	KRT6A	564	Homo sapiens	1:Experimental evidence at protein level	Keratin, type II cytoskeletal 6A	1	0.999	36	6	2	67	6	2	67	4.66198e+06
sp|P02545|LMNA_HUMAN	P02545	LMNA_HUMAN	LMNA	664	Homo sapiens	1:Experimental evidence at protein level	Prelamin-A/C	1	0.999	16	20	20	21	20	20	21	1.5868e+06
sp|P02649|APOE_HUMAN	P02649	APOE_HUMAN	APOE	317	Homo sapiens	1:Experimental evidence at protein level	Apolipoprotein E	1	0.9989	3	3	3	3	3	3	3	460473
sp|P02671|FIBA_HUMAN	P02671	FIBA_HUMAN	FGA	866	Homo sapiens	1:Experimental evidence at protein level	Fibrinogen alpha chain	0.8855	0.9935	1	1	1	1	1	1	1	114871
sp|P02765|FETUA_HUMAN	P02765	FETUA_HUMAN	AHSG	367	Homo sapiens	1:Experimental evidence at protein level	Alpha-2-HS-glycoprotein	0.9685	0.9983	1	1	1	1	1	1	1	50875.8
sp|P02768|ALBU_HUMAN	P02768	ALBU_HUMAN	ALB	609	Homo sapiens	1:Experimental evidence at protein level	Albumin	1	0.999	14	37	37	37	37	37	37	41578876
sp|P02786|TFR1_HUMAN	P02786	TFR1_HUMAN	TFRC	760	Homo sapiens	1:Experimental evidence at protein level	Transferrin receptor protein 1	1	0.9989	4	4	4	4	4	4	4	320836
sp|P02787|TRFE_HUMAN	P02787	TRFE_HUMAN	TF	698	Homo sapiens	1:Experimental evidence at protein level	Serotransferrin	0.9646	0.9823	2	2	2	2	2	2	2	10794.8
sp|P02788|TRFL_HUMAN	P02788	TRFL_HUMAN	LTF	710	Homo sapiens	1:Experimental evidence at protein level	Lactotransferrin	1	0.999	6	7	7	7	7	7	7	814018
sp|P04040|CATA_HUMAN	P04040	CATA_HUMAN	CAT	527	Homo sapiens	1:Experimental evidence at protein level	Catalase	1	0.9978	6	6	6	6	6	6	6	608165
sp|P04049|RAF1_HUMAN	P04049	RAF1_HUMAN	RAF1	648	Homo sapiens	1:Experimental evidence at protein level	RAF proto-oncogene serine/threonine-protein kinase	1	0.999	7	10	4	10	10	4	10	1.33794e+06
sp|P04075|ALDOA_HUMAN	P04075	ALDOA_HUMAN	ALDOA	364	Homo sapiens	1:Experimental evidence at protein level	Fructose-bisphosphate aldolase A	1	0.999	3	3	3	3	3	3	3	366180
sp|P04083|ANXA1_HUMAN	P04083	ANXA1_HUMAN	ANXA1	346	Homo sapiens	1:Experimental evidence at protein level	Annexin A1	0.9763	0.9988	1	1	1	1	1	1	1	88975.8
sp|P04114|APOB_HUMAN	P04114	APOB_HUMAN	APOB	4563	Homo sapiens	1:Experimental evidence at protein level	Apolipoprotein B-100	1	0.999	9	12	12	12	12	12	12	1166672
sp|P04181|OAT_HUMAN	P04181	OAT_HUMAN	OAT	439	Homo sapiens	1:Experimental evidence at protein level	Ornithine aminotransferase, mitochondrial	1	0.999	8	15	15	15	15	15	15	2913906
sp|P04259|K2C6B_HUMAN	P04259	K2C6B_HUMAN	KRT6B	564	Homo sapiens	1:Experimental evidence at protein level	Keratin, type II cytoskeletal 6B	1	0.999	37	34	2	65	34	2	65	17790630
sp|P04264|K2C1_HUMAN	P04264	K2C1_HUMAN	KRT1	644	Homo sapiens	1:Experimental evidence at protein level	Keratin, type II cytoskeletal 1	1	0.999	61	233	202	233	233	202	233	388570752
sp|P04350|TBB4A_HUMAN	P04350	TBB4A_HUMAN	TUBB4A	444	Homo sapiens	1:Experimental evidence at protein level	Tubulin beta-4A chain	1	0.999	27	6	6	130	6	6	130	1086372
sp|P04406|G3P_HUMAN	P04406	G3P_HUMAN	GAPDH	335	Homo sapiens	1:Experimental evidence at protein level	Glyceraldehyde-3-phosphate dehydrogenase	1	0.999	5	7	6	7	7	6	7	1253179
sp|P04637|P53_HUMAN	P04637	P53_HUMAN	TP53	393	Homo sapiens	1:Experimental evidence at protein level	Cellular tumor antigen p53	1	0.999	12	15	15	15	15	15	15	3770626
sp|P04843|RPN1_HUMAN	P04843	RPN1_HUMAN	RPN1	607	Homo sapiens	1:Experimental evidence at protein level	Dolichyl-diphosphooligosaccharide--protein glycosyltransferase subunit 1	1	0.999	20	28	28	28	28	28	28	9880564
sp|P04844|RPN2_HUMAN	P04844	RPN2_HUMAN	RPN2	631	Homo sapiens	1:Experimental evidence at protein level	Dolichyl-diphosphooligosaccharide--protein glycosyltransferase subunit 2	1	0.999	6	6	6	6	6	6	6	1.16319e+06
sp|P04899|GNAI2_HUMAN	P04899	GNAI2_HUMAN	GNAI2	355	Homo sapiens	1:Experimental evidence at protein level	Guanine nucleotide-binding protein G(i) subunit alpha-2	0.9954	0.999	5	3	1	8	3	1	8	375516
sp|P04908|H2A1B_HUMAN	P04908	H2A1B_HUMAN	H2AC4	130	Homo sapiens	1:Experimental evidence at protein level	Histone H2A type 1-B/E	0.9799	0.999	1	2	0	2	2	0	2	1.87289e+06	sp|P0C0S5|H2AZ_HUMAN, sp|P0C0S8|H2A1_HUMAN, sp|P16104|H2AX_HUMAN, sp|P20671|H2A1D_HUMAN, sp|Q16777|H2A2C_HUMAN, sp|Q6FI13|H2A2A_HUMAN, sp|Q71UI9|H2AV_HUMAN, sp|Q7L7L0|H2A3_HUMAN, sp|Q8IUE6|H2A2B_HUMAN, sp|Q93077|H2A1C_HUMAN, sp|Q96KK5|H2A1H_HUMAN, sp|Q96QV6|H2A1A_HUMAN, sp|Q99878|H2A1J_HUMAN, sp|Q9BTM1|H2AJ_HUMAN
sp|P05023|AT1A1_HUMAN	P05023	AT1A1_HUMAN	ATP1A1	1023	Homo sapiens	1:Experimental evidence at protein level	Sodium/potassium-transporting ATPase subunit alpha-1	1	0.999	25	31	15	31	31	15	31	7518686
sp|P05089|ARGI1_HUMAN	P05089	ARGI1_HUMAN	ARG1	322	Homo sapiens	1:Experimental evidence at protein level	Arginase-1	0.9979	0.9985	2	2	2	2	2	2	2	391286
sp|P05090|APOD_HUMAN	P05090	APOD_HUMAN	APOD	189	Homo sapiens	1:Experimental evidence at protein level	Apolipoprotein D	0.9988	0.9944	2	2	2	2	2	2	2	348300
sp|P05109|S10A8_HUMAN	P05109	S10A8_HUMAN	S100A8	93	Homo sapiens	1:Experimental evidence at protein level	Protein S100-A8	1	0.999	3	3	3	3	3	3	3	547320
sp|P05141|ADT2_HUMAN	P05141	ADT2_HUMAN	SLC25A5	298	Homo sapiens	1:Experimental evidence at protein level	ADP/ATP translocase 2	0.9969	0.9954	7	1	1	11	1	1	11	240659
sp|P05166|PCCB_HUMAN	P05166	PCCB_HUMAN	PCCB	539	Homo sapiens	1:Experimental evidence at protein level	Propionyl-CoA carboxylase beta chain, mitochondrial	1	0.999	2	2	2	2	2	2	2	197433
sp|P05186|PPBT_HUMAN	P05186	PPBT_HUMAN	ALPL	524	Homo sapiens	1:Experimental evidence at protein level	Alkaline phosphatase, tissue-nonspecific isozyme	0.9989	0.999	2	2	2	2	2	2	2	111857
sp|P05455|LA_HUMAN	P05455	LA_HUMAN	SSB	408	Homo sapiens	1:Experimental evidence at protein level	Lupus La protein	0.8797	0.9931	1	1	1	1	1	1	1	225888
sp|P05783|K1C18_HUMAN	P05783	K1C18_HUMAN	KRT18	430	Homo sapiens	1:Experimental evidence at protein level	Keratin, type I cytoskeletal 18	1	0.999	17	20	18	22	20	18	22	7.00766e+06
sp|P05787|K2C8_HUMAN	P05787	K2C8_HUMAN	KRT8	483	Homo sapiens	1:Experimental evidence at protein level	Keratin, type II cytoskeletal 8	1	0.999	24	26	23	43	26	23	43	5290535
sp|P06241|FYN_HUMAN	P06241	FYN_HUMAN	FYN	537	Homo sapiens	1:Experimental evidence at protein level	Tyrosine-protein kinase Fyn	1	0.9987	8	3	3	13	3	3	13	410339
sp|P06396|GELS_HUMAN	P06396	GELS_HUMAN	GSN	782	Homo sapiens	1:Experimental evidence at protein level	Gelsolin	1	0.9989	3	3	3	3	3	3	3	487878
sp|P06454|PTMA_HUMAN	P06454	PTMA_HUMAN	PTMA	111	Homo sapiens	1:Experimental evidence at protein level	Prothymosin alpha	0.9806	0.999	1	1	1	1	1	1	1	138433
sp|P06576|ATPB_HUMAN	P06576	ATPB_HUMAN	ATP5F1B	529	Homo sapiens	1:Experimental evidence at protein level	ATP synthase subunit beta, mitochondrial	1	0.999	15	44	44	44	44	44	44	11704510
sp|P06702|S10A9_HUMAN	P06702	S10A9_HUMAN	S100A9	114	Homo sapiens	1:Experimental evidence at protein level	Protein S100-A9	1	0.999	2	2	2	2	2	2	2	466972
sp|P06733|ENOA_HUMAN	P06733	ENOA_HUMAN	ENO1	434	Homo sapiens	1:Experimental evidence at protein level	Alpha-enolase	1	0.999	11	16	16	16	16	16	16	3.57581e+06
sp|P06737|PYGL_HUMAN	P06737	PYGL_HUMAN	PYGL	847	Homo sapiens	1:Experimental evidence at protein level	Glycogen phosphorylase, liver form	0.9807	0.999	1	1	1	1	1	1	1	35595.3
sp|P06744|G6PI_HUMAN	P06744	G6PI_HUMAN	GPI	558	Homo sapiens	1:Experimental evidence at protein level	Glucose-6-phosphate isomerase	1	0.999	2	2	2	2	2	2	2	337903
sp|P06748|NPM_HUMAN	P06748	NPM_HUMAN	NPM1	294	Homo sapiens	1:Experimental evidence at protein level	Nucleophosmin	0.9999	0.999	2	2	2	2	2	2	2	247661
sp|P06858|LIPL_HUMAN	P06858	LIPL_HUMAN	LPL	475	Homo sapiens	1:Experimental evidence at protein level	Lipoprotein lipase	0.9807	0.999	1	1	1	1	1	1	1	65216.5
sp|P07196|NFL_HUMAN	P07196	NFL_HUMAN	NEFL	543	Homo sapiens	1:Experimental evidence at protein level	Neurofilament light polypeptide	0.9995	0.9989	3	2	2	4	2	2	4	298034
sp|P07237|PDIA1_HUMAN	P07237	PDIA1_HUMAN	P4HB	508	Homo sapiens	1:Experimental evidence at protein level	Protein disulfide-isomerase	1	0.999	3	4	4	4	4	4	4	354300
sp|P07332|FES_HUMAN	P07332	FES_HUMAN	FES	822	Homo sapiens	1:Experimental evidence at protein level	Tyrosine-protein kinase Fes/Fps	0.7512	0.9834	1	1	0	1	1	0	1	149795	sp|P16591|FER_HUMAN
sp|P07355|ANXA2_HUMAN	P07355	ANXA2_HUMAN	ANXA2	339	Homo sapiens	1:Experimental evidence at protein level	Annexin A2	1	0.999	9	10	2	10	10	2	10	1.22537e+06
sp|P07437|TBB5_HUMAN	P07437	TBB5_HUMAN	TUBB	444	Homo sapiens	1:Experimental evidence at protein level	Tubulin beta chain	1	0.999	32	156	12	156	156	12	156	177046224
sp|P07814|SYEP_HUMAN	P07814	SYEP_HUMAN	EPRS1	1512	Homo sapiens	1:Experimental evidence at protein level	Bifunctional glutamate/proline--tRNA ligase	0.9999	0.999	2	2	2	2	2	2	2	138396
sp|P07900|HS90A_HUMAN	P07900	HS90A_HUMAN	HSP90AA1	732	Homo sapiens	1:Experimental evidence at protein level	Heat shock protein HSP 90-alpha	1	0.999	26	20	14	43	20	14	43	7.08089e+06
sp|P07910|HNRPC_HUMAN	P07910	HNRPC_HUMAN	HNRNPC	306	Homo sapiens	1:Experimental evidence at protein level	Heterogeneous nuclear ribonucleoproteins C1/C2	0.9998	0.9973	2	3	2	3	3	2	3	1.06998e+06
sp|P07947|YES_HUMAN	P07947	YES_HUMAN	YES1	543	Homo sapiens	1:Experimental evidence at protein level	Tyrosine-protein kinase Yes	1	0.999	16	27	12	29	27	12	29	7.71075e+06
sp|P07948|LYN_HUMAN	P07948	LYN_HUMAN	LYN	512	Homo sapiens	1:Experimental evidence at protein level	Tyrosine-protein kinase Lyn	1	0.999	20	38	35	38	38	35	38	15192447
sp|P07954|FUMH_HUMAN	P07954	FUMH_HUMAN	FH	510	Homo sapiens	1:Experimental evidence at protein level	Fumarate hydratase, mitochondrial	0.9807	0.999	1	1	1	1	1	1	1	157135
sp|P07996|TSP1_HUMAN	P07996	TSP1_HUMAN	THBS1	1170	Homo sapiens	1:Experimental evidence at protein level	Thrombospondin-1	0.9984	0.999	2	2	2	2	2	2	2	37001.1
sp|P08123|CO1A2_HUMAN	P08123	CO1A2_HUMAN	COL1A2	1366	Homo sapiens	1:Experimental evidence at protein level	Collagen alpha-2(I) chain	0.9991	0.9972	2	2	2	2	2	2	2	1.08839e+06
sp|P08174|DAF_HUMAN	P08174	DAF_HUMAN	CD55	381	Homo sapiens	1:Experimental evidence at protein level	Complement decay-accelerating factor	1	0.999	8	11	11	11	11	11	11	4946459
sp|P08183|MDR1_HUMAN	P08183	MDR1_HUMAN	ABCB1	1280	Homo sapiens	1:Experimental evidence at protein level	ATP-dependent translocase ABCB1	0.747	0.9831	1	1	0	1	1	0	1	109116	sp|P21439|MDR3_HUMAN
sp|P08195|4F2_HUMAN	P08195	4F2_HUMAN	SLC3A2	630	Homo sapiens	1:Experimental evidence at protein level	Amino acid transporter heavy chain SLC3A2	1	0.999	4	4	4	4	4	4	4	447880
sp|P08237|PFKAM_HUMAN	P08237	PFKAM_HUMAN	PFKM	780	Homo sapiens	1:Experimental evidence at protein level	ATP-dependent 6-phosphofructokinase, muscle type	1	0.999	6	8	7	8	8	7	8	611765
sp|P08238|HS90B_HUMAN	P08238	HS90B_HUMAN	HSP90AB1	724	Homo sapiens	1:Experimental evidence at protein level	Heat shock protein HSP 90-beta	1	0.999	26	57	20	57	57	20	57	20786852
sp|P08243|ASNS_HUMAN	P08243	ASNS_HUMAN	ASNS	561	Homo sapiens	1:Experimental evidence at protein level	Asparagine synthetase [glutamine-hydrolyzing]	1	0.999	12	13	13	13	13	13	13	3.69493e+06
sp|P08473|NEP_HUMAN	P08473	NEP_HUMAN	MME	750	Homo sapiens	1:Experimental evidence at protein level	Neprilysin	0.9616	0.998	1	1	1	1	1	1	1	62630.1
sp|P08559|ODPA_HUMAN	P08559	ODPA_HUMAN	PDHA1	390	Homo sapiens	1:Experimental evidence at protein level	Pyruvate dehydrogenase E1 component subunit alpha, somatic form, mitochondrial	1	0.999	7	9	6	9	9	6	9	2612011
sp|P08582|TRFM_HUMAN	P08582	TRFM_HUMAN	MELTF	738	Homo sapiens	1:Experimental evidence at protein level	Melanotransferrin	1	0.999	7	7	7	7	7	7	7	711161
sp|P08621|RU17_HUMAN	P08621	RU17_HUMAN	SNRNP70	437	Homo sapiens	1:Experimental evidence at protein level	U1 small nuclear ribonucleoprotein 70 kDa	0.9998	0.9988	2	2	2	2	2	2	2	282594
sp|P08670|VIME_HUMAN	P08670	VIME_HUMAN	VIM	466	Homo sapiens	1:Experimental evidence at protein level	Vimentin	1	0.999	36	75	63	75	75	63	75	25602320
sp|P08754|GNAI3_HUMAN	P08754	GNAI3_HUMAN	GNAI3	354	Homo sapiens	1:Experimental evidence at protein level	Guanine nucleotide-binding protein G(i) subunit alpha-3	0.9954	0.999	5	1	1	8	1	1	8	254643
sp|P08758|ANXA5_HUMAN	P08758	ANXA5_HUMAN	ANXA5	320	Homo sapiens	1:Experimental evidence at protein level	Annexin A5	0.9528	0.9975	1	1	1	1	1	1	1	50245.8
sp|P08779|K1C16_HUMAN	P08779	K1C16_HUMAN	KRT16	473	Homo sapiens	1:Experimental evidence at protein level	Keratin, type I cytoskeletal 16	1	0.999	33	34	34	70	34	34	70	9118115
sp|P09543|CN37_HUMAN	P09543	CN37_HUMAN	CNP	421	Homo sapiens	1:Experimental evidence at protein level	2',3'-cyclic-nucleotide 3'-phosphodiesterase	0.9603	0.9979	1	1	1	1	1	1	1	48729.9
sp|P09622|DLDH_HUMAN	P09622	DLDH_HUMAN	DLD	509	Homo sapiens	1:Experimental evidence at protein level	Dihydrolipoyl dehydrogenase, mitochondrial	1	0.999	4	5	5	5	5	5	5	509870
sp|P09651|ROA1_HUMAN	P09651	ROA1_HUMAN	HNRNPA1	372	Homo sapiens	1:Experimental evidence at protein level	Heterogeneous nuclear ribonucleoprotein A1	0.9796	0.9989	1	1	1	1	1	1	1	50104.5
sp|P09874|PARP1_HUMAN	P09874	PARP1_HUMAN	PARP1	1014	Homo sapiens	1:Experimental evidence at protein level	Poly [ADP-ribose] polymerase 1	1	0.999	13	13	13	13	13	13	13	1.60223e+06
sp|P0C0L4|CO4A_HUMAN	P0C0L4	CO4A_HUMAN	C4A	1744	Homo sapiens	1:Experimental evidence at protein level	Complement C4-A	0.9052	0.9947	1	1	0	1	1	0	1	109293	sp|P0C0L5|CO4B_HUMAN
sp|P0CG38|POTEI_HUMAN	P0CG38	POTEI_HUMAN	POTEI	1075	Homo sapiens	3:Protein inferred from homology	POTE ankyrin domain family member I	0.9996	0.9982	13	14	1	134	14	1	134	473272
sp|P0CG47|UBB_HUMAN	P0CG47	UBB_HUMAN	UBB	229	Homo sapiens	1:Experimental evidence at protein level	Polyubiquitin-B	1	0.999	10	30	0	30	30	0	30	19379298	sp|P0CG48|UBC_HUMAN, sp|P62979|RS27A_HUMAN, sp|P62987|RL40_HUMAN
sp|P0DMV8|HS71A_HUMAN	P0DMV8	HS71A_HUMAN	HSPA1A	641	Homo sapiens	1:Experimental evidence at protein level	Heat shock 70 kDa protein 1A	1	0.999	38	108	0	120	108	0	120	135627856	sp|P0DMV9|HS71B_HUMAN
sp|P0DOX6|IGM_HUMAN	P0DOX6	IGM_HUMAN		576	Homo sapiens	1:Experimental evidence at protein level	Immunoglobulin mu heavy chain	0.9803	0.999	1	1	1	1	1	1	1	308036
sp|P0DOY2|IGLC2_HUMAN	P0DOY2	IGLC2_HUMAN	IGLC2	106	Homo sapiens	1:Experimental evidence at protein level	Immunoglobulin lambda constant 2	0.9999	0.999	2	2	0	2	2	0	2	200495	sp|P0DOY3|IGLC3_HUMAN
sp|P0DPH7|TBA3C_HUMAN	P0DPH7	TBA3C_HUMAN	TUBA3C	450	Homo sapiens	1:Experimental evidence at protein level	Tubulin alpha-3C chain	0	0.999	20	55	0	73	55	0	73	106459040	sp|P0DPH8|TBA3D_HUMAN
sp|P10155|RO60_HUMAN	P10155	RO60_HUMAN	RO60	538	Homo sapiens	1:Experimental evidence at protein level	RNA-binding protein RO60	1	0.9989	3	3	3	3	3	3	3	380112
sp|P10253|LYAG_HUMAN	P10253	LYAG_HUMAN	GAA	952	Homo sapiens	1:Experimental evidence at protein level	Lysosomal alpha-glucosidase	0.9989	0.9989	2	2	2	2	2	2	2	14300.1
sp|P10321|HLAC_HUMAN	P10321	HLAC_HUMAN	HLA-C	366	Homo sapiens	1:Experimental evidence at protein level	HLA class I histocompatibility antigen, C alpha chain	1	0.999	2	3	1	3	3	1	3	316618
sp|P10398|ARAF_HUMAN	P10398	ARAF_HUMAN	ARAF	606	Homo sapiens	1:Experimental evidence at protein level	Serine/threonine-protein kinase A-Raf	1	0.999	8	5	5	10	5	5	10	734617
sp|P10412|H14_HUMAN	P10412	H14_HUMAN	H1-4	219	Homo sapiens	1:Experimental evidence at protein level	Histone H1.4	0.9998	0.999	6	12	3	12	12	3	12	3369024
sp|P10586|PTPRF_HUMAN	P10586	PTPRF_HUMAN	PTPRF	1907	Homo sapiens	1:Experimental evidence at protein level	Receptor-type tyrosine-protein phosphatase F	0.9178	0.9955	1	1	0	1	1	0	1	63665.4	sp|P23468|PTPRD_HUMAN, sp|Q13332|PTPRS_HUMAN
sp|P10809|CH60_HUMAN	P10809	CH60_HUMAN	HSPD1	573	Homo sapiens	1:Experimental evidence at protein level	60 kDa heat shock protein, mitochondrial	1	0.999	32	109	109	109	109	109	109	65149952
sp|P11021|BIP_HUMAN	P11021	BIP_HUMAN	HSPA5	654	Homo sapiens	1:Experimental evidence at protein level	Endoplasmic reticulum chaperone BiP	1	0.999	36	91	88	97	91	88	97	37230724
sp|P11142|HSP7C_HUMAN	P11142	HSP7C_HUMAN	HSPA8	646	Homo sapiens	1:Experimental evidence at protein level	Heat shock cognate 71 kDa protein	1	0.999	42	161	116	161	161	116	161	204970528
sp|P11166|GTR1_HUMAN	P11166	GTR1_HUMAN	SLC2A1	492	Homo sapiens	1:Experimental evidence at protein level	Solute carrier family 2, facilitated glucose transporter member 1	0.7417	0.9826	1	1	1	1	1	1	1	887313
sp|P11171|EPB41_HUMAN	P11171	EPB41_HUMAN	EPB41	864	Homo sapiens	1:Experimental evidence at protein level	Protein 4.1	1	0.999	8	8	8	11	8	8	11	1.1278e+06
sp|P11172|UMPS_HUMAN	P11172	UMPS_HUMAN	UMPS	480	Homo sapiens	1:Experimental evidence at protein level	Uridine 5'-monophosphate synthase	1	0.9988	3	3	3	3	3	3	3	540524
sp|P11310|ACADM_HUMAN	P11310	ACADM_HUMAN	ACADM	421	Homo sapiens	1:Experimental evidence at protein level	Medium-chain specific acyl-CoA dehydrogenase, mitochondrial	1	0.999	8	9	9	9	9	9	9	2727467
sp|P11387|TOP1_HUMAN	P11387	TOP1_HUMAN	TOP1	765	Homo sapiens	1:Experimental evidence at protein level	DNA topoisomerase 1	0.9969	0.9989	1	1	1	1	1	1	1	65867.7
sp|P11498|PYC_HUMAN	P11498	PYC_HUMAN	PC	1178	Homo sapiens	1:Experimental evidence at protein level	Pyruvate carboxylase, mitochondrial	1	0.9988	3	4	4	4	4	4	4	891609
sp|P11586|C1TC_HUMAN	P11586	C1TC_HUMAN	MTHFD1	935	Homo sapiens	1:Experimental evidence at protein level	C-1-tetrahydrofolate synthase, cytoplasmic	1	0.999	30	48	48	48	48	48	48	13243175
sp|P11940|PABP1_HUMAN	P11940	PABP1_HUMAN	PABPC1	636	Homo sapiens	1:Experimental evidence at protein level	Polyadenylate-binding protein 1	1	0.999	20	28	7	28	28	7	28	5314669
sp|P12236|ADT3_HUMAN	P12236	ADT3_HUMAN	SLC25A6	298	Homo sapiens	1:Experimental evidence at protein level	ADP/ATP translocase 3	0.9997	0.999	7	11	0	11	11	0	11	3.37801e+06
sp|P12268|IMDH2_HUMAN	P12268	IMDH2_HUMAN	IMPDH2	514	Homo sapiens	1:Experimental evidence at protein level	Inosine-5'-monophosphate dehydrogenase 2	1	0.999	5	6	6	6	6	6	6	664365
sp|P12273|PIP_HUMAN	P12273	PIP_HUMAN	PIP	146	Homo sapiens	1:Experimental evidence at protein level	Prolactin-inducible protein	1	0.999	3	3	3	3	3	3	3	932296
sp|P12277|KCRB_HUMAN	P12277	KCRB_HUMAN	CKB	381	Homo sapiens	1:Experimental evidence at protein level	Creatine kinase B-type	1	0.999	7	7	7	7	7	7	7	1.03101e+06
sp|P12694|ODBA_HUMAN	P12694	ODBA_HUMAN	BCKDHA	445	Homo sapiens	1:Experimental evidence at protein level	2-oxoisovalerate dehydrogenase subunit alpha, mitochondrial	1	0.999	6	7	7	7	7	7	7	666988
sp|P12814|ACTN1_HUMAN	P12814	ACTN1_HUMAN	ACTN1	892	Homo sapiens	1:Experimental evidence at protein level	Alpha-actinin-1	1	0.999	19	14	14	29	14	14	29	1.5639e+06
sp|P12931|SRC_HUMAN	P12931	SRC_HUMAN	SRC	536	Homo sapiens	1:Experimental evidence at protein level	Proto-oncogene tyrosine-protein kinase Src	1	0.999	9	5	4	16	5	4	16	750157
sp|P12956|XRCC6_HUMAN	P12956	XRCC6_HUMAN	XRCC6	609	Homo sapiens	1:Experimental evidence at protein level	X-ray repair cross-complementing protein 6	1	0.999	18	35	35	35	35	35	35	12248328
sp|P13010|XRCC5_HUMAN	P13010	XRCC5_HUMAN	XRCC5	732	Homo sapiens	1:Experimental evidence at protein level	X-ray repair cross-complementing protein 5	1	0.999	18	24	24	24	24	24	24	8442628
sp|P13489|RINI_HUMAN	P13489	RINI_HUMAN	RNH1	461	Homo sapiens	1:Experimental evidence at protein level	Ribonuclease inhibitor	1	0.999	2	2	2	2	2	2	2	287066
sp|P13639|EF2_HUMAN	P13639	EF2_HUMAN	EEF2	858	Homo sapiens	1:Experimental evidence at protein level	Elongation factor 2	1	0.999	23	34	32	34	34	32	34	8640520
sp|P13645|K1C10_HUMAN	P13645	K1C10_HUMAN	KRT10	584	Homo sapiens	1:Experimental evidence at protein level	Keratin, type I cytoskeletal 10	1	0.999	42	130	105	130	130	105	130	245791872
sp|P13646|K1C13_HUMAN	P13646	K1C13_HUMAN	KRT13	458	Homo sapiens	1:Experimental evidence at protein level	Keratin, type I cytoskeletal 13	1	0.999	14	8	5	21	8	5	21	1.22423e+06
sp|P13647|K2C5_HUMAN	P13647	K2C5_HUMAN	KRT5	590	Homo sapiens	1:Experimental evidence at protein level	Keratin, type II cytoskeletal 5	1	0.999	46	67	52	86	67	52	86	46109676
sp|P13674|P4HA1_HUMAN	P13674	P4HA1_HUMAN	P4HA1	534	Homo sapiens	1:Experimental evidence at protein level	Prolyl 4-hydroxylase subunit alpha-1	1	0.999	6	8	8	8	8	8	8	1.17489e+06
sp|P13797|PLST_HUMAN	P13797	PLST_HUMAN	PLS3	630	Homo sapiens	1:Experimental evidence at protein level	Plastin-3	1	0.999	9	12	7	12	12	7	12	1.7415e+06
sp|P13798|ACPH_HUMAN	P13798	ACPH_HUMAN	APEH	732	Homo sapiens	1:Experimental evidence at protein level	Acylamino-acid-releasing enzyme	0.8898	0.9937	1	1	1	1	1	1	1	62098
sp|P13804|ETFA_HUMAN	P13804	ETFA_HUMAN	ETFA	333	Homo sapiens	1:Experimental evidence at protein level	Electron transfer flavoprotein subunit alpha, mitochondrial	1	0.999	1	2	2	2	2	2	2	1.12361e+06
sp|P13807|GYS1_HUMAN	P13807	GYS1_HUMAN	GYS1	737	Homo sapiens	1:Experimental evidence at protein level	Glycogen [starch] synthase, muscle	0.9702	0.9984	1	1	1	1	1	1	1	163657
sp|P13861|KAP2_HUMAN	P13861	KAP2_HUMAN	PRKAR2A	404	Homo sapiens	1:Experimental evidence at protein level	cAMP-dependent protein kinase type II-alpha regulatory subunit	0.9999	0.999	2	2	1	2	2	1	2	165456
sp|P14373|TRI27_HUMAN	P14373	TRI27_HUMAN	TRIM27	513	Homo sapiens	1:Experimental evidence at protein level	Zinc finger protein RFP	1	0.999	10	13	12	13	13	12	13	3401031
sp|P14384|CBPM_HUMAN	P14384	CBPM_HUMAN	CPM	443	Homo sapiens	1:Experimental evidence at protein level	Carboxypeptidase M	0.9994	0.9988	2	2	2	2	2	2	2	97031
sp|P14618|KPYM_HUMAN	P14618	KPYM_HUMAN	PKM	531	Homo sapiens	1:Experimental evidence at protein level	Pyruvate kinase PKM	1	0.999	12	14	12	14	14	12	14	2.93714e+06
sp|P14625|ENPL_HUMAN	P14625	ENPL_HUMAN	HSP90B1	803	Homo sapiens	1:Experimental evidence at protein level	Endoplasmin	1	0.999	10	9	7	12	9	7	12	1.09607e+06
sp|P14866|HNRPL_HUMAN	P14866	HNRPL_HUMAN	HNRNPL	589	Homo sapiens	1:Experimental evidence at protein level	Heterogeneous nuclear ribonucleoprotein L	1	0.999	16	24	24	24	24	24	24	3.99661e+06
sp|P14868|SYDC_HUMAN	P14868	SYDC_HUMAN	DARS1	501	Homo sapiens	1:Experimental evidence at protein level	Aspartate--tRNA ligase, cytoplasmic	1	0.999	7	7	7	7	7	7	7	892289
sp|P14923|PLAK_HUMAN	P14923	PLAK_HUMAN	JUP	745	Homo sapiens	1:Experimental evidence at protein level	Junction plakoglobin	1	0.999	29	67	61	67	67	61	67	23156300
sp|P15170|ERF3A_HUMAN	P15170	ERF3A_HUMAN	GSPT1	499	Homo sapiens	1:Experimental evidence at protein level	Eukaryotic peptide chain release factor GTP-binding subunit ERF3A	1	0.9974	4	4	1	4	4	1	4	603034
sp|P15311|EZRI_HUMAN	P15311	EZRI_HUMAN	EZR	586	Homo sapiens	1:Experimental evidence at protein level	Ezrin	0.9995	0.999	4	4	1	4	4	1	4	547918
sp|P15735|PHKG2_HUMAN	P15735	PHKG2_HUMAN	PHKG2	406	Homo sapiens	1:Experimental evidence at protein level	Phosphorylase b kinase gamma catalytic chain, liver/testis isoform	1	0.999	3	4	4	4	4	4	4	538504
sp|P15924|DESP_HUMAN	P15924	DESP_HUMAN	DSP	2871	Homo sapiens	1:Experimental evidence at protein level	Desmoplakin	1	0.999	26	28	28	28	28	28	28	3.71036e+06
sp|P16298|PP2BB_HUMAN	P16298	PP2BB_HUMAN	PPP3CB	524	Homo sapiens	1:Experimental evidence at protein level	Serine/threonine-protein phosphatase 2B catalytic subunit beta isoform	0.7584	0.984	1	1	0	1	1	0	1	110789	sp|Q08209|PP2BA_HUMAN
sp|P16401|H15_HUMAN	P16401	H15_HUMAN	H1-5	226	Homo sapiens	1:Experimental evidence at protein level	Histone H1.5	1	0.9989	3	3	3	3	3	3	3	442439
sp|P16403|H12_HUMAN	P16403	H12_HUMAN	H1-2	213	Homo sapiens	1:Experimental evidence at protein level	Histone H1.2	0.9991	0.9987	6	1	1	10	1	1	10	170193
sp|P16615|AT2A2_HUMAN	P16615	AT2A2_HUMAN	ATP2A2	1042	Homo sapiens	1:Experimental evidence at protein level	Sarcoplasmic/endoplasmic reticulum calcium ATPase 2	1	0.999	11	12	6	12	12	6	12	1.37522e+06
sp|P17028|ZNF24_HUMAN	P17028	ZNF24_HUMAN	ZNF24	368	Homo sapiens	1:Experimental evidence at protein level	Zinc finger protein 24	1	0.9987	3	4	4	4	4	4	4	506596
sp|P17302|CXA1_HUMAN	P17302	CXA1_HUMAN	GJA1	382	Homo sapiens	1:Experimental evidence at protein level	Gap junction alpha-1 protein	1	0.999	4	7	7	7	7	7	7	764729
sp|P17480|UBF1_HUMAN	P17480	UBF1_HUMAN	UBTF	764	Homo sapiens	1:Experimental evidence at protein level	Nucleolar transcription factor 1	1	0.999	6	6	6	6	6	6	6	970547
sp|P17812|PYRG1_HUMAN	P17812	PYRG1_HUMAN	CTPS1	591	Homo sapiens	1:Experimental evidence at protein level	CTP synthase 1	1	0.999	17	22	18	22	22	18	22	3.85058e+06
sp|P17844|DDX5_HUMAN	P17844	DDX5_HUMAN	DDX5	614	Homo sapiens	1:Experimental evidence at protein level	Probable ATP-dependent RNA helicase DDX5	1	0.999	19	18	18	32	18	18	32	3787201
sp|P17858|PFKAL_HUMAN	P17858	PFKAL_HUMAN	PFKL	780	Homo sapiens	1:Experimental evidence at protein level	ATP-dependent 6-phosphofructokinase, liver type	1	0.999	4	4	2	5	4	2	5	446095
sp|P17980|PRS6A_HUMAN	P17980	PRS6A_HUMAN	PSMC3	439	Homo sapiens	1:Experimental evidence at protein level	26S proteasome regulatory subunit 6A	1	0.9989	8	10	10	10	10	10	10	816563
sp|P17987|TCPA_HUMAN	P17987	TCPA_HUMAN	TCP1	556	Homo sapiens	1:Experimental evidence at protein level	T-complex protein 1 subunit alpha	1	0.999	19	34	34	34	34	34	34	13449275
sp|P18031|PTN1_HUMAN	P18031	PTN1_HUMAN	PTPN1	435	Homo sapiens	1:Experimental evidence at protein level	Tyrosine-protein phosphatase non-receptor type 1	0.9999	0.999	2	3	3	3	3	3	3	146415
sp|P18074|ERCC2_HUMAN	P18074	ERCC2_HUMAN	ERCC2	760	Homo sapiens	1:Experimental evidence at protein level	General transcription and DNA repair factor IIH helicase subunit XPD	1	0.999	7	8	8	8	8	8	8	1.10445e+06
sp|P19013|K2C4_HUMAN	P19013	K2C4_HUMAN	KRT4	520	Homo sapiens	1:Experimental evidence at protein level	Keratin, type II cytoskeletal 4	1	0.999	15	11	9	18	11	9	18	1.85148e+06
sp|P19022|CADH2_HUMAN	P19022	CADH2_HUMAN	CDH2	906	Homo sapiens	1:Experimental evidence at protein level	Cadherin-2	1	0.999	6	6	5	6	6	5	6	962978
sp|P19174|PLCG1_HUMAN	P19174	PLCG1_HUMAN	PLCG1	1290	Homo sapiens	1:Experimental evidence at protein level	1-phosphatidylinositol 4,5-bisphosphate phosphodiesterase gamma-1	0.7272	0.9813	1	1	1	1	1	1	1	112149
sp|P19256|LFA3_HUMAN	P19256	LFA3_HUMAN	CD58	250	Homo sapiens	1:Experimental evidence at protein level	Lymphocyte function-associated antigen 3	0.8829	0.9933	1	2	2	2	2	2	2	62844.7
sp|P19338|NUCL_HUMAN	P19338	NUCL_HUMAN	NCL	710	Homo sapiens	1:Experimental evidence at protein level	Nucleolin	1	0.999	13	18	18	18	18	18	18	4933110
sp|P20042|IF2B_HUMAN	P20042	IF2B_HUMAN	EIF2S2	333	Homo sapiens	1:Experimental evidence at protein level	Eukaryotic translation initiation factor 2 subunit 2	1	0.9988	4	4	4	4	4	4	4	357358
sp|P20073|ANXA7_HUMAN	P20073	ANXA7_HUMAN	ANXA7	488	Homo sapiens	1:Experimental evidence at protein level	Annexin A7	0.7843	0.9862	1	1	1	1	1	1	1	85693.4
sp|P20226|TBP_HUMAN	P20226	TBP_HUMAN	TBP	339	Homo sapiens	1:Experimental evidence at protein level	TATA-box-binding protein	0.9618	0.998	1	1	0	1	1	0	1	100600	sp|Q6SJ96|TBPL2_HUMAN
sp|P20700|LMNB1_HUMAN	P20700	LMNB1_HUMAN	LMNB1	586	Homo sapiens	1:Experimental evidence at protein level	Lamin-B1	1	0.999	25	29	24	29	29	24	29	6.30355e+06
sp|P20930|FILA_HUMAN	P20930	FILA_HUMAN	FLG	4061	Homo sapiens	1:Experimental evidence at protein level	Filaggrin	0.9417	0.9969	1	1	1	1	1	1	1	169265
sp|P21281|VATB2_HUMAN	P21281	VATB2_HUMAN	ATP6V1B2	511	Homo sapiens	1:Experimental evidence at protein level	V-type proton ATPase subunit B, brain isoform	0.7602	0.9842	1	1	1	1	1	1	1	95832.5
sp|P21333|FLNA_HUMAN	P21333	FLNA_HUMAN	FLNA	2647	Homo sapiens	1:Experimental evidence at protein level	Filamin-A	1	0.999	16	18	18	18	18	18	18	1.2164e+06
sp|P22102|PUR2_HUMAN	P22102	PUR2_HUMAN	GART	1010	Homo sapiens	1:Experimental evidence at protein level	Trifunctional purine biosynthetic protein adenosine-3	1	0.999	12	17	17	17	17	17	17	2.41358e+06
sp|P22234|PUR6_HUMAN	P22234	PUR6_HUMAN	PAICS	425	Homo sapiens	1:Experimental evidence at protein level	Bifunctional phosphoribosylaminoimidazole carboxylase/phosphoribosylaminoimidazole succinocarboxamide synthetase	1	0.999	4	4	4	4	4	4	4	727924
sp|P22314|UBA1_HUMAN	P22314	UBA1_HUMAN	UBA1	1058	Homo sapiens	1:Experimental evidence at protein level	Ubiquitin-like modifier-activating enzyme 1	1	0.999	7	8	8	8	8	8	8	1136427
sp|P22695|QCR2_HUMAN	P22695	QCR2_HUMAN	UQCRC2	453	Homo sapiens	1:Experimental evidence at protein level	Cytochrome b-c1 complex subunit 2, mitochondrial	1	0.999	12	17	17	17	17	17	17	4315845
sp|P22830|HEMH_HUMAN	P22830	HEMH_HUMAN	FECH	423	Homo sapiens	1:Experimental evidence at protein level	Ferrochelatase, mitochondrial	0.9807	0.999	1	1	1	1	1	1	1	93307.7
sp|P23246|SFPQ_HUMAN	P23246	SFPQ_HUMAN	SFPQ	707	Homo sapiens	1:Experimental evidence at protein level	Splicing factor, proline- and glutamine-rich	1	0.999	10	17	17	17	17	17	17	3009924
sp|P23258|TBG1_HUMAN	P23258	TBG1_HUMAN	TUBG1	451	Homo sapiens	1:Experimental evidence at protein level	Tubulin gamma-1 chain	1	0.999	3	3	1	3	3	1	3	478331
sp|P23396|RS3_HUMAN	P23396	RS3_HUMAN	RPS3	243	Homo sapiens	1:Experimental evidence at protein level	Small ribosomal subunit protein uS3	1	0.999	10	13	13	13	13	13	13	3.38775e+06
sp|P23458|JAK1_HUMAN	P23458	JAK1_HUMAN	JAK1	1154	Homo sapiens	1:Experimental evidence at protein level	Tyrosine-protein kinase JAK1	0.9657	0.9923	1	1	1	1	1	1	1	113880
sp|P23526|SAHH_HUMAN	P23526	SAHH_HUMAN	AHCY	432	Homo sapiens	1:Experimental evidence at protein level	Adenosylhomocysteinase	1	0.999	6	8	8	8	8	8	8	1.23777e+06
sp|P23588|IF4B_HUMAN	P23588	IF4B_HUMAN	EIF4B	611	Homo sapiens	1:Experimental evidence at protein level	Eukaryotic translation initiation factor 4B	0.9989	0.999	2	2	2	2	2	2	2	46878.8
sp|P23921|RIR1_HUMAN	P23921	RIR1_HUMAN	RRM1	792	Homo sapiens	1:Experimental evidence at protein level	Ribonucleoside-diphosphate reductase large subunit	1	0.999	3	3	3	3	3	3	3	441850
sp|P24752|THIL_HUMAN	P24752	THIL_HUMAN	ACAT1	427	Homo sapiens	1:Experimental evidence at protein level	Acetyl-CoA acetyltransferase, mitochondrial	1	0.9928	3	3	3	3	3	3	3	166858
sp|P24928|RPB1_HUMAN	P24928	RPB1_HUMAN	POLR2A	1970	Homo sapiens	1:Experimental evidence at protein level	DNA-directed RNA polymerase II subunit RPB1	1	0.999	4	8	8	8	8	8	8	831556
sp|P25054|APC_HUMAN	P25054	APC_HUMAN	APC	2843	Homo sapiens	1:Experimental evidence at protein level	Adenomatous polyposis coli protein	0.898	0.9943	1	1	1	1	1	1	1	46598.9
sp|P25205|MCM3_HUMAN	P25205	MCM3_HUMAN	MCM3	808	Homo sapiens	1:Experimental evidence at protein level	DNA replication licensing factor MCM3	1	0.999	19	24	24	24	24	24	24	5995649
sp|P25311|ZA2G_HUMAN	P25311	ZA2G_HUMAN	AZGP1	298	Homo sapiens	1:Experimental evidence at protein level	Zinc-alpha-2-glycoprotein	1	0.999	10	12	12	12	12	12	12	3.19556e+06
sp|P25440|BRD2_HUMAN	P25440	BRD2_HUMAN	BRD2	801	Homo sapiens	1:Experimental evidence at protein level	Bromodomain-containing protein 2	0.9797	0.9989	1	1	1	1	1	1	1	22825.7
sp|P25490|TYY1_HUMAN	P25490	TYY1_HUMAN	YY1	414	Homo sapiens	1:Experimental evidence at protein level	Transcriptional repressor protein YY1	0.9803	0.999	1	1	1	1	1	1	1	54061.6
sp|P25705|ATPA_HUMAN	P25705	ATPA_HUMAN	ATP5F1A	553	Homo sapiens	1:Experimental evidence at protein level	ATP synthase subunit alpha, mitochondrial	1	0.999	19	38	38	38	38	38	38	30332690
sp|P26038|MOES_HUMAN	P26038	MOES_HUMAN	MSN	577	Homo sapiens	1:Experimental evidence at protein level	Moesin	0.9165	0.9805	4	1	1	4	1	1	4	87079.9
sp|P26196|DDX6_HUMAN	P26196	DDX6_HUMAN	DDX6	483	Homo sapiens	1:Experimental evidence at protein level	Probable ATP-dependent RNA helicase DDX6	1	0.999	4	6	6	6	6	6	6	925483
sp|P26367|PAX6_HUMAN	P26367	PAX6_HUMAN	PAX6	422	Homo sapiens	1:Experimental evidence at protein level	Paired box protein Pax-6	0.9002	0.9944	1	1	1	1	1	1	1	80881.7
sp|P26368|U2AF2_HUMAN	P26368	U2AF2_HUMAN	U2AF2	475	Homo sapiens	1:Experimental evidence at protein level	Splicing factor U2AF 65 kDa subunit	0.9801	0.999	1	1	1	1	1	1	1	52549.8
sp|P26599|PTBP1_HUMAN	P26599	PTBP1_HUMAN	PTBP1	557	Homo sapiens	1:Experimental evidence at protein level	Polypyrimidine tract-binding protein 1	1	0.9989	3	3	3	3	3	3	3	958285
sp|P26639|SYTC_HUMAN	P26639	SYTC_HUMAN	TARS1	723	Homo sapiens	1:Experimental evidence at protein level	Threonine--tRNA ligase 1, cytoplasmic	1	0.9988	3	3	3	3	3	3	3	701960
sp|P26640|SYVC_HUMAN	P26640	SYVC_HUMAN	VARS1	1264	Homo sapiens	1:Experimental evidence at protein level	Valine--tRNA ligase	1	0.999	9	9	9	9	9	9	9	992946
sp|P26641|EF1G_HUMAN	P26641	EF1G_HUMAN	EEF1G	437	Homo sapiens	1:Experimental evidence at protein level	Elongation factor 1-gamma	1	0.999	10	12	12	12	12	12	12	3959518
sp|P26992|CNTFR_HUMAN	P26992	CNTFR_HUMAN	CNTFR	372	Homo sapiens	1:Experimental evidence at protein level	Ciliary neurotrophic factor receptor subunit alpha	0.9995	0.999	2	2	2	2	2	2	2	246455
sp|P27348|1433T_HUMAN	P27348	1433T_HUMAN	YWHAQ	245	Homo sapiens	1:Experimental evidence at protein level	14-3-3 protein theta	0.9804	0.999	1	1	1	1	1	1	1	60460.5
sp|P27361|MK03_HUMAN	P27361	MK03_HUMAN	MAPK3	379	Homo sapiens	1:Experimental evidence at protein level	Mitogen-activated protein kinase 3	1	0.999	6	8	8	8	8	8	8	1259127
sp|P27448|MARK3_HUMAN	P27448	MARK3_HUMAN	MARK3	753	Homo sapiens	1:Experimental evidence at protein level	MAP/microtubule affinity-regulating kinase 3	1	0.999	2	4	4	4	4	4	4	72562.8
sp|P27694|RFA1_HUMAN	P27694	RFA1_HUMAN	RPA1	616	Homo sapiens	1:Experimental evidence at protein level	Replication protein A 70 kDa DNA-binding subunit	1	0.9986	4	4	4	4	4	4	4	259477
sp|P27797|CALR_HUMAN	P27797	CALR_HUMAN	CALR	417	Homo sapiens	1:Experimental evidence at protein level	Calreticulin	0.9749	0.9987	1	1	1	1	1	1	1	110220
sp|P27986|P85A_HUMAN	P27986	P85A_HUMAN	PIK3R1	724	Homo sapiens	1:Experimental evidence at protein level	Phosphatidylinositol 3-kinase regulatory subunit alpha	1	0.9986	6	5	5	6	5	5	6	360705
sp|P28288|ABCD3_HUMAN	P28288	ABCD3_HUMAN	ABCD3	659	Homo sapiens	1:Experimental evidence at protein level	ATP-binding cassette sub-family D member 3	1	0.999	19	38	38	38	38	38	38	12205770
sp|P28289|TMOD1_HUMAN	P28289	TMOD1_HUMAN	TMOD1	359	Homo sapiens	1:Experimental evidence at protein level	Tropomodulin-1	1	0.999	13	15	13	17	15	13	17	2.24349e+06
sp|P28290|ITPI2_HUMAN	P28290	ITPI2_HUMAN	ITPRID2	1259	Homo sapiens	1:Experimental evidence at protein level	Protein ITPRID2	1	0.9988	8	10	10	10	10	10	10	1.19569e+06
sp|P28331|NDUS1_HUMAN	P28331	NDUS1_HUMAN	NDUFS1	727	Homo sapiens	1:Experimental evidence at protein level	NADH-ubiquinone oxidoreductase 75 kDa subunit, mitochondrial	1	0.999	6	6	6	6	6	6	6	686355
sp|P28340|DPOD1_HUMAN	P28340	DPOD1_HUMAN	POLD1	1107	Homo sapiens	1:Experimental evidence at protein level	DNA polymerase delta catalytic subunit	1	0.999	8	11	11	11	11	11	11	1.10808e+06
sp|P28347|TEAD1_HUMAN	P28347	TEAD1_HUMAN	TEAD1	426	Homo sapiens	1:Experimental evidence at protein level	Transcriptional enhancer factor TEF-1	1	0.999	17	74	49	74	74	49	74	63694512
sp|P28838|AMPL_HUMAN	P28838	AMPL_HUMAN	LAP3	519	Homo sapiens	1:Experimental evidence at protein level	Cytosol aminopeptidase	0.9482	0.9972	1	1	1	1	1	1	1	80924
sp|P29317|EPHA2_HUMAN	P29317	EPHA2_HUMAN	EPHA2	976	Homo sapiens	1:Experimental evidence at protein level	Ephrin type-A receptor 2	0.947	0.9972	1	1	1	1	1	1	1	75045.3
sp|P29353|SHC1_HUMAN	P29353	SHC1_HUMAN	SHC1	583	Homo sapiens	1:Experimental evidence at protein level	SHC-transforming protein 1	0.9998	0.9989	2	2	1	2	2	1	2	105820
sp|P29401|TKT_HUMAN	P29401	TKT_HUMAN	TKT	623	Homo sapiens	1:Experimental evidence at protein level	Transketolase	1	0.999	4	4	4	4	4	4	4	431998
sp|P29508|SPB3_HUMAN	P29508	SPB3_HUMAN	SERPINB3	390	Homo sapiens	1:Experimental evidence at protein level	Serpin B3	1	0.999	4	5	4	5	5	4	5	455144
sp|P29590|PML_HUMAN	P29590	PML_HUMAN	PML	882	Homo sapiens	1:Experimental evidence at protein level	Protein PML	0.9049	0.9947	1	1	1	1	1	1	1	20910
sp|P29597|TYK2_HUMAN	P29597	TYK2_HUMAN	TYK2	1187	Homo sapiens	1:Experimental evidence at protein level	Non-receptor tyrosine-protein kinase TYK2	1	0.999	3	4	4	4	4	4	4	184913
sp|P29966|MARCS_HUMAN	P29966	MARCS_HUMAN	MARCKS	332	Homo sapiens	1:Experimental evidence at protein level	Myristoylated alanine-rich C-kinase substrate	1	0.999	3	5	5	5	5	5	5	123598
sp|P29992|GNA11_HUMAN	P29992	GNA11_HUMAN	GNA11	359	Homo sapiens	1:Experimental evidence at protein level	Guanine nucleotide-binding protein subunit alpha-11	1	0.999	8	9	6	9	9	6	9	2.06078e+06
sp|P30101|PDIA3_HUMAN	P30101	PDIA3_HUMAN	PDIA3	505	Homo sapiens	1:Experimental evidence at protein level	Protein disulfide-isomerase A3	0.9999	0.9984	2	2	2	2	2	2	2	278526
sp|P30153|2AAA_HUMAN	P30153	2AAA_HUMAN	PPP2R1A	589	Homo sapiens	1:Experimental evidence at protein level	Serine/threonine-protein phosphatase 2A 65 kDa regulatory subunit A alpha isoform	1	0.999	6	9	9	9	9	9	9	1.16285e+06
sp|P30837|AL1B1_HUMAN	P30837	AL1B1_HUMAN	ALDH1B1	517	Homo sapiens	1:Experimental evidence at protein level	Aldehyde dehydrogenase X, mitochondrial	1	0.999	13	16	16	16	16	16	16	6706257
sp|P30838|AL3A1_HUMAN	P30838	AL3A1_HUMAN	ALDH3A1	453	Homo sapiens	1:Experimental evidence at protein level	Aldehyde dehydrogenase, dimeric NADP-preferring	0.743	0.9827	1	1	0	1	1	0	1	85290.7	sp|P43353|AL3B1_HUMAN, sp|P48448|AL3B2_HUMAN, sp|P51648|AL3A2_HUMAN
sp|P30876|RPB2_HUMAN	P30876	RPB2_HUMAN	POLR2B	1174	Homo sapiens	1:Experimental evidence at protein level	DNA-directed RNA polymerase II subunit RPB2	1	0.999	15	19	19	19	19	19	19	2.14328e+06
sp|P31025|LCN1_HUMAN	P31025	LCN1_HUMAN	LCN1	176	Homo sapiens	1:Experimental evidence at protein level	Lipocalin-1	0.9801	0.999	1	1	0	1	1	0	1	280716	sp|Q5VSP4|LC1L1_HUMAN
sp|P31040|SDHA_HUMAN	P31040	SDHA_HUMAN	SDHA	664	Homo sapiens	1:Experimental evidence at protein level	Succinate dehydrogenase [ubiquinone] flavoprotein subunit, mitochondrial	0.9987	0.9975	2	2	2	2	2	2	2	224508
sp|P31151|S10A7_HUMAN	P31151	S10A7_HUMAN	S100A7	101	Homo sapiens	1:Experimental evidence at protein level	Protein S100-A7	1	0.9982	3	3	2	3	3	2	3	272620
sp|P31153|METK2_HUMAN	P31153	METK2_HUMAN	MAT2A	395	Homo sapiens	1:Experimental evidence at protein level	S-adenosylmethionine synthase isoform type-2	1	0.999	8	13	9	13	13	9	13	3603235
sp|P31327|CPSM_HUMAN	P31327	CPSM_HUMAN	CPS1	1500	Homo sapiens	1:Experimental evidence at protein level	Carbamoyl-phosphate synthase [ammonia], mitochondrial	0.9991	0.9944	1	2	2	2	2	2	2	521153
sp|P31350|RIR2_HUMAN	P31350	RIR2_HUMAN	RRM2	389	Homo sapiens	1:Experimental evidence at protein level	Ribonucleoside-diphosphate reductase subunit M2	1	0.9989	2	2	2	2	2	2	2	287181
sp|P31689|DNJA1_HUMAN	P31689	DNJA1_HUMAN	DNAJA1	397	Homo sapiens	1:Experimental evidence at protein level	DnaJ homolog subfamily A member 1	1	0.999	6	6	6	6	6	6	6	1.83473e+06
sp|P31939|PUR9_HUMAN	P31939	PUR9_HUMAN	ATIC	592	Homo sapiens	1:Experimental evidence at protein level	Bifunctional purine biosynthesis protein ATIC	0.9089	0.9949	1	1	1	1	1	1	1	78049.3
sp|P31942|HNRH3_HUMAN	P31942	HNRH3_HUMAN	HNRNPH3	346	Homo sapiens	1:Experimental evidence at protein level	Heterogeneous nuclear ribonucleoprotein H3	0.7067	0.9793	1	1	1	1	1	1	1	564609
sp|P31943|HNRH1_HUMAN	P31943	HNRH1_HUMAN	HNRNPH1	449	Homo sapiens	1:Experimental evidence at protein level	Heterogeneous nuclear ribonucleoprotein H	1	0.999	14	53	38	53	53	38	53	20386278
sp|P31948|STIP1_HUMAN	P31948	STIP1_HUMAN	STIP1	543	Homo sapiens	1:Experimental evidence at protein level	Stress-induced-phosphoprotein 1	0.9804	0.999	1	1	1	1	1	1	1	133005
sp|P32242|OTX1_HUMAN	P32242	OTX1_HUMAN	OTX1	354	Homo sapiens	1:Experimental evidence at protein level	Homeobox protein OTX1	0.7574	0.984	1	1	0	1	1	0	1	80911.9	sp|P32243|OTX2_HUMAN
sp|P32929|CGL_HUMAN	P32929	CGL_HUMAN	CTH	405	Homo sapiens	1:Experimental evidence at protein level	Cystathionine gamma-lyase	0.9999	0.9987	2	2	2	2	2	2	2	169268
sp|P33176|KINH_HUMAN	P33176	KINH_HUMAN	KIF5B	963	Homo sapiens	1:Experimental evidence at protein level	Kinesin-1 heavy chain	1	0.999	9	11	10	11	11	10	11	936441
sp|P33981|TTK_HUMAN	P33981	TTK_HUMAN	TTK	857	Homo sapiens	1:Experimental evidence at protein level	Dual specificity protein kinase TTK	1	0.9929	4	4	4	4	4	4	4	287677
sp|P33991|MCM4_HUMAN	P33991	MCM4_HUMAN	MCM4	863	Homo sapiens	1:Experimental evidence at protein level	DNA replication licensing factor MCM4	1	0.999	8	10	10	10	10	10	10	1.4851e+06
sp|P33992|MCM5_HUMAN	P33992	MCM5_HUMAN	MCM5	734	Homo sapiens	1:Experimental evidence at protein level	DNA replication licensing factor MCM5	1	0.999	8	8	8	8	8	8	8	1.2067e+06
sp|P33993|MCM7_HUMAN	P33993	MCM7_HUMAN	MCM7	719	Homo sapiens	1:Experimental evidence at protein level	DNA replication licensing factor MCM7	1	0.999	26	50	50	50	50	50	50	11080785
sp|P34896|GLYC_HUMAN	P34896	GLYC_HUMAN	SHMT1	483	Homo sapiens	1:Experimental evidence at protein level	Serine hydroxymethyltransferase, cytosolic	0.9999	0.999	2	2	2	2	2	2	2	345101
sp|P34897|GLYM_HUMAN	P34897	GLYM_HUMAN	SHMT2	504	Homo sapiens	1:Experimental evidence at protein level	Serine hydroxymethyltransferase, mitochondrial	1	0.9989	3	4	4	4	4	4	4	319211
sp|P34932|HSP74_HUMAN	P34932	HSP74_HUMAN	HSPA4	840	Homo sapiens	1:Experimental evidence at protein level	Heat shock 70 kDa protein 4	1	0.999	7	9	8	9	9	8	9	947897
sp|P34949|MPI_HUMAN	P34949	MPI_HUMAN	MPI	423	Homo sapiens	1:Experimental evidence at protein level	Mannose-6-phosphate isomerase	0.9909	0.9908	2	2	2	2	2	2	2	191023
sp|P35030|TRY3_HUMAN	P35030	TRY3_HUMAN	PRSS3	304	Homo sapiens	1:Experimental evidence at protein level	Trypsin-3	0.9272	0.996	1	1	1	1	1	1	1	147284
sp|P35221|CTNA1_HUMAN	P35221	CTNA1_HUMAN	CTNNA1	906	Homo sapiens	1:Experimental evidence at protein level	Catenin alpha-1	1	0.999	19	25	20	25	25	20	25	3.79811e+06
sp|P35222|CTNB1_HUMAN	P35222	CTNB1_HUMAN	CTNNB1	781	Homo sapiens	1:Experimental evidence at protein level	Catenin beta-1	1	0.999	15	22	22	28	22	22	28	3.08281e+06
sp|P35240|MERL_HUMAN	P35240	MERL_HUMAN	NF2	595	Homo sapiens	1:Experimental evidence at protein level	Merlin	1	0.999	44	117	116	117	117	116	117	77446048
sp|P35251|RFC1_HUMAN	P35251	RFC1_HUMAN	RFC1	1148	Homo sapiens	1:Experimental evidence at protein level	Replication factor C subunit 1	0.8334	0.9899	1	1	1	1	1	1	1	46783.4
sp|P35268|RL22_HUMAN	P35268	RL22_HUMAN	RPL22	128	Homo sapiens	1:Experimental evidence at protein level	Large ribosomal subunit protein eL22	0.7936	0.9869	1	1	1	1	1	1	1	513958
sp|P35527|K1C9_HUMAN	P35527	K1C9_HUMAN	KRT9	623	Homo sapiens	1:Experimental evidence at protein level	Keratin, type I cytoskeletal 9	1	0.999	45	157	157	157	157	157	157	140271104
sp|P35579|MYH9_HUMAN	P35579	MYH9_HUMAN	MYH9	1960	Homo sapiens	1:Experimental evidence at protein level	Myosin-9	1	0.999	94	160	129	160	160	129	160	45314320
sp|P35580|MYH10_HUMAN	P35580	MYH10_HUMAN	MYH10	1976	Homo sapiens	1:Experimental evidence at protein level	Myosin-10	1	0.999	84	102	94	124	102	94	124	23873224
sp|P35606|COPB2_HUMAN	P35606	COPB2_HUMAN	COPB2	906	Homo sapiens	1:Experimental evidence at protein level	Coatomer subunit beta'	1	0.999	5	8	8	8	8	8	8	718750
sp|P35611|ADDA_HUMAN	P35611	ADDA_HUMAN	ADD1	737	Homo sapiens	1:Experimental evidence at protein level	Alpha-adducin	1	0.9989	5	6	5	6	6	5	6	666099
sp|P35613|BASI_HUMAN	P35613	BASI_HUMAN	BSG	385	Homo sapiens	1:Experimental evidence at protein level	Basigin	1	0.999	5	9	9	9	9	9	9	2195043
sp|P35637|FUS_HUMAN	P35637	FUS_HUMAN	FUS	526	Homo sapiens	1:Experimental evidence at protein level	RNA-binding protein FUS	1	0.999	9	19	13	19	19	13	19	8864121
sp|P35908|K22E_HUMAN	P35908	K22E_HUMAN	KRT2	639	Homo sapiens	1:Experimental evidence at protein level	Keratin, type II cytoskeletal 2 epidermal	1	0.999	60	138	115	161	138	115	161	109270976
sp|P35998|PRS7_HUMAN	P35998	PRS7_HUMAN	PSMC2	433	Homo sapiens	1:Experimental evidence at protein level	26S proteasome regulatory subunit 7	0.9991	0.9982	2	2	2	2	2	2	2	252773
sp|P36383|CXG1_HUMAN	P36383	CXG1_HUMAN	GJC1	396	Homo sapiens	1:Experimental evidence at protein level	Gap junction gamma-1 protein	1	0.999	2	2	2	2	2	2	2	164598
sp|P36507|MP2K2_HUMAN	P36507	MP2K2_HUMAN	MAP2K2	400	Homo sapiens	1:Experimental evidence at protein level	Dual specificity mitogen-activated protein kinase kinase 2	1	0.9987	3	3	2	3	3	2	3	198480
sp|P36578|RL4_HUMAN	P36578	RL4_HUMAN	RPL4	427	Homo sapiens	1:Experimental evidence at protein level	Large ribosomal subunit protein uL4	1	0.999	15	24	24	24	24	24	24	5.69778e+06
sp|P36957|ODO2_HUMAN	P36957	ODO2_HUMAN	DLST	453	Homo sapiens	1:Experimental evidence at protein level	Dihydrolipoyllysine-residue succinyltransferase component of 2-oxoglutarate dehydrogenase complex, mitochondrial	1	0.999	9	17	17	17	17	17	17	5.19988e+06
sp|P38159|RBMX_HUMAN	P38159	RBMX_HUMAN	RBMX	391	Homo sapiens	1:Experimental evidence at protein level	RNA-binding motif protein, X chromosome	1	0.999	5	6	1	6	6	1	6	1.59275e+06
sp|P38432|COIL_HUMAN	P38432	COIL_HUMAN	COIL	576	Homo sapiens	1:Experimental evidence at protein level	Coilin	1	0.999	3	6	6	6	6	6	6	291905
sp|P38606|VATA_HUMAN	P38606	VATA_HUMAN	ATP6V1A	617	Homo sapiens	1:Experimental evidence at protein level	V-type proton ATPase catalytic subunit A	1	0.999	10	13	13	13	13	13	13	1.82104e+06
sp|P38646|GRP75_HUMAN	P38646	GRP75_HUMAN	HSPA9	679	Homo sapiens	1:Experimental evidence at protein level	Stress-70 protein, mitochondrial	1	0.999	31	75	75	75	75	75	75	31238464
sp|P38919|IF4A3_HUMAN	P38919	IF4A3_HUMAN	EIF4A3	411	Homo sapiens	1:Experimental evidence at protein level	Eukaryotic initiation factor 4A-III	1	0.999	7	6	6	10	6	6	10	997725
sp|P39023|RL3_HUMAN	P39023	RL3_HUMAN	RPL3	403	Homo sapiens	1:Experimental evidence at protein level	Large ribosomal subunit protein uL3	1	0.999	7	9	9	9	9	9	9	2039026
sp|P39656|OST48_HUMAN	P39656	OST48_HUMAN	DDOST	456	Homo sapiens	1:Experimental evidence at protein level	Dolichyl-diphosphooligosaccharide--protein glycosyltransferase 48 kDa subunit	0.9999	0.999	2	3	3	3	3	3	3	561558
sp|P39748|FEN1_HUMAN	P39748	FEN1_HUMAN	FEN1	380	Homo sapiens	1:Experimental evidence at protein level	Flap endonuclease 1	1	0.999	5	7	7	7	7	7	7	938644
sp|P40222|TXLNA_HUMAN	P40222	TXLNA_HUMAN	TXLNA	546	Homo sapiens	1:Experimental evidence at protein level	Alpha-taxilin	1	0.999	3	3	3	3	3	3	3	105995
sp|P40227|TCPZ_HUMAN	P40227	TCPZ_HUMAN	CCT6A	531	Homo sapiens	1:Experimental evidence at protein level	T-complex protein 1 subunit zeta	1	0.999	9	9	6	9	9	6	9	2415897
sp|P40424|PBX1_HUMAN	P40424	PBX1_HUMAN	PBX1	430	Homo sapiens	1:Experimental evidence at protein level	Pre-B-cell leukemia transcription factor 1	0.9997	0.999	2	2	1	2	2	1	2	118546
sp|P40763|STAT3_HUMAN	P40763	STAT3_HUMAN	STAT3	770	Homo sapiens	1:Experimental evidence at protein level	Signal transducer and activator of transcription 3	1	0.999	2	3	3	3	3	3	3	110369
sp|P40938|RFC3_HUMAN	P40938	RFC3_HUMAN	RFC3	356	Homo sapiens	1:Experimental evidence at protein level	Replication factor C subunit 3	1	0.999	4	4	4	4	4	4	4	650986
sp|P40939|ECHA_HUMAN	P40939	ECHA_HUMAN	HADHA	763	Homo sapiens	1:Experimental evidence at protein level	Trifunctional enzyme subunit alpha, mitochondrial	1	0.999	9	11	11	11	11	11	11	1.73284e+06
sp|P41091|IF2G_HUMAN	P41091	IF2G_HUMAN	EIF2S3	472	Homo sapiens	1:Experimental evidence at protein level	Eukaryotic translation initiation factor 2 subunit 3	1	0.999	10	14	3	14	14	3	14	3164785
sp|P41240|CSK_HUMAN	P41240	CSK_HUMAN	CSK	450	Homo sapiens	1:Experimental evidence at protein level	Tyrosine-protein kinase CSK	1	0.999	2	3	3	3	3	3	3	341049
sp|P41250|GARS_HUMAN	P41250	GARS_HUMAN	GARS1	739	Homo sapiens	1:Experimental evidence at protein level	Glycine--tRNA ligase	1	0.999	10	12	12	12	12	12	12	3.57847e+06
sp|P41252|SYIC_HUMAN	P41252	SYIC_HUMAN	IARS1	1262	Homo sapiens	1:Experimental evidence at protein level	Isoleucine--tRNA ligase, cytoplasmic	1	0.999	8	9	9	9	9	9	9	684694
sp|P42025|ACTY_HUMAN	P42025	ACTY_HUMAN	ACTR1B	376	Homo sapiens	1:Experimental evidence at protein level	Beta-centractin	0.9946	0.9988	2	1	1	2	1	1	2	0
sp|P42166|LAP2A_HUMAN	P42166	LAP2A_HUMAN	TMPO	694	Homo sapiens	1:Experimental evidence at protein level	Lamina-associated polypeptide 2, isoform alpha	1	0.999	14	16	10	16	16	10	16	2204864
sp|P42167|LAP2B_HUMAN	P42167	LAP2B_HUMAN	TMPO	454	Homo sapiens	1:Experimental evidence at protein level	Lamina-associated polypeptide 2, isoforms beta/gamma	1	0.997	9	3	3	9	3	3	9	405490
sp|P42224|STAT1_HUMAN	P42224	STAT1_HUMAN	STAT1	750	Homo sapiens	1:Experimental evidence at protein level	Signal transducer and activator of transcription 1-alpha/beta	1	0.999	6	7	7	7	7	7	7	981529
sp|P42704|LPPRC_HUMAN	P42704	LPPRC_HUMAN	LRPPRC	1394	Homo sapiens	1:Experimental evidence at protein level	Leucine-rich PPR motif-containing protein, mitochondrial	1	0.999	10	11	11	11	11	11	11	1.15356e+06
sp|P43243|MATR3_HUMAN	P43243	MATR3_HUMAN	MATR3	847	Homo sapiens	1:Experimental evidence at protein level	Matrin-3	1	0.999	13	24	24	24	24	24	24	4.88425e+06
sp|P43246|MSH2_HUMAN	P43246	MSH2_HUMAN	MSH2	934	Homo sapiens	1:Experimental evidence at protein level	DNA mismatch repair protein Msh2	1	0.999	14	19	19	19	19	19	19	4030849
sp|P43490|NAMPT_HUMAN	P43490	NAMPT_HUMAN	NAMPT	491	Homo sapiens	1:Experimental evidence at protein level	Nicotinamide phosphoribosyltransferase	0.9807	0.999	1	1	1	1	1	1	1	90304.6
sp|P43686|PRS6B_HUMAN	P43686	PRS6B_HUMAN	PSMC4	418	Homo sapiens	1:Experimental evidence at protein level	26S proteasome regulatory subunit 6B	1	0.999	3	4	4	4	4	4	4	386559
sp|P43694|GATA4_HUMAN	P43694	GATA4_HUMAN	GATA4	442	Homo sapiens	1:Experimental evidence at protein level	Transcription factor GATA-4	0.9806	0.999	1	2	2	2	2	2	2	0
sp|P45880|VDAC2_HUMAN	P45880	VDAC2_HUMAN	VDAC2	294	Homo sapiens	1:Experimental evidence at protein level	Voltage-dependent anion-selective channel protein 2	0.9755	0.9987	1	1	1	1	1	1	1	64665.2
sp|P45954|ACDSB_HUMAN	P45954	ACDSB_HUMAN	ACADSB	432	Homo sapiens	1:Experimental evidence at protein level	Short/branched chain specific acyl-CoA dehydrogenase, mitochondrial	0.9996	0.999	2	4	4	4	4	4	4	373340
sp|P45974|UBP5_HUMAN	P45974	UBP5_HUMAN	USP5	858	Homo sapiens	1:Experimental evidence at protein level	Ubiquitin carboxyl-terminal hydrolase 5	0.9596	0.9979	1	2	2	2	2	2	2	83415.4
sp|P46020|KPB1_HUMAN	P46020	KPB1_HUMAN	PHKA1	1223	Homo sapiens	1:Experimental evidence at protein level	Phosphorylase b kinase regulatory subunit alpha, skeletal muscle isoform	0.9999	0.999	2	2	2	2	2	2	2	141470
sp|P46060|RAGP1_HUMAN	P46060	RAGP1_HUMAN	RANGAP1	587	Homo sapiens	1:Experimental evidence at protein level	Ran GTPase-activating protein 1	1	0.999	6	8	8	8	8	8	8	542946
sp|P46087|NOP2_HUMAN	P46087	NOP2_HUMAN	NOP2	812	Homo sapiens	1:Experimental evidence at protein level	Probable 28S rRNA (cytosine(4447)-C(5))-methyltransferase	1	0.999	5	5	5	5	5	5	5	440944
sp|P46459|NSF_HUMAN	P46459	NSF_HUMAN	NSF	744	Homo sapiens	1:Experimental evidence at protein level	Vesicle-fusing ATPase	1	0.999	12	13	13	13	13	13	13	2.44218e+06
sp|P46776|RL27A_HUMAN	P46776	RL27A_HUMAN	RPL27A	148	Homo sapiens	1:Experimental evidence at protein level	Large ribosomal subunit protein uL15	0.8908	0.9938	1	1	1	1	1	1	1	150097
sp|P46782|RS5_HUMAN	P46782	RS5_HUMAN	RPS5	204	Homo sapiens	1:Experimental evidence at protein level	Small ribosomal subunit protein uS7	0.9803	0.999	1	1	1	1	1	1	1	179525
sp|P46937|YAP1_HUMAN	P46937	YAP1_HUMAN	YAP1	504	Homo sapiens	1:Experimental evidence at protein level	Transcriptional coactivator YAP1	0.9807	0.999	1	1	1	1	1	1	1	22681.4
sp|P46940|IQGA1_HUMAN	P46940	IQGA1_HUMAN	IQGAP1	1657	Homo sapiens	1:Experimental evidence at protein level	Ras GTPase-activating-like protein IQGAP1	0.9998	0.9972	2	2	2	2	2	2	2	168929
sp|P46977|STT3A_HUMAN	P46977	STT3A_HUMAN	STT3A	705	Homo sapiens	1:Experimental evidence at protein level	Dolichyl-diphosphooligosaccharide--protein glycosyltransferase subunit STT3A	0.9897	0.9866	2	2	2	2	2	2	2	380224
sp|P47897|SYQ_HUMAN	P47897	SYQ_HUMAN	QARS1	775	Homo sapiens	1:Experimental evidence at protein level	Glutamine--tRNA ligase	1	0.9989	2	2	2	2	2	2	2	331438
sp|P48634|PRC2A_HUMAN	P48634	PRC2A_HUMAN	PRRC2A	2157	Homo sapiens	1:Experimental evidence at protein level	Protein PRRC2A	0.9795	0.9989	1	1	1	1	1	1	1	65631.8
sp|P48643|TCPE_HUMAN	P48643	TCPE_HUMAN	CCT5	541	Homo sapiens	1:Experimental evidence at protein level	T-complex protein 1 subunit epsilon	1	0.999	13	15	15	17	15	15	17	2.0444e+06
sp|P48668|K2C6C_HUMAN	P48668	K2C6C_HUMAN	KRT6C	564	Homo sapiens	1:Experimental evidence at protein level	Keratin, type II cytoskeletal 6C	0.9999	0.999	38	2	2	70	2	2	70	89951.7
sp|P48730|KC1D_HUMAN	P48730	KC1D_HUMAN	CSNK1D	415	Homo sapiens	1:Experimental evidence at protein level	Casein kinase I isoform delta	0.9641	0.9919	2	1	1	2	1	1	2	143814
sp|P48735|IDHP_HUMAN	P48735	IDHP_HUMAN	IDH2	452	Homo sapiens	1:Experimental evidence at protein level	Isocitrate dehydrogenase [NADP], mitochondrial	1	0.999	9	10	10	10	10	10	10	1.99037e+06
sp|P49005|DPOD2_HUMAN	P49005	DPOD2_HUMAN	POLD2	469	Homo sapiens	1:Experimental evidence at protein level	DNA polymerase delta subunit 2	1	0.999	3	4	4	4	4	4	4	488253
sp|P49006|MRP_HUMAN	P49006	MRP_HUMAN	MARCKSL1	195	Homo sapiens	1:Experimental evidence at protein level	MARCKS-related protein	1	0.999	2	2	2	2	2	2	2	417841
sp|P49321|NASP_HUMAN	P49321	NASP_HUMAN	NASP	788	Homo sapiens	1:Experimental evidence at protein level	Nuclear autoantigenic sperm protein	1	0.9978	3	3	3	3	3	3	3	141247
sp|P49368|TCPG_HUMAN	P49368	TCPG_HUMAN	CCT3	545	Homo sapiens	1:Experimental evidence at protein level	T-complex protein 1 subunit gamma	1	0.999	23	36	36	36	36	36	36	9860044
sp|P49411|EFTU_HUMAN	P49411	EFTU_HUMAN	TUFM	455	Homo sapiens	1:Experimental evidence at protein level	Elongation factor Tu, mitochondrial	1	0.999	18	37	37	37	37	37	37	22886094
sp|P49588|SYAC_HUMAN	P49588	SYAC_HUMAN	AARS1	968	Homo sapiens	1:Experimental evidence at protein level	Alanine--tRNA ligase, cytoplasmic	0.9964	0.9989	1	1	1	1	1	1	1	92170.9
sp|P49591|SYSC_HUMAN	P49591	SYSC_HUMAN	SARS1	514	Homo sapiens	1:Experimental evidence at protein level	Serine--tRNA ligase, cytoplasmic	1	0.999	2	2	2	2	2	2	2	127713
sp|P49593|PPM1F_HUMAN	P49593	PPM1F_HUMAN	PPM1F	454	Homo sapiens	1:Experimental evidence at protein level	Protein phosphatase 1F	1	0.999	4	5	5	5	5	5	5	774758
sp|P49639|HXA1_HUMAN	P49639	HXA1_HUMAN	HOXA1	335	Homo sapiens	1:Experimental evidence at protein level	Homeobox protein Hox-A1	0.9807	0.999	1	2	2	2	2	2	2	300181
sp|P49642|PRI1_HUMAN	P49642	PRI1_HUMAN	PRIM1	420	Homo sapiens	1:Experimental evidence at protein level	DNA primase small subunit	0.9804	0.999	1	1	1	1	1	1	1	0
sp|P49674|KC1E_HUMAN	P49674	KC1E_HUMAN	CSNK1E	416	Homo sapiens	1:Experimental evidence at protein level	Casein kinase I isoform epsilon	1	0.9988	3	4	3	4	4	3	4	412323
sp|P49736|MCM2_HUMAN	P49736	MCM2_HUMAN	MCM2	904	Homo sapiens	1:Experimental evidence at protein level	DNA replication licensing factor MCM2	1	0.999	3	4	4	4	4	4	4	242869
sp|P49756|RBM25_HUMAN	P49756	RBM25_HUMAN	RBM25	843	Homo sapiens	1:Experimental evidence at protein level	RNA-binding protein 25	1	0.9988	2	2	2	2	2	2	2	213767
sp|P49757|NUMB_HUMAN	P49757	NUMB_HUMAN	NUMB	651	Homo sapiens	1:Experimental evidence at protein level	Protein numb homolog	1	0.999	4	5	5	5	5	5	5	316448
sp|P49790|NU153_HUMAN	P49790	NU153_HUMAN	NUP153	1475	Homo sapiens	1:Experimental evidence at protein level	Nuclear pore complex protein Nup153	1	0.999	8	9	9	9	9	9	9	820459
sp|P49792|RBP2_HUMAN	P49792	RBP2_HUMAN	RANBP2	3224	Homo sapiens	1:Experimental evidence at protein level	E3 SUMO-protein ligase RanBP2	1	0.999	22	29	15	29	29	15	29	6.23982e+06
sp|P49841|GSK3B_HUMAN	P49841	GSK3B_HUMAN	GSK3B	420	Homo sapiens	1:Experimental evidence at protein level	Glycogen synthase kinase-3 beta	1	0.999	3	3	3	3	3	3	3	355031
sp|P49959|MRE11_HUMAN	P49959	MRE11_HUMAN	MRE11	708	Homo sapiens	1:Experimental evidence at protein level	Double-strand break repair protein MRE11	1	0.999	8	8	8	8	8	8	8	1.40256e+06
sp|P50148|GNAQ_HUMAN	P50148	GNAQ_HUMAN	GNAQ	359	Homo sapiens	1:Experimental evidence at protein level	Guanine nucleotide-binding protein G(q) subunit alpha	0.9954	0.999	3	1	1	4	1	1	4	186662
sp|P50395|GDIB_HUMAN	P50395	GDIB_HUMAN	GDI2	445	Homo sapiens	1:Experimental evidence at protein level	Rab GDP dissociation inhibitor beta	0.9455	0.9793	1	1	0	1	1	0	1	92527.6
sp|P50416|CPT1A_HUMAN	P50416	CPT1A_HUMAN	CPT1A	773	Homo sapiens	1:Experimental evidence at protein level	Carnitine O-palmitoyltransferase 1, liver isoform	1	0.999	5	5	5	5	5	5	5	677048
sp|P50502|F10A1_HUMAN	P50502	F10A1_HUMAN	ST13	369	Homo sapiens	1:Experimental evidence at protein level	Hsc70-interacting protein	1	0.999	2	2	0	2	2	0	2	313246	sp|Q8IZP2|ST134_HUMAN
sp|P50542|PEX5_HUMAN	P50542	PEX5_HUMAN	PEX5	639	Homo sapiens	1:Experimental evidence at protein level	Peroxisomal targeting signal 1 receptor	0.9999	0.999	2	6	6	6	6	6	6	280118
sp|P50570|DYN2_HUMAN	P50570	DYN2_HUMAN	DNM2	870	Homo sapiens	1:Experimental evidence at protein level	Dynamin-2	1	0.999	8	9	5	9	9	5	9	869649
sp|P50990|TCPQ_HUMAN	P50990	TCPQ_HUMAN	CCT8	548	Homo sapiens	1:Experimental evidence at protein level	T-complex protein 1 subunit theta	1	0.999	16	24	24	24	24	24	24	4.91407e+06
sp|P50991|TCPD_HUMAN	P50991	TCPD_HUMAN	CCT4	539	Homo sapiens	1:Experimental evidence at protein level	T-complex protein 1 subunit delta	1	0.999	16	30	28	30	30	28	30	7233884
sp|P51114|FXR1_HUMAN	P51114	FXR1_HUMAN	FXR1	621	Homo sapiens	1:Experimental evidence at protein level	RNA-binding protein FXR1	1	0.999	13	21	20	21	21	20	21	4172620
sp|P51116|FXR2_HUMAN	P51116	FXR2_HUMAN	FXR2	673	Homo sapiens	1:Experimental evidence at protein level	RNA-binding protein FXR2	1	0.9989	5	3	3	6	3	3	6	184959
sp|P51530|DNA2_HUMAN	P51530	DNA2_HUMAN	DNA2	1060	Homo sapiens	1:Experimental evidence at protein level	DNA replication ATP-dependent helicase/nuclease DNA2	1	0.998	3	3	3	3	3	3	3	150532
sp|P51532|SMCA4_HUMAN	P51532	SMCA4_HUMAN	SMARCA4	1647	Homo sapiens	1:Experimental evidence at protein level	Transcription activator BRG1	1	0.999	5	6	5	6	6	5	6	515439
sp|P51570|GALK1_HUMAN	P51570	GALK1_HUMAN	GALK1	392	Homo sapiens	1:Experimental evidence at protein level	Galactokinase	1	0.999	13	16	16	16	16	16	16	4649626
sp|P51610|HCFC1_HUMAN	P51610	HCFC1_HUMAN	HCFC1	2035	Homo sapiens	1:Experimental evidence at protein level	Host cell factor 1	0.9902	0.9971	1	1	1	1	1	1	1	82382.1
sp|P51617|IRAK1_HUMAN	P51617	IRAK1_HUMAN	IRAK1	712	Homo sapiens	1:Experimental evidence at protein level	Interleukin-1 receptor-associated kinase 1	1	0.999	7	8	7	8	8	7	8	1.3209e+06
sp|P51659|DHB4_HUMAN	P51659	DHB4_HUMAN	HSD17B4	736	Homo sapiens	1:Experimental evidence at protein level	Peroxisomal multifunctional enzyme type 2	1	0.999	4	5	5	5	5	5	5	764318
sp|P51812|KS6A3_HUMAN	P51812	KS6A3_HUMAN	RPS6KA3	740	Homo sapiens	1:Experimental evidence at protein level	Ribosomal protein S6 kinase alpha-3	0.9998	0.9943	3	3	2	3	3	2	3	187048
sp|P51955|NEK2_HUMAN	P51955	NEK2_HUMAN	NEK2	445	Homo sapiens	1:Experimental evidence at protein level	Serine/threonine-protein kinase Nek2	1	0.999	7	9	9	10	9	9	10	1.15741e+06
sp|P51991|ROA3_HUMAN	P51991	ROA3_HUMAN	HNRNPA3	378	Homo sapiens	1:Experimental evidence at protein level	Heterogeneous nuclear ribonucleoprotein A3	1	0.999	2	3	3	3	3	3	3	116118
sp|P52272|HNRPM_HUMAN	P52272	HNRPM_HUMAN	HNRNPM	730	Homo sapiens	1:Experimental evidence at protein level	Heterogeneous nuclear ribonucleoprotein M	1	0.999	32	87	87	87	87	87	87	34112368
sp|P52292|IMA1_HUMAN	P52292	IMA1_HUMAN	KPNA2	529	Homo sapiens	1:Experimental evidence at protein level	Importin subunit alpha-1	1	0.999	5	5	5	5	5	5	5	929480
sp|P52294|IMA5_HUMAN	P52294	IMA5_HUMAN	KPNA1	538	Homo sapiens	1:Experimental evidence at protein level	Importin subunit alpha-5	0.8554	0.9915	1	1	1	1	1	1	1	187452
sp|P52429|DGKE_HUMAN	P52429	DGKE_HUMAN	DGKE	567	Homo sapiens	1:Experimental evidence at protein level	Diacylglycerol kinase epsilon	0.8038	0.9877	1	1	1	1	1	1	1	160593
sp|P52597|HNRPF_HUMAN	P52597	HNRPF_HUMAN	HNRNPF	415	Homo sapiens	1:Experimental evidence at protein level	Heterogeneous nuclear ribonucleoprotein F	1	0.999	9	27	27	32	27	27	32	5234422
sp|P52701|MSH6_HUMAN	P52701	MSH6_HUMAN	MSH6	1360	Homo sapiens	1:Experimental evidence at protein level	DNA mismatch repair protein Msh6	1	0.999	3	3	3	3	3	3	3	205331
sp|P52789|HXK2_HUMAN	P52789	HXK2_HUMAN	HK2	917	Homo sapiens	1:Experimental evidence at protein level	Hexokinase-2	1	0.9974	5	5	5	5	5	5	5	471943
sp|P52948|NUP98_HUMAN	P52948	NUP98_HUMAN	NUP98	1817	Homo sapiens	1:Experimental evidence at protein level	Nuclear pore complex protein Nup98-Nup96	1	0.999	12	14	14	14	14	14	14	1.66062e+06
sp|P53350|PLK1_HUMAN	P53350	PLK1_HUMAN	PLK1	603	Homo sapiens	1:Experimental evidence at protein level	Serine/threonine-protein kinase PLK1	1	0.999	9	11	11	11	11	11	11	2509837
sp|P53355|DAPK1_HUMAN	P53355	DAPK1_HUMAN	DAPK1	1430	Homo sapiens	1:Experimental evidence at protein level	Death-associated protein kinase 1	0.9415	0.9968	1	1	1	1	1	1	1	149838
sp|P53396|ACLY_HUMAN	P53396	ACLY_HUMAN	ACLY	1101	Homo sapiens	1:Experimental evidence at protein level	ATP-citrate synthase	1	0.999	7	8	8	8	8	8	8	757525
sp|P53618|COPB_HUMAN	P53618	COPB_HUMAN	COPB1	953	Homo sapiens	1:Experimental evidence at protein level	Coatomer subunit beta	1	0.999	8	14	14	14	14	14	14	1.65173e+06
sp|P53621|COPA_HUMAN	P53621	COPA_HUMAN	COPA	1224	Homo sapiens	1:Experimental evidence at protein level	Coatomer subunit alpha	1	0.999	16	21	21	21	21	21	21	2.96576e+06
sp|P53677|AP3M2_HUMAN	P53677	AP3M2_HUMAN	AP3M2	418	Homo sapiens	1:Experimental evidence at protein level	AP-3 complex subunit mu-2	0.9966	0.99	2	2	0	2	2	0	2	99275.2	sp|Q9Y2T2|AP3M1_HUMAN
sp|P53814|SMTN_HUMAN	P53814	SMTN_HUMAN	SMTN	917	Homo sapiens	1:Experimental evidence at protein level	Smoothelin	1	0.999	2	3	3	3	3	3	3	248971
sp|P53985|MOT1_HUMAN	P53985	MOT1_HUMAN	SLC16A1	500	Homo sapiens	1:Experimental evidence at protein level	Monocarboxylate transporter 1	1	0.999	6	8	8	8	8	8	8	1.65699e+06
sp|P53992|SC24C_HUMAN	P53992	SC24C_HUMAN	SEC24C	1094	Homo sapiens	1:Experimental evidence at protein level	Protein transport protein Sec24C	1	0.999	6	6	6	6	6	6	6	493514
sp|P54136|SYRC_HUMAN	P54136	SYRC_HUMAN	RARS1	660	Homo sapiens	1:Experimental evidence at protein level	Arginine--tRNA ligase, cytoplasmic	0.9999	0.999	2	2	2	2	2	2	2	423170
sp|P54289|CA2D1_HUMAN	P54289	CA2D1_HUMAN	CACNA2D1	1103	Homo sapiens	1:Experimental evidence at protein level	Voltage-dependent calcium channel subunit alpha-2/delta-1	1	0.999	12	13	13	13	13	13	13	1.78065e+06
sp|P54577|SYYC_HUMAN	P54577	SYYC_HUMAN	YARS1	528	Homo sapiens	1:Experimental evidence at protein level	Tyrosine--tRNA ligase, cytoplasmic	0.9979	0.9984	2	2	2	2	2	2	2	155467
sp|P54652|HSP72_HUMAN	P54652	HSP72_HUMAN	HSPA2	639	Homo sapiens	1:Experimental evidence at protein level	Heat shock-related 70 kDa protein 2	1	0.999	16	6	6	51	6	6	51	412008
sp|P54803|GALC_HUMAN	P54803	GALC_HUMAN	GALC	685	Homo sapiens	1:Experimental evidence at protein level	Galactocerebrosidase	0.9328	0.9963	1	1	1	1	1	1	1	86089.4
sp|P54886|P5CS_HUMAN	P54886	P5CS_HUMAN	ALDH18A1	795	Homo sapiens	1:Experimental evidence at protein level	Delta-1-pyrroline-5-carboxylate synthase	1	0.9989	5	5	5	5	5	5	5	480958
sp|P55010|IF5_HUMAN	P55010	IF5_HUMAN	EIF5	431	Homo sapiens	1:Experimental evidence at protein level	Eukaryotic translation initiation factor 5	0.9999	0.9988	2	2	2	2	2	2	2	423608
sp|P55036|PSMD4_HUMAN	P55036	PSMD4_HUMAN	PSMD4	377	Homo sapiens	1:Experimental evidence at protein level	26S proteasome non-ATPase regulatory subunit 4	0.9807	0.999	1	2	2	2	2	2	2	88617.1
sp|P55060|XPO2_HUMAN	P55060	XPO2_HUMAN	CSE1L	971	Homo sapiens	1:Experimental evidence at protein level	Exportin-2	1	0.9984	7	8	8	8	8	8	8	850883
sp|P55072|TERA_HUMAN	P55072	TERA_HUMAN	VCP	806	Homo sapiens	1:Experimental evidence at protein level	Transitional endoplasmic reticulum ATPase	1	0.999	13	13	11	13	13	11	13	2.2139e+06
sp|P55084|ECHB_HUMAN	P55084	ECHB_HUMAN	HADHB	474	Homo sapiens	1:Experimental evidence at protein level	Trifunctional enzyme subunit beta, mitochondrial	1	0.999	7	9	9	9	9	9	9	1.39974e+06
sp|P55209|NP1L1_HUMAN	P55209	NP1L1_HUMAN	NAP1L1	391	Homo sapiens	1:Experimental evidence at protein level	Nucleosome assembly protein 1-like 1	1	0.999	3	2	2	4	2	2	4	281691
sp|P55265|DSRAD_HUMAN	P55265	DSRAD_HUMAN	ADAR	1226	Homo sapiens	1:Experimental evidence at protein level	Double-stranded RNA-specific adenosine deaminase	1	0.999	10	13	13	13	13	13	13	4415553
sp|P55786|PSA_HUMAN	P55786	PSA_HUMAN	NPEPPS	919	Homo sapiens	1:Experimental evidence at protein level	Puromycin-sensitive aminopeptidase	1	0.999	14	20	12	20	20	12	20	2.57911e+06
sp|P55795|HNRH2_HUMAN	P55795	HNRH2_HUMAN	HNRNPH2	449	Homo sapiens	1:Experimental evidence at protein level	Heterogeneous nuclear ribonucleoprotein H2	1	0.999	10	10	10	25	10	10	25	1.1633e+06
sp|P55884|EIF3B_HUMAN	P55884	EIF3B_HUMAN	EIF3B	814	Homo sapiens	1:Experimental evidence at protein level	Eukaryotic translation initiation factor 3 subunit B	1	0.999	8	9	9	9	9	9	9	771651
sp|P56182|RRP1_HUMAN	P56182	RRP1_HUMAN	RRP1	461	Homo sapiens	1:Experimental evidence at protein level	Ribosomal RNA processing protein 1 homolog A	0.9789	0.9989	1	1	1	1	1	1	1	72255.6
sp|P56192|SYMC_HUMAN	P56192	SYMC_HUMAN	MARS1	900	Homo sapiens	1:Experimental evidence at protein level	Methionine--tRNA ligase, cytoplasmic	1	0.999	8	10	10	10	10	10	10	1.73483e+06
sp|P56545|CTBP2_HUMAN	P56545	CTBP2_HUMAN	CTBP2	445	Homo sapiens	1:Experimental evidence at protein level	C-terminal-binding protein 2	1	0.999	7	6	6	9	6	6	9	715014
sp|P57078|RIPK4_HUMAN	P57078	RIPK4_HUMAN	RIPK4	832	Homo sapiens	1:Experimental evidence at protein level	Receptor-interacting serine/threonine-protein kinase 4	0.9632	0.9981	1	1	1	1	1	1	1	58737.8
sp|P57081|WDR4_HUMAN	P57081	WDR4_HUMAN	WDR4	412	Homo sapiens	1:Experimental evidence at protein level	tRNA (guanine-N(7)-)-methyltransferase non-catalytic subunit WDR4	0.9807	0.999	1	1	1	1	1	1	1	86571.7
sp|P57678|GEMI4_HUMAN	P57678	GEMI4_HUMAN	GEMIN4	1058	Homo sapiens	1:Experimental evidence at protein level	Gem-associated protein 4	1	0.999	3	3	3	3	3	3	3	395503
sp|P57740|NU107_HUMAN	P57740	NU107_HUMAN	NUP107	925	Homo sapiens	1:Experimental evidence at protein level	Nuclear pore complex protein Nup107	1	0.999	5	6	6	6	6	6	6	717432
sp|P60228|EIF3E_HUMAN	P60228	EIF3E_HUMAN	EIF3E	445	Homo sapiens	1:Experimental evidence at protein level	Eukaryotic translation initiation factor 3 subunit E	1	0.9979	4	4	4	4	4	4	4	482991
sp|P60323|NANO3_HUMAN	P60323	NANO3_HUMAN	NANOS3	173	Homo sapiens	1:Experimental evidence at protein level	Nanos homolog 3	0.8593	0.9917	1	1	1	1	1	1	1	622078
sp|P60660|MYL6_HUMAN	P60660	MYL6_HUMAN	MYL6	151	Homo sapiens	1:Experimental evidence at protein level	Myosin light polypeptide 6	1	0.999	5	5	2	5	5	2	5	900053
sp|P60709|ACTB_HUMAN	P60709	ACTB_HUMAN	ACTB	375	Homo sapiens	1:Experimental evidence at protein level	Actin, cytoplasmic 1	1	0.999	42	633	21	633	633	21	633	2466711300
sp|P60842|IF4A1_HUMAN	P60842	IF4A1_HUMAN	EIF4A1	406	Homo sapiens	1:Experimental evidence at protein level	Eukaryotic initiation factor 4A-I	1	0.999	15	30	17	30	30	17	30	4.92875e+06
sp|P60866|RS20_HUMAN	P60866	RS20_HUMAN	RPS20	119	Homo sapiens	1:Experimental evidence at protein level	Small ribosomal subunit protein uS10	0.9987	0.9947	2	2	2	2	2	2	2	214966
sp|P61158|ARP3_HUMAN	P61158	ARP3_HUMAN	ACTR3	418	Homo sapiens	1:Experimental evidence at protein level	Actin-related protein 3	1	0.999	18	28	26	28	28	26	28	6935048
sp|P61160|ARP2_HUMAN	P61160	ARP2_HUMAN	ACTR2	394	Homo sapiens	1:Experimental evidence at protein level	Actin-related protein 2	1	0.999	14	35	35	35	35	35	35	9844611
sp|P61163|ACTZ_HUMAN	P61163	ACTZ_HUMAN	ACTR1A	376	Homo sapiens	1:Experimental evidence at protein level	Alpha-centractin	1	0.999	4	5	4	5	5	4	5	873366
sp|P61221|ABCE1_HUMAN	P61221	ABCE1_HUMAN	ABCE1	599	Homo sapiens	1:Experimental evidence at protein level	ATP-binding cassette sub-family E member 1	1	0.999	8	8	8	8	8	8	8	1114740
sp|P61626|LYSC_HUMAN	P61626	LYSC_HUMAN	LYZ	148	Homo sapiens	1:Experimental evidence at protein level	Lysozyme C	0.9799	0.999	1	1	1	1	1	1	1	207049
sp|P61978|HNRPK_HUMAN	P61978	HNRPK_HUMAN	HNRNPK	463	Homo sapiens	1:Experimental evidence at protein level	Heterogeneous nuclear ribonucleoprotein K	1	0.999	11	19	19	19	19	19	19	3.71769e+06
sp|P62136|PP1A_HUMAN	P62136	PP1A_HUMAN	PPP1CA	330	Homo sapiens	1:Experimental evidence at protein level	Serine/threonine-protein phosphatase PP1-alpha catalytic subunit	1	0.9978	4	4	4	4	4	4	4	476314
sp|P62191|PRS4_HUMAN	P62191	PRS4_HUMAN	PSMC1	440	Homo sapiens	1:Experimental evidence at protein level	26S proteasome regulatory subunit 4	0.9954	0.999	2	1	1	3	1	1	3	235044
sp|P62195|PRS8_HUMAN	P62195	PRS8_HUMAN	PSMC5	406	Homo sapiens	1:Experimental evidence at protein level	26S proteasome regulatory subunit 8	1	0.999	7	10	8	10	10	8	10	1.25214e+06
sp|P62249|RS16_HUMAN	P62249	RS16_HUMAN	RPS16	146	Homo sapiens	1:Experimental evidence at protein level	Small ribosomal subunit protein uS9	1	0.9984	3	3	3	3	3	3	3	538306
sp|P62269|RS18_HUMAN	P62269	RS18_HUMAN	RPS18	152	Homo sapiens	1:Experimental evidence at protein level	Small ribosomal subunit protein uS13	0.9978	0.9976	3	3	3	3	3	3	3	379665
sp|P62273|RS29_HUMAN	P62273	RS29_HUMAN	RPS29	56	Homo sapiens	1:Experimental evidence at protein level	Small ribosomal subunit protein uS14	0.8451	0.9908	1	1	1	1	1	1	1	40988.2
sp|P62280|RS11_HUMAN	P62280	RS11_HUMAN	RPS11	158	Homo sapiens	1:Experimental evidence at protein level	Small ribosomal subunit protein uS17	0.9745	0.9911	1	1	1	1	1	1	1	45125.5
sp|P62333|PRS10_HUMAN	P62333	PRS10_HUMAN	PSMC6	389	Homo sapiens	1:Experimental evidence at protein level	26S proteasome regulatory subunit 10B	1	0.999	6	6	6	6	6	6	6	628607
sp|P62424|RL7A_HUMAN	P62424	RL7A_HUMAN	RPL7A	266	Homo sapiens	1:Experimental evidence at protein level	Large ribosomal subunit protein eL8	0.8681	0.9923	1	1	1	1	1	1	1	91760.1
sp|P62701|RS4X_HUMAN	P62701	RS4X_HUMAN	RPS4X	263	Homo sapiens	1:Experimental evidence at protein level	Small ribosomal subunit protein eS4, X isoform	0.998	0.9961	2	2	1	2	2	1	2	180683
sp|P62805|H4_HUMAN	P62805	H4_HUMAN	H4C1	103	Homo sapiens	1:Experimental evidence at protein level	Histone H4	1	0.9988	3	3	3	3	3	3	3	572556
sp|P62829|RL23_HUMAN	P62829	RL23_HUMAN	RPL23	140	Homo sapiens	1:Experimental evidence at protein level	Large ribosomal subunit protein uL14	0.9784	0.9989	1	1	1	1	1	1	1	72747.4
sp|P62873|GBB1_HUMAN	P62873	GBB1_HUMAN	GNB1	340	Homo sapiens	1:Experimental evidence at protein level	Guanine nucleotide-binding protein G(I)/G(S)/G(T) subunit beta-1	1	0.9988	3	3	0	3	3	0	3	436304	sp|P62879|GBB2_HUMAN
sp|P62917|RL8_HUMAN	P62917	RL8_HUMAN	RPL8	257	Homo sapiens	1:Experimental evidence at protein level	Large ribosomal subunit protein uL2	0.9979	0.9974	2	2	2	2	2	2	2	96011.4
sp|P63010|AP2B1_HUMAN	P63010	AP2B1_HUMAN	AP2B1	937	Homo sapiens	1:Experimental evidence at protein level	AP-2 complex subunit beta	1	0.9985	3	3	2	3	3	2	3	539992
sp|P63092|GNAS2_HUMAN	P63092	GNAS2_HUMAN	GNAS	394	Homo sapiens	1:Experimental evidence at protein level	Guanine nucleotide-binding protein G(s) subunit alpha isoforms short	1	0.999	11	26	0	26	26	0	26	9047168	sp|Q5JWF2|GNAS1_HUMAN
sp|P63096|GNAI1_HUMAN	P63096	GNAI1_HUMAN	GNAI1	354	Homo sapiens	1:Experimental evidence at protein level	Guanine nucleotide-binding protein G(i) subunit alpha-1	0.992	0.9982	5	4	2	9	4	2	9	715262
sp|P63151|2ABA_HUMAN	P63151	2ABA_HUMAN	PPP2R2A	447	Homo sapiens	1:Experimental evidence at protein level	Serine/threonine-protein phosphatase 2A 55 kDa regulatory subunit B alpha isoform	1	0.999	4	4	3	4	4	3	4	964575
sp|P63167|DYL1_HUMAN	P63167	DYL1_HUMAN	DYNLL1	89	Homo sapiens	1:Experimental evidence at protein level	Dynein light chain 1, cytoplasmic	1	0.999	2	4	2	4	4	2	4	337356
sp|P63244|RACK1_HUMAN	P63244	RACK1_HUMAN	RACK1	317	Homo sapiens	1:Experimental evidence at protein level	Small ribosomal subunit protein RACK1	1	0.999	4	4	4	4	4	4	4	433918
sp|P63261|ACTG_HUMAN	P63261	ACTG_HUMAN	ACTG1	375	Homo sapiens	1:Experimental evidence at protein level	Actin, cytoplasmic 2	1	0.999	42	6	6	618	6	6	618	686556
sp|P67809|YBOX1_HUMAN	P67809	YBOX1_HUMAN	YBX1	324	Homo sapiens	1:Experimental evidence at protein level	Y-box-binding protein 1	0.9992	0.999	2	2	1	2	2	1	2	331566
sp|P68032|ACTC_HUMAN	P68032	ACTC_HUMAN	ACTC1	377	Homo sapiens	1:Experimental evidence at protein level	Actin, alpha cardiac muscle 1	1	0.9988	30	4	0	450	4	0	450	309718
sp|P68104|EF1A1_HUMAN	P68104	EF1A1_HUMAN	EEF1A1	462	Homo sapiens	1:Experimental evidence at protein level	Elongation factor 1-alpha 1	1	0.999	19	77	0	77	77	0	77	122185848
sp|P68133|ACTS_HUMAN	P68133	ACTS_HUMAN	ACTA1	377	Homo sapiens	1:Experimental evidence at protein level	Actin, alpha skeletal muscle	1	0.999	30	149	14	460	149	14	460	488477824
sp|P68363|TBA1B_HUMAN	P68363	TBA1B_HUMAN	TUBA1B	451	Homo sapiens	1:Experimental evidence at protein level	Tubulin alpha-1B chain	1	0.999	24	17	0	79	17	0	79	16443026
sp|P68371|TBB4B_HUMAN	P68371	TBB4B_HUMAN	TUBB4B	445	Homo sapiens	1:Experimental evidence at protein level	Tubulin beta-4B chain	1	0.999	31	14	4	153	14	4	153	19947822
sp|P68400|CSK21_HUMAN	P68400	CSK21_HUMAN	CSNK2A1	391	Homo sapiens	1:Experimental evidence at protein level	Casein kinase II subunit alpha	1	0.999	4	5	1	5	5	1	5	545368
sp|P68871|HBB_HUMAN	P68871	HBB_HUMAN	HBB	147	Homo sapiens	1:Experimental evidence at protein level	Hemoglobin subunit beta	1	0.999	3	5	1	5	5	1	5	5.9394e+06
sp|P69849|NOMO3_HUMAN	P69849	NOMO3_HUMAN	NOMO3	1222	Homo sapiens	1:Experimental evidence at protein level	BOS complex subunit NOMO3	0.9795	0.9989	1	1	0	1	1	0	1	65951.8	sp|Q15155|NOMO1_HUMAN, sp|Q5JPE7|NOMO2_HUMAN
sp|P69905|HBA_HUMAN	P69905	HBA_HUMAN	HBA1	142	Homo sapiens	1:Experimental evidence at protein level	Hemoglobin subunit alpha	1	0.9955	3	4	3	4	4	3	4	462269
sp|P78310|CXAR_HUMAN	P78310	CXAR_HUMAN	CXADR	365	Homo sapiens	1:Experimental evidence at protein level	Coxsackievirus and adenovirus receptor	0.9999	0.999	2	2	2	2	2	2	2	174754
sp|P78316|NOP14_HUMAN	P78316	NOP14_HUMAN	NOP14	857	Homo sapiens	1:Experimental evidence at protein level	Nucleolar protein 14	1	0.999	4	4	4	4	4	4	4	368458
sp|P78344|IF4G2_HUMAN	P78344	IF4G2_HUMAN	EIF4G2	907	Homo sapiens	1:Experimental evidence at protein level	Eukaryotic translation initiation factor 4 gamma 2	0.9367	0.9966	1	1	1	1	1	1	1	44592.8
sp|P78347|GTF2I_HUMAN	P78347	GTF2I_HUMAN	GTF2I	998	Homo sapiens	1:Experimental evidence at protein level	General transcription factor II-I	1	0.999	25	31	30	31	31	30	31	5498875
sp|P78368|KC1G2_HUMAN	P78368	KC1G2_HUMAN	CSNK1G2	415	Homo sapiens	1:Experimental evidence at protein level	Casein kinase I isoform gamma-2	1	0.999	11	5	5	16	5	5	16	822301
sp|P78371|TCPB_HUMAN	P78371	TCPB_HUMAN	CCT2	535	Homo sapiens	1:Experimental evidence at protein level	T-complex protein 1 subunit beta	1	0.999	10	11	11	11	11	11	11	1.48267e+06
sp|P78406|RAE1L_HUMAN	P78406	RAE1L_HUMAN	RAE1	368	Homo sapiens	1:Experimental evidence at protein level	mRNA export factor RAE1	1	0.999	11	19	19	19	19	19	19	6.88159e+06
sp|P78527|PRKDC_HUMAN	P78527	PRKDC_HUMAN	PRKDC	4128	Homo sapiens	1:Experimental evidence at protein level	DNA-dependent protein kinase catalytic subunit	0.9984	0.997	2	2	2	2	2	2	2	201115
sp|P81408|EREP3_HUMAN	P81408	EREP3_HUMAN	ENTREP3	668	Homo sapiens	1:Experimental evidence at protein level	Protein ENTREP3	0.9998	0.9989	2	2	2	2	2	2	2	161003
sp|P81605|DCD_HUMAN	P81605	DCD_HUMAN	DCD	110	Homo sapiens	1:Experimental evidence at protein level	Dermcidin	1	0.999	4	4	4	4	4	4	4	1.30423e+06
sp|P83436|COG7_HUMAN	P83436	COG7_HUMAN	COG7	770	Homo sapiens	1:Experimental evidence at protein level	Conserved oligomeric Golgi complex subunit 7	0.9351	0.9965	1	1	1	1	1	1	1	52273.9
sp|P84098|RL19_HUMAN	P84098	RL19_HUMAN	RPL19	196	Homo sapiens	1:Experimental evidence at protein level	Large ribosomal subunit protein eL19	0.9667	0.9983	1	1	1	1	1	1	1	50157.6
sp|P85037|FOXK1_HUMAN	P85037	FOXK1_HUMAN	FOXK1	733	Homo sapiens	1:Experimental evidence at protein level	Forkhead box protein K1	1	0.999	5	8	8	8	8	8	8	628432
sp|P86790|CCZ1B_HUMAN	P86790	CCZ1B_HUMAN	CCZ1B	482	Homo sapiens	1:Experimental evidence at protein level	Vacuolar fusion protein CCZ1 homolog B	0.9807	0.999	1	1	0	1	1	0	1	139620	sp|P86791|CCZ1_HUMAN
sp|P98153|IDD_HUMAN	P98153	IDD_HUMAN	DGCR2	550	Homo sapiens	1:Experimental evidence at protein level	Integral membrane protein DGCR2/IDD	0.9794	0.9989	1	2	2	2	2	2	2	99108.8
sp|P98174|FGD1_HUMAN	P98174	FGD1_HUMAN	FGD1	961	Homo sapiens	1:Experimental evidence at protein level	FYVE, RhoGEF and PH domain-containing protein 1	0.7317	0.9817	1	1	1	1	1	1	1	18372
sp|Q00325|S25A3_HUMAN	Q00325	S25A3_HUMAN	SLC25A3	362	Homo sapiens	1:Experimental evidence at protein level	Solute carrier family 25 member 3	1	0.999	3	5	5	5	5	5	5	1.66245e+06
sp|Q00341|VIGLN_HUMAN	Q00341	VIGLN_HUMAN	HDLBP	1268	Homo sapiens	1:Experimental evidence at protein level	Vigilin	0.9933	0.9979	1	1	1	1	1	1	1	0
sp|Q00587|BORG5_HUMAN	Q00587	BORG5_HUMAN	CDC42EP1	391	Homo sapiens	1:Experimental evidence at protein level	Cdc42 effector protein 1	1	0.999	3	3	3	3	3	3	3	371605
sp|Q00610|CLH1_HUMAN	Q00610	CLH1_HUMAN	CLTC	1675	Homo sapiens	1:Experimental evidence at protein level	Clathrin heavy chain 1	1	0.999	3	4	4	4	4	4	4	244770
sp|Q00839|HNRPU_HUMAN	Q00839	HNRPU_HUMAN	HNRNPU	825	Homo sapiens	1:Experimental evidence at protein level	Heterogeneous nuclear ribonucleoprotein U	1	0.999	17	31	31	31	31	31	31	13359592
sp|Q01082|SPTB2_HUMAN	Q01082	SPTB2_HUMAN	SPTBN1	2364	Homo sapiens	1:Experimental evidence at protein level	Spectrin beta chain, non-erythrocytic 1	1	0.999	14	16	16	16	16	16	16	1.68098e+06
sp|Q01433|AMPD2_HUMAN	Q01433	AMPD2_HUMAN	AMPD2	825	Homo sapiens	1:Experimental evidence at protein level	AMP deaminase 2	0.9145	0.9953	1	1	1	1	1	1	1	29313
sp|Q01469|FABP5_HUMAN	Q01469	FABP5_HUMAN	FABP5	135	Homo sapiens	1:Experimental evidence at protein level	Fatty acid-binding protein 5	1	0.999	3	4	4	4	4	4	4	665674
sp|Q01650|LAT1_HUMAN	Q01650	LAT1_HUMAN	SLC7A5	507	Homo sapiens	1:Experimental evidence at protein level	Large neutral amino acids transporter small subunit 1	1	0.999	2	2	2	2	2	2	2	96809
sp|Q01813|PFKAP_HUMAN	Q01813	PFKAP_HUMAN	PFKP	784	Homo sapiens	1:Experimental evidence at protein level	ATP-dependent 6-phosphofructokinase, platelet type	0.9439	0.9872	2	1	1	3	1	1	3	64436.1
sp|Q01844|EWS_HUMAN	Q01844	EWS_HUMAN	EWSR1	656	Homo sapiens	1:Experimental evidence at protein level	RNA-binding protein EWS	1	0.999	10	42	42	42	42	42	42	15061220
sp|Q02086|SP2_HUMAN	Q02086	SP2_HUMAN	SP2	613	Homo sapiens	1:Experimental evidence at protein level	Transcription factor Sp2	0.8032	0.9877	1	1	1	1	1	1	1	31002.3
sp|Q02218|ODO1_HUMAN	Q02218	ODO1_HUMAN	OGDH	1023	Homo sapiens	1:Experimental evidence at protein level	2-oxoglutarate dehydrogenase complex component E1	1	0.999	6	7	4	7	7	4	7	542620
sp|Q02241|KIF23_HUMAN	Q02241	KIF23_HUMAN	KIF23	960	Homo sapiens	1:Experimental evidence at protein level	Kinesin-like protein KIF23	1	0.999	3	3	3	3	3	3	3	364360
sp|Q02413|DSG1_HUMAN	Q02413	DSG1_HUMAN	DSG1	1049	Homo sapiens	1:Experimental evidence at protein level	Desmoglein-1	1	0.999	10	12	12	12	12	12	12	1.77562e+06
sp|Q02487|DSC2_HUMAN	Q02487	DSC2_HUMAN	DSC2	901	Homo sapiens	1:Experimental evidence at protein level	Desmocollin-2	1	0.999	3	3	2	3	3	2	3	310442
sp|Q02809|PLOD1_HUMAN	Q02809	PLOD1_HUMAN	PLOD1	727	Homo sapiens	1:Experimental evidence at protein level	Procollagen-lysine,2-oxoglutarate 5-dioxygenase 1	0.9995	0.999	2	2	2	2	2	2	2	96805.1
sp|Q02833|RASF7_HUMAN	Q02833	RASF7_HUMAN	RASSF7	373	Homo sapiens	1:Experimental evidence at protein level	Ras association domain-containing protein 7	1	0.999	6	7	7	7	7	7	7	1.34567e+06
sp|Q02878|RL6_HUMAN	Q02878	RL6_HUMAN	RPL6	288	Homo sapiens	1:Experimental evidence at protein level	Large ribosomal subunit protein eL6	1	0.999	5	7	7	7	7	7	7	1.26293e+06
sp|Q02978|M2OM_HUMAN	Q02978	M2OM_HUMAN	SLC25A11	314	Homo sapiens	1:Experimental evidence at protein level	Mitochondrial 2-oxoglutarate/malate carrier protein	1	0.999	2	2	2	2	2	2	2	178571
sp|Q03252|LMNB2_HUMAN	Q03252	LMNB2_HUMAN	LMNB2	620	Homo sapiens	1:Experimental evidence at protein level	Lamin-B2	1	0.999	11	6	6	11	6	6	11	836671
sp|Q04695|K1C17_HUMAN	Q04695	K1C17_HUMAN	KRT17	432	Homo sapiens	1:Experimental evidence at protein level	Keratin, type I cytoskeletal 17	1	0.999	20	9	7	37	9	7	37	2614218
sp|Q04721|NOTC2_HUMAN	Q04721	NOTC2_HUMAN	NOTCH2	2471	Homo sapiens	1:Experimental evidence at protein level	Neurogenic locus notch homolog protein 2	0.9727	0.9986	1	2	2	2	2	2	2	0
sp|Q05209|PTN12_HUMAN	Q05209	PTN12_HUMAN	PTPN12	780	Homo sapiens	1:Experimental evidence at protein level	Tyrosine-protein phosphatase non-receptor type 12	0.9588	0.9978	1	1	1	1	1	1	1	19694.2
sp|Q05682|CALD1_HUMAN	Q05682	CALD1_HUMAN	CALD1	793	Homo sapiens	1:Experimental evidence at protein level	Caldesmon	1	0.999	3	4	4	4	4	4	4	240569
sp|Q05932|FOLC_HUMAN	Q05932	FOLC_HUMAN	FPGS	587	Homo sapiens	1:Experimental evidence at protein level	Folylpolyglutamate synthase, mitochondrial	1	0.9977	3	4	4	4	4	4	4	496728
sp|Q06203|PUR1_HUMAN	Q06203	PUR1_HUMAN	PPAT	517	Homo sapiens	1:Experimental evidence at protein level	Amidophosphoribosyltransferase	1	0.999	3	3	3	3	3	3	3	299758
sp|Q06210|GFPT1_HUMAN	Q06210	GFPT1_HUMAN	GFPT1	699	Homo sapiens	1:Experimental evidence at protein level	Glutamine--fructose-6-phosphate aminotransferase [isomerizing] 1	0.7936	0.9869	1	1	1	1	1	1	1	72606.8
sp|Q06787|FMR1_HUMAN	Q06787	FMR1_HUMAN	FMR1	632	Homo sapiens	1:Experimental evidence at protein level	Fragile X messenger ribonucleoprotein 1	1	0.999	8	9	7	10	9	7	10	1.08207e+06
sp|Q07020|RL18_HUMAN	Q07020	RL18_HUMAN	RPL18	188	Homo sapiens	1:Experimental evidence at protein level	Large ribosomal subunit protein eL18	0.9758	0.9987	1	1	1	1	1	1	1	148059
sp|Q07065|CKAP4_HUMAN	Q07065	CKAP4_HUMAN	CKAP4	602	Homo sapiens	1:Experimental evidence at protein level	Cytoskeleton-associated protein 4	1	0.999	4	4	4	4	4	4	4	222592
sp|Q07157|ZO1_HUMAN	Q07157	ZO1_HUMAN	TJP1	1748	Homo sapiens	1:Experimental evidence at protein level	Tight junction protein ZO-1	1	0.999	5	6	6	6	6	6	6	585011
sp|Q07666|KHDR1_HUMAN	Q07666	KHDR1_HUMAN	KHDRBS1	443	Homo sapiens	1:Experimental evidence at protein level	KH domain-containing, RNA-binding, signal transduction-associated protein 1	1	0.999	8	15	12	15	15	12	15	6061342
sp|Q07866|KLC1_HUMAN	Q07866	KLC1_HUMAN	KLC1	573	Homo sapiens	1:Experimental evidence at protein level	Kinesin light chain 1	1	0.9985	3	4	3	4	4	3	4	201942
sp|Q08188|TGM3_HUMAN	Q08188	TGM3_HUMAN	TGM3	693	Homo sapiens	1:Experimental evidence at protein level	Protein-glutamine gamma-glutamyltransferase E	1	0.999	5	5	5	5	5	5	5	714723
sp|Q08211|DHX9_HUMAN	Q08211	DHX9_HUMAN	DHX9	1270	Homo sapiens	1:Experimental evidence at protein level	ATP-dependent RNA helicase A	1	0.999	12	18	18	18	18	18	18	2.29238e+06
sp|Q08379|GOGA2_HUMAN	Q08379	GOGA2_HUMAN	GOLGA2	1002	Homo sapiens	1:Experimental evidence at protein level	Golgin subfamily A member 2	0.9978	0.999	2	2	2	2	2	2	2	186887
sp|Q08380|LG3BP_HUMAN	Q08380	LG3BP_HUMAN	LGALS3BP	585	Homo sapiens	1:Experimental evidence at protein level	Galectin-3-binding protein	0.9714	0.9985	1	1	1	1	1	1	1	85326.5
sp|Q08431|MFGM_HUMAN	Q08431	MFGM_HUMAN	MFGE8	387	Homo sapiens	1:Experimental evidence at protein level	Lactadherin	1	0.999	14	19	19	19	19	19	19	7.85533e+06
sp|Q08554|DSC1_HUMAN	Q08554	DSC1_HUMAN	DSC1	894	Homo sapiens	1:Experimental evidence at protein level	Desmocollin-1	1	0.999	5	6	6	6	6	6	6	623103
sp|Q08J23|NSUN2_HUMAN	Q08J23	NSUN2_HUMAN	NSUN2	767	Homo sapiens	1:Experimental evidence at protein level	RNA cytosine C(5)-methyltransferase NSUN2	1	0.999	5	6	6	6	6	6	6	547276
sp|Q09028|RBBP4_HUMAN	Q09028	RBBP4_HUMAN	RBBP4	425	Homo sapiens	1:Experimental evidence at protein level	Histone-binding protein RBBP4	1	0.999	5	5	2	5	5	2	5	985609
sp|Q09161|NCBP1_HUMAN	Q09161	NCBP1_HUMAN	NCBP1	790	Homo sapiens	1:Experimental evidence at protein level	Nuclear cap-binding protein subunit 1	0.9683	0.9983	1	1	1	1	1	1	1	0
sp|Q09472|EP300_HUMAN	Q09472	EP300_HUMAN	EP300	2414	Homo sapiens	1:Experimental evidence at protein level	Histone acetyltransferase p300	1	0.999	7	9	5	9	9	5	9	835381
sp|Q0P651|ABD18_HUMAN	Q0P651	ABD18_HUMAN	ABHD18	414	Homo sapiens	2:Experimental evidence at transcript level	Protein ABHD18	0.9805	0.999	1	1	1	1	1	1	1	94510.7
sp|Q0ZGT2|NEXN_HUMAN	Q0ZGT2	NEXN_HUMAN	NEXN	675	Homo sapiens	1:Experimental evidence at protein level	Nexilin	1	0.999	19	26	26	26	26	26	26	5.64969e+06
sp|Q12788|TBL3_HUMAN	Q12788	TBL3_HUMAN	TBL3	808	Homo sapiens	1:Experimental evidence at protein level	Transducin beta-like protein 3	1	0.9985	3	3	3	3	3	3	3	247856
sp|Q12797|ASPH_HUMAN	Q12797	ASPH_HUMAN	ASPH	758	Homo sapiens	1:Experimental evidence at protein level	Aspartyl/asparaginyl beta-hydroxylase	0.9796	0.9989	1	1	1	1	1	1	1	0
sp|Q12824|SNF5_HUMAN	Q12824	SNF5_HUMAN	SMARCB1	385	Homo sapiens	1:Experimental evidence at protein level	SWI/SNF-related matrix-associated actin-dependent regulator of chromatin subfamily B member 1	1	0.999	3	4	4	4	4	4	4	747851
sp|Q12834|CDC20_HUMAN	Q12834	CDC20_HUMAN	CDC20	499	Homo sapiens	1:Experimental evidence at protein level	Cell division cycle protein 20 homolog	0.7838	0.9862	1	1	1	1	1	1	1	96908.7
sp|Q12860|CNTN1_HUMAN	Q12860	CNTN1_HUMAN	CNTN1	1018	Homo sapiens	1:Experimental evidence at protein level	Contactin-1	1	0.999	12	13	13	13	13	13	13	1.60853e+06
sp|Q12905|ILF2_HUMAN	Q12905	ILF2_HUMAN	ILF2	390	Homo sapiens	1:Experimental evidence at protein level	Interleukin enhancer-binding factor 2	1	0.999	8	12	12	12	12	12	12	2.55646e+06
sp|Q12906|ILF3_HUMAN	Q12906	ILF3_HUMAN	ILF3	894	Homo sapiens	1:Experimental evidence at protein level	Interleukin enhancer-binding factor 3	1	0.999	12	13	11	13	13	11	13	1.77599e+06
sp|Q12931|TRAP1_HUMAN	Q12931	TRAP1_HUMAN	TRAP1	704	Homo sapiens	1:Experimental evidence at protein level	Heat shock protein 75 kDa, mitochondrial	1	0.999	7	7	7	9	7	7	9	786500
sp|Q12933|TRAF2_HUMAN	Q12933	TRAF2_HUMAN	TRAF2	501	Homo sapiens	1:Experimental evidence at protein level	TNF receptor-associated factor 2	0.9912	0.9914	2	2	2	2	2	2	2	98544.1
sp|Q12948|FOXC1_HUMAN	Q12948	FOXC1_HUMAN	FOXC1	553	Homo sapiens	1:Experimental evidence at protein level	Forkhead box protein C1	0.9797	0.9989	1	3	3	3	3	3	3	100163
sp|Q12959|DLG1_HUMAN	Q12959	DLG1_HUMAN	DLG1	904	Homo sapiens	1:Experimental evidence at protein level	Disks large homolog 1	1	0.999	11	15	14	15	15	14	15	1.71502e+06
sp|Q12965|MYO1E_HUMAN	Q12965	MYO1E_HUMAN	MYO1E	1108	Homo sapiens	1:Experimental evidence at protein level	Unconventional myosin-Ie	1	0.999	19	22	21	22	22	21	22	3.87115e+06
sp|Q12986|NFX1_HUMAN	Q12986	NFX1_HUMAN	NFX1	1120	Homo sapiens	1:Experimental evidence at protein level	Transcriptional repressor NF-X1	0.9807	0.999	1	1	1	1	1	1	1	23240.2
sp|Q12996|CSTF3_HUMAN	Q12996	CSTF3_HUMAN	CSTF3	717	Homo sapiens	1:Experimental evidence at protein level	Cleavage stimulation factor subunit 3	1	0.999	2	2	2	2	2	2	2	199399
sp|Q13043|STK4_HUMAN	Q13043	STK4_HUMAN	STK4	487	Homo sapiens	1:Experimental evidence at protein level	Serine/threonine-protein kinase 4	1	0.999	6	9	3	9	9	3	9	1.57103e+06
sp|Q13045|FLII_HUMAN	Q13045	FLII_HUMAN	FLII	1269	Homo sapiens	1:Experimental evidence at protein level	Protein flightless-1 homolog	1	0.999	17	22	22	22	22	22	22	3461738
sp|Q13049|TRI32_HUMAN	Q13049	TRI32_HUMAN	TRIM32	653	Homo sapiens	1:Experimental evidence at protein level	E3 ubiquitin-protein ligase TRIM32	1	0.999	3	3	3	3	3	3	3	349585
sp|Q13103|SPP24_HUMAN	Q13103	SPP24_HUMAN	SPP2	211	Homo sapiens	1:Experimental evidence at protein level	Secreted phosphoprotein 24	0.9053	0.9947	1	4	4	4	4	4	4	26415.7
sp|Q13114|TRAF3_HUMAN	Q13114	TRAF3_HUMAN	TRAF3	568	Homo sapiens	1:Experimental evidence at protein level	TNF receptor-associated factor 3	0.9999	0.9984	2	2	2	2	2	2	2	33933.8
sp|Q13123|RED_HUMAN	Q13123	RED_HUMAN	IK	557	Homo sapiens	1:Experimental evidence at protein level	Protein Red	1	0.998	3	3	3	3	3	3	3	235369
sp|Q13136|LIPA1_HUMAN	Q13136	LIPA1_HUMAN	PPFIA1	1202	Homo sapiens	1:Experimental evidence at protein level	Liprin-alpha-1	0.9755	0.9987	1	1	1	1	1	1	1	49890.8
sp|Q13148|TADBP_HUMAN	Q13148	TADBP_HUMAN	TARDBP	414	Homo sapiens	1:Experimental evidence at protein level	TAR DNA-binding protein 43	1	0.999	2	2	2	2	2	2	2	510563
sp|Q13188|STK3_HUMAN	Q13188	STK3_HUMAN	STK3	491	Homo sapiens	1:Experimental evidence at protein level	Serine/threonine-protein kinase 3	0.9976	0.9965	5	2	2	8	2	2	8	92840.1
sp|Q13200|PSMD2_HUMAN	Q13200	PSMD2_HUMAN	PSMD2	908	Homo sapiens	1:Experimental evidence at protein level	26S proteasome non-ATPase regulatory subunit 2	1	0.999	8	10	10	10	10	10	10	1.30791e+06
sp|Q13247|SRSF6_HUMAN	Q13247	SRSF6_HUMAN	SRSF6	344	Homo sapiens	1:Experimental evidence at protein level	Serine/arginine-rich splicing factor 6	1	0.999	4	5	2	5	5	2	5	733530
sp|Q13263|TIF1B_HUMAN	Q13263	TIF1B_HUMAN	TRIM28	835	Homo sapiens	1:Experimental evidence at protein level	Transcription intermediary factor 1-beta	1	0.999	14	20	20	20	20	20	20	3.0558e+06
sp|Q13283|G3BP1_HUMAN	Q13283	G3BP1_HUMAN	G3BP1	466	Homo sapiens	1:Experimental evidence at protein level	Ras GTPase-activating protein-binding protein 1	1	0.999	7	10	7	10	10	7	10	724683
sp|Q13310|PABP4_HUMAN	Q13310	PABP4_HUMAN	PABPC4	644	Homo sapiens	1:Experimental evidence at protein level	Polyadenylate-binding protein 4	1	0.9989	9	5	5	12	5	5	12	915627
sp|Q13322|GRB10_HUMAN	Q13322	GRB10_HUMAN	GRB10	594	Homo sapiens	1:Experimental evidence at protein level	Growth factor receptor-bound protein 10	0.8529	0.9913	1	1	1	1	1	1	1	26339.7
sp|Q13356|PPIL2_HUMAN	Q13356	PPIL2_HUMAN	PPIL2	520	Homo sapiens	1:Experimental evidence at protein level	RING-type E3 ubiquitin-protein ligase PPIL2	1	0.999	6	7	7	7	7	7	7	780686
sp|Q13363|CTBP1_HUMAN	Q13363	CTBP1_HUMAN	CTBP1	440	Homo sapiens	1:Experimental evidence at protein level	C-terminal-binding protein 1	1	0.999	9	15	12	15	15	12	15	2.09732e+06
sp|Q13393|PLD1_HUMAN	Q13393	PLD1_HUMAN	PLD1	1074	Homo sapiens	1:Experimental evidence at protein level	Phospholipase D1	1	0.999	3	3	3	3	3	3	3	127948
sp|Q13409|DC1I2_HUMAN	Q13409	DC1I2_HUMAN	DYNC1I2	638	Homo sapiens	1:Experimental evidence at protein level	Cytoplasmic dynein 1 intermediate chain 2	0.9807	0.999	1	1	1	1	1	1	1	0
sp|Q13415|ORC1_HUMAN	Q13415	ORC1_HUMAN	ORC1	861	Homo sapiens	1:Experimental evidence at protein level	Origin recognition complex subunit 1	0.9783	0.9989	1	1	1	1	1	1	1	73926.5
sp|Q13418|ILK_HUMAN	Q13418	ILK_HUMAN	ILK	452	Homo sapiens	1:Experimental evidence at protein level	Integrin-linked protein kinase	0.9909	0.9972	1	1	1	1	1	1	1	95750.7
sp|Q13425|SNTB2_HUMAN	Q13425	SNTB2_HUMAN	SNTB2	540	Homo sapiens	1:Experimental evidence at protein level	Beta-2-syntrophin	0.9995	0.9989	2	2	2	2	2	2	2	393666
sp|Q13435|SF3B2_HUMAN	Q13435	SF3B2_HUMAN	SF3B2	895	Homo sapiens	1:Experimental evidence at protein level	Splicing factor 3B subunit 2	1	0.999	6	6	6	6	6	6	6	537061
sp|Q13501|SQSTM_HUMAN	Q13501	SQSTM_HUMAN	SQSTM1	440	Homo sapiens	1:Experimental evidence at protein level	Sequestosome-1	0.9995	0.999	2	2	2	2	2	2	2	231535
sp|Q13547|HDAC1_HUMAN	Q13547	HDAC1_HUMAN	HDAC1	482	Homo sapiens	1:Experimental evidence at protein level	Histone deacetylase 1	1	0.9989	4	5	0	5	5	0	5	552812	sp|Q92769|HDAC2_HUMAN
sp|Q13561|DCTN2_HUMAN	Q13561	DCTN2_HUMAN	DCTN2	401	Homo sapiens	1:Experimental evidence at protein level	Dynactin subunit 2	1	0.9989	4	4	4	4	4	4	4	410933
sp|Q13564|ULA1_HUMAN	Q13564	ULA1_HUMAN	NAE1	534	Homo sapiens	1:Experimental evidence at protein level	NEDD8-activating enzyme E1 regulatory subunit	0.9784	0.9989	1	1	1	1	1	1	1	120256
sp|Q13573|SNW1_HUMAN	Q13573	SNW1_HUMAN	SNW1	536	Homo sapiens	1:Experimental evidence at protein level	SNW domain-containing protein 1	1	0.999	6	6	6	6	6	6	6	992265
sp|Q13616|CUL1_HUMAN	Q13616	CUL1_HUMAN	CUL1	776	Homo sapiens	1:Experimental evidence at protein level	Cullin-1	0.9994	0.9939	3	3	3	3	3	3	3	285426
sp|Q13625|ASPP2_HUMAN	Q13625	ASPP2_HUMAN	TP53BP2	1128	Homo sapiens	1:Experimental evidence at protein level	Apoptosis-stimulating of p53 protein 2	1	0.999	42	129	127	129	129	127	129	62093484
sp|Q13627|DYR1A_HUMAN	Q13627	DYR1A_HUMAN	DYRK1A	763	Homo sapiens	1:Experimental evidence at protein level	Dual specificity tyrosine-phosphorylation-regulated kinase 1A	1	0.999	12	15	13	15	15	13	15	2.79696e+06
sp|Q13670|PM2PB_HUMAN	Q13670	PM2PB_HUMAN	PMS2P11	270	Homo sapiens	5:Protein uncertain	Putative postmeiotic segregation increased 2-like protein 11	0.9807	0.999	1	1	1	1	1	1	1	94691.3
sp|Q13685|AAMP_HUMAN	Q13685	AAMP_HUMAN	AAMP	434	Homo sapiens	1:Experimental evidence at protein level	Angio-associated migratory cell protein	0.9985	0.9969	2	2	2	2	2	2	2	158729
sp|Q13724|MOGS_HUMAN	Q13724	MOGS_HUMAN	MOGS	837	Homo sapiens	1:Experimental evidence at protein level	Mannosyl-oligosaccharide glucosidase	0.9799	0.999	1	1	1	1	1	1	1	32047
sp|Q13813|SPTN1_HUMAN	Q13813	SPTN1_HUMAN	SPTAN1	2472	Homo sapiens	1:Experimental evidence at protein level	Spectrin alpha chain, non-erythrocytic 1	1	0.999	35	40	40	40	40	40	40	4.54348e+06
sp|Q13838|DX39B_HUMAN	Q13838	DX39B_HUMAN	DDX39B	428	Homo sapiens	1:Experimental evidence at protein level	Spliceosome RNA helicase DDX39B	0.9993	0.999	8	1	1	17	1	1	17	29174
sp|Q13867|BLMH_HUMAN	Q13867	BLMH_HUMAN	BLMH	455	Homo sapiens	1:Experimental evidence at protein level	Bleomycin hydrolase	0.9545	0.9976	1	1	1	1	1	1	1	168438
sp|Q13885|TBB2A_HUMAN	Q13885	TBB2A_HUMAN	TUBB2A	445	Homo sapiens	1:Experimental evidence at protein level	Tubulin beta-2A chain	1	0.999	26	14	2	131	14	2	131	6.30646e+06
sp|Q13887|KLF5_HUMAN	Q13887	KLF5_HUMAN	KLF5	457	Homo sapiens	1:Experimental evidence at protein level	Krueppel-like factor 5	1	0.999	2	2	2	2	2	2	2	191393
sp|Q13888|TF2H2_HUMAN	Q13888	TF2H2_HUMAN	GTF2H2	395	Homo sapiens	1:Experimental evidence at protein level	General transcription factor IIH subunit 2	0.9996	0.999	2	2	0	2	2	0	2	240147	sp|Q6P1K8|T2H2L_HUMAN
sp|Q14008|CKAP5_HUMAN	Q14008	CKAP5_HUMAN	CKAP5	2032	Homo sapiens	1:Experimental evidence at protein level	Cytoskeleton-associated protein 5	0.9786	0.9989	1	1	1	1	1	1	1	58178.3
sp|Q14103|HNRPD_HUMAN	Q14103	HNRPD_HUMAN	HNRNPD	355	Homo sapiens	1:Experimental evidence at protein level	Heterogeneous nuclear ribonucleoprotein D0	0.999	0.999	2	5	4	5	5	4	5	899654
sp|Q14126|DSG2_HUMAN	Q14126	DSG2_HUMAN	DSG2	1118	Homo sapiens	1:Experimental evidence at protein level	Desmoglein-2	1	0.999	34	98	98	98	98	98	98	53647500
sp|Q14139|UBE4A_HUMAN	Q14139	UBE4A_HUMAN	UBE4A	1066	Homo sapiens	1:Experimental evidence at protein level	Ubiquitin conjugation factor E4 A	0.9694	0.9984	1	1	1	1	1	1	1	23551.2
sp|Q14142|TRI14_HUMAN	Q14142	TRI14_HUMAN	TRIM14	442	Homo sapiens	1:Experimental evidence at protein level	Tripartite motif-containing protein 14	1	0.999	6	6	6	6	6	6	6	899821
sp|Q14145|KEAP1_HUMAN	Q14145	KEAP1_HUMAN	KEAP1	624	Homo sapiens	1:Experimental evidence at protein level	Kelch-like ECH-associated protein 1	1	0.999	11	14	14	14	14	14	14	2.13774e+06
sp|Q14151|SAFB2_HUMAN	Q14151	SAFB2_HUMAN	SAFB2	953	Homo sapiens	1:Experimental evidence at protein level	Scaffold attachment factor B2	0.8736	0.9927	1	1	0	1	1	0	1	69187.5	sp|Q15424|SAFB1_HUMAN
sp|Q14156|EFR3A_HUMAN	Q14156	EFR3A_HUMAN	EFR3A	821	Homo sapiens	1:Experimental evidence at protein level	Protein EFR3 homolog A	1	0.999	14	18	17	18	18	17	18	2.94103e+06
sp|Q14157|UBP2L_HUMAN	Q14157	UBP2L_HUMAN	UBAP2L	1087	Homo sapiens	1:Experimental evidence at protein level	Ubiquitin-associated protein 2-like	1	0.999	10	13	13	13	13	13	13	1.06711e+06
sp|Q14166|TTL12_HUMAN	Q14166	TTL12_HUMAN	TTLL12	644	Homo sapiens	1:Experimental evidence at protein level	Tubulin--tyrosine ligase-like protein 12	0.9804	0.999	1	1	1	1	1	1	1	0
sp|Q14168|MPP2_HUMAN	Q14168	MPP2_HUMAN	MPP2	576	Homo sapiens	1:Experimental evidence at protein level	MAGUK p55 subfamily member 2	0.9533	0.9894	2	1	1	2	1	1	2	74895.8
sp|Q14203|DCTN1_HUMAN	Q14203	DCTN1_HUMAN	DCTN1	1278	Homo sapiens	1:Experimental evidence at protein level	Dynactin subunit 1	1	0.999	4	4	4	4	4	4	4	237441
sp|Q14204|DYHC1_HUMAN	Q14204	DYHC1_HUMAN	DYNC1H1	4646	Homo sapiens	1:Experimental evidence at protein level	Cytoplasmic dynein 1 heavy chain 1	0.7854	0.9863	1	1	1	1	1	1	1	29759.8
sp|Q14247|SRC8_HUMAN	Q14247	SRC8_HUMAN	CTTN	550	Homo sapiens	1:Experimental evidence at protein level	Src substrate cortactin	1	0.999	15	25	25	25	25	25	25	4311631
sp|Q14254|FLOT2_HUMAN	Q14254	FLOT2_HUMAN	FLOT2	428	Homo sapiens	1:Experimental evidence at protein level	Flotillin-2	1	0.999	20	33	33	33	33	33	33	11950629
sp|Q14257|RCN2_HUMAN	Q14257	RCN2_HUMAN	RCN2	317	Homo sapiens	1:Experimental evidence at protein level	Reticulocalbin-2	1	0.9987	4	5	5	5	5	5	5	731494
sp|Q14318|FKBP8_HUMAN	Q14318	FKBP8_HUMAN	FKBP8	412	Homo sapiens	1:Experimental evidence at protein level	Peptidyl-prolyl cis-trans isomerase FKBP8	1	0.999	2	3	3	3	3	3	3	373059
sp|Q14344|GNA13_HUMAN	Q14344	GNA13_HUMAN	GNA13	377	Homo sapiens	1:Experimental evidence at protein level	Guanine nucleotide-binding protein subunit alpha-13	1	0.9913	5	3	3	7	3	3	7	316591
sp|Q14444|CAPR1_HUMAN	Q14444	CAPR1_HUMAN	CAPRIN1	709	Homo sapiens	1:Experimental evidence at protein level	Caprin-1	0.98	0.999	1	1	1	1	1	1	1	199715
sp|Q14498|RBM39_HUMAN	Q14498	RBM39_HUMAN	RBM39	530	Homo sapiens	1:Experimental evidence at protein level	RNA-binding protein 39	1	0.999	4	5	5	5	5	5	5	774347
sp|Q14527|HLTF_HUMAN	Q14527	HLTF_HUMAN	HLTF	1009	Homo sapiens	1:Experimental evidence at protein level	Helicase-like transcription factor	1	0.999	5	8	8	8	8	8	8	735374
sp|Q14566|MCM6_HUMAN	Q14566	MCM6_HUMAN	MCM6	821	Homo sapiens	1:Experimental evidence at protein level	DNA replication licensing factor MCM6	1	0.999	3	3	3	3	3	3	3	421192
sp|Q14671|PUM1_HUMAN	Q14671	PUM1_HUMAN	PUM1	1186	Homo sapiens	1:Experimental evidence at protein level	Pumilio homolog 1	1	0.999	10	11	9	11	11	9	11	1213655
sp|Q14677|EPN4_HUMAN	Q14677	EPN4_HUMAN	CLINT1	625	Homo sapiens	1:Experimental evidence at protein level	Clathrin interactor 1	1	0.999	5	6	6	6	6	6	6	2457203
sp|Q14680|MELK_HUMAN	Q14680	MELK_HUMAN	MELK	651	Homo sapiens	1:Experimental evidence at protein level	Maternal embryonic leucine zipper kinase	0.9897	0.9961	1	1	1	1	1	1	1	78435.5
sp|Q14683|SMC1A_HUMAN	Q14683	SMC1A_HUMAN	SMC1A	1233	Homo sapiens	1:Experimental evidence at protein level	Structural maintenance of chromosomes protein 1A	1	0.999	14	15	15	15	15	15	15	1467529
sp|Q14684|RRP1B_HUMAN	Q14684	RRP1B_HUMAN	RRP1B	758	Homo sapiens	1:Experimental evidence at protein level	Ribosomal RNA processing protein 1 homolog B	1	0.999	3	3	3	3	3	3	3	160808
sp|Q14697|GANAB_HUMAN	Q14697	GANAB_HUMAN	GANAB	944	Homo sapiens	1:Experimental evidence at protein level	Neutral alpha-glucosidase AB	1	0.999	8	12	12	12	12	12	12	1.22163e+06
sp|Q14699|RFTN1_HUMAN	Q14699	RFTN1_HUMAN	RFTN1	578	Homo sapiens	1:Experimental evidence at protein level	Raftlin	1	0.999	5	7	7	7	7	7	7	412230
sp|Q14739|LBR_HUMAN	Q14739	LBR_HUMAN	LBR	615	Homo sapiens	1:Experimental evidence at protein level	Delta(14)-sterol reductase LBR	1	0.999	9	10	10	10	10	10	10	1.41174e+06
sp|Q14746|COG2_HUMAN	Q14746	COG2_HUMAN	COG2	738	Homo sapiens	1:Experimental evidence at protein level	Conserved oligomeric Golgi complex subunit 2	0.7601	0.9842	1	1	1	1	1	1	1	41677.6
sp|Q14807|KIF22_HUMAN	Q14807	KIF22_HUMAN	KIF22	665	Homo sapiens	1:Experimental evidence at protein level	Kinesin-like protein KIF22	1	0.999	5	5	5	5	5	5	5	407101
sp|Q14934|NFAC4_HUMAN	Q14934	NFAC4_HUMAN	NFATC4	902	Homo sapiens	1:Experimental evidence at protein level	Nuclear factor of activated T-cells, cytoplasmic 4	1	0.999	7	7	6	7	7	6	7	727001
sp|Q14966|ZN638_HUMAN	Q14966	ZN638_HUMAN	ZNF638	1978	Homo sapiens	1:Experimental evidence at protein level	Zinc finger protein 638	0.9999	0.9988	2	3	3	3	3	3	3	191387
sp|Q14974|IMB1_HUMAN	Q14974	IMB1_HUMAN	KPNB1	876	Homo sapiens	1:Experimental evidence at protein level	Importin subunit beta-1	1	0.999	11	12	12	12	12	12	12	1.52984e+06
sp|Q14978|NOLC1_HUMAN	Q14978	NOLC1_HUMAN	NOLC1	699	Homo sapiens	1:Experimental evidence at protein level	Nucleolar and coiled-body phosphoprotein 1	1	0.999	12	14	14	14	14	14	14	4.06314e+06
sp|Q15003|CND2_HUMAN	Q15003	CND2_HUMAN	NCAPH	741	Homo sapiens	1:Experimental evidence at protein level	Condensin complex subunit 2	0.9814	0.9926	1	1	1	1	1	1	1	125499
sp|Q15008|PSMD6_HUMAN	Q15008	PSMD6_HUMAN	PSMD6	389	Homo sapiens	1:Experimental evidence at protein level	26S proteasome non-ATPase regulatory subunit 6	0.9802	0.999	1	2	2	2	2	2	2	106246
sp|Q15018|ABRX2_HUMAN	Q15018	ABRX2_HUMAN	ABRAXAS2	415	Homo sapiens	1:Experimental evidence at protein level	BRISC complex subunit Abraxas 2	0.9999	0.999	2	2	2	2	2	2	2	196961
sp|Q15019|SEPT2_HUMAN	Q15019	SEPT2_HUMAN	SEPTIN2	361	Homo sapiens	1:Experimental evidence at protein level	Septin-2	0.9992	0.998	2	2	2	2	2	2	2	208446
sp|Q15021|CND1_HUMAN	Q15021	CND1_HUMAN	NCAPD2	1401	Homo sapiens	1:Experimental evidence at protein level	Condensin complex subunit 1	0.9807	0.999	1	2	2	2	2	2	2	84816.1
[truncated: 671 more rows]
