# Supplementary material for: Targeting GALNT7 Disrupts the TAZ O‐GalNAcylation Feedback Loop to Suppress Gallbladder Cancer Progression
Source: Adv Sci (Weinh). 2026 Jul 11:e76490. Online ahead of print. doi: 10.1002/advs.76490 (PMC13355891; doi:10.1002/advs.76490)
Supplement: Supplementary file 5 — Supporting file 5: advs76490‐sup‐0005‐Table S4.xlsx. [file ADVS-9999-e76490-s005.xlsx]

## Sheet: Virtual screening result file
Protein	Pharmaceutical molecule	Docking score
GALNT7	ZINC000027990463	-11.4
GALNT7	ZINC000053683151	-11.2
GALNT7	ZINC000003784182	-11.1
GALNT7	ZINC000040430143	-11.1
GALNT7	ZINC000003920266	-10.9
GALNT7	ZINC000004175630	-10.8
GALNT7	ZINC000012503187	-10.7
GALNT7	ZINC000013831130	-10.6
GALNT7	ZINC000064033452	-10.6
GALNT7	ZINC000222731806	-10.6
GALNT7	ZINC000006716957	-10.4
GALNT7	ZINC000036701290	-10.4
GALNT7	ZINC000058581064	-10.4
GALNT7	ZINC000068153186	-10.4
GALNT7	ZINC000068202099	-10.4
GALNT7	ZINC000052955754	-10.3
GALNT7	ZINC000094566092	-10.3
GALNT7	ZINC000094566093	-10.3
GALNT7	ZINC000000538312	-10.2
GALNT7	ZINC000003819392	-10.2
GALNT7	ZINC000003939013	-10.2
GALNT7	ZINC000100003902	-10.2
GALNT7	ZINC000004214700	-10.1
GALNT7	ZINC000072318121	-10.1
GALNT7	ZINC000003816514	-10
GALNT7	ZINC000006745272	-10
GALNT7	ZINC000011617039	-10
GALNT7	ZINC000052509366	-10
GALNT7	ZINC000000537791	-9.9
GALNT7	ZINC000001481956	-9.9
GALNT7	ZINC000001612996	-9.9
GALNT7	ZINC000001996117	-9.9
GALNT7	ZINC000003875357	-9.9
GALNT7	ZINC000003920657	-9.9
GALNT7	ZINC000003927822	-9.9
GALNT7	ZINC000003932831	-9.9
GALNT7	ZINC000003938686	-9.9
GALNT7	ZINC000096272772	-9.9
GALNT7	ZINC000000538550	-9.8
GALNT7	ZINC000000538658	-9.8
GALNT7	ZINC000001530886	-9.8
GALNT7	ZINC000003807172	-9.8
GALNT7	ZINC000003872931	-9.8
GALNT7	ZINC000003918453	-9.8
GALNT7	ZINC000013986658	-9.8
GALNT7	ZINC000026985532	-9.8
GALNT7	ZINC000027428713	-9.8
GALNT7	ZINC000035801098	-9.8
GALNT7	ZINC000043200832	-9.8
GALNT7	ZINC000100017856	-9.8
GALNT7	ZINC000116473771	-9.8
GALNT7	ZINC000000000347	-9.7
GALNT7	ZINC000000002688	-9.7
GALNT7	ZINC000000538275	-9.7
GALNT7	ZINC000000602632	-9.7
GALNT7	ZINC000000897301	-9.7
GALNT7	ZINC000001493878	-9.7
GALNT7	ZINC000001542113	-9.7
GALNT7	ZINC000003875560	-9.7
GALNT7	ZINC000003978005	-9.7
GALNT7	ZINC000011677837	-9.7
GALNT7	ZINC000011679756	-9.7
GALNT7	ZINC000040899447	-9.7
GALNT7	ZINC000066166864	-9.7
GALNT7	ZINC000084668739	-9.7
GALNT7	ZINC000100018854	-9.7
GALNT7	ZINC000103105084	-9.7
GALNT7	ZINC000245204949	-9.7
GALNT7	ZINC000000601229	-9.6
GALNT7	ZINC000000896557	-9.6
GALNT7	ZINC000000896560	-9.6
GALNT7	ZINC000000897240	-9.6
GALNT7	ZINC000003812989	-9.6
GALNT7	ZINC000014879992	-9.6
GALNT7	ZINC000022448696	-9.6
GALNT7	ZINC000028467879	-9.6
GALNT7	ZINC000052716421	-9.6
GALNT7	ZINC000000001773	-9.5
GALNT7	ZINC000000389747	-9.5
GALNT7	ZINC000000402954	-9.5
GALNT7	ZINC000001530788	-9.5
GALNT7	ZINC000003810860	-9.5
GALNT7	ZINC000003874185	-9.5
GALNT7	ZINC000003964325	-9.5
GALNT7	ZINC000011677857	-9.5
GALNT7	ZINC000034806477	-9.5
GALNT7	ZINC000100014909	-9.5
GALNT7	ZINC000000537805	-9.4
GALNT7	ZINC000000537931	-9.4
GALNT7	ZINC000000537964	-9.4
GALNT7	ZINC000000538627	-9.4
GALNT7	ZINC000000897085	-9.4
GALNT7	ZINC000001489478	-9.4
GALNT7	ZINC000001850374	-9.4
GALNT7	ZINC000001850376	-9.4
GALNT7	ZINC000003815424	-9.4
GALNT7	ZINC000003875483	-9.4
GALNT7	ZINC000003876023	-9.4
GALNT7	ZINC000003914596	-9.4
GALNT7	ZINC000003989268	-9.4
GALNT7	ZINC000004215234	-9.4
GALNT7	ZINC000004641374	-9.4
GALNT7	ZINC000005844788	-9.4
GALNT7	ZINC000018516586	-9.4
GALNT7	ZINC000019632618	-9.4
GALNT7	ZINC000019796080	-9.4
GALNT7	ZINC000034608502	-9.4
GALNT7	ZINC000095616937	-9.4
GALNT7	ZINC000100070954	-9.4
GALNT7	ZINC000000000431	-9.3
GALNT7	ZINC000000001261	-9.3
GALNT7	ZINC000000001370	-9.3
GALNT7	ZINC000000537822	-9.3
GALNT7	ZINC000000896595	-9.3
GALNT7	ZINC000003812897	-9.3
GALNT7	ZINC000003816292	-9.3
GALNT7	ZINC000003831490	-9.3
GALNT7	ZINC000003833821	-9.3
GALNT7	ZINC000003951740	-9.3
GALNT7	ZINC000003964126	-9.3
GALNT7	ZINC000009212428	-9.3
GALNT7	ZINC000011616882	-9.3
GALNT7	ZINC000043100953	-9.3
GALNT7	ZINC000068247389	-9.3
GALNT7	ZINC000084758235	-9.3
GALNT7	ZINC000100022637	-9.3
GALNT7	ZINC000148723177	-9.3
GALNT7	ZINC000000002212	-9.2
GALNT7	ZINC000000005823	-9.2
GALNT7	ZINC000000025958	-9.2
GALNT7	ZINC000000896717	-9.2
GALNT7	ZINC000000897089	-9.2
GALNT7	ZINC000001481815	-9.2
GALNT7	ZINC000001485935	-9.2
GALNT7	ZINC000001850377	-9.2
GALNT7	ZINC000001851149	-9.2
GALNT7	ZINC000003816287	-9.2
GALNT7	ZINC000003817234	-9.2
GALNT7	ZINC000003860453	-9.2
GALNT7	ZINC000004097304	-9.2
GALNT7	ZINC000013818943	-9.2
GALNT7	ZINC000030691679	-9.2
GALNT7	ZINC000030691754	-9.2
GALNT7	ZINC000035328014	-9.2
GALNT7	ZINC000043206370	-9.2
GALNT7	ZINC000043207238	-9.2
GALNT7	ZINC000060325170	-9.2
GALNT7	ZINC000072316335	-9.2
GALNT7	ZINC000084758479	-9.2
GALNT7	ZINC000000000575	-9.1
GALNT7	ZINC000000007295	-9.1
GALNT7	ZINC000000509440	-9.1
GALNT7	ZINC000000537928	-9.1
GALNT7	ZINC000000597013	-9.1
GALNT7	ZINC000000897222	-9.1
GALNT7	ZINC000000897251	-9.1
GALNT7	ZINC000003782818	-9.1
GALNT7	ZINC000003872994	-9.1
GALNT7	ZINC000003875484	-9.1
GALNT7	ZINC000004083606	-9.1
GALNT7	ZINC000004475353	-9.1
GALNT7	ZINC000005764759	-9.1
GALNT7	ZINC000009212427	-9.1
GALNT7	ZINC000029416466	-9.1
GALNT7	ZINC000095616599	-9.1
GALNT7	ZINC000000001175	-9
GALNT7	ZINC000000006157	-9
GALNT7	ZINC000000403533	-9
GALNT7	ZINC000000527386	-9
GALNT7	ZINC000000601301	-9
GALNT7	ZINC000000643138	-9
GALNT7	ZINC000000643153	-9
GALNT7	ZINC000001611274	-9
GALNT7	ZINC000001999487	-9
GALNT7	ZINC000002005305	-9
GALNT7	ZINC000003806721	-9
GALNT7	ZINC000003812306	-9
GALNT7	ZINC000003873936	-9
GALNT7	ZINC000003875439	-9
GALNT7	ZINC000003876186	-9
GALNT7	ZINC000003921872	-9
GALNT7	ZINC000003922770	-9
GALNT7	ZINC000004074875	-9
GALNT7	ZINC000013540519	-9
GALNT7	ZINC000014768621	-9
GALNT7	ZINC000051133897	-9
GALNT7	ZINC000100370145	-9
GALNT7	ZINC000000000740	-8.9
GALNT7	ZINC000000057512	-8.9
GALNT7	ZINC000000491073	-8.9
GALNT7	ZINC000000896634	-8.9
GALNT7	ZINC000001542199	-8.9
GALNT7	ZINC000001550477	-8.9
GALNT7	ZINC000003782807	-8.9
GALNT7	ZINC000003786192	-8.9
GALNT7	ZINC000003797541	-8.9
GALNT7	ZINC000003812983	-8.9
GALNT7	ZINC000003812988	-8.9
GALNT7	ZINC000003820029	-8.9
GALNT7	ZINC000003830405	-8.9
GALNT7	ZINC000003831151	-8.9
GALNT7	ZINC000003833846	-8.9
GALNT7	ZINC000003871701	-8.9
GALNT7	ZINC000003917708	-8.9
GALNT7	ZINC000003973334	-8.9
GALNT7	ZINC000004099032	-8.9
GALNT7	ZINC000004629876	-8.9
GALNT7	ZINC000011681563	-8.9
GALNT7	ZINC000013129998	-8.9
GALNT7	ZINC000014210642	-8.9
GALNT7	ZINC000014210876	-8.9
GALNT7	ZINC000014879972	-8.9
GALNT7	ZINC000019632834	-8.9
GALNT7	ZINC000026664090	-8.9
GALNT7	ZINC000028973441	-8.9
GALNT7	ZINC000028973446	-8.9
GALNT7	ZINC000030691727	-8.9
GALNT7	ZINC000034636383	-8.9
GALNT7	ZINC000049841054	-8.9
GALNT7	ZINC000053683345	-8.9
GALNT7	ZINC000070466416	-8.9
GALNT7	ZINC000095616601	-8.9
GALNT7	ZINC000095626706	-8.9
GALNT7	ZINC000100052267	-8.9
GALNT7	ZINC000000000903	-8.8
GALNT7	ZINC000000001464	-8.8
GALNT7	ZINC000000001850	-8.8
GALNT7	ZINC000000006427	-8.8
GALNT7	ZINC000000009073	-8.8
GALNT7	ZINC000000537891	-8.8
GALNT7	ZINC000000601305	-8.8
GALNT7	ZINC000000643114	-8.8
GALNT7	ZINC000000897408	-8.8
GALNT7	ZINC000001530947	-8.8
GALNT7	ZINC000001530948	-8.8
GALNT7	ZINC000001539579	-8.8
GALNT7	ZINC000001540998	-8.8
GALNT7	ZINC000001997125	-8.8
GALNT7	ZINC000002008310	-8.8
GALNT7	ZINC000003798537	-8.8
GALNT7	ZINC000003807917	-8.8
GALNT7	ZINC000003812984	-8.8
GALNT7	ZINC000003813003	-8.8
GALNT7	ZINC000003814422	-8.8
GALNT7	ZINC000003872566	-8.8
GALNT7	ZINC000003913937	-8.8
GALNT7	ZINC000003918087	-8.8
GALNT7	ZINC000003952881	-8.8
GALNT7	ZINC000004215736	-8.8
GALNT7	ZINC000004693574	-8.8
GALNT7	ZINC000013831141	-8.8
GALNT7	ZINC000016052277	-8.8
GALNT7	ZINC000016159083	-8.8
GALNT7	ZINC000019796158	-8.8
GALNT7	ZINC000051951647	-8.8
GALNT7	ZINC000084589076	-8.8
GALNT7	ZINC000085537017	-8.8
GALNT7	ZINC000095616600	-8.8
GALNT7	ZINC000095915244	-8.8
GALNT7	ZINC000096006023	-8.8
GALNT7	ZINC000100006264	-8.8
GALNT7	ZINC000000403010	-8.7
GALNT7	ZINC000000537795	-8.7
GALNT7	ZINC000000538483	-8.7
GALNT7	ZINC000000607986	-8.7
GALNT7	ZINC000000968264	-8.7
GALNT7	ZINC000001280665	-8.7
GALNT7	ZINC000001530922	-8.7
GALNT7	ZINC000001534965	-8.7
GALNT7	ZINC000001548097	-8.7
GALNT7	ZINC000002036848	-8.7
GALNT7	ZINC000003801163	-8.7
GALNT7	ZINC000003813083	-8.7
GALNT7	ZINC000003826253	-8.7
GALNT7	ZINC000003830218	-8.7
GALNT7	ZINC000003861806	-8.7
GALNT7	ZINC000003871923	-8.7
GALNT7	ZINC000003875980	-8.7
GALNT7	ZINC000003927200	-8.7
GALNT7	ZINC000003927870	-8.7
GALNT7	ZINC000003955219	-8.7
GALNT7	ZINC000004213946	-8.7
GALNT7	ZINC000004655029	-8.7
GALNT7	ZINC000011680067	-8.7
GALNT7	ZINC000011681534	-8.7
GALNT7	ZINC000019632614	-8.7
GALNT7	ZINC000022116608	-8.7
GALNT7	ZINC000022116612	-8.7
GALNT7	ZINC000022443609	-8.7
GALNT7	ZINC000035902489	-8.7
GALNT7	ZINC000043100709	-8.7
GALNT7	ZINC000095619100	-8.7
GALNT7	ZINC000098023177	-8.7
GALNT7	ZINC000100074252	-8.7
GALNT7	ZINC000100296828	-8.7
GALNT7	ZINC000204073689	-8.7
GALNT7	ZINC000253530025	-8.7
GALNT7	ZINC000000003876	-8.6
GALNT7	ZINC000000004785	-8.6
GALNT7	ZINC000000018087	-8.6
GALNT7	ZINC000000538564	-8.6
GALNT7	ZINC000000538621	-8.6
GALNT7	ZINC000001530571	-8.6
GALNT7	ZINC000001530761	-8.6
GALNT7	ZINC000002522669	-8.6
GALNT7	ZINC000003201907	-8.6
GALNT7	ZINC000003776970	-8.6
GALNT7	ZINC000003781943	-8.6
GALNT7	ZINC000003802417	-8.6
GALNT7	ZINC000003806063	-8.6
GALNT7	ZINC000003830215	-8.6
GALNT7	ZINC000003830391	-8.6
GALNT7	ZINC000003831282	-8.6
GALNT7	ZINC000003871978	-8.6
GALNT7	ZINC000003920719	-8.6
GALNT7	ZINC000004468778	-8.6
GALNT7	ZINC000004474443	-8.6
GALNT7	ZINC000005733652	-8.6
GALNT7	ZINC000019418959	-8.6
GALNT7	ZINC000028232750	-8.6
GALNT7	ZINC000028639340	-8.6
GALNT7	ZINC000030691420	-8.6
GALNT7	ZINC000034089131	-8.6
GALNT7	ZINC000095616603	-8.6
GALNT7	ZINC000100016084	-8.6
GALNT7	ZINC000100018594	-8.6
GALNT7	ZINC000100037855	-8.6
GALNT7	ZINC000100052685	-8.6
GALNT7	ZINC000100052691	-8.6
GALNT7	ZINC000100073786	-8.6
GALNT7	ZINC000111460375	-8.6
GALNT7	ZINC000118912393	-8.6
GALNT7	ZINC000118912450	-8.6
GALNT7	ZINC000164760756	-8.6
GALNT7	ZINC000256433946	-8.6
GALNT7	ZINC000000000596	-8.5
GALNT7	ZINC000000002299	-8.5
GALNT7	ZINC000000004076	-8.5
GALNT7	ZINC000000004724	-8.5
GALNT7	ZINC000000009689	-8.5
GALNT7	ZINC000000014864	-8.5
GALNT7	ZINC000001529323	-8.5
GALNT7	ZINC000001530639	-8.5
GALNT7	ZINC000001536109	-8.5
GALNT7	ZINC000001853205	-8.5
GALNT7	ZINC000002008866	-8.5
GALNT7	ZINC000003813047	-8.5
GALNT7	ZINC000003818726	-8.5
GALNT7	ZINC000003819138	-8.5
GALNT7	ZINC000003823475	-8.5
GALNT7	ZINC000003824921	-8.5
GALNT7	ZINC000003920355	-8.5
GALNT7	ZINC000003925861	-8.5
GALNT7	ZINC000003936683	-8.5
GALNT7	ZINC000003938704	-8.5
GALNT7	ZINC000003940470	-8.5
GALNT7	ZINC000003976838	-8.5
GALNT7	ZINC000004098633	-8.5
GALNT7	ZINC000004618208	-8.5
GALNT7	ZINC000004693575	-8.5
GALNT7	ZINC000005844792	-8.5
GALNT7	ZINC000007997966	-8.5
GALNT7	ZINC000008214681	-8.5
GALNT7	ZINC000009164421	-8.5
GALNT7	ZINC000011616925	-8.5
GALNT7	ZINC000011726211	-8.5
GALNT7	ZINC000012503068	-8.5
GALNT7	ZINC000019361042	-8.5
GALNT7	ZINC000019796168	-8.5
GALNT7	ZINC000029571072	-8.5
GALNT7	ZINC000030690433	-8.5
GALNT7	ZINC000030726187	-8.5
GALNT7	ZINC000034125842	-8.5
GALNT7	ZINC000038197764	-8.5
GALNT7	ZINC000043450324	-8.5
GALNT7	ZINC000072481720	-8.5
GALNT7	ZINC000100018598	-8.5
GALNT7	ZINC000100035385	-8.5
GALNT7	ZINC000100052688	-8.5
GALNT7	ZINC000100907004	-8.5
GALNT7	ZINC000000004893	-8.4
GALNT7	ZINC000000020253	-8.4
GALNT7	ZINC000000057522	-8.4
GALNT7	ZINC000000121541	-8.4
GALNT7	ZINC000000601254	-8.4
GALNT7	ZINC000000608382	-8.4
GALNT7	ZINC000000643143	-8.4
GALNT7	ZINC000000896755	-8.4
GALNT7	ZINC000000968263	-8.4
GALNT7	ZINC000001530580	-8.4
GALNT7	ZINC000001530688	-8.4
GALNT7	ZINC000001552174	-8.4
GALNT7	ZINC000001554274	-8.4
GALNT7	ZINC000001886617	-8.4
GALNT7	ZINC000001997127	-8.4
GALNT7	ZINC000002570895	-8.4
GALNT7	ZINC000003604264	-8.4
GALNT7	ZINC000003776633	-8.4
GALNT7	ZINC000003795819	-8.4
GALNT7	ZINC000003812865	-8.4
GALNT7	ZINC000003814395	-8.4
GALNT7	ZINC000003830321	-8.4
GALNT7	ZINC000003830842	-8.4
GALNT7	ZINC000003882036	-8.4
GALNT7	ZINC000003920028	-8.4
GALNT7	ZINC000003927198	-8.4
GALNT7	ZINC000003990451	-8.4
GALNT7	ZINC000003993855	-8.4
GALNT7	ZINC000004097305	-8.4
GALNT7	ZINC000004097427	-8.4
GALNT7	ZINC000004099200	-8.4
GALNT7	ZINC000004212851	-8.4
GALNT7	ZINC000004212854	-8.4
GALNT7	ZINC000006094354	-8.4
GALNT7	ZINC000011677376	-8.4
GALNT7	ZINC000013520815	-8.4
GALNT7	ZINC000013537284	-8.4
GALNT7	ZINC000019594557	-8.4
GALNT7	ZINC000019632917	-8.4
GALNT7	ZINC000022010649	-8.4
GALNT7	ZINC000031274852	-8.4
GALNT7	ZINC000049036447	-8.4
GALNT7	ZINC000085205451	-8.4
GALNT7	ZINC000085537014	-8.4
GALNT7	ZINC000100001918	-8.4
GALNT7	ZINC000100016058	-8.4
GALNT7	ZINC000100052681	-8.4
GALNT7	ZINC000100055899	-8.4
GALNT7	ZINC000100296832	-8.4
GALNT7	ZINC000145401681	-8.4
GALNT7	ZINC000253498282	-8.4
GALNT7	ZINC000253632968	-8.4
GALNT7	ZINC000256433952	-8.4
GALNT7	ZINC000256433955	-8.4
GALNT7	ZINC000410428674	-8.4
GALNT7	ZINC000000000931	-8.3
GALNT7	ZINC000000007782	-8.3
GALNT7	ZINC000000057255	-8.3
GALNT7	ZINC000000075126	-8.3
GALNT7	ZINC000000403566	-8.3
GALNT7	ZINC000000538266	-8.3
GALNT7	ZINC000000538273	-8.3
GALNT7	ZINC000000607939	-8.3
GALNT7	ZINC000000896543	-8.3
GALNT7	ZINC000001319780	-8.3
GALNT7	ZINC000001530579	-8.3
GALNT7	ZINC000001542392	-8.3
GALNT7	ZINC000002568036	-8.3
GALNT7	ZINC000003800008	-8.3
GALNT7	ZINC000003805768	-8.3
GALNT7	ZINC000003806413	-8.3
GALNT7	ZINC000003812851	-8.3
GALNT7	ZINC000003827556	-8.3
GALNT7	ZINC000003830500	-8.3
GALNT7	ZINC000003873295	-8.3
GALNT7	ZINC000003916214	-8.3
GALNT7	ZINC000003941829	-8.3
GALNT7	ZINC000004468780	-8.3
GALNT7	ZINC000004474414	-8.3
GALNT7	ZINC000004474460	-8.3
GALNT7	ZINC000004676424	-8.3
GALNT7	ZINC000012402836	-8.3
GALNT7	ZINC000014263142	-8.3
GALNT7	ZINC000019796155	-8.3
GALNT7	ZINC000036520252	-8.3
GALNT7	ZINC000038945666	-8.3
GALNT7	ZINC000052509463	-8.3
GALNT7	ZINC000052957434	-8.3
GALNT7	ZINC000084400879	-8.3
GALNT7	ZINC000095619101	-8.3
GALNT7	ZINC000095619105	-8.3
GALNT7	ZINC000100004345	-8.3
GALNT7	ZINC000100014475	-8.3
GALNT7	ZINC000100015775	-8.3
GALNT7	ZINC000253476025	-8.3
GALNT7	ZINC000000000509	-8.2
GALNT7	ZINC000000000655	-8.2
GALNT7	ZINC000000001331	-8.2
GALNT7	ZINC000000001587	-8.2
GALNT7	ZINC000000004351	-8.2
GALNT7	ZINC000000018635	-8.2
GALNT7	ZINC000000020243	-8.2
GALNT7	ZINC000000121480	-8.2
GALNT7	ZINC000000403011	-8.2
GALNT7	ZINC000000592419	-8.2
GALNT7	ZINC000000599734	-8.2
GALNT7	ZINC000000968310	-8.2
GALNT7	ZINC000001530625	-8.2
GALNT7	ZINC000001530935	-8.2
GALNT7	ZINC000001999441	-8.2
GALNT7	ZINC000002510358	-8.2
GALNT7	ZINC000003780893	-8.2
GALNT7	ZINC000003787097	-8.2
GALNT7	ZINC000003802690	-8.2
GALNT7	ZINC000003808779	-8.2
GALNT7	ZINC000003818808	-8.2
GALNT7	ZINC000003830441	-8.2
GALNT7	ZINC000003830986	-8.2
GALNT7	ZINC000003843198	-8.2
GALNT7	ZINC000003871967	-8.2
GALNT7	ZINC000003938684	-8.2
GALNT7	ZINC000003938695	-8.2
GALNT7	ZINC000004099008	-8.2
GALNT7	ZINC000004212809	-8.2
GALNT7	ZINC000006467621	-8.2
GALNT7	ZINC000008101127	-8.2
GALNT7	ZINC000014210457	-8.2
GALNT7	ZINC000018324776	-8.2
GALNT7	ZINC000019203912	-8.2
GALNT7	ZINC000035653007	-8.2
GALNT7	ZINC000035653009	-8.2
GALNT7	ZINC000049643479	-8.2
GALNT7	ZINC000053084692	-8.2
GALNT7	ZINC000100015048	-8.2
GALNT7	ZINC000100036756	-8.2
GALNT7	ZINC000242548690	-8.2
GALNT7	ZINC000252679615	-8.2
GALNT7	ZINC000256433948	-8.2
GALNT7	ZINC000000001148	-8.1
GALNT7	ZINC000000004778	-8.1
GALNT7	ZINC000000538065	-8.1
GALNT7	ZINC000000584092	-8.1
GALNT7	ZINC000000601281	-8.1
GALNT7	ZINC000000601283	-8.1
GALNT7	ZINC000000601316	-8.1
GALNT7	ZINC000000602128	-8.1
GALNT7	ZINC000000968326	-8.1
GALNT7	ZINC000000968327	-8.1
GALNT7	ZINC000000968375	-8.1
GALNT7	ZINC000001530617	-8.1
GALNT7	ZINC000001530618	-8.1
GALNT7	ZINC000001530697	-8.1
GALNT7	ZINC000001690324	-8.1
GALNT7	ZINC000001996784	-8.1
GALNT7	ZINC000002016037	-8.1
GALNT7	ZINC000003787060	-8.1
GALNT7	ZINC000003812841	-8.1
GALNT7	ZINC000003812863	-8.1
GALNT7	ZINC000003830264	-8.1
GALNT7	ZINC000003830579	-8.1
GALNT7	ZINC000003871960	-8.1
GALNT7	ZINC000003873160	-8.1
GALNT7	ZINC000003873296	-8.1
GALNT7	ZINC000003873832	-8.1
GALNT7	ZINC000003873921	-8.1
GALNT7	ZINC000003874498	-8.1
GALNT7	ZINC000003978006	-8.1
GALNT7	ZINC000003995809	-8.1
GALNT7	ZINC000004214603	-8.1
GALNT7	ZINC000011615928	-8.1
GALNT7	ZINC000012404516	-8.1
GALNT7	ZINC000012414057	-8.1
GALNT7	ZINC000012503291	-8.1
GALNT7	ZINC000013911941	-8.1
GALNT7	ZINC000019632628	-8.1
GALNT7	ZINC000022059926	-8.1
GALNT7	ZINC000022059930	-8.1
GALNT7	ZINC000022065398	-8.1
GALNT7	ZINC000022448983	-8.1
GALNT7	ZINC000030691797	-8.1
GALNT7	ZINC000034051848	-8.1
GALNT7	ZINC000034220093	-8.1
GALNT7	ZINC000087515509	-8.1
GALNT7	ZINC000100378061	-8.1
GALNT7	ZINC000150338819	-8.1
GALNT7	ZINC000169289767	-8.1
GALNT7	ZINC000242437511	-8.1
GALNT7	ZINC000253476027	-8.1
GALNT7	ZINC000000004448	-8
GALNT7	ZINC000000006251	-8
GALNT7	ZINC000000020220	-8
GALNT7	ZINC000000402830	-8
GALNT7	ZINC000000537752	-8
GALNT7	ZINC000000596881	-8
GALNT7	ZINC000000607790	-8
GALNT7	ZINC000000896740	-8
GALNT7	ZINC000000896968	-8
GALNT7	ZINC000000968301	-8
GALNT7	ZINC000001530695	-8
GALNT7	ZINC000001535101	-8
GALNT7	ZINC000001542930	-8
GALNT7	ZINC000001853550	-8
GALNT7	ZINC000002032615	-8
GALNT7	ZINC000003779042	-8
GALNT7	ZINC000003782599	-8
GALNT7	ZINC000003798757	-8
GALNT7	ZINC000003800475	-8
GALNT7	ZINC000003800706	-8
GALNT7	ZINC000003806262	-8
GALNT7	ZINC000003831531	-8
GALNT7	ZINC000003875332	-8
GALNT7	ZINC000003875393	-8
GALNT7	ZINC000003876136	-8
GALNT7	ZINC000003977981	-8
GALNT7	ZINC000004097308	-8
GALNT7	ZINC000004216238	-8
GALNT7	ZINC000008214619	-8
GALNT7	ZINC000008552123	-8
GALNT7	ZINC000011615927	-8
GALNT7	ZINC000014261579	-8
GALNT7	ZINC000019796018	-8
GALNT7	ZINC000019796087	-8
GALNT7	ZINC000035342789	-8
GALNT7	ZINC000043202140	-8
GALNT7	ZINC000043207851	-8
GALNT7	ZINC000084757007	-8
GALNT7	ZINC000096006009	-8
GALNT7	ZINC000100008319	-8
GALNT7	ZINC000100015780	-8
GALNT7	ZINC000100036536	-8
GALNT7	ZINC000100036751	-8
GALNT7	ZINC000100036760	-8
GALNT7	ZINC000101489663	-8
GALNT7	ZINC000000000449	-7.9
GALNT7	ZINC000000000856	-7.9
GALNT7	ZINC000000001984	-7.9
GALNT7	ZINC000000004319	-7.9
GALNT7	ZINC000000004840	-7.9
GALNT7	ZINC000000006300	-7.9
GALNT7	ZINC000000015515	-7.9
GALNT7	ZINC000000537957	-7.9
GALNT7	ZINC000000621853	-7.9
GALNT7	ZINC000000896958	-7.9
GALNT7	ZINC000001530974	-7.9
GALNT7	ZINC000001530975	-7.9
GALNT7	ZINC000001550499	-7.9
GALNT7	ZINC000001550766	-7.9
GALNT7	ZINC000001554010	-7.9
GALNT7	ZINC000001895505	-7.9
GALNT7	ZINC000002015928	-7.9
GALNT7	ZINC000002599970	-7.9
GALNT7	ZINC000003792417	-7.9
GALNT7	ZINC000003794601	-7.9
GALNT7	ZINC000003798247	-7.9
GALNT7	ZINC000003798734	-7.9
GALNT7	ZINC000003812869	-7.9
GALNT7	ZINC000003823492	-7.9
GALNT7	ZINC000003830453	-7.9
GALNT7	ZINC000003831404	-7.9
GALNT7	ZINC000003842753	-7.9
GALNT7	ZINC000003871703	-7.9
GALNT7	ZINC000003875259	-7.9
GALNT7	ZINC000003875392	-7.9
GALNT7	ZINC000003941496	-7.9
GALNT7	ZINC000003944422	-7.9
GALNT7	ZINC000003986735	-7.9
GALNT7	ZINC000004095858	-7.9
GALNT7	ZINC000004097416	-7.9
GALNT7	ZINC000004235575	-7.9
GALNT7	ZINC000004428529	-7.9
GALNT7	ZINC000004474405	-7.9
GALNT7	ZINC000005029557	-7.9
GALNT7	ZINC000005752191	-7.9
GALNT7	ZINC000012503099	-7.9
GALNT7	ZINC000013587680	-7.9
GALNT7	ZINC000014164617	-7.9
GALNT7	ZINC000019632668	-7.9
GALNT7	ZINC000021297660	-7.9
GALNT7	ZINC000028232755	-7.9
GALNT7	ZINC000100009278	-7.9
GALNT7	ZINC000100009280	-7.9
GALNT7	ZINC000100027531	-7.9
GALNT7	ZINC000252286875	-7.9
GALNT7	ZINC000000000346	-7.8
GALNT7	ZINC000000000416	-7.8
GALNT7	ZINC000000002272	-7.8
GALNT7	ZINC000000002279	-7.8
GALNT7	ZINC000000003911	-7.8
GALNT7	ZINC000000011012	-7.8
GALNT7	ZINC000000013156	-7.8
GALNT7	ZINC000000016154	-7.8
GALNT7	ZINC000000020251	-7.8
GALNT7	ZINC000000601317	-7.8
GALNT7	ZINC000000606383	-7.8
GALNT7	ZINC000000895154	-7.8
GALNT7	ZINC000000897256	-7.8
GALNT7	ZINC000000968257	-7.8
GALNT7	ZINC000000968273	-7.8
GALNT7	ZINC000000968274	-7.8
GALNT7	ZINC000000968330	-7.8
GALNT7	ZINC000001481833	-7.8
GALNT7	ZINC000001530621	-7.8
GALNT7	ZINC000001530741	-7.8
GALNT7	ZINC000002020233	-7.8
GALNT7	ZINC000002539827	-7.8
GALNT7	ZINC000002570817	-7.8
GALNT7	ZINC000003813010	-7.8
GALNT7	ZINC000003830993	-7.8
GALNT7	ZINC000003831586	-7.8
GALNT7	ZINC000003873371	-7.8
GALNT7	ZINC000003875334	-7.8
GALNT7	ZINC000003914810	-7.8
GALNT7	ZINC000003938482	-7.8
GALNT7	ZINC000003956788	-7.8
GALNT7	ZINC000003972949	-7.8
GALNT7	ZINC000003981610	-7.8
GALNT7	ZINC000004097309	-7.8
GALNT7	ZINC000004097310	-7.8
GALNT7	ZINC000004099009	-7.8
GALNT7	ZINC000004228257	-7.8
GALNT7	ZINC000004228258	-7.8
GALNT7	ZINC000004474682	-7.8
GALNT7	ZINC000008855117	-7.8
GALNT7	ZINC000009212654	-7.8
GALNT7	ZINC000011616852	-7.8
GALNT7	ZINC000012484958	-7.8
GALNT7	ZINC000013512456	-7.8
GALNT7	ZINC000013585233	-7.8
GALNT7	ZINC000013682481	-7.8
GALNT7	ZINC000019632670	-7.8
GALNT7	ZINC000019632718	-7.8
GALNT7	ZINC000022002214	-7.8
GALNT7	ZINC000029319828	-7.8
GALNT7	ZINC000043195697	-7.8
GALNT7	ZINC000049637509	-7.8
GALNT7	ZINC000049783788	-7.8
GALNT7	ZINC000049933061	-7.8
GALNT7	ZINC000072267023	-7.8
GALNT7	ZINC000096903163	-7.8
GALNT7	ZINC000100036924	-7.8
GALNT7	ZINC000164760874	-7.8
GALNT7	ZINC000000000128	-7.7
GALNT7	ZINC000000001016	-7.7
GALNT7	ZINC000000003642	-7.7
GALNT7	ZINC000000020241	-7.7
GALNT7	ZINC000000035804	-7.7
GALNT7	ZINC000000056647	-7.7
GALNT7	ZINC000000057313	-7.7
GALNT7	ZINC000000538386	-7.7
GALNT7	ZINC000000591993	-7.7
GALNT7	ZINC000000607971	-7.7
GALNT7	ZINC000000643055	-7.7
GALNT7	ZINC000000896463	-7.7
GALNT7	ZINC000000897258	-7.7
GALNT7	ZINC000000968275	-7.7
GALNT7	ZINC000000968328	-7.7
GALNT7	ZINC000000968336	-7.7
GALNT7	ZINC000001484334	-7.7
GALNT7	ZINC000001530599	-7.7
GALNT7	ZINC000001530703	-7.7
GALNT7	ZINC000001530764	-7.7
GALNT7	ZINC000001530973	-7.7
GALNT7	ZINC000001538857	-7.7
GALNT7	ZINC000002169830	-7.7
GALNT7	ZINC000003778874	-7.7
GALNT7	ZINC000003791297	-7.7
GALNT7	ZINC000003798763	-7.7
GALNT7	ZINC000003872055	-7.7
GALNT7	ZINC000003874715	-7.7
GALNT7	ZINC000003938746	-7.7
GALNT7	ZINC000003960338	-7.7
GALNT7	ZINC000003977952	-7.7
GALNT7	ZINC000004258316	-7.7
GALNT7	ZINC000004654889	-7.7
GALNT7	ZINC000005819214	-7.7
GALNT7	ZINC000012661824	-7.7
GALNT7	ZINC000013597823	-7.7
GALNT7	ZINC000019364229	-7.7
GALNT7	ZINC000026011099	-7.7
GALNT7	ZINC000028232746	-7.7
GALNT7	ZINC000028957444	-7.7
GALNT7	ZINC000035342787	-7.7
GALNT7	ZINC000084441937	-7.7
GALNT7	ZINC000096014710	-7.7
GALNT7	ZINC000100004343	-7.7
GALNT7	ZINC000100037020	-7.7
GALNT7	ZINC000000000323	-7.6
GALNT7	ZINC000000000751	-7.6
GALNT7	ZINC000000000941	-7.6
GALNT7	ZINC000000000973	-7.6
GALNT7	ZINC000000001317	-7.6
GALNT7	ZINC000000001758	-7.6
GALNT7	ZINC000000004028	-7.6
GALNT7	ZINC000000005151	-7.6
GALNT7	ZINC000000005423	-7.6
GALNT7	ZINC000000005560	-7.6
GALNT7	ZINC000000008667	-7.6
GALNT7	ZINC000000020248	-7.6
GALNT7	ZINC000000044027	-7.6
GALNT7	ZINC000000089763	-7.6
GALNT7	ZINC000000119717	-7.6
GALNT7	ZINC000000120319	-7.6
GALNT7	ZINC000000621893	-7.6
GALNT7	ZINC000000622123	-7.6
GALNT7	ZINC000000896569	-7.6
GALNT7	ZINC000001530601	-7.6
GALNT7	ZINC000001530751	-7.6
GALNT7	ZINC000001530775	-7.6
GALNT7	ZINC000001530977	-7.6
GALNT7	ZINC000001546066	-7.6
GALNT7	ZINC000002548959	-7.6
GALNT7	ZINC000003607120	-7.6
GALNT7	ZINC000003784120	-7.6
GALNT7	ZINC000003792789	-7.6
GALNT7	ZINC000003812944	-7.6
GALNT7	ZINC000003813061	-7.6
GALNT7	ZINC000003830449	-7.6
GALNT7	ZINC000003830716	-7.6
GALNT7	ZINC000003831405	-7.6
GALNT7	ZINC000003861768	-7.6
GALNT7	ZINC000003871541	-7.6
GALNT7	ZINC000003881640	-7.6
GALNT7	ZINC000003929022	-7.6
GALNT7	ZINC000003930376	-7.6
GALNT7	ZINC000003943279	-7.6
GALNT7	ZINC000003995807	-7.6
GALNT7	ZINC000003995811	-7.6
GALNT7	ZINC000004217732	-7.6
GALNT7	ZINC000007997897	-7.6
GALNT7	ZINC000013763987	-7.6
GALNT7	ZINC000018279854	-7.6
GALNT7	ZINC000019228902	-7.6
GALNT7	ZINC000019632706	-7.6
GALNT7	ZINC000022002218	-7.6
GALNT7	ZINC000034781704	-7.6
GALNT7	ZINC000036766734	-7.6
GALNT7	ZINC000043450326	-7.6
GALNT7	ZINC000085205448	-7.6
GALNT7	ZINC000096942201	-7.6
GALNT7	ZINC000096942202	-7.6
GALNT7	ZINC000100032379	-7.6
GALNT7	ZINC000000000456	-7.5
GALNT7	ZINC000000002191	-7.5
GALNT7	ZINC000000020250	-7.5
GALNT7	ZINC000000105216	-7.5
GALNT7	ZINC000000136138	-7.5
GALNT7	ZINC000000154964	-7.5
GALNT7	ZINC000000601250	-7.5
GALNT7	ZINC000000897244	-7.5
GALNT7	ZINC000001530694	-7.5
GALNT7	ZINC000001530968	-7.5
GALNT7	ZINC000001543916	-7.5
GALNT7	ZINC000001995484	-7.5
GALNT7	ZINC000003831165	-7.5
GALNT7	ZINC000003861599	-7.5
GALNT7	ZINC000003977978	-7.5
GALNT7	ZINC000003982483	-7.5
GALNT7	ZINC000004097343	-7.5
GALNT7	ZINC000004097467	-7.5
GALNT7	ZINC000004392649	-7.5
GALNT7	ZINC000005162311	-7.5
GALNT7	ZINC000005456939	-7.5
GALNT7	ZINC000007997568	-7.5
GALNT7	ZINC000008214692	-7.5
GALNT7	ZINC000009302201	-7.5
GALNT7	ZINC000009302239	-7.5
GALNT7	ZINC000012468792	-7.5
GALNT7	ZINC000019632713	-7.5
GALNT7	ZINC000022448097	-7.5
GALNT7	ZINC000030691736	-7.5
GALNT7	ZINC000033943508	-7.5
GALNT7	ZINC000100001964	-7.5
GALNT7	ZINC000000000850	-7.4
GALNT7	ZINC000000001655	-7.4
GALNT7	ZINC000000001681	-7.4
GALNT7	ZINC000000004009	-7.4
GALNT7	ZINC000000006156	-7.4
GALNT7	ZINC000000014257	-7.4
GALNT7	ZINC000000014360	-7.4
GALNT7	ZINC000000057464	-7.4
GALNT7	ZINC000000083315	-7.4
GALNT7	ZINC000000518554	-7.4
GALNT7	ZINC000000538509	-7.4
GALNT7	ZINC000000596731	-7.4
GALNT7	ZINC000000896703	-7.4
GALNT7	ZINC000000896731	-7.4
GALNT7	ZINC000000897385	-7.4
GALNT7	ZINC000001530611	-7.4
GALNT7	ZINC000001530637	-7.4
GALNT7	ZINC000001543475	-7.4
GALNT7	ZINC000001571009	-7.4
GALNT7	ZINC000001843099	-7.4
GALNT7	ZINC000002000707	-7.4
GALNT7	ZINC000003794794	-7.4
GALNT7	ZINC000003795098	-7.4
GALNT7	ZINC000003798064	-7.4
GALNT7	ZINC000003812867	-7.4
GALNT7	ZINC000003812888	-7.4
GALNT7	ZINC000003812974	-7.4
GALNT7	ZINC000003831128	-7.4
GALNT7	ZINC000003831139	-7.4
GALNT7	ZINC000003914809	-7.4
GALNT7	ZINC000003985982	-7.4
GALNT7	ZINC000013912394	-7.4
GALNT7	ZINC000019156872	-7.4
GALNT7	ZINC000019632912	-7.4
GALNT7	ZINC000019702309	-7.4
GALNT7	ZINC000000000301	-7.3
GALNT7	ZINC000000001735	-7.3
GALNT7	ZINC000000001979	-7.3
GALNT7	ZINC000000002159	-7.3
GALNT7	ZINC000000005895	-7.3
GALNT7	ZINC000000020245	-7.3
GALNT7	ZINC000000057278	-7.3
GALNT7	ZINC000000113382	-7.3
GALNT7	ZINC000000402909	-7.3
GALNT7	ZINC000000968255	-7.3
GALNT7	ZINC000001530635	-7.3
GALNT7	ZINC000001530638	-7.3
GALNT7	ZINC000001530760	-7.3
GALNT7	ZINC000001530912	-7.3
GALNT7	ZINC000001552908	-7.3
GALNT7	ZINC000002519740	-7.3
GALNT7	ZINC000003775644	-7.3
GALNT7	ZINC000003785268	-7.3
GALNT7	ZINC000003799072	-7.3
GALNT7	ZINC000003831332	-7.3
GALNT7	ZINC000003875368	-7.3
GALNT7	ZINC000003914808	-7.3
GALNT7	ZINC000003926298	-7.3
GALNT7	ZINC000003977764	-7.3
GALNT7	ZINC000003977777	-7.3
GALNT7	ZINC000003978028	-7.3
GALNT7	ZINC000003978029	-7.3
GALNT7	ZINC000004097344	-7.3
GALNT7	ZINC000004212945	-7.3
GALNT7	ZINC000011615926	-7.3
GALNT7	ZINC000012495062	-7.3
GALNT7	ZINC000013648755	-7.3
GALNT7	ZINC000013973998	-7.3
GALNT7	ZINC000014961096	-7.3
GALNT7	ZINC000027641461	-7.3
GALNT7	ZINC000030691760	-7.3
GALNT7	ZINC000033965961	-7.3
GALNT7	ZINC000060183170	-7.3
GALNT7	ZINC000100001965	-7.3
GALNT7	ZINC000100037885	-7.3
GALNT7	ZINC000100037890	-7.3
GALNT7	ZINC000203686879	-7.3
GALNT7	ZINC000000001145	-7.2
GALNT7	ZINC000000001281	-7.2
GALNT7	ZINC000000006310	-7.2
GALNT7	ZINC000000155531	-7.2
GALNT7	ZINC000000538283	-7.2
GALNT7	ZINC000000896698	-7.2
GALNT7	ZINC000000896918	-7.2
GALNT7	ZINC000000897291	-7.2
GALNT7	ZINC000001035331	-7.2
GALNT7	ZINC000001530689	-7.2
GALNT7	ZINC000001530713	-7.2
GALNT7	ZINC000001530759	-7.2
GALNT7	ZINC000001530814	-7.2
GALNT7	ZINC000001530930	-7.2
GALNT7	ZINC000001530939	-7.2
GALNT7	ZINC000003813078	-7.2
GALNT7	ZINC000003830212	-7.2
GALNT7	ZINC000003830339	-7.2
GALNT7	ZINC000003830999	-7.2
GALNT7	ZINC000003831417	-7.2
GALNT7	ZINC000003871832	-7.2
GALNT7	ZINC000003876068	-7.2
GALNT7	ZINC000003876069	-7.2
GALNT7	ZINC000003881958	-7.2
GALNT7	ZINC000004038341	-7.2
GALNT7	ZINC000006858022	-7.2
GALNT7	ZINC000008383240	-7.2
GALNT7	ZINC000008551177	-7.2
GALNT7	ZINC000019144216	-7.2
GALNT7	ZINC000019364230	-7.2
GALNT7	ZINC000021303210	-7.2
GALNT7	ZINC000028108825	-7.2
GALNT7	ZINC000030691763	-7.2
GALNT7	ZINC000036294079	-7.2
GALNT7	ZINC000000000196	-7.1
GALNT7	ZINC000000000271	-7.1
GALNT7	ZINC000000000853	-7.1
GALNT7	ZINC000000001958	-7.1
GALNT7	ZINC000000002216	-7.1
GALNT7	ZINC000000006016	-7.1
GALNT7	ZINC000000007673	-7.1
GALNT7	ZINC000000057254	-7.1
GALNT7	ZINC000000137884	-7.1
GALNT7	ZINC000000608101	-7.1
GALNT7	ZINC000000897002	-7.1
GALNT7	ZINC000000897322	-7.1
GALNT7	ZINC000001530706	-7.1
GALNT7	ZINC000001530707	-7.1
GALNT7	ZINC000001530725	-7.1
GALNT7	ZINC000001530769	-7.1
GALNT7	ZINC000001530812	-7.1
GALNT7	ZINC000001531009	-7.1
GALNT7	ZINC000001536779	-7.1
GALNT7	ZINC000001543873	-7.1
GALNT7	ZINC000003929486	-7.1
GALNT7	ZINC000004097283	-7.1
GALNT7	ZINC000004097286	-7.1
GALNT7	ZINC000004214955	-7.1
GALNT7	ZINC000004217475	-7.1
GALNT7	ZINC000004340269	-7.1
GALNT7	ZINC000008214483	-7.1
GALNT7	ZINC000009224016	-7.1
GALNT7	ZINC000019364222	-7.1
GALNT7	ZINC000019594599	-7.1
GALNT7	ZINC000021982937	-7.1
GALNT7	ZINC000022851765	-7.1
GALNT7	ZINC000035999642	-7.1
GALNT7	ZINC000053229445	-7.1
GALNT7	ZINC000095452610	-7.1
GALNT7	ZINC000100013500	-7.1
GALNT7	ZINC000118912517	-7.1
GALNT7	ZINC000242437513	-7.1
GALNT7	ZINC000000000122	-7
GALNT7	ZINC000000000242	-7
GALNT7	ZINC000000000471	-7
GALNT7	ZINC000000000565	-7
GALNT7	ZINC000000001728	-7
GALNT7	ZINC000000001899	-7
GALNT7	ZINC000000004166	-7
GALNT7	ZINC000000020255	-7
GALNT7	ZINC000000057253	-7
GALNT7	ZINC000000057435	-7
GALNT7	ZINC000000113426	-7
GALNT7	ZINC000000155269	-7
GALNT7	ZINC000000896711	-7
GALNT7	ZINC000001530600	-7
GALNT7	ZINC000001530636	-7
GALNT7	ZINC000001530654	-7
GALNT7	ZINC000001530940	-7
GALNT7	ZINC000001883067	-7
GALNT7	ZINC000003806104	-7
GALNT7	ZINC000003915154	-7
GALNT7	ZINC000003918138	-7
GALNT7	ZINC000004393164	-7
GALNT7	ZINC000006627681	-7
GALNT7	ZINC000008551178	-7
GALNT7	ZINC000012360535	-7
GALNT7	ZINC000016929327	-7
GALNT7	ZINC000019168887	-7
GALNT7	ZINC000019362735	-7
GALNT7	ZINC000019362737	-7
GALNT7	ZINC000022016976	-7
GALNT7	ZINC000096309558	-7
GALNT7	ZINC000242437512	-7
GALNT7	ZINC000242437514	-7
GALNT7	ZINC000000000494	-6.9
GALNT7	ZINC000000001382	-6.9
GALNT7	ZINC000000002041	-6.9
GALNT7	ZINC000000004321	-6.9
GALNT7	ZINC000000020221	-6.9
GALNT7	ZINC000000056556	-6.9
GALNT7	ZINC000000057147	-6.9
GALNT7	ZINC000000075008	-6.9
GALNT7	ZINC000000113428	-6.9
GALNT7	ZINC000000389149	-6.9
GALNT7	ZINC000000896455	-6.9
GALNT7	ZINC000000896819	-6.9
GALNT7	ZINC000001530575	-6.9
GALNT7	ZINC000001530726	-6.9
GALNT7	ZINC000001530752	-6.9
GALNT7	ZINC000001530776	-6.9
GALNT7	ZINC000001530929	-6.9
GALNT7	ZINC000002005550	-6.9
GALNT7	ZINC000002015035	-6.9
GALNT7	ZINC000003872738	-6.9
GALNT7	ZINC000003938652	-6.9
GALNT7	ZINC000003977737	-6.9
GALNT7	ZINC000004097225	-6.9
GALNT7	ZINC000004097476	-6.9
GALNT7	ZINC000004632106	-6.9
GALNT7	ZINC000005179119	-6.9
GALNT7	ZINC000007997952	-6.9
GALNT7	ZINC000008035268	-6.9
GALNT7	ZINC000008551179	-6.9
GALNT7	ZINC000013545636	-6.9
GALNT7	ZINC000019364224	-6.9
GALNT7	ZINC000043194409	-6.9
GALNT7	ZINC000164528615	-6.9
GALNT7	ZINC000203757351	-6.9
GALNT7	ZINC000000000096	-6.8
GALNT7	ZINC000000000506	-6.8
GALNT7	ZINC000000001267	-6.8
GALNT7	ZINC000000001505	-6.8
GALNT7	ZINC000000001931	-6.8
GALNT7	ZINC000000004413	-6.8
GALNT7	ZINC000000009342	-6.8
GALNT7	ZINC000000014037	-6.8
GALNT7	ZINC000000020240	-6.8
GALNT7	ZINC000000020244	-6.8
GALNT7	ZINC000000057146	-6.8
GALNT7	ZINC000000057341	-6.8
GALNT7	ZINC000000057532	-6.8
GALNT7	ZINC000000057533	-6.8
GALNT7	ZINC000000057534	-6.8
GALNT7	ZINC000000113415	-6.8
GALNT7	ZINC000000156395	-6.8
GALNT7	ZINC000000508068	-6.8
GALNT7	ZINC000000601253	-6.8
GALNT7	ZINC000000897229	-6.8
GALNT7	ZINC000000968305	-6.8
GALNT7	ZINC000001482184	-6.8
GALNT7	ZINC000001530568	-6.8
GALNT7	ZINC000001530613	-6.8
GALNT7	ZINC000001530762	-6.8
GALNT7	ZINC000001530862	-6.8
GALNT7	ZINC000003830347	-6.8
GALNT7	ZINC000003830569	-6.8
GALNT7	ZINC000003830713	-6.8
GALNT7	ZINC000003830944	-6.8
GALNT7	ZINC000003830945	-6.8
GALNT7	ZINC000003872277	-6.8
GALNT7	ZINC000003874950	-6.8
GALNT7	ZINC000003929508	-6.8
GALNT7	ZINC000003977767	-6.8
GALNT7	ZINC000003991624	-6.8
GALNT7	ZINC000004095696	-6.8
GALNT7	ZINC000008035377	-6.8
GALNT7	ZINC000008220878	-6.8
GALNT7	ZINC000017146904	-6.8
GALNT7	ZINC000018089317	-6.8
GALNT7	ZINC000035024346	-6.8
GALNT7	ZINC000053045054	-6.8
GALNT7	ZINC000053045055	-6.8
GALNT7	ZINC000085540223	-6.8
GALNT7	ZINC000087496092	-6.8
GALNT7	ZINC000150338755	-6.8
GALNT7	ZINC000150339323	-6.8
GALNT7	ZINC000000000607	-6.7
GALNT7	ZINC000000000746	-6.7
GALNT7	ZINC000000001408	-6.7
GALNT7	ZINC000000002043	-6.7
GALNT7	ZINC000000002281	-6.7
GALNT7	ZINC000000113404	-6.7
GALNT7	ZINC000000113410	-6.7
GALNT7	ZINC000000156792	-6.7
GALNT7	ZINC000000896709	-6.7
GALNT7	ZINC000000897232	-6.7
GALNT7	ZINC000000968345	-6.7
GALNT7	ZINC000001482049	-6.7
GALNT7	ZINC000001530555	-6.7
GALNT7	ZINC000001530570	-6.7
GALNT7	ZINC000001530981	-6.7
GALNT7	ZINC000002019953	-6.7
GALNT7	ZINC000002019954	-6.7
GALNT7	ZINC000002525885	-6.7
GALNT7	ZINC000003629271	-6.7
GALNT7	ZINC000003651680	-6.7
GALNT7	ZINC000003812913	-6.7
GALNT7	ZINC000003830891	-6.7
GALNT7	ZINC000003920027	-6.7
GALNT7	ZINC000003953037	-6.7
GALNT7	ZINC000004102194	-6.7
GALNT7	ZINC000008214402	-6.7
GALNT7	ZINC000008214703	-6.7
GALNT7	ZINC000012503151	-6.7
GALNT7	ZINC000013545634	-6.7
GALNT7	ZINC000019144231	-6.7
GALNT7	ZINC000021981454	-6.7
GALNT7	ZINC000022447798	-6.7
GALNT7	ZINC000095564694	-6.7
GALNT7	ZINC000252678020	-6.7
GALNT7	ZINC000000002176	-6.6
GALNT7	ZINC000000006481	-6.6
GALNT7	ZINC000000007601	-6.6
GALNT7	ZINC000000020230	-6.6
GALNT7	ZINC000000049153	-6.6
GALNT7	ZINC000000056646	-6.6
GALNT7	ZINC000000057513	-6.6
GALNT7	ZINC000000119344	-6.6
GALNT7	ZINC000000403609	-6.6
GALNT7	ZINC000000895199	-6.6
GALNT7	ZINC000000896523	-6.6
GALNT7	ZINC000000968233	-6.6
GALNT7	ZINC000001530569	-6.6
GALNT7	ZINC000001530863	-6.6
GALNT7	ZINC000001842633	-6.6
GALNT7	ZINC000002522648	-6.6
GALNT7	ZINC000003803652	-6.6
GALNT7	ZINC000003807804	-6.6
GALNT7	ZINC000003830946	-6.6
GALNT7	ZINC000003872605	-6.6
GALNT7	ZINC000004097383	-6.6
GALNT7	ZINC000008214418	-6.6
GALNT7	ZINC000014210455	-6.6
GALNT7	ZINC000019166988	-6.6
GALNT7	ZINC000019855121	-6.6
GALNT7	ZINC000100013130	-6.6
GALNT7	ZINC000253917094	-6.6
GALNT7	ZINC000306122005	-6.6
GALNT7	ZINC000000000507	-6.5
GALNT7	ZINC000000000693	-6.5
GALNT7	ZINC000000001982	-6.5
GALNT7	ZINC000000020237	-6.5
GALNT7	ZINC000000056645	-6.5
GALNT7	ZINC000000113398	-6.5
GALNT7	ZINC000001530641	-6.5
GALNT7	ZINC000001530652	-6.5
GALNT7	ZINC000001530938	-6.5
GALNT7	ZINC000003812933	-6.5
GALNT7	ZINC000003830635	-6.5
GALNT7	ZINC000003831006	-6.5
GALNT7	ZINC000003931840	-6.5
GALNT7	ZINC000006733300	-6.5
GALNT7	ZINC000008035395	-6.5
GALNT7	ZINC000008143866	-6.5
GALNT7	ZINC000012466082	-6.5
GALNT7	ZINC000014879975	-6.5
GALNT7	ZINC000018203737	-6.5
GALNT7	ZINC000019144226	-6.5
GALNT7	ZINC000043207237	-6.5
GALNT7	ZINC000100003200	-6.5
GALNT7	ZINC000100005670	-6.5
GALNT7	ZINC000145808877	-6.5
GALNT7	ZINC000252286877	-6.5
GALNT7	ZINC000254134439	-6.5
GALNT7	ZINC000000000215	-6.4
GALNT7	ZINC000000000257	-6.4
GALNT7	ZINC000000000469	-6.4
GALNT7	ZINC000000001115	-6.4
GALNT7	ZINC000000002273	-6.4
GALNT7	ZINC000000002647	-6.4
GALNT7	ZINC000000010163	-6.4
GALNT7	ZINC000000010164	-6.4
GALNT7	ZINC000000012346	-6.4
GALNT7	ZINC000000056652	-6.4
GALNT7	ZINC000000403079	-6.4
GALNT7	ZINC000000896484	-6.4
GALNT7	ZINC000000967520	-6.4
GALNT7	ZINC000001530567	-6.4
GALNT7	ZINC000001530716	-6.4
GALNT7	ZINC000001530803	-6.4
GALNT7	ZINC000001530816	-6.4
GALNT7	ZINC000002016258	-6.4
GALNT7	ZINC000003785276	-6.4
GALNT7	ZINC000003813042	-6.4
GALNT7	ZINC000003992105	-6.4
GALNT7	ZINC000004097440	-6.4
GALNT7	ZINC000004474603	-6.4
GALNT7	ZINC000006409735	-6.4
GALNT7	ZINC000008143864	-6.4
GALNT7	ZINC000012503177	-6.4
GALNT7	ZINC000017285872	-6.4
GALNT7	ZINC000022016981	-6.4
GALNT7	ZINC000022059268	-6.4
GALNT7	ZINC000060392785	-6.4
GALNT7	ZINC000084843283	-6.4
GALNT7	ZINC000087496429	-6.4
GALNT7	ZINC000100003201	-6.4
GALNT7	ZINC000000000053	-6.3
GALNT7	ZINC000000000061	-6.3
GALNT7	ZINC000000001792	-6.3
GALNT7	ZINC000000014007	-6.3
GALNT7	ZINC000000020783	-6.3
GALNT7	ZINC000000056427	-6.3
GALNT7	ZINC000000056653	-6.3
GALNT7	ZINC000000057001	-6.3
GALNT7	ZINC000000057206	-6.3
GALNT7	ZINC000000085733	-6.3
GALNT7	ZINC000000967521	-6.3
GALNT7	ZINC000002847375	-6.3
GALNT7	ZINC000003813088	-6.3
GALNT7	ZINC000003830960	-6.3
GALNT7	ZINC000003831138	-6.3
GALNT7	ZINC000003831429	-6.3
GALNT7	ZINC000003831430	-6.3
GALNT7	ZINC000003938751	-6.3
GALNT7	ZINC000004213474	-6.3
GALNT7	ZINC000004474564	-6.3
GALNT7	ZINC000018043251	-6.3
GALNT7	ZINC000022010375	-6.3
GALNT7	ZINC000022010379	-6.3
GALNT7	ZINC000022010382	-6.3
GALNT7	ZINC000022010387	-6.3
GALNT7	ZINC000068204830	-6.3
GALNT7	ZINC000085540219	-6.3
GALNT7	ZINC000096006020	-6.3
GALNT7	ZINC000000001084	-6.2
GALNT7	ZINC000000001673	-6.2
GALNT7	ZINC000000020228	-6.2
GALNT7	ZINC000000020231	-6.2
GALNT7	ZINC000000266964	-6.2
GALNT7	ZINC000000395010	-6.2
GALNT7	ZINC000001530717	-6.2
GALNT7	ZINC000001530736	-6.2
GALNT7	ZINC000001530756	-6.2
GALNT7	ZINC000001530811	-6.2
GALNT7	ZINC000001530817	-6.2
GALNT7	ZINC000001633887	-6.2
GALNT7	ZINC000001849548	-6.2
GALNT7	ZINC000002016257	-6.2
GALNT7	ZINC000003794711	-6.2
GALNT7	ZINC000003830957	-6.2
GALNT7	ZINC000003875342	-6.2
GALNT7	ZINC000003938744	-6.2
GALNT7	ZINC000004097426	-6.2
GALNT7	ZINC000017285869	-6.2
GALNT7	ZINC000019594594	-6.2
GALNT7	ZINC000085540215	-6.2
GALNT7	ZINC000150338698	-6.2
GALNT7	ZINC000000000922	-6.1
GALNT7	ZINC000000001644	-6.1
GALNT7	ZINC000000034157	-6.1
GALNT7	ZINC000000057624	-6.1
GALNT7	ZINC000001530951	-6.1
GALNT7	ZINC000001633889	-6.1
GALNT7	ZINC000003830947	-6.1
GALNT7	ZINC000003830958	-6.1
GALNT7	ZINC000003830961	-6.1
GALNT7	ZINC000008214635	-6.1
GALNT7	ZINC000008551180	-6.1
GALNT7	ZINC000011680943	-6.1
GALNT7	ZINC000012503076	-6.1
GALNT7	ZINC000000001411	-6
GALNT7	ZINC000000001554	-6
GALNT7	ZINC000000001688	-6
GALNT7	ZINC000000002009	-6
GALNT7	ZINC000000002101	-6
GALNT7	ZINC000000020259	-6
GALNT7	ZINC000000039089	-6
GALNT7	ZINC000000056568	-6
GALNT7	ZINC000000113446	-6
GALNT7	ZINC000001530728	-6
GALNT7	ZINC000001530737	-6
GALNT7	ZINC000001530950	-6
GALNT7	ZINC000001698306	-6
GALNT7	ZINC000002561203	-6
GALNT7	ZINC000003830943	-6
GALNT7	ZINC000003830959	-6
GALNT7	ZINC000003979899	-6
GALNT7	ZINC000008214625	-6
GALNT7	ZINC000100071256	-6
GALNT7	ZINC000118913562	-6
GALNT7	ZINC000000000490	-5.9
GALNT7	ZINC000000000711	-5.9
GALNT7	ZINC000000000905	-5.9
GALNT7	ZINC000000001798	-5.9
GALNT7	ZINC000000002055	-5.9
GALNT7	ZINC000000057340	-5.9
GALNT7	ZINC000000074836	-5.9
GALNT7	ZINC000000105196	-5.9
GALNT7	ZINC000000391812	-5.9
GALNT7	ZINC000001530283	-5.9
GALNT7	ZINC000001530718	-5.9
GALNT7	ZINC000001533877	-5.9
GALNT7	ZINC000001542002	-5.9
GALNT7	ZINC000001576892	-5.9
GALNT7	ZINC000003781664	-5.9
GALNT7	ZINC000013550868	-5.9
GALNT7	ZINC000018115268	-5.9
GALNT7	ZINC000019364242	-5.9
GALNT7	ZINC000019419017	-5.9
GALNT7	ZINC000019875504	-5.9
GALNT7	ZINC000038140873	-5.9
GALNT7	ZINC000043763856	-5.9
GALNT7	ZINC000100036955	-5.9
GALNT7	ZINC000100052205	-5.9
GALNT7	ZINC000238809662	-5.9
GALNT7	ZINC000000008492	-5.8
GALNT7	ZINC000000097996	-5.8
GALNT7	ZINC000000113355	-5.8
GALNT7	ZINC000001530805	-5.8
GALNT7	ZINC000003945984	-5.8
GALNT7	ZINC000018099446	-5.8
GALNT7	ZINC000100007011	-5.8
GALNT7	ZINC000100019007	-5.8
GALNT7	ZINC000100061056	-5.8
GALNT7	ZINC000000004949	-5.7
GALNT7	ZINC000000006226	-5.7
GALNT7	ZINC000000020257	-5.7
GALNT7	ZINC000000394284	-5.7
GALNT7	ZINC000000895040	-5.7
GALNT7	ZINC000000967566	-5.7
GALNT7	ZINC000000968256	-5.7
GALNT7	ZINC000000968303	-5.7
GALNT7	ZINC000001530701	-5.7
GALNT7	ZINC000001530806	-5.7
GALNT7	ZINC000001530820	-5.7
GALNT7	ZINC000001547851	-5.7
GALNT7	ZINC000001843047	-5.7
GALNT7	ZINC000002539702	-5.7
GALNT7	ZINC000003801919	-5.7
GALNT7	ZINC000003830990	-5.7
GALNT7	ZINC000006845963	-5.7
GALNT7	ZINC000008466459	-5.7
GALNT7	ZINC000012358719	-5.7
GALNT7	ZINC000012503156	-5.7
GALNT7	ZINC000013298313	-5.7
GALNT7	ZINC000096006024	-5.7
GALNT7	ZINC000100024116	-5.7
GALNT7	ZINC000100299039	-5.7
GALNT7	ZINC000245204924	-5.7
GALNT7	ZINC000000000353	-5.6
GALNT7	ZINC000000001011	-5.6
GALNT7	ZINC000000001341	-5.6
GALNT7	ZINC000000057062	-5.6
GALNT7	ZINC000000895081	-5.6
GALNT7	ZINC000001482164	-5.6
GALNT7	ZINC000001530303	-5.6
GALNT7	ZINC000001530710	-5.6
GALNT7	ZINC000001554392	-5.6
GALNT7	ZINC000004577910	-5.6
GALNT7	ZINC000006021043	-5.6
GALNT7	ZINC000006382803	-5.6
GALNT7	ZINC000085537053	-5.6
GALNT7	ZINC000100006770	-5.6
GALNT7	ZINC000252286878	-5.6
GALNT7	ZINC000000000373	-5.5
GALNT7	ZINC000000033882	-5.5
GALNT7	ZINC000000049154	-5.5
GALNT7	ZINC000000113442	-5.5
GALNT7	ZINC000000388462	-5.5
GALNT7	ZINC000000896546	-5.5
GALNT7	ZINC000001530572	-5.5
GALNT7	ZINC000001530659	-5.5
GALNT7	ZINC000001530660	-5.5
GALNT7	ZINC000001531008	-5.5
GALNT7	ZINC000001690604	-5.5
GALNT7	ZINC000003830813	-5.5
GALNT7	ZINC000004097404	-5.5
GALNT7	ZINC000004640636	-5.5
GALNT7	ZINC000006661227	-5.5
GALNT7	ZINC000006845860	-5.5
GALNT7	ZINC000019166991	-5.5
GALNT7	ZINC000019632633	-5.5
GALNT7	ZINC000022056030	-5.5
GALNT7	ZINC000100371951	-5.5
GALNT7	ZINC000000001132	-5.4
GALNT7	ZINC000000001590	-5.4
GALNT7	ZINC000000001706	-5.4
GALNT7	ZINC000001532179	-5.4
GALNT7	ZINC000001532525	-5.4
GALNT7	ZINC000001554588	-5.4
GALNT7	ZINC000001846431	-5.4
GALNT7	ZINC000008214614	-5.4
GALNT7	ZINC000038212689	-5.4
GALNT7	ZINC000052245489	-5.4
GALNT7	ZINC000052971887	-5.4
GALNT7	ZINC000053022902	-5.4
GALNT7	ZINC000118913560	-5.4
GALNT7	ZINC000256097218	-5.4
GALNT7	ZINC000000000882	-5.3
GALNT7	ZINC000000002028	-5.3
GALNT7	ZINC000000005878	-5.3
GALNT7	ZINC000000155694	-5.3
GALNT7	ZINC000000896663	-5.3
GALNT7	ZINC000000967597	-5.3
GALNT7	ZINC000001481910	-5.3
GALNT7	ZINC000001482197	-5.3
GALNT7	ZINC000001639567	-5.3
GALNT7	ZINC000002041302	-5.3
GALNT7	ZINC000003776875	-5.3
GALNT7	ZINC000003830276	-5.3
GALNT7	ZINC000003993846	-5.3
GALNT7	ZINC000004097392	-5.3
GALNT7	ZINC000008403947	-5.3
GALNT7	ZINC000100008275	-5.3
GALNT7	ZINC000100009383	-5.3
GALNT7	ZINC000256097213	-5.3
GALNT7	ZINC000000001795	-5.2
GALNT7	ZINC000000002005	-5.2
GALNT7	ZINC000000896666	-5.2
GALNT7	ZINC000003812862	-5.2
GALNT7	ZINC000003830387	-5.2
GALNT7	ZINC000004978673	-5.2
GALNT7	ZINC000006021033	-5.2
GALNT7	ZINC000006036847	-5.2
GALNT7	ZINC000012859773	-5.2
GALNT7	ZINC000014881137	-5.2
GALNT7	ZINC000018279893	-5.2
GALNT7	ZINC000085537011	-5.2
GALNT7	ZINC000000005152	-5.1
GALNT7	ZINC000001482094	-5.1
GALNT7	ZINC000003872520	-5.1
GALNT7	ZINC000004658290	-5.1
GALNT7	ZINC000019364219	-5.1
GALNT7	ZINC000085432544	-5.1
GALNT7	ZINC000000000083	-5
GALNT7	ZINC000000895360	-5
GALNT7	ZINC000000895457	-5
GALNT7	ZINC000000901736	-5
GALNT7	ZINC000000901791	-5
GALNT7	ZINC000001530427	-5
GALNT7	ZINC000001531036	-5
GALNT7	ZINC000003079340	-5
GALNT7	ZINC000003831050	-5
GALNT7	ZINC000003831051	-5
GALNT7	ZINC000003872952	-5
GALNT7	ZINC000006827695	-5
GALNT7	ZINC000008214651	-5
GALNT7	ZINC000008437287	-5
GALNT7	ZINC000100070937	-5
GALNT7	ZINC000256097227	-5
GALNT7	ZINC000000155905	-4.9
GALNT7	ZINC000000895302	-4.9
GALNT7	ZINC000001529266	-4.9
GALNT7	ZINC000001530810	-4.9
GALNT7	ZINC000001532526	-4.9
GALNT7	ZINC000003008621	-4.9
GALNT7	ZINC000003589203	-4.9
GALNT7	ZINC000003812960	-4.9
GALNT7	ZINC000003830314	-4.9
GALNT7	ZINC000003831474	-4.9
GALNT7	ZINC000003831475	-4.9
GALNT7	ZINC000003831477	-4.9
GALNT7	ZINC000003831551	-4.9
GALNT7	ZINC000005133329	-4.9
GALNT7	ZINC000006920384	-4.9
GALNT7	ZINC000008015016	-4.9
GALNT7	ZINC000008214662	-4.9
GALNT7	ZINC000086040406	-4.9
GALNT7	ZINC000096006013	-4.9
GALNT7	ZINC000256097222	-4.9
GALNT7	ZINC000000114124	-4.8
GALNT7	ZINC000000114127	-4.8
GALNT7	ZINC000000895032	-4.8
GALNT7	ZINC000001532522	-4.8
GALNT7	ZINC000005133378	-4.8
GALNT7	ZINC000000901061	-4.7
GALNT7	ZINC000001482113	-4.7
GALNT7	ZINC000003581355	-4.7
GALNT7	ZINC000008101109	-4.7
GALNT7	ZINC000054053579	-4.7
GALNT7	ZINC000000599985	-4.6
GALNT7	ZINC000000895099	-4.6
GALNT7	ZINC000003079342	-4.6
GALNT7	ZINC000003645145	-4.6
GALNT7	ZINC000003843378	-4.6
GALNT7	ZINC000019363537	-4.6
GALNT7	ZINC000034676245	-4.6
GALNT7	ZINC000085534336	-4.6
GALNT7	ZINC000100017404	-4.6
GALNT7	ZINC000000403618	-4.5
GALNT7	ZINC000000895103	-4.5
GALNT7	ZINC000001529425	-4.5
GALNT7	ZINC000003079336	-4.5
GALNT7	ZINC000003798750	-4.5
GALNT7	ZINC000000895034	-4.4
GALNT7	ZINC000001532529	-4.4
GALNT7	ZINC000003782550	-4.4
GALNT7	ZINC000008214629	-4.4
GALNT7	ZINC000261527196	-4.4
GALNT7	ZINC000000388081	-4.3
GALNT7	ZINC000000643046	-4.3
GALNT7	ZINC000001532728	-4.3
GALNT7	ZINC000001532805	-4.3
GALNT7	ZINC000085432549	-4.3
GALNT7	ZINC000085536932	-4.3
GALNT7	ZINC000000896409	-4.2
GALNT7	ZINC000000897288	-4.2
GALNT7	ZINC000001532517	-4.2
GALNT7	ZINC000003809490	-4.2
GALNT7	ZINC000004658603	-4.2
GALNT7	ZINC000019364225	-4.2
GALNT7	ZINC000238809663	-4.2
GALNT7	ZINC000004658560	-4.1
GALNT7	ZINC000004658562	-4.1
GALNT7	ZINC000000895042	-4
GALNT7	ZINC000000896695	-4
GALNT7	ZINC000003831040	-4
GALNT7	ZINC000004658553	-4
GALNT7	ZINC000008034120	-4
GALNT7	ZINC000095551509	-4
GALNT7	ZINC000238809664	-4
GALNT7	ZINC000001187543	-3.9
GALNT7	ZINC000000895048	-3.8
GALNT7	ZINC000059111167	-3.8
GALNT7	ZINC000002539484	-3.7
GALNT7	ZINC000004658557	-3.7
GALNT7	ZINC000238809665	-3.7
GALNT7	ZINC000000895316	-3.6
GALNT7	ZINC000000895318	-3.6
GALNT7	ZINC000003079337	-3.6
GALNT7	ZINC000008214573	-3.6
GALNT7	ZINC000169621220	-3.6
GALNT7	ZINC000245224194	-3.6
GALNT7	ZINC000001487602	-3.4
GALNT7	ZINC000002016052	-3.4
GALNT7	ZINC000004658552	-3.4
GALNT7	ZINC000000901159	-3.3
GALNT7	ZINC000006827693	-3.3
GALNT7	ZINC000000901552	-3.2
GALNT7	ZINC000008214514	-3.2
GALNT7	ZINC000150338708	-3.2
GALNT7	ZINC000000901555	-3.1
GALNT7	ZINC000008101126	-3
GALNT7	ZINC000005224188	-2.9
GALNT7	ZINC000150338699	-2.9
GALNT7	ZINC000169621219	-2.8
GALNT7	ZINC000218037687	-2.8
GALNT7	ZINC000085537026	-2.7
GALNT7	ZINC000053683271	-2.6
GALNT7	ZINC000085555528	-2.6
GALNT7	ZINC000008034121	-2.5
GALNT7	ZINC000169621223	-2.1
GALNT7	ZINC000008220909	-1.7
GALNT7	ZINC000169621228	-1.5
GALNT7	ZINC000150588351	-1.4
GALNT7	ZINC000252286876	-1.3
GALNT7	ZINC000095617679	-0.8
GALNT7	ZINC000253630390	-0.4
GALNT7	ZINC000150601177	-0.1
GALNT7	ZINC000009574770	0.4
GALNT7	ZINC000169289411	0.4
GALNT7	ZINC000169344691	1.2
GALNT7	ZINC000085536990	2.5
GALNT7	ZINC000095617678	2.5
GALNT7	ZINC000169289388	2.6
GALNT7	ZINC000085534098	3.7
GALNT7	ZINC000253387843	4.9
GALNT7	ZINC000169621215	5.3
GALNT7	ZINC000169621200	13.2
GALNT7	ZINC000169621231	14.6
GALNT7	ZINC000096006018	16.6
GALNT7	ZINC000169621230	17.3
GALNT7	ZINC000169677008	20.8

## Sheet: Top 10
Protein	Pharmaceutical molecule	Docking score
GALNT7	ZINC000027990463	-11.4	Lomitapide
GALNT7	ZINC000053683151	-11.2	Bromocriptine
GALNT7	ZINC000003784182	-11.1	Adapalene
GALNT7	ZINC000040430143	-11.1	Olaparib
GALNT7	ZINC000003920266	-10.9	Idarubicin
GALNT7	ZINC000004175630	-10.8	Pimozide
GALNT7	ZINC000012503187	-10.7	Conivaptan
GALNT7	ZINC000013831130	-10.6	Raltegravir
GALNT7	ZINC000064033452	-10.6	Lumacaftor
GALNT7	ZINC000222731806	-10.6	Enasidenib
