# Supplementary material for: Targeting GALNT7 Disrupts the TAZ O‐GalNAcylation Feedback Loop to Suppress Gallbladder Cancer Progression
Source: Adv Sci (Weinh). 2026 Jul 11:e76490. Online ahead of print. doi: 10.1002/advs.76490 (PMC13355891; doi:10.1002/advs.76490)
Supplement: Supplementary file 6 — Supporting file 6: advs76490‐sup‐0006‐Table S10.xlsx. [file ADVS-9999-e76490-s002.xlsx]

## Sheet: Tumor weight
shNC	sh#1	sh#2		Vector	GALNT7		Vector	WT	S307A		WT+Vector	WT+GALNT7	S307A+Vector	S307A+GALNT7		DMSO	Olaparib
0.75	0.25	0.26		0.95	1.55		0.52	1.4	0.59		1.1	1.9	0.32	0.5		0.95	0.35
0.92	0.31	0.24		0.74	1.31		0.45	1.35	0.62		0.82	1.53	0.4	0.35		1.12	0.31
0.73	0.28	0.29		0.93	1.28		0.34	1.38	0.43		0.75	1.6	0.3	0.4		0.94	0.28
0.87	0.22	0.21		0.97	1.38		0.29	1.24	0.48		0.68	1.48	0.35	0.32		1.07	0.22
1.02	0.33	0.31		0.72	1.49		0.36	1.19	0.51		0.63	1.64	0.15	0.24		1.22	0.23

## Sheet: Tumor volume
Time（Weeks)	shNC					sh#1					sh#2
0	0	0	0	0	0	0	0	0	0	0	0	0	0	0	0
1	0.00234	0.0032	0.0028	0.0036	0.0031	0.00225	0.00211	0.0285	0.00265	0.00247	0.0025	0.0036	0.0037	0.0021	0.0028
2	0.172	0.162	0.132	0.124	0.11	0.063	0.058	0.046	0.035	0.028	0.05	0.068	0.049	0.048	0.024
3	0.35	0.363	0.306	0.315	0.2996	0.1	0.09	0.076	0.062	0.047	0.092	0.1	0.073	0.088	0.042
4	0.521	0.551	0.395	0.399	0.353	0.185	0.154	0.169	0.152	0.108	0.158	0.168	0.154	0.104	0.065
5	1.19808	1.1232	0.676	0.624	0.7865	0.3925	0.334	0.308715	0.348625	0.279899	0.33985	0.392864	0.292358	0.308715	0.1975
Time（Weeks)	Vector					GALNT7
0	0	0	0	0	0	0	0	0	0	0
1	0.00244	0.0035	0.0024	0.0034	0.0032	0.00226	0.00221	0.0255	0.00275	0.00287
2	0.063	0.058	0.046	0.035	0.028	0.103	0.078	0.076	0.065	0.068
3	0.15	0.163	0.186	0.115	0.0996	0.322	0.24	0.306	0.152	0.307
4	0.281	0.301	0.345	0.249	0.153	0.745	0.504	0.529	0.372	0.608
5	0.50544	0.551366	0.671913	0.435812	0.26364	1.23835	0.821275	0.880589	0.683353	0.954281
Time（Weeks)	Vector					WT					S307A
0	0	0	0	0	0	0	0	0	0	0	0	0	0	0	0
1	0.00272	0.00382	0.00399	0.00274	0.00294	0.002239	0.002267	0.02515	0.002655	0.002973	0.00238	0.00326	0.00284	0.00326	0.00357
2	0.074	0.0685	0.0592	0.0586	0.0549	0.203	0.228	0.126	0.115	0.118	0.113	0.062	0.072	0.124	0.11
3	0.156	0.135	0.1335	0.1286	0.09266	0.532	0.53	0.416	0.352	0.317	0.255	0.253	0.146	0.214	0.1796
4	0.328	0.338	0.254	0.21	0.265	1.114	1.25	0.89	0.92	0.648	0.353	0.451	0.332	0.365	0.367
5	0.576	0.5708	0.44798	0.33706	0.503832	1.9773	1.73264	1.41487	1.872	1.05076	0.618848	0.872812	0.547634	0.616625	0.691285
Time（Weeks)	DMSO					Olaparib
0	0	0	0	0	0	0	0	0	0	0
1	0.00254	0.0036	0.0038	0.0032	0.0035	0.00255	0.002116	0.0265	0.00267	0.00277
2	0.122	0.132	0.0932	0.07124	0.0611	0.063	0.058	0.046	0.035	0.028
3	0.25	0.263	0.2206	0.215	0.1996	0.1	0.09	0.076	0.062	0.047
4	0.421	0.351	0.495	0.299	0.353	0.185	0.164	0.089	0.122	0.108
5	0.6265	0.66355	0.802	0.579922	0.7604	0.27576	0.263047	0.160518	0.19702	0.169721

## Sheet: Animal body weight date
xenograft studies for Figure 2
Week(s)	shNC					sh#1					sh#1
0	19.15	19.04	18.95	18.85	19.01	18.82	18.76	18.86	19.01	19.13	18.82	18.92	18.81	18.84	19.24
1	19.2	19.24	19.54	19.21	19.25	19.37	19.31	19.45	19.2	19.29	19.58	19.34	19.65	19.36	19.21
2	20.03	19.79	19.94	19.61	19.72	19.85	20.09	19.96	19.98	19.67	19.89	19.82	19.83	19.93	20.13
3	20.26	20.38	20.12	20.15	20.53	20.3	20.19	20.11	20.58	20.21	20.49	20.34	20.2	20.61	20.13
4	20.8	20.94	20.84	21.21	20.62	21.15	20.68	20.61	20.56	20.8	20.7	20.67	20.59	20.97	20.51
5	21.9	21.94	22.11	21.96	21.94	21.21	21.15	21.22	21.62	21.49	21.37	21.29	21.15	21.64	21.23
Week(s)	Vector					GALNT7
0	19.02	18.87	18.92	18.83	19.01	19.03	19.14	18.89	18.79	18.96
1	19.54	19.36	19.33	19.15	19.2	19.48	19.3	19.4	19.45	19.6
2	19.83	19.93	19.65	19.72	20.13	19.74	19.93	20.23	20.03	19.85
3	20.28	20.31	20.36	20.4	20.66	20.67	20.54	20.44	20.62	20.32
4	20.82	20.75	20.96	20.79	20.92	21.14	21.07	20.87	21.21	21.18
5	21.86	21.91	21.82	21.78	21.52	21.98	22.07	21.85	21.65	22.04
Lung metastasis model for Figure 2
Week(s)	shNC					sh#1					sh#1
0	18.88	18.76	18.96	19.07	18.91	18.96	18.78	19.17	18.94	18.8	18.92	18.97	18.76	19.01	18.96
1	19.17	19.39	19.48	19.31	19.2	19.24	19.37	19.27	19.69	19.16	19.3	19.27	19.5	19.37	19.33
2	19.62	19.69	19.83	19.95	20.13	19.97	19.73	19.65	19.8	19.92	19.9	19.78	19.87	19.84	20.11
3	20.11	20.29	20.37	20.27	20.57	20.11	20.54	20.25	20.43	20.35	20.16	20.27	20.55	20.35	20.48
4	20.76	20.82	20.99	20.52	20.69	20.68	21	20.98	20.71	20.61	20.81	20.87	20.74	21.04	20.68
5	21.16	21.48	21.2	21.39	21.3	21.84	21.69	21.85	21.72	21.42	21.67	21.76	21.81	21.93	21.73
Week(s)	Vector					GALNT7
0	18.97	19.09	19.05	18.88	18.78	19.08	18.84	19.11	18.91	19.01
1	19.36	19.37	19.44	19.32	19.47	19.32	19.35	19.21	19.23	19.45
2	19.75	19.89	19.87	20.12	19.99	19.64	19.76	19.61	19.82	19.87
3	20.38	20.48	20.45	20.48	20.2	20.4	20.27	20.37	20.15	20.22
4	20.78	20.86	20.91	20.87	20.64	20.56	20.79	21.09	20.85	20.64
5	21.47	21.57	21.61	21.79	21.43	21.38	21.15	21.4	21.26	21.38
xenograft studies for Figure 4
Week(s)	Vector					WT					S307A
0	18.87	18.94	18.78	19.11	18.76	18.77	18.81	18.67	18.85	18.91	18.91	18.94	18.79	18.83	18.98
1	19.23	19.43	19.21	19.53	19.17	19.22	19.25	19.34	19.37	19.29	19.43	19.34	19.38	19.24	19.29
2	19.89	19.61	19.7	19.92	19.94	19.86	19.92	19.97	19.84	19.68	19.84	19.91	19.74	20	19.85
3	20.21	20.41	20.32	20.42	20.1	20.4	20.45	20.39	20.63	20.35	20.28	20.54	20.23	20.32	20.1
4	20.85	20.77	20.67	20.81	20.6	20.95	20.98	21.05	20.83	20.96	20.81	20.82	20.98	20.71	20.67
5	21.16	21.27	21.08	21.44	21.49	21.56	21.64	22.02	22.04	21.5	21.25	21.41	21.48	21.54	21.33
Lung metastasis model for Figure 4
Week(s)	Vector					WT					S307A
0	18.8	18.95	18.79	18.86	19.16	18.8	18.88	19.02	18.74	18.9	18.85	18.76	18.75	18.84	18.96
1	19.21	19.25	19.24	19.41	19.34	19.22	19.21	19.42	19.17	19.35	19.41	19.44	19.47	19.4	19.32
2	19.81	19.99	19.9	19.84	19.77	19.76	19.67	19.88	19.63	19.97	19.76	19.73	19.73	19.76	19.66
3	20.55	20.65	20.39	20.43	20.59	20.29	20.21	20.36	20.55	20.32	20.54	20.31	20.32	20.43	20.4
4	21.18	20.92	20.91	21.13	20.97	20.97	20.77	20.87	20.72	20.67	21.03	21.13	20.94	20.99	21.06
5	21.77	21.86	21.44	21.57	21.61	21.25	21.29	21.14	21.19	21.11	21.55	21.71	21.64	21.55	21.45
xenograft studies for Figure 7
Week(s)	TAZ-WT+Vector					TAZ-WT+GALNT7					TAZ-S307A+Vector					TAZ-S307A+GALNT7
0	19.13	18.99	18.95	18.84	19.19	19.1	19.23	18.96	19.14	18.88	19	18.98	18.82	18.92	19.11	19.01	18.96	18.87	18.88	19.19
1	19.41	19.22	19.37	19.44	19.54	19.35	19.51	19.26	19.43	19.28	19.22	19.47	19.27	19.37	19.57	19.24	19.49	19.48	19.23	19.36
2	19.86	19.62	19.71	19.68	19.97	19.93	20.02	19.74	19.96	19.77	19.76	19.92	19.91	19.94	19.83	19.93	19.81	19.78	19.91	19.6
3	20.37	20.19	20.22	20.02	20.12	20.32	20.57	20.42	20.55	20.63	20.03	20.3	20.18	20.25	20.37	20.18	20.41	20.32	20.25	20.14
4	20.78	20.85	20.7	20.66	20.62	21.03	20.91	21.01	21.08	20.98	20.71	20.82	20.57	20.55	20.79	20.69	20.86	20.9	20.79	20.97
5	21.32	21.42	21.65	21.2	21.39	21.88	21.69	21.54	21.94	22.24	21.13	21.23	21.31	21.07	21.36	21.38	21.12	21.51	21.39	21.24
Lung metastasis model for Figure 7
Week(s)	TAZ-WT+Vector					TAZ-WT+GALNT7					TAZ-S307A+Vector					TAZ-S307A+GALNT7
0	18.94	19.16	19.1	19	18.99	18.98	18.96	19.09	19.12	18.94	18.94	19.05	19.04	18.9	19.2	19.12	19.05	19.04	18.89	19.08
1	19.22	19.33	19.42	19.4	19.46	19.36	19.44	19.25	19.39	19.26	19.64	19.39	19.54	19.42	19.28	19.39	19.6	19.55	19.35	19.54
2	19.75	19.98	19.73	19.87	19.94	19.56	19.8	19.76	19.68	19.74	19.8	19.89	19.84	19.85	20	19.86	19.93	19.67	19.94	19.67
3	20.23	20.14	20.2	20.44	20.33	20.34	20	19.99	20.11	20.22	20.36	20.29	20.36	20.34	20.49	20.4	20.25	20.31	20.44	20.49
4	20.7	20.46	20.66	20.56	20.5	20.48	20.64	20.59	20.44	20.76	20.7	20.71	20.86	20.73	20.91	20.67	20.52	20.78	20.57	20.69
5	20.83	20.96	21.15	21.16	21.07	21.01	20.75	20.89	20.9	20.99	21.39	21.16	21.26	21.28	21.36	21.06	21.28	21.09	20.93	21.38
xenograft studies for Figure 8
Week(s)	Vehicle					Olaparib
0	19.47	18.99	19.18	18.9	19.02	18.96	18.87	19.26	19.11	19.49
1	19.2	19.79	19.17	19.25	19.15	19.07	18.98	19.52	19.48	19.59
2	19.13	19.72	20.09	19.81	19.36	19.18	19.14	19.86	19.46	19.92
3	20	19.85	20.25	19.72	20.74	19.59	19.4	20.11	20.04	20.46
4	19.9	20.58	21.08	20.67	20.51	19.81	19.76	20.51	20.24	20.83
5	20.2	20.78	20.91	21.38	21.48	20.08	19.74	20.54	20.43	20.87
Lung metastasis model for Figure 8
Week(s)	Vehicle					Olaparib
0	19.08	18.92	19.27	19.26	19.14	19.06	19.03	19.02	19.19	18.93
1	19.54	19.46	19.42	19.6	19.37	19.67	19.55	19.47	19.6	19.37
2	19.82	19.84	19.92	19.92	19.87	19.76	19.72	19.77	19.82	19.96
3	20.04	20.08	20.07	20.14	20.18	20.01	20.24	20.03	20.23	20.19
4	20.53	20.41	20.47	20.36	20.66	20.74	20.63	20.7	20.64	20.53
5	20.91	20.84	20.89	20.84	20.85	21.17	20.97	20.99	20.87	21.02
